# Supplementary material for: Parallel ClickSeq and Nanopore sequencing elucidates the rapid evolution of defective-interfering RNAs in Flock House virus
Source: PLoS Pathog. 2017 May 5;13(5):e1006365. doi: 10.1371/journal.ppat.1006365 (PMC5435362; doi:10.1371/journal.ppat.1006365)
Supplement: S1 Datafile — Each passage in each replicate as well as the inoculum is shown. Output format, as described in Routh et al. [32], is given as “DonorCoord_to_AcceptorCoord_#_Counts”. This is the raw data used to populate Table 1and S1 Table. (ZIP) [file ppat.1006365.s009.zip]

Archive with 28 entries (28 files):
- Supplementary_DataFile1_ClickSeq_Recs/P0_Virus_Recombination_Results.txt
- Supplementary_DataFile1_ClickSeq_Recs/P1R1_Virus_Recombination_Results.txt
- Supplementary_DataFile1_ClickSeq_Recs/P1R2_Virus_Recombination_Results.txt
- Supplementary_DataFile1_ClickSeq_Recs/P1R3_Virus_Recombination_Results.txt
- Supplementary_DataFile1_ClickSeq_Recs/P2R1_Virus_Recombination_Results.txt
- Supplementary_DataFile1_ClickSeq_Recs/P2R2_Virus_Recombination_Results.txt
- Supplementary_DataFile1_ClickSeq_Recs/P2R3_Virus_Recombination_Results.txt
- Supplementary_DataFile1_ClickSeq_Recs/P3R1_Virus_Recombination_Results.txt
- Supplementary_DataFile1_ClickSeq_Recs/P3R2_Virus_Recombination_Results.txt
- Supplementary_DataFile1_ClickSeq_Recs/P3R3_Virus_Recombination_Results.txt
- Supplementary_DataFile1_ClickSeq_Recs/P4R1_Virus_Recombination_Results.txt
- Supplementary_DataFile1_ClickSeq_Recs/P4R2_Virus_Recombination_Results.txt
- Supplementary_DataFile1_ClickSeq_Recs/P4R3_Virus_Recombination_Results.txt
- Supplementary_DataFile1_ClickSeq_Recs/P5R1_Virus_Recombination_Results.txt
- Supplementary_DataFile1_ClickSeq_Recs/P5R2_Virus_Recombination_Results.txt
- Supplementary_DataFile1_ClickSeq_Recs/P5R3_Virus_Recombination_Results.txt
- Supplementary_DataFile1_ClickSeq_Recs/P6R1_Virus_Recombination_Results.txt
- Supplementary_DataFile1_ClickSeq_Recs/P6R2_Virus_Recombination_Results.txt
- Supplementary_DataFile1_ClickSeq_Recs/P6R3_Virus_Recombination_Results.txt
- Supplementary_DataFile1_ClickSeq_Recs/P7R1_Virus_Recombination_Results.txt
- Supplementary_DataFile1_ClickSeq_Recs/P7R2_Virus_Recombination_Results.txt
- Supplementary_DataFile1_ClickSeq_Recs/P7R3_Virus_Recombination_Results.txt
- Supplementary_DataFile1_ClickSeq_Recs/P8R1_Virus_Recombination_Results.txt
- Supplementary_DataFile1_ClickSeq_Recs/P8R2_Virus_Recombination_Results.txt
- Supplementary_DataFile1_ClickSeq_Recs/P8R3_Virus_Recombination_Results.txt
- Supplementary_DataFile1_ClickSeq_Recs/P9R1_Virus_Recombination_Results.txt
- Supplementary_DataFile1_ClickSeq_Recs/P9R2_Virus_Recombination_Results.txt
- Supplementary_DataFile1_ClickSeq_Recs/P9R3_Virus_Recombination_Results.txt
