# Supplementary material for: Parallel ClickSeq and Nanopore sequencing elucidates the rapid evolution of defective-interfering RNAs in Flock House virus
Source: PLoS Pathog. 2017 May 5;13(5):e1006365. doi: 10.1371/journal.ppat.1006365 (PMC5435362; doi:10.1371/journal.ppat.1006365)
Supplement: S1 Datafile — Each passage in each replicate as well as the inoculum is shown. Output format, as described in Routh et al. [32], is given as “DonorCoord_to_AcceptorCoord_#_Counts”. This is the raw data used to populate Table 1and S1 Table. (ZIP) [file ppat.1006365.s009.zip › Supplementary_DataFile1_ClickSeq_Recs/P0_Virus_Recombination_Results.txt]

@NewLibrary: NC_004146.1_FHV_RNA1.seq_RevStrand_to_NC_004144_FHV_RNA2.seq
2721_to_3_#_56469	2720_to_79_#_246	2987_to_4_#_213	2721_to_525_#_144	2720_to_786_#_93	2836_to_4_#_46	2721_to_765_#_41	2720_to_174_#_28	2720_to_960_#_22	2721_to_1279_#_19	2721_to_741_#_12	2719_to_3_#_11	2722_to_77_#_1	2720_to_358_#_1	
@EndofLibrary
@NewLibrary: NC_004146.1_FHV_RNA1.seq_to_NC_004144_FHV_RNA2.seq
3107_to_65_#_785	1344_to_1204_#_734	3108_to_4_#_542	3107_to_1183_#_540	3107_to_89_#_383	3109_to_491_#_359	3107_to_1069_#_317	3107_to_1186_#_311	3107_to_590_#_276	3107_to_1178_#_236	3106_to_49_#_202	3107_to_1029_#_193	3107_to_45_#_172	3107_to_1080_#_151	3108_to_89_#_131	3060_to_1216_#_83	3107_to_1_#_28	3108_to_44_#_18	3107_to_644_#_11	2875_to_574_#_6	3106_to_1182_#_6	316_to_1264_#_1	3106_to_64_#_1	3108_to_591_#_1	3104_to_1077_#_1	
@EndofLibrary
@NewLibrary: NC_004144_FHV_RNA2.seq_RevStrand_to_NC_004144_FHV_RNA2.seq
522_to_250_#_680	163_to_132_#_151	1273_to_1187_#_138	1155_to_3_#_136	1063_to_6_#_125	709_to_4_#_94	492_to_4_#_38	718_to_3_#_16	1000_to_4_#_15	391_to_6_#_11	833_to_358_#_10	193_to_216_#_8	982_to_968_#_6	774_to_748_#_1	1276_to_1302_#_1	1258_to_4_#_1	185_to_1201_#_1	955_to_989_#_1	
@EndofLibrary
@NewLibrary: NC_004146.1_FHV_RNA1.seq_RevStrand_to_NC_004144_FHV_RNA2.seq_RevStrand
2721_to_1394_#_479	2720_to_1400_#_47	2721_to_1390_#_9	2719_to_1392_#_1	
@EndofLibrary
@NewLibrary: NC_004146.1_FHV_RNA1.seq_RevStrand_to_NC_004146.1_FHV_RNA1.seq_RevStrand
2325_to_1241_#_514	1484_to_1944_#_229	2199_to_393_#_177	1981_to_1960_#_45	641_to_538_#_21	1047_to_1003_#_20	2191_to_1894_#_14	1620_to_1613_#_3	2725_to_2542_#_2	2685_to_2545_#_1	2151_to_1201_#_1	1380_to_1088_#_1	2039_to_1901_#_1	1411_to_1394_#_1	
@EndofLibrary
@NewLibrary: NC_004146.1_FHV_RNA1.seq_to_NC_004146.1_FHV_RNA1.seq
441_to_541_#_544	2681_to_2746_#_461	1330_to_1702_#_402	481_to_2088_#_357	2643_to_2712_#_353	422_to_1903_#_331	2545_to_2685_#_243	894_to_907_#_83	819_to_911_#_39	2686_to_2714_#_27	2597_to_2629_#_22	301_to_1100_#_17	2009_to_2022_#_12	1331_to_1703_#_2	440_to_540_#_2	1241_to_2298_#_1	2680_to_2745_#_1	1072_to_1094_#_1	2833_to_1402_#_1	2623_to_2989_#_1	819_to_912_#_1	2778_to_2817_#_1	
@EndofLibrary
@NewLibrary: NC_004144_FHV_RNA2.seq_to_NC_004144_FHV_RNA2.seq
738_to_1219_#_9849	738_to_1222_#_5237	1024_to_1190_#_3673	1401_to_4_#_2915	1025_to_1188_#_2659	786_to_1215_#_2382	1017_to_1198_#_2049	787_to_1199_#_1779	740_to_1219_#_1692	1086_to_1175_#_1671	1022_to_1190_#_1582	1016_to_1198_#_1367	730_to_1219_#_1346	491_to_1171_#_1317	1095_to_1165_#_1260	731_to_1231_#_1180	727_to_1219_#_1095	1022_to_1192_#_954	503_to_1184_#_933	1024_to_1192_#_901	729_to_1229_#_839	1022_to_1191_#_804	1022_to_1187_#_803	1008_to_1208_#_781	734_to_1233_#_749	999_to_1214_#_724	1025_to_1194_#_710	138_to_154_#_706	727_to_1227_#_701	814_to_1208_#_686	740_to_1222_#_672	1025_to_1179_#_653	753_to_1211_#_653	747_to_1220_#_645	738_to_1223_#_644	694_to_1200_#_610	786_to_1210_#_603	1029_to_1183_#_600	1108_to_1144_#_599	786_to_1211_#_582	757_to_1187_#_567	1086_to_1178_#_487	1400_to_1_#_472	725_to_1236_#_445	1021_to_1190_#_433	758_to_1220_#_429	797_to_985_#_428	786_to_1067_#_426	1110_to_1119_#_423	437_to_468_#_405	727_to_1229_#_402	755_to_1207_#_395	1029_to_1186_#_393	1106_to_1156_#_382	1061_to_1187_#_376	1037_to_1178_#_375	726_to_1219_#_373	1080_to_1178_#_368	805_to_1209_#_367	738_to_1215_#_360	1022_to_1198_#_356	914_to_1152_#_347	744_to_1218_#_347	1022_to_1193_#_346	1099_to_1118_#_345	1083_to_1177_#_344	745_to_1206_#_342	1084_to_1168_#_335	801_to_1209_#_323	1021_to_1176_#_322	1011_to_1151_#_320	1085_to_1174_#_306	1111_to_1154_#_304	887_to_1176_#_300	729_to_1228_#_295	1139_to_1146_#_292	1114_to_1146_#_288	877_to_1215_#_281	1083_to_1169_#_271	728_to_1233_#_259	1110_to_1154_#_258	1026_to_1042_#_257	804_to_1212_#_245	1024_to_1176_#_244	730_to_1229_#_244	1090_to_1172_#_243	1083_to_1153_#_239	1004_to_1198_#_213	1113_to_1120_#_211	346_to_1136_#_210	853_to_997_#_209	1399_to_66_#_209	786_to_1062_#_209	757_to_1216_#_202	1038_to_1175_#_193	1106_to_1153_#_171	1024_to_1181_#_162	123_to_1121_#_157	800_to_808_#_150	730_to_1227_#_148	983_to_1011_#_145	801_to_1220_#_144	1007_to_1174_#_143	1400_to_1186_#_136	1086_to_1165_#_136	786_to_1001_#_132	1035_to_1176_#_123	1008_to_1181_#_119	750_to_1215_#_115	912_to_1144_#_113	797_to_992_#_112	1119_to_1145_#_111	725_to_1228_#_110	787_to_992_#_106	728_to_1235_#_88	737_to_1217_#_85	786_to_1208_#_83	1105_to_1163_#_73	1086_to_1176_#_73	807_to_1215_#_64	778_to_1219_#_61	1111_to_1152_#_60	1099_to_1108_#_47	727_to_1222_#_47	813_to_958_#_44	901_to_925_#_38	868_to_1045_#_36	132_to_160_#_35	758_to_1199_#_30	836_to_852_#_29	293_to_321_#_29	877_to_962_#_28	1018_to_1198_#_27	739_to_1217_#_27	875_to_1209_#_27	788_to_953_#_24	1117_to_1146_#_22	681_to_1192_#_22	715_to_1241_#_22	1389_to_1269_#_22	498_to_1179_#_20	912_to_920_#_20	669_to_1222_#_19	1398_to_1285_#_17	783_to_1217_#_17	1095_to_1156_#_17	803_to_1214_#_16	1279_to_1296_#_16	731_to_1209_#_14	737_to_1218_#_13	1400_to_787_#_12	1022_to_1188_#_12	1018_to_1175_#_12	1022_to_1181_#_11	1004_to_1209_#_10	739_to_1220_#_10	1021_to_1195_#_10	736_to_1220_#_10	1000_to_1198_#_9	725_to_1233_#_9	734_to_1227_#_8	726_to_1231_#_8	725_to_1234_#_8	1060_to_1186_#_7	1002_to_1219_#_7	786_to_1192_#_7	1008_to_1207_#_7	1016_to_1202_#_7	1279_to_1306_#_6	1394_to_1_#_6	725_to_1237_#_5	788_to_1064_#_5	1023_to_1192_#_5	727_to_1216_#_5	744_to_1219_#_4	1014_to_1199_#_4	1083_to_1174_#_3	1021_to_1191_#_3	1080_to_1177_#_3	1097_to_1116_#_3	796_to_1208_#_3	1398_to_2_#_3	969_to_1270_#_3	727_to_1215_#_3	785_to_1214_#_2	727_to_1235_#_2	997_to_1212_#_2	1413_to_30_#_2	1016_to_1197_#_2	1023_to_1188_#_2	1091_to_1173_#_2	1100_to_1119_#_2	788_to_1200_#_2	730_to_1222_#_2	1027_to_1190_#_2	727_to_1232_#_2	739_to_1221_#_2	1027_to_1181_#_2	132_to_148_#_2	1023_to_1186_#_2	786_to_947_#_2	143_to_159_#_1	737_to_1222_#_1	1089_to_1181_#_1	1020_to_1185_#_1	732_to_1221_#_1	994_to_1137_#_1	1018_to_1187_#_1	739_to_1218_#_1	756_to_1186_#_1	754_to_1212_#_1	1023_to_1039_#_1	1110_to_1118_#_1	1087_to_1166_#_1	726_to_1236_#_1	1108_to_1118_#_1	280_to_287_#_1	1097_to_1167_#_1	1071_to_1090_#_1	1078_to_1176_#_1	1023_to_1200_#_1	1137_to_1145_#_1	1021_to_1189_#_1	1030_to_1187_#_1	916_to_1154_#_1	1005_to_1205_#_1	508_to_1189_#_1	729_to_1231_#_1	685_to_696_#_1	1081_to_1172_#_1	786_to_1216_#_1	1082_to_1166_#_1	152_to_1268_#_1	1021_to_1177_#_1	1399_to_1163_#_1	807_to_1211_#_1	1109_to_1153_#_1	1013_to_1153_#_1	1105_to_1153_#_1	
@EndofLibrary
@NewLibrary: NC_004144_FHV_RNA2.seq_RevStrand_to_NC_004144_FHV_RNA2.seq_RevStrand
1222_to_738_#_838	1219_to_738_#_725	497_to_442_#_704	598_to_1401_#_637	1219_to_740_#_557	1217_to_739_#_421	962_to_880_#_421	947_to_880_#_349	1198_to_1016_#_329	629_to_1175_#_321	1229_to_730_#_313	1048_to_807_#_307	1223_to_738_#_303	1225_to_730_#_226	869_to_818_#_222	1214_to_803_#_213	1119_to_1110_#_205	855_to_818_#_155	920_to_901_#_154	978_to_797_#_63	1146_to_1139_#_57	980_to_1400_#_43	1242_to_197_#_32	1258_to_708_#_32	875_to_814_#_25	498_to_484_#_24	923_to_901_#_22	987_to_800_#_16	304_to_647_#_15	1055_to_1400_#_15	1216_to_744_#_14	850_to_835_#_11	1218_to_742_#_7	1231_to_728_#_6	1286_to_1393_#_5	495_to_440_#_3	852_to_836_#_3	1143_to_1132_#_3	1220_to_739_#_2	154_to_138_#_2	875_to_810_#_2	1117_to_1390_#_1	919_to_900_#_1	902_to_786_#_1	1219_to_741_#_1	877_to_816_#_1	886_to_807_#_1	1153_to_1106_#_1	1218_to_739_#_1	1220_to_736_#_1	651_to_875_#_1	
@EndofLibrary
@NewLibrary: NC_004144_FHV_RNA2.seq_to_NC_004146.1_FHV_RNA1.seq
1400_to_2720_#_563	804_to_2721_#_9	1240_to_460_#_1	
@EndofLibrary
@NewLibrary: NC_004144_FHV_RNA2.seq_to_NC_004144_FHV_RNA2.seq_RevStrand
981_to_951_#_12	157_to_180_#_4	185_to_152_#_3	959_to_973_#_3	1271_to_1299_#_1	166_to_137_#_1	987_to_953_#_1	1220_to_1235_#_1	571_to_583_#_1	1275_to_1295_#_1	773_to_739_#_1	
@EndofLibrary
@NewLibrary: NC_004146.1_FHV_RNA1.seq_RevStrand_to_NC_004146.1_FHV_RNA1.seq
213_to_171_#_80	
@EndofLibrary
@NewLibrary: NC_004144_FHV_RNA2.seq_RevStrand_to_NC_004146.1_FHV_RNA1.seq
740_to_2722_#_653	1133_to_2722_#_376	596_to_2722_#_125	1074_to_2722_#_70	117_to_2725_#_11	
@EndofLibrary
@NewLibrary: NC_004144_FHV_RNA2.seq_RevStrand_to_NC_004146.1_FHV_RNA1.seq_RevStrand
1211_to_1288_#_355	89_to_3107_#_14	1090_to_1306_#_7	
@EndofLibrary
@NewLibrary: NC_004146.1_FHV_RNA1.seq_to_NC_004146.1_FHV_RNA1.seq_RevStrand
3105_to_1660_#_396	679_to_2087_#_202	3108_to_1661_#_2	
@EndofLibrary
