# Supplementary material for: Parallel ClickSeq and Nanopore sequencing elucidates the rapid evolution of defective-interfering RNAs in Flock House virus
Source: PLoS Pathog. 2017 May 5;13(5):e1006365. doi: 10.1371/journal.ppat.1006365 (PMC5435362; doi:10.1371/journal.ppat.1006365)
Supplement: S1 Datafile — Each passage in each replicate as well as the inoculum is shown. Output format, as described in Routh et al. [32], is given as “DonorCoord_to_AcceptorCoord_#_Counts”. This is the raw data used to populate Table 1and S1 Table. (ZIP) [file ppat.1006365.s009.zip › Supplementary_DataFile1_ClickSeq_Recs/P1R1_Virus_Recombination_Results.txt]

@NewLibrary: NC_004146.1_FHV_RNA1.seq_RevStrand_to_NC_004146.1_FHV_RNA1.seq
213_to_171_#_5	
@EndofLibrary
@NewLibrary: NC_004146.1_FHV_RNA1.seq_to_NC_004144_FHV_RNA2.seq
2984_to_123_#_11	1545_to_1139_#_8	
@EndofLibrary
@NewLibrary: NC_004144_FHV_RNA2.seq_to_NC_004144_FHV_RNA2.seq_RevStrand
1230_to_1240_#_1	
@EndofLibrary
@NewLibrary: NC_004144_FHV_RNA2.seq_to_NC_004144_FHV_RNA2.seq
491_to_1171_#_428	503_to_1184_#_213	1086_to_1175_#_211	738_to_1219_#_140	1085_to_1176_#_128	786_to_1215_#_127	1024_to_1190_#_107	738_to_1222_#_75	1095_to_1165_#_68	1086_to_1176_#_64	1022_to_1190_#_60	1110_to_1119_#_45	1082_to_1174_#_42	725_to_1228_#_37	1018_to_1198_#_34	1017_to_1198_#_33	734_to_1233_#_33	820_to_1145_#_33	786_to_1216_#_33	787_to_1199_#_32	1111_to_1145_#_29	1016_to_1198_#_29	737_to_1217_#_28	835_to_1137_#_27	1022_to_1192_#_25	741_to_1218_#_24	1109_to_1147_#_24	817_to_1205_#_24	1401_to_4_#_24	1368_to_44_#_23	738_to_1223_#_23	1095_to_1175_#_22	1009_to_1199_#_22	1330_to_180_#_22	1329_to_707_#_21	729_to_1229_#_21	1067_to_1199_#_20	1168_to_1176_#_20	1008_to_1192_#_19	1307_to_928_#_18	944_to_1210_#_18	876_to_1208_#_18	250_to_260_#_17	1113_to_1176_#_17	1086_to_1192_#_17	1022_to_1193_#_17	1074_to_1177_#_17	1021_to_1176_#_16	746_to_1223_#_15	728_to_1232_#_15	1330_to_711_#_15	1022_to_1198_#_15	153_to_167_#_15	670_to_223_#_14	1106_to_1120_#_14	1094_to_1164_#_14	1063_to_1169_#_13	247_to_257_#_13	786_to_1211_#_13	651_to_60_#_13	565_to_722_#_13	1025_to_1188_#_13	730_to_1232_#_12	1022_to_1056_#_12	1082_to_1178_#_12	1023_to_1185_#_12	1189_to_1198_#_12	900_to_1148_#_12	996_to_1187_#_11	1010_to_1205_#_11	1081_to_1181_#_11	886_to_1199_#_11	1095_to_1120_#_11	1137_to_1145_#_11	1115_to_1145_#_11	1131_to_1145_#_11	901_to_594_#_11	1008_to_1208_#_11	1097_to_1119_#_11	253_to_517_#_11	1164_to_1176_#_11	358_to_1202_#_10	1018_to_1183_#_10	726_to_1233_#_10	1117_to_1166_#_10	1233_to_669_#_10	1013_to_100_#_10	1095_to_1117_#_9	885_to_928_#_9	1382_to_1120_#_9	378_to_469_#_9	796_to_1205_#_9	744_to_1219_#_9	1081_to_1174_#_9	1314_to_608_#_8	1197_to_1215_#_8	1024_to_1176_#_8	1217_to_916_#_8	730_to_1219_#_8	1024_to_1182_#_8	1083_to_1174_#_8	757_to_1177_#_8	1083_to_1176_#_8	1024_to_1198_#_8	1106_to_1153_#_8	1111_to_1155_#_7	1119_to_1162_#_7	786_to_1001_#_7	1079_to_1175_#_7	498_to_1179_#_7	1024_to_1192_#_7	1080_to_1172_#_7	942_to_1192_#_7	730_to_1227_#_7	1099_to_1166_#_7	1062_to_1199_#_7	1344_to_652_#_6	804_to_1198_#_6	1083_to_1169_#_6	748_to_1210_#_6	1005_to_1208_#_6	1164_to_1177_#_6	138_to_154_#_6	786_to_1224_#_6	617_to_77_#_5	1381_to_1237_#_5	834_to_1177_#_5	962_to_1238_#_5	1334_to_586_#_5	1086_to_1178_#_5	999_to_1214_#_5	1081_to_1183_#_5	1092_to_1172_#_5	1068_to_1183_#_5	994_to_1206_#_5	756_to_1201_#_5	1085_to_1120_#_4	1242_to_1227_#_4	1116_to_1148_#_4	1139_to_1146_#_4	901_to_1192_#_4	788_to_1174_#_4	755_to_1211_#_4	1079_to_1137_#_4	1382_to_525_#_4	901_to_928_#_4	1083_to_1177_#_4	1106_to_1160_#_4	1000_to_1198_#_3	807_to_991_#_3	1018_to_1208_#_3	1313_to_43_#_3	1135_to_1148_#_3	946_to_617_#_3	1061_to_1222_#_3	619_to_782_#_3	786_to_1208_#_3	1009_to_1206_#_3	1105_to_1154_#_3	1083_to_1154_#_3	1307_to_1099_#_3	1095_to_1145_#_3	1365_to_1215_#_3	299_to_307_#_3	1396_to_1147_#_3	1114_to_1146_#_3	1226_to_1243_#_2	191_to_81_#_2	1347_to_1267_#_2	1085_to_874_#_2	388_to_244_#_2	1111_to_1150_#_2	785_to_1005_#_2	1111_to_1142_#_2	1220_to_648_#_2	118_to_152_#_2	368_to_595_#_2	441_to_466_#_2	922_to_1229_#_2	1377_to_1259_#_2	1086_to_1174_#_2	1390_to_1120_#_2	1085_to_1178_#_2	876_to_947_#_2	1015_to_1199_#_2	1080_to_1178_#_2	727_to_1223_#_2	1397_to_1167_#_2	757_to_1149_#_2	1097_to_1185_#_2	223_to_1255_#_2	1081_to_1172_#_2	1113_to_1120_#_2	744_to_1218_#_2	800_to_955_#_2	786_to_1229_#_2	142_to_155_#_1	787_to_1220_#_1	1079_to_1172_#_1	728_to_1235_#_1	1352_to_1117_#_1	182_to_216_#_1	1278_to_1308_#_1	877_to_1215_#_1	1164_to_1175_#_1	390_to_225_#_1	1082_to_1172_#_1	1307_to_1216_#_1	806_to_1207_#_1	1000_to_1169_#_1	917_to_1209_#_1	1329_to_700_#_1	1117_to_1199_#_1	1131_to_1144_#_1	1207_to_1245_#_1	1333_to_1095_#_1	1000_to_1208_#_1	1082_to_1182_#_1	1022_to_1188_#_1	1295_to_1307_#_1	667_to_32_#_1	1090_to_1176_#_1	1005_to_1192_#_1	293_to_429_#_1	1105_to_1176_#_1	778_to_1219_#_1	730_to_1229_#_1	988_to_1199_#_1	1111_to_1153_#_1	896_to_908_#_1	1082_to_1001_#_1	1011_to_1217_#_1	250_to_257_#_1	1246_to_1257_#_1	1074_to_1176_#_1	727_to_1222_#_1	1083_to_1165_#_1	443_to_33_#_1	718_to_1245_#_1	1107_to_1118_#_1	805_to_1010_#_1	1062_to_1173_#_1	615_to_688_#_1	1258_to_673_#_1	338_to_34_#_1	1081_to_1176_#_1	1089_to_1174_#_1	1016_to_1175_#_1	1254_to_1001_#_1	835_to_847_#_1	1401_to_5_#_1	786_to_953_#_1	740_to_1222_#_1	1081_to_1177_#_1	1382_to_1279_#_1	710_to_1246_#_1	1113_to_1151_#_1	364_to_380_#_1	1278_to_1001_#_1	286_to_293_#_1	1095_to_1163_#_1	1114_to_1145_#_1	
@EndofLibrary
@NewLibrary: NC_004144_FHV_RNA2.seq_RevStrand_to_NC_004144_FHV_RNA2.seq
1273_to_1187_#_1	
@EndofLibrary
@NewLibrary: NC_004146.1_FHV_RNA1.seq_to_NC_004146.1_FHV_RNA1.seq
2545_to_2685_#_1437	2277_to_2435_#_344	671_to_2793_#_195	2244_to_1135_#_102	2862_to_2888_#_42	1134_to_2245_#_41	2060_to_2526_#_36	2876_to_2888_#_34	2101_to_2163_#_33	2257_to_2419_#_31	1943_to_1855_#_29	312_to_1102_#_27	2727_to_1049_#_27	1908_to_2164_#_25	2525_to_2734_#_24	583_to_783_#_23	531_to_886_#_23	2603_to_2671_#_23	2256_to_2267_#_23	1712_to_1078_#_22	534_to_1083_#_22	2536_to_2724_#_22	1139_to_1192_#_21	972_to_1090_#_21	2271_to_2533_#_20	1718_to_1887_#_19	1035_to_1048_#_19	782_to_446_#_19	984_to_1083_#_18	1350_to_2419_#_17	2312_to_2483_#_17	1288_to_1969_#_17	316_to_1102_#_16	1238_to_2544_#_15	1355_to_1902_#_15	1386_to_1668_#_15	765_to_337_#_14	2016_to_2023_#_14	2713_to_2738_#_14	677_to_2800_#_14	1314_to_1993_#_13	1388_to_2564_#_13	2310_to_1243_#_13	2569_to_2640_#_13	2838_to_2887_#_12	2542_to_2557_#_12	2558_to_2021_#_12	311_to_1104_#_12	2543_to_2740_#_12	1737_to_1819_#_12	2643_to_2725_#_11	2647_to_2009_#_11	310_to_2308_#_11	1198_to_1994_#_11	2479_to_2165_#_11	1682_to_1689_#_11	2603_to_2643_#_11	1732_to_1838_#_11	1309_to_2196_#_11	2641_to_2199_#_11	1194_to_1283_#_10	2018_to_2236_#_10	577_to_1184_#_10	1317_to_2284_#_10	1690_to_2148_#_10	1043_to_1082_#_10	3046_to_1137_#_10	2319_to_2463_#_10	2017_to_2049_#_10	2817_to_2306_#_9	2545_to_2747_#_9	2573_to_2646_#_9	2727_to_2734_#_9	2628_to_2644_#_9	808_to_397_#_9	2620_to_2729_#_9	1351_to_2305_#_9	2720_to_2742_#_8	2039_to_2190_#_8	1657_to_2970_#_8	983_to_1084_#_8	923_to_435_#_8	2594_to_2628_#_8	2492_to_1983_#_8	1044_to_1051_#_8	2558_to_2569_#_8	381_to_940_#_8	1239_to_1247_#_7	419_to_783_#_7	2524_to_2709_#_7	2649_to_2740_#_7	2569_to_2576_#_7	2722_to_2732_#_7	1078_to_1124_#_7	1578_to_1633_#_7	2511_to_2741_#_7	662_to_2878_#_7	578_to_787_#_7	1241_to_2325_#_7	2544_to_2736_#_6	2545_to_2739_#_6	309_to_973_#_6	1662_to_1705_#_6	2560_to_2687_#_6	1190_to_1203_#_6	301_to_1100_#_6	2644_to_2748_#_6	1890_to_2208_#_6	1315_to_501_#_6	2875_to_2898_#_6	810_to_1083_#_5	2431_to_2462_#_5	2711_to_833_#_5	877_to_1195_#_5	2299_to_1246_#_5	1901_to_1980_#_5	3056_to_2298_#_5	1014_to_1191_#_5	2542_to_2643_#_5	867_to_895_#_5	1140_to_897_#_5	380_to_915_#_5	3048_to_21_#_5	309_to_1015_#_5	2619_to_2734_#_5	2733_to_2741_#_5	2537_to_2742_#_4	1902_to_2137_#_4	2177_to_2851_#_4	2082_to_2164_#_4	2643_to_2733_#_4	2863_to_2887_#_4	910_to_2831_#_4	2564_to_2749_#_4	1243_to_2309_#_4	1277_to_2666_#_4	2573_to_2803_#_4	1387_to_1243_#_4	1317_to_2268_#_4	1044_to_1085_#_4	2076_to_2085_#_4	3048_to_68_#_4	821_to_869_#_4	2598_to_2734_#_4	1653_to_1903_#_4	312_to_935_#_4	3075_to_1136_#_4	2503_to_2887_#_3	1209_to_2191_#_3	1348_to_2306_#_3	2094_to_2165_#_3	3077_to_21_#_3	416_to_2750_#_3	2006_to_2269_#_3	2905_to_2939_#_3	773_to_843_#_3	937_to_1081_#_3	2537_to_2548_#_3	1303_to_1947_#_3	312_to_944_#_3	2681_to_2741_#_3	1242_to_2311_#_3	943_to_2725_#_3	3025_to_2332_#_3	821_to_896_#_3	302_to_1097_#_3	310_to_1049_#_3	2371_to_2419_#_3	676_to_2798_#_2	2511_to_2725_#_2	1241_to_2305_#_2	1356_to_1921_#_2	2539_to_2679_#_2	640_to_662_#_2	372_to_1102_#_2	2724_to_2750_#_2	1639_to_1921_#_2	2801_to_3010_#_2	2862_to_2875_#_2	2548_to_2760_#_2	3050_to_37_#_2	318_to_1090_#_2	2548_to_2759_#_2	2274_to_1135_#_2	2742_to_2164_#_2	308_to_318_#_2	2541_to_2732_#_2	2723_to_2730_#_2	1135_to_1190_#_2	2562_to_2725_#_2	3040_to_48_#_2	312_to_319_#_2	809_to_819_#_2	2172_to_2200_#_2	878_to_1084_#_2	445_to_887_#_2	326_to_809_#_2	673_to_2796_#_2	2004_to_2537_#_2	2575_to_2649_#_2	1194_to_2305_#_2	2887_to_2894_#_2	2773_to_1734_#_2	2298_to_2306_#_2	2580_to_2716_#_2	2833_to_2843_#_2	537_to_1188_#_1	2272_to_2430_#_1	479_to_2283_#_1	1590_to_2199_#_1	2558_to_2733_#_1	2262_to_2424_#_1	1194_to_1210_#_1	1513_to_1520_#_1	1668_to_1703_#_1	2549_to_2644_#_1	2559_to_2735_#_1	2592_to_2644_#_1	2859_to_2884_#_1	2542_to_2651_#_1	1241_to_2257_#_1	811_to_896_#_1	2542_to_2562_#_1	1998_to_1654_#_1	943_to_1048_#_1	391_to_896_#_1	1044_to_1069_#_1	1767_to_2199_#_1	820_to_887_#_1	2549_to_2734_#_1	2585_to_2644_#_1	2418_to_2015_#_1	1241_to_2363_#_1	2524_to_2726_#_1	886_to_491_#_1	2258_to_2276_#_1	1980_to_2021_#_1	2109_to_121_#_1	2016_to_1093_#_1	2838_to_2881_#_1	1081_to_1194_#_1	1230_to_1994_#_1	2263_to_2521_#_1	1824_to_1838_#_1	2644_to_2688_#_1	1310_to_1720_#_1	317_to_945_#_1	310_to_1092_#_1	2922_to_2956_#_1	2640_to_2741_#_1	873_to_897_#_1	1260_to_2491_#_1	2519_to_2829_#_1	2576_to_2643_#_1	2736_to_1242_#_1	3048_to_2763_#_1	2845_to_2853_#_1	519_to_689_#_1	810_to_868_#_1	1245_to_2619_#_1	2944_to_2952_#_1	2540_to_2734_#_1	1184_to_1195_#_1	2502_to_2725_#_1	2681_to_2742_#_1	2637_to_2457_#_1	474_to_495_#_1	581_to_783_#_1	302_to_1102_#_1	2064_to_2071_#_1	534_to_852_#_1	1207_to_1215_#_1	810_to_907_#_1	2814_to_2999_#_1	2264_to_2277_#_1	1117_to_1124_#_1	2862_to_2871_#_1	491_to_887_#_1	2017_to_2204_#_1	1698_to_1708_#_1	105_to_112_#_1	2259_to_1970_#_1	1660_to_1738_#_1	1309_to_2186_#_1	1386_to_2199_#_1	316_to_1093_#_1	1141_to_1195_#_1	2391_to_2451_#_1	178_to_185_#_1	1271_to_2664_#_1	
@EndofLibrary
@NewLibrary: NC_004144_FHV_RNA2.seq_to_NC_004146.1_FHV_RNA1.seq
1400_to_2720_#_71	97_to_1799_#_11	1401_to_2720_#_5	1400_to_2721_#_4	
@EndofLibrary
