# Supplementary material for: Parallel ClickSeq and Nanopore sequencing elucidates the rapid evolution of defective-interfering RNAs in Flock House virus
Source: PLoS Pathog. 2017 May 5;13(5):e1006365. doi: 10.1371/journal.ppat.1006365 (PMC5435362; doi:10.1371/journal.ppat.1006365)
Supplement: S1 Datafile — Each passage in each replicate as well as the inoculum is shown. Output format, as described in Routh et al. [32], is given as “DonorCoord_to_AcceptorCoord_#_Counts”. This is the raw data used to populate Table 1and S1 Table. (ZIP) [file ppat.1006365.s009.zip › Supplementary_DataFile1_ClickSeq_Recs/P1R2_Virus_Recombination_Results.txt]

@NewLibrary: NC_004146.1_FHV_RNA1.seq_RevStrand_to_NC_004146.1_FHV_RNA1.seq
2467_to_2432_#_40	2192_to_2146_#_32	2457_to_2433_#_16	2450_to_2443_#_7	213_to_171_#_7	2935_to_2910_#_7	373_to_348_#_4	2737_to_2727_#_4	2197_to_2139_#_2	2479_to_2417_#_1	
@EndofLibrary
@NewLibrary: NC_004146.1_FHV_RNA1.seq_to_NC_004146.1_FHV_RNA1.seq
2545_to_2685_#_1450	2277_to_2435_#_588	2244_to_1135_#_124	671_to_2793_#_104	2257_to_2419_#_88	2862_to_2888_#_72	311_to_1104_#_70	910_to_2831_#_55	2271_to_2533_#_45	1317_to_1903_#_43	2908_to_2939_#_42	537_to_1188_#_37	1315_to_501_#_36	2140_to_2148_#_33	983_to_1084_#_32	993_to_1015_#_31	2875_to_2898_#_28	867_to_895_#_27	1682_to_1689_#_26	2576_to_2643_#_26	1351_to_2562_#_24	2620_to_2729_#_23	2742_to_2164_#_23	2304_to_1242_#_22	2787_to_2938_#_22	1749_to_1819_#_22	312_to_935_#_22	1352_to_1905_#_22	821_to_896_#_21	1668_to_1701_#_21	301_to_1100_#_21	2686_to_2708_#_20	1261_to_1909_#_20	986_to_1015_#_20	2275_to_1905_#_19	2049_to_2192_#_18	2561_to_2733_#_18	348_to_374_#_18	2076_to_2168_#_17	1421_to_954_#_17	983_to_995_#_17	305_to_1102_#_16	1700_to_1128_#_16	2560_to_2725_#_15	937_to_1081_#_15	2628_to_2644_#_15	2660_to_2920_#_15	2571_to_2652_#_15	310_to_1095_#_15	1330_to_1665_#_14	2263_to_2521_#_14	1886_to_2492_#_14	2417_to_2479_#_14	2269_to_2277_#_14	372_to_391_#_14	318_to_1102_#_14	2835_to_2889_#_14	309_to_1090_#_14	3056_to_2761_#_13	2021_to_2171_#_13	2545_to_2739_#_13	3049_to_130_#_13	2276_to_1998_#_13	1856_to_1876_#_13	2643_to_2416_#_13	819_to_895_#_13	1981_to_1996_#_13	1680_to_1689_#_13	1302_to_1951_#_13	2611_to_2741_#_12	409_to_869_#_12	2833_to_2844_#_12	1329_to_2929_#_12	1288_to_776_#_12	1391_to_2923_#_12	640_to_647_#_12	390_to_1090_#_12	2370_to_2479_#_12	2325_to_2427_#_12	2596_to_2638_#_12	1139_to_1192_#_12	1885_to_1969_#_11	1771_to_1784_#_11	1318_to_1888_#_11	2096_to_2587_#_11	2643_to_2074_#_11	2076_to_2083_#_11	2585_to_2013_#_11	1003_to_1085_#_11	1592_to_1605_#_11	2276_to_2520_#_11	2714_to_2508_#_11	1141_to_1195_#_11	2375_to_2478_#_11	332_to_345_#_10	2861_to_2898_#_10	395_to_905_#_10	2871_to_2887_#_10	2833_to_2843_#_10	2567_to_2644_#_10	302_to_968_#_10	2490_to_2725_#_10	2611_to_2643_#_10	1672_to_1831_#_9	2293_to_2640_#_9	3055_to_91_#_9	2644_to_2278_#_9	2857_to_2942_#_9	1349_to_1655_#_9	2585_to_2126_#_9	2039_to_2190_#_9	1240_to_2326_#_9	2484_to_2921_#_9	1660_to_1683_#_9	818_to_869_#_9	1696_to_2704_#_9	939_to_1108_#_9	812_to_393_#_9	2579_to_2645_#_9	2021_to_2042_#_8	347_to_370_#_8	866_to_914_#_8	1113_to_1195_#_8	1314_to_2192_#_8	2904_to_2944_#_8	905_to_1076_#_8	310_to_1046_#_8	2722_to_2732_#_8	1668_to_1703_#_8	310_to_1085_#_8	977_to_1071_#_8	810_to_868_#_8	939_to_985_#_8	820_to_887_#_8	205_to_1226_#_8	2319_to_2463_#_7	1341_to_1690_#_7	429_to_2776_#_7	581_to_783_#_7	255_to_2734_#_7	1139_to_2734_#_7	2583_to_2654_#_7	528_to_743_#_7	878_to_1084_#_7	1198_to_1994_#_7	532_to_2569_#_7	2085_to_2169_#_7	1370_to_1552_#_7	2383_to_2416_#_7	419_to_783_#_7	2585_to_2644_#_7	318_to_1105_#_7	3023_to_1997_#_7	810_to_907_#_7	2551_to_1224_#_7	2731_to_201_#_6	1356_to_1930_#_6	2582_to_2645_#_6	492_to_895_#_6	1275_to_2826_#_6	2568_to_2725_#_6	1340_to_1626_#_6	2862_to_2875_#_6	1315_to_2309_#_6	2629_to_2725_#_6	1681_to_1692_#_6	1048_to_1084_#_6	1347_to_1904_#_6	2324_to_2021_#_6	2382_to_2479_#_6	2579_to_1251_#_6	2861_to_2886_#_6	2526_to_2733_#_6	1058_to_2639_#_6	1660_to_1668_#_5	2548_to_2923_#_5	2336_to_2833_#_5	986_to_1083_#_5	2299_to_2310_#_5	1656_to_1663_#_5	1242_to_2515_#_5	2620_to_2734_#_5	2370_to_2415_#_5	984_to_1090_#_5	2876_to_2888_#_5	308_to_1104_#_5	2548_to_2645_#_5	486_to_1102_#_5	367_to_895_#_5	392_to_813_#_4	3046_to_1137_#_4	2039_to_2344_#_4	2022_to_2200_#_4	2128_to_2158_#_4	820_to_382_#_4	2708_to_2310_#_4	1292_to_2307_#_4	2801_to_2853_#_4	2362_to_2371_#_4	967_to_1102_#_4	1243_to_2306_#_4	2745_to_2560_#_4	905_to_2826_#_4	2867_to_2876_#_4	2708_to_2284_#_4	1264_to_23_#_4	2095_to_2154_#_4	486_to_499_#_4	1243_to_2309_#_4	318_to_1090_#_4	2723_to_2479_#_4	819_to_397_#_4	3039_to_2442_#_4	1003_to_1319_#_4	2368_to_2479_#_4	820_to_1006_#_4	658_to_56_#_3	2822_to_2534_#_3	2972_to_2563_#_3	2555_to_2733_#_3	2271_to_2953_#_3	1395_to_1607_#_3	2547_to_2725_#_3	1392_to_2460_#_3	3040_to_16_#_3	1569_to_1344_#_3	1308_to_1720_#_3	1241_to_2325_#_3	111_to_13_#_3	1981_to_2290_#_3	1129_to_1192_#_3	373_to_916_#_3	2595_to_2633_#_3	1216_to_2319_#_3	2101_to_2163_#_3	331_to_381_#_3	939_to_1102_#_3	914_to_983_#_3	939_to_310_#_3	807_to_895_#_3	2861_to_2938_#_3	939_to_1090_#_3	1181_to_2432_#_3	1721_to_1920_#_2	2040_to_2049_#_2	2431_to_2462_#_2	1764_to_1798_#_2	1340_to_1663_#_2	894_to_915_#_2	2261_to_2270_#_2	3080_to_56_#_2	1134_to_2245_#_2	3049_to_1167_#_2	1980_to_2246_#_2	2560_to_2645_#_2	2578_to_2500_#_2	2650_to_2783_#_2	877_to_895_#_2	2623_to_2645_#_2	2881_to_2969_#_2	2539_to_2679_#_2	3048_to_2788_#_2	1274_to_2277_#_2	660_to_1195_#_2	2552_to_2451_#_2	3044_to_78_#_2	2906_to_17_#_2	2598_to_2645_#_2	877_to_887_#_2	2621_to_2727_#_2	1981_to_2271_#_2	2542_to_2725_#_2	390_to_809_#_2	811_to_896_#_2	2630_to_2733_#_2	1316_to_1721_#_2	318_to_1083_#_2	1291_to_2023_#_2	2300_to_1243_#_2	658_to_771_#_2	1293_to_2203_#_2	909_to_197_#_2	2312_to_2483_#_1	920_to_946_#_1	1223_to_2306_#_1	2319_to_2334_#_1	2016_to_2063_#_1	2417_to_2428_#_1	2574_to_1246_#_1	3012_to_2521_#_1	475_to_2072_#_1	1036_to_1045_#_1	2524_to_2727_#_1	2883_to_2894_#_1	2723_to_2730_#_1	2511_to_2725_#_1	1135_to_1190_#_1	1241_to_2305_#_1	2376_to_2476_#_1	1242_to_2311_#_1	1916_to_1924_#_1	2614_to_2644_#_1	1330_to_1722_#_1	2576_to_2660_#_1	2635_to_2127_#_1	1654_to_1673_#_1	2833_to_2845_#_1	2553_to_2590_#_1	2726_to_2743_#_1	2629_to_2636_#_1	2801_to_3010_#_1	1718_to_2199_#_1	2013_to_2023_#_1	2020_to_2235_#_1	867_to_880_#_1	2684_to_2739_#_1	396_to_868_#_1	312_to_1015_#_1	2972_to_2986_#_1	3048_to_2762_#_1	1253_to_2265_#_1	1680_to_1961_#_1	1690_to_1853_#_1	2637_to_2921_#_1	2362_to_2479_#_1	2785_to_2936_#_1	2847_to_2854_#_1	232_to_1196_#_1	3050_to_2970_#_1	2256_to_2269_#_1	2324_to_2733_#_1	1790_to_1803_#_1	236_to_2727_#_1	2524_to_2709_#_1	1338_to_1903_#_1	2263_to_3013_#_1	2552_to_2572_#_1	310_to_1084_#_1	2729_to_1230_#_1	2643_to_2708_#_1	3081_to_2733_#_1	2525_to_2560_#_1	1914_to_1924_#_1	2550_to_2571_#_1	420_to_772_#_1	1057_to_1066_#_1	1168_to_1189_#_1	1192_to_167_#_1	1333_to_2917_#_1	2390_to_2402_#_1	1924_to_2254_#_1	2767_to_2255_#_1	1981_to_2012_#_1	312_to_1102_#_1	2687_to_2734_#_1	2272_to_2430_#_1	2547_to_2708_#_1	1218_to_2317_#_1	2541_to_2682_#_1	2102_to_2163_#_1	1241_to_2644_#_1	2390_to_2397_#_1	1385_to_1660_#_1	1139_to_1196_#_1	317_to_972_#_1	339_to_348_#_1	
@EndofLibrary
@NewLibrary: NC_004146.1_FHV_RNA1.seq_to_NC_004146.1_FHV_RNA1.seq_RevStrand
2326_to_2491_#_32	248_to_256_#_5	1067_to_1079_#_1	
@EndofLibrary
@NewLibrary: NC_004146.1_FHV_RNA1.seq_to_NC_004144_FHV_RNA2.seq
1386_to_1208_#_12	2799_to_290_#_11	2850_to_682_#_5	
@EndofLibrary
@NewLibrary: NC_004144_FHV_RNA2.seq_to_NC_004144_FHV_RNA2.seq
738_to_1219_#_265	491_to_1171_#_259	503_to_1184_#_212	1086_to_1176_#_150	1024_to_1190_#_80	786_to_1215_#_76	1022_to_1192_#_76	1017_to_1198_#_74	1016_to_1198_#_66	1085_to_1176_#_57	1018_to_1198_#_56	1110_to_1119_#_50	1008_to_1208_#_48	1086_to_1175_#_45	1329_to_707_#_43	999_to_1214_#_43	1381_to_1082_#_40	1083_to_1176_#_40	877_to_1215_#_39	740_to_1219_#_39	1090_to_1176_#_31	738_to_1223_#_31	1025_to_1188_#_30	734_to_1233_#_29	1095_to_1165_#_26	223_to_251_#_26	142_to_155_#_25	1025_to_1179_#_25	1024_to_1192_#_25	1131_to_1145_#_25	1106_to_1153_#_25	1401_to_4_#_24	738_to_1222_#_23	1010_to_1205_#_22	1380_to_681_#_22	1111_to_1150_#_21	1352_to_745_#_20	1367_to_1062_#_20	1211_to_182_#_20	746_to_779_#_19	739_to_1217_#_19	1171_to_1183_#_19	786_to_1211_#_19	1365_to_707_#_18	1086_to_1174_#_18	244_to_707_#_18	1009_to_1206_#_17	901_to_1215_#_17	1113_to_1120_#_17	803_to_1214_#_16	1002_to_1208_#_16	725_to_1236_#_15	378_to_469_#_15	729_to_1227_#_15	849_to_921_#_15	1106_to_1156_#_15	1095_to_1160_#_15	252_to_259_#_14	997_to_453_#_14	731_to_1231_#_14	1012_to_1169_#_14	796_to_947_#_14	1074_to_1176_#_14	1160_to_1210_#_14	1119_to_1159_#_13	814_to_1208_#_13	807_to_886_#_13	273_to_337_#_13	718_to_1219_#_13	1022_to_1056_#_13	374_to_468_#_13	1022_to_1190_#_13	1022_to_1193_#_13	1135_to_1146_#_12	1007_to_1017_#_12	1352_to_779_#_12	1138_to_1145_#_12	1390_to_224_#_12	1109_to_1149_#_12	1106_to_1172_#_12	756_to_1199_#_11	1082_to_1176_#_11	1381_to_1237_#_11	1330_to_34_#_11	725_to_1237_#_11	1008_to_1211_#_11	1381_to_33_#_11	1080_to_1178_#_11	1081_to_1172_#_11	786_to_1229_#_11	1164_to_1172_#_11	1064_to_1198_#_11	1079_to_1172_#_10	737_to_1217_#_10	874_to_1215_#_10	359_to_494_#_10	1197_to_1215_#_10	725_to_1228_#_10	789_to_1229_#_10	118_to_152_#_10	1085_to_1172_#_10	726_to_1234_#_10	1009_to_1199_#_10	1164_to_1175_#_10	1083_to_1169_#_10	250_to_260_#_10	722_to_1229_#_10	796_to_1208_#_10	886_to_98_#_10	1400_to_1186_#_9	788_to_1208_#_9	730_to_1227_#_9	451_to_458_#_9	797_to_992_#_9	1400_to_1_#_9	1099_to_1166_#_9	138_to_154_#_9	722_to_1218_#_9	122_to_131_#_8	740_to_1198_#_8	293_to_321_#_8	455_to_361_#_8	1086_to_1172_#_8	1328_to_198_#_8	33_to_866_#_8	1335_to_255_#_8	1077_to_1175_#_8	1078_to_1173_#_8	1106_to_1175_#_8	1086_to_1178_#_8	1037_to_1178_#_8	1022_to_1191_#_8	945_to_979_#_8	729_to_1229_#_8	1115_to_1175_#_8	1090_to_1174_#_7	1111_to_1155_#_7	601_to_710_#_7	1061_to_1192_#_7	498_to_1179_#_7	1082_to_1169_#_7	1139_to_1146_#_7	786_to_1216_#_7	1016_to_1200_#_7	1074_to_1177_#_7	727_to_1222_#_7	954_to_1207_#_7	1012_to_1176_#_7	1352_to_1215_#_6	726_to_1232_#_6	786_to_1176_#_6	1334_to_3_#_6	391_to_425_#_6	1116_to_1139_#_6	247_to_257_#_6	94_to_104_#_6	250_to_257_#_6	727_to_1229_#_6	886_to_1209_#_6	115_to_144_#_6	1352_to_1083_#_6	947_to_998_#_6	727_to_1233_#_6	880_to_951_#_6	901_to_928_#_6	786_to_1222_#_6	786_to_1208_#_6	727_to_1219_#_6	375_to_243_#_5	1061_to_1177_#_5	1082_to_1174_#_5	730_to_1218_#_5	1117_to_1166_#_5	1382_to_707_#_5	1107_to_1136_#_5	900_to_1042_#_5	88_to_103_#_5	1365_to_1145_#_5	113_to_220_#_5	1005_to_1211_#_5	373_to_243_#_5	1400_to_489_#_5	1108_to_1147_#_4	1115_to_1141_#_4	1111_to_1152_#_4	984_to_1197_#_4	916_to_1198_#_4	1111_to_1145_#_4	1378_to_1280_#_4	441_to_466_#_4	1347_to_164_#_4	1149_to_1165_#_4	1083_to_1177_#_4	730_to_1229_#_4	1119_to_1160_#_4	1097_to_1119_#_4	1400_to_600_#_4	132_to_160_#_4	1083_to_1165_#_4	427_to_187_#_4	1005_to_1208_#_4	1080_to_1177_#_4	344_to_1256_#_4	1207_to_787_#_4	1005_to_1205_#_4	249_to_520_#_4	834_to_847_#_3	516_to_254_#_3	1031_to_1178_#_3	390_to_417_#_3	1023_to_1185_#_3	730_to_1219_#_3	1119_to_1139_#_3	1346_to_1228_#_3	727_to_1218_#_3	428_to_116_#_3	875_to_1214_#_3	729_to_1228_#_3	787_to_1077_#_3	1038_to_1175_#_3	1328_to_1083_#_3	1024_to_1198_#_3	1082_to_1160_#_3	1377_to_13_#_3	250_to_348_#_2	1352_to_586_#_2	1333_to_621_#_2	1022_to_1175_#_2	253_to_348_#_2	493_to_502_#_2	1207_to_707_#_2	1144_to_1152_#_2	1115_to_1145_#_2	1334_to_902_#_2	1334_to_1237_#_2	1119_to_1165_#_2	787_to_1199_#_2	1388_to_625_#_2	729_to_1230_#_2	1329_to_1216_#_2	1081_to_1175_#_2	1221_to_199_#_2	1347_to_1254_#_2	727_to_155_#_2	1131_to_1138_#_2	1382_to_1279_#_2	556_to_1097_#_1	1116_to_935_#_1	1021_to_1195_#_1	496_to_503_#_1	1382_to_787_#_1	273_to_520_#_1	675_to_1174_#_1	227_to_236_#_1	1004_to_1061_#_1	1348_to_1252_#_1	730_to_1206_#_1	1106_to_1120_#_1	1079_to_1175_#_1	1095_to_1117_#_1	1288_to_1296_#_1	1294_to_928_#_1	640_to_22_#_1	377_to_99_#_1	136_to_236_#_1	1092_to_1175_#_1	1279_to_1306_#_1	456_to_485_#_1	1345_to_1254_#_1	1326_to_707_#_1	359_to_470_#_1	1017_to_1216_#_1	182_to_216_#_1	1131_to_1141_#_1	389_to_452_#_1	164_to_171_#_1	1390_to_1251_#_1	1293_to_1000_#_1	796_to_953_#_1	835_to_850_#_1	1329_to_996_#_1	373_to_497_#_1	357_to_364_#_1	424_to_1120_#_1	1164_to_1177_#_1	739_to_1218_#_1	222_to_525_#_1	1060_to_1307_#_1	123_to_157_#_1	611_to_503_#_1	1161_to_1211_#_1	633_to_1072_#_1	885_to_987_#_1	1083_to_1182_#_1	142_to_161_#_1	29_to_77_#_1	1021_to_1176_#_1	1062_to_1199_#_1	1096_to_1002_#_1	1113_to_1155_#_1	1295_to_1309_#_1	1105_to_1153_#_1	1279_to_1296_#_1	679_to_691_#_1	1095_to_1120_#_1	1209_to_606_#_1	
@EndofLibrary
@NewLibrary: NC_004144_FHV_RNA2.seq_RevStrand_to_NC_004144_FHV_RNA2.seq
1058_to_1024_#_6	299_to_246_#_3	1123_to_1110_#_2	
@EndofLibrary
@NewLibrary: NC_004144_FHV_RNA2.seq_to_NC_004146.1_FHV_RNA1.seq
1400_to_2720_#_45	1396_to_1128_#_16	292_to_204_#_15	852_to_2721_#_10	872_to_2738_#_9	720_to_1053_#_6	1334_to_2817_#_5	1394_to_2721_#_3	1079_to_2720_#_2	
@EndofLibrary
@NewLibrary: NC_004144_FHV_RNA2.seq_to_NC_004144_FHV_RNA2.seq_RevStrand
1271_to_1299_#_2	1238_to_1256_#_1	
@EndofLibrary
