# Supplementary material for: Parallel ClickSeq and Nanopore sequencing elucidates the rapid evolution of defective-interfering RNAs in Flock House virus
Source: PLoS Pathog. 2017 May 5;13(5):e1006365. doi: 10.1371/journal.ppat.1006365 (PMC5435362; doi:10.1371/journal.ppat.1006365)
Supplement: S1 Datafile — Each passage in each replicate as well as the inoculum is shown. Output format, as described in Routh et al. [32], is given as “DonorCoord_to_AcceptorCoord_#_Counts”. This is the raw data used to populate Table 1and S1 Table. (ZIP) [file ppat.1006365.s009.zip › Supplementary_DataFile1_ClickSeq_Recs/P1R3_Virus_Recombination_Results.txt]

@NewLibrary: NC_004146.1_FHV_RNA1.seq_RevStrand_to_NC_004146.1_FHV_RNA1.seq
2457_to_2433_#_23	2792_to_2783_#_10	2467_to_2432_#_7	213_to_171_#_1	1175_to_1159_#_1	
@EndofLibrary
@NewLibrary: NC_004146.1_FHV_RNA1.seq_to_NC_004146.1_FHV_RNA1.seq
2545_to_2685_#_2332	2277_to_2435_#_1493	2257_to_2419_#_174	2244_to_1135_#_151	581_to_783_#_70	2862_to_2888_#_64	671_to_2793_#_64	2875_to_2898_#_60	1139_to_1192_#_60	2576_to_2643_#_55	2312_to_2483_#_54	2643_to_2725_#_52	1198_to_1994_#_52	2630_to_2644_#_52	2101_to_2163_#_47	1319_to_2205_#_47	2537_to_2548_#_46	2076_to_2085_#_44	3012_to_2521_#_43	867_to_895_#_43	2746_to_2941_#_42	2016_to_1093_#_41	2039_to_2190_#_40	1682_to_1689_#_40	2597_to_2648_#_38	2876_to_2888_#_38	2569_to_2687_#_38	2573_to_2646_#_37	2555_to_2643_#_37	2049_to_2192_#_36	1919_to_1969_#_36	2547_to_1720_#_34	874_to_1139_#_34	993_to_1015_#_33	3046_to_1137_#_31	1901_to_2682_#_31	1425_to_1037_#_30	396_to_1090_#_30	1605_to_1635_#_29	2925_to_2933_#_28	2382_to_2402_#_28	93_to_2311_#_26	2569_to_2731_#_25	2569_to_2644_#_25	1309_to_1901_#_25	2271_to_2533_#_24	1752_to_1771_#_24	2270_to_1192_#_24	1313_to_1594_#_24	303_to_1090_#_23	2631_to_2644_#_23	318_to_1090_#_23	2276_to_2520_#_23	2074_to_2163_#_23	2585_to_2645_#_23	782_to_868_#_23	2539_to_2727_#_23	2724_to_2733_#_23	2570_to_2277_#_23	2319_to_2332_#_22	1756_to_1807_#_22	2594_to_2628_#_22	1452_to_2286_#_21	937_to_1081_#_21	2622_to_2687_#_21	2548_to_2645_#_21	764_to_442_#_21	2512_to_2708_#_21	782_to_1102_#_20	348_to_916_#_20	1385_to_2197_#_20	2896_to_2944_#_20	1150_to_1177_#_20	2479_to_2877_#_20	2681_to_2732_#_19	939_to_1048_#_19	2684_to_2739_#_19	1014_to_1090_#_19	2040_to_2049_#_18	3086_to_2548_#_18	3054_to_103_#_18	1634_to_1655_#_18	821_to_896_#_18	983_to_1084_#_18	2417_to_2479_#_18	821_to_869_#_18	2009_to_2022_#_17	1412_to_1503_#_17	1279_to_2014_#_17	2022_to_2200_#_17	774_to_814_#_17	312_to_1089_#_17	2274_to_1135_#_17	2319_to_2463_#_16	1894_to_1903_#_16	205_to_1226_#_16	1274_to_2514_#_16	2833_to_2876_#_15	1981_to_2015_#_15	2587_to_2650_#_15	1302_to_1924_#_15	2548_to_2725_#_15	2575_to_2649_#_14	2551_to_2648_#_14	1902_to_2480_#_14	377_to_391_#_14	2550_to_2799_#_14	2630_to_2646_#_14	1597_to_1634_#_14	1995_to_2463_#_13	2742_to_2164_#_13	2385_to_2400_#_13	1288_to_1969_#_13	323_to_1087_#_13	301_to_1100_#_13	430_to_770_#_13	2886_to_2940_#_13	1330_to_1665_#_12	300_to_968_#_12	1968_to_1981_#_12	1141_to_1195_#_12	2570_to_2742_#_12	2826_to_2957_#_11	811_to_896_#_11	2298_to_2549_#_11	910_to_2831_#_10	1242_to_2311_#_10	371_to_831_#_10	1387_to_1640_#_10	1352_to_2270_#_10	345_to_901_#_10	1391_to_2923_#_10	2645_to_2653_#_10	312_to_935_#_10	808_to_1169_#_9	1318_to_1957_#_9	2446_to_2558_#_9	2904_to_2944_#_9	2520_to_2725_#_9	316_to_1094_#_9	1668_to_1701_#_9	630_to_662_#_9	1902_to_2199_#_9	3056_to_2758_#_9	982_to_1089_#_9	1929_to_1941_#_9	3050_to_50_#_8	1902_to_2287_#_8	2686_to_2725_#_8	1392_to_2460_#_8	640_to_647_#_8	1902_to_2022_#_8	2835_to_2889_#_8	1960_to_2246_#_8	2817_to_2492_#_7	295_to_17_#_7	970_to_1095_#_7	1315_to_501_#_7	305_to_1102_#_7	810_to_878_#_7	2542_to_2768_#_7	1317_to_1903_#_7	2560_to_2747_#_7	3056_to_2415_#_7	1386_to_1299_#_7	2560_to_2734_#_6	1135_to_1190_#_6	2562_to_2581_#_6	1901_to_2040_#_6	2016_to_2276_#_6	1733_to_1838_#_6	2292_to_925_#_6	2597_to_2300_#_6	938_to_1011_#_6	318_to_1015_#_6	2305_to_1244_#_6	210_to_2805_#_6	1961_to_2513_#_6	391_to_908_#_6	2558_to_2724_#_6	2973_to_2981_#_6	2715_to_1260_#_6	3023_to_1997_#_6	3055_to_300_#_6	909_to_197_#_6	2542_to_2747_#_6	1661_to_1780_#_6	1660_to_1668_#_5	983_to_1091_#_5	3057_to_22_#_5	2547_to_2750_#_5	342_to_363_#_5	1233_to_1278_#_5	1243_to_2309_#_5	2311_to_1176_#_5	2325_to_2220_#_5	820_to_391_#_5	309_to_1089_#_5	877_to_895_#_5	2569_to_2714_#_5	2304_to_1242_#_4	2511_to_2725_#_4	1638_to_2151_#_4	2059_to_2219_#_4	2431_to_2462_#_4	2538_to_2276_#_4	1634_to_1661_#_4	2560_to_2725_#_4	2939_to_2479_#_4	2425_to_2465_#_4	2552_to_2570_#_4	2590_to_2644_#_4	2324_to_2235_#_4	2306_to_2876_#_4	2724_to_2735_#_4	1289_to_2011_#_4	2536_to_2733_#_4	2538_to_2433_#_3	1134_to_2245_#_3	1089_to_1102_#_3	2548_to_2748_#_3	3048_to_2762_#_3	2736_to_2322_#_3	1242_to_2329_#_3	1308_to_1720_#_3	2525_to_2733_#_3	676_to_423_#_2	2304_to_2199_#_2	870_to_908_#_2	2573_to_2803_#_2	1319_to_414_#_2	391_to_1103_#_2	1304_to_2222_#_2	2548_to_2718_#_2	923_to_435_#_2	1324_to_1704_#_2	944_to_1008_#_2	2881_to_2969_#_2	994_to_1084_#_2	1043_to_1082_#_2	2863_to_2887_#_2	2010_to_2021_#_2	1341_to_1703_#_2	2629_to_2725_#_2	2148_to_2165_#_2	2805_to_3014_#_2	1260_to_2305_#_2	3031_to_1990_#_2	2515_to_2077_#_2	2042_to_2977_#_2	2646_to_2264_#_2	2643_to_2733_#_2	537_to_1188_#_2	2330_to_1195_#_2	2547_to_2682_#_2	2006_to_2520_#_2	810_to_868_#_2	1239_to_1247_#_1	1233_to_1253_#_1	2591_to_2601_#_1	1807_to_1839_#_1	1077_to_1158_#_1	2801_to_3010_#_1	2724_to_2492_#_1	2939_to_2988_#_1	2822_to_2534_#_1	1980_to_2257_#_1	2731_to_2344_#_1	1639_to_2034_#_1	2571_to_2589_#_1	2871_to_2887_#_1	1918_to_1926_#_1	1352_to_2269_#_1	2834_to_2748_#_1	2726_to_2538_#_1	2499_to_2527_#_1	605_to_2391_#_1	139_to_159_#_1	2106_to_2167_#_1	2366_to_2474_#_1	2933_to_2959_#_1	2060_to_2984_#_1	3107_to_1_#_1	2373_to_2381_#_1	2547_to_2725_#_1	2071_to_2078_#_1	2568_to_2578_#_1	2020_to_2235_#_1	1830_to_1842_#_1	2548_to_2741_#_1	1667_to_1689_#_1	2326_to_1262_#_1	2561_to_2310_#_1	2972_to_2981_#_1	2539_to_2679_#_1	2577_to_2629_#_1	242_to_1135_#_1	2502_to_2725_#_1	2217_to_2401_#_1	2570_to_2602_#_1	2847_to_2856_#_1	2305_to_2559_#_1	2954_to_2966_#_1	2826_to_2876_#_1	2524_to_2709_#_1	2754_to_2158_#_1	1044_to_1051_#_1	370_to_916_#_1	2724_to_2743_#_1	2585_to_2644_#_1	2084_to_2164_#_1	2547_to_2738_#_1	1286_to_1969_#_1	312_to_1094_#_1	2643_to_2708_#_1	318_to_1045_#_1	2542_to_2687_#_1	2542_to_2725_#_1	2620_to_2627_#_1	1755_to_1764_#_1	2056_to_2072_#_1	424_to_1983_#_1	1867_to_1881_#_1	2439_to_2449_#_1	2574_to_2633_#_1	2281_to_2440_#_1	332_to_378_#_1	2321_to_2334_#_1	1310_to_1333_#_1	464_to_504_#_1	313_to_941_#_1	2353_to_1036_#_1	1346_to_1921_#_1	1118_to_1136_#_1	2724_to_2199_#_1	266_to_277_#_1	1183_to_1190_#_1	2048_to_1245_#_1	2891_to_2898_#_1	1343_to_1668_#_1	3037_to_2245_#_1	1891_to_1907_#_1	
@EndofLibrary
@NewLibrary: NC_004146.1_FHV_RNA1.seq_to_NC_004146.1_FHV_RNA1.seq_RevStrand
2510_to_2522_#_5	2991_to_2998_#_1	
@EndofLibrary
@NewLibrary: NC_004146.1_FHV_RNA1.seq_to_NC_004144_FHV_RNA2.seq
469_to_1172_#_25	3106_to_1189_#_11	2352_to_293_#_5	3053_to_1176_#_1	
@EndofLibrary
@NewLibrary: NC_004144_FHV_RNA2.seq_to_NC_004144_FHV_RNA2.seq
491_to_1171_#_401	738_to_1219_#_298	503_to_1184_#_239	786_to_1215_#_191	1017_to_1198_#_159	1086_to_1176_#_152	734_to_1233_#_135	1008_to_1208_#_103	1025_to_1194_#_100	1024_to_1190_#_89	1016_to_1198_#_86	738_to_1223_#_86	1085_to_1176_#_80	955_to_1207_#_71	726_to_1235_#_69	1082_to_1174_#_67	727_to_1229_#_65	1110_to_1119_#_60	1022_to_1187_#_59	728_to_1235_#_56	247_to_257_#_56	1022_to_1192_#_56	1009_to_1199_#_54	1022_to_1190_#_54	1086_to_1175_#_52	1117_to_1146_#_51	1352_to_758_#_51	1401_to_4_#_47	737_to_1217_#_46	759_to_1209_#_46	1022_to_1198_#_44	1025_to_1188_#_41	1022_to_1191_#_40	725_to_1237_#_37	786_to_1211_#_37	729_to_1229_#_37	1083_to_1176_#_35	1005_to_1208_#_35	1008_to_1202_#_34	250_to_257_#_32	1082_to_1182_#_30	1201_to_1177_#_30	800_to_1215_#_30	1139_to_1146_#_28	784_to_1218_#_28	730_to_1223_#_28	778_to_1219_#_27	885_to_1183_#_26	726_to_1236_#_25	357_to_466_#_25	1081_to_1176_#_25	1113_to_1120_#_25	259_to_507_#_24	726_to_1232_#_24	502_to_306_#_24	1095_to_1120_#_23	1024_to_1192_#_23	880_to_1006_#_22	1090_to_1176_#_21	728_to_852_#_21	118_to_152_#_21	1253_to_652_#_21	1387_to_1192_#_21	222_to_984_#_21	719_to_1230_#_20	706_to_221_#_20	1084_to_1164_#_20	1131_to_1142_#_20	807_to_1216_#_20	1095_to_1165_#_20	786_to_1216_#_19	1091_to_1164_#_19	740_to_1219_#_19	1078_to_1173_#_18	1119_to_1156_#_17	1386_to_1206_#_17	727_to_1222_#_17	1080_to_1177_#_17	1081_to_1172_#_17	1151_to_1174_#_17	1009_to_1206_#_16	784_to_1219_#_16	681_to_1067_#_16	642_to_669_#_16	1018_to_1198_#_15	498_to_1179_#_15	1381_to_1228_#_15	1069_to_1180_#_15	1098_to_1182_#_15	1352_to_617_#_15	1115_to_1175_#_15	142_to_155_#_14	1108_to_1147_#_14	728_to_1233_#_14	1082_to_1183_#_14	725_to_1228_#_14	742_to_1218_#_14	727_to_1215_#_14	1113_to_1153_#_14	1168_to_1175_#_14	1107_to_1166_#_13	806_to_946_#_13	885_to_1174_#_13	755_to_1211_#_13	1329_to_1122_#_13	1377_to_1216_#_13	1114_to_1146_#_13	1021_to_1182_#_12	730_to_1219_#_12	376_to_496_#_12	1329_to_1259_#_12	593_to_1253_#_12	379_to_251_#_12	633_to_1174_#_11	249_to_517_#_11	1164_to_1175_#_11	1266_to_1244_#_11	201_to_33_#_11	730_to_1215_#_11	709_to_716_#_11	1023_to_1173_#_11	912_to_1144_#_11	1074_to_1181_#_11	1111_to_1154_#_10	1067_to_1199_#_10	437_to_468_#_10	1007_to_220_#_10	1079_to_1172_#_10	1135_to_1148_#_10	138_to_154_#_10	959_to_1198_#_10	836_to_852_#_10	1400_to_1_#_10	798_to_1208_#_10	1202_to_1256_#_10	1002_to_1208_#_9	1106_to_1139_#_9	729_to_1232_#_9	809_to_1195_#_9	1095_to_1177_#_9	738_to_1222_#_9	798_to_953_#_9	292_to_1215_#_9	740_to_1207_#_8	1106_to_1120_#_8	607_to_30_#_8	1086_to_1172_#_8	730_to_1229_#_8	1066_to_1174_#_8	787_to_628_#_8	786_to_1145_#_8	1080_to_1175_#_7	1086_to_1178_#_7	1119_to_1159_#_7	1383_to_608_#_7	1062_to_1199_#_7	389_to_439_#_7	1095_to_1117_#_6	371_to_33_#_6	1024_to_1177_#_6	915_to_927_#_6	1083_to_1177_#_6	875_to_1214_#_6	1112_to_1158_#_6	753_to_1211_#_6	293_to_321_#_6	1116_to_1183_#_6	884_to_1189_#_6	1115_to_927_#_5	785_to_1119_#_5	726_to_1231_#_5	1382_to_1120_#_5	256_to_11_#_5	746_to_1222_#_5	249_to_257_#_5	1082_to_1177_#_5	1278_to_1308_#_4	808_to_988_#_4	389_to_428_#_4	754_to_1208_#_4	1119_to_525_#_4	803_to_1214_#_4	1086_to_1165_#_4	797_to_992_#_4	593_to_245_#_4	450_to_220_#_4	1381_to_1237_#_4	1075_to_1174_#_3	1137_to_1153_#_3	1010_to_886_#_3	1326_to_669_#_3	656_to_33_#_3	781_to_1218_#_3	1102_to_1121_#_3	709_to_578_#_3	1115_to_1141_#_3	1307_to_329_#_3	880_to_1211_#_3	1335_to_1118_#_3	876_to_886_#_3	1344_to_1013_#_3	1075_to_1190_#_3	1382_to_1112_#_3	1204_to_628_#_3	1106_to_1153_#_3	1390_to_584_#_3	468_to_484_#_3	1365_to_707_#_2	355_to_1245_#_2	800_to_987_#_2	1400_to_1253_#_2	1111_to_1152_#_2	452_to_366_#_2	718_to_1245_#_2	1063_to_1120_#_2	673_to_497_#_2	627_to_33_#_2	1367_to_1176_#_2	1084_to_1113_#_2	1107_to_1118_#_2	1018_to_1065_#_2	91_to_104_#_2	1055_to_1192_#_2	1023_to_1192_#_2	1381_to_1072_#_2	1014_to_1199_#_2	1105_to_1154_#_2	465_to_220_#_2	467_to_362_#_2	1086_to_1099_#_2	1286_to_1295_#_2	1394_to_1032_#_2	1021_to_1177_#_1	737_to_1222_#_1	1352_to_1215_#_1	223_to_320_#_1	250_to_517_#_1	31_to_1208_#_1	796_to_974_#_1	802_to_980_#_1	132_to_160_#_1	882_to_901_#_1	304_to_318_#_1	180_to_191_#_1	1382_to_1216_#_1	1329_to_1006_#_1	152_to_159_#_1	727_to_1233_#_1	285_to_311_#_1	946_to_1215_#_1	1080_to_1172_#_1	787_to_1215_#_1	974_to_986_#_1	1334_to_1087_#_1	785_to_534_#_1	292_to_332_#_1	1107_to_1154_#_1	375_to_105_#_1	1400_to_1141_#_1	467_to_391_#_1	1110_to_1153_#_1	784_to_1209_#_1	277_to_288_#_1	728_to_1230_#_1	275_to_282_#_1	1083_to_1165_#_1	537_to_553_#_1	706_to_767_#_1	1037_to_1178_#_1	784_to_35_#_1	348_to_508_#_1	1008_to_1218_#_1	1323_to_288_#_1	158_to_187_#_1	1227_to_1237_#_1	1012_to_1176_#_1	633_to_1072_#_1	884_to_1210_#_1	380_to_182_#_1	1097_to_1119_#_1	359_to_470_#_1	1109_to_1147_#_1	431_to_33_#_1	390_to_417_#_1	
@EndofLibrary
@NewLibrary: NC_004144_FHV_RNA2.seq_RevStrand_to_NC_004144_FHV_RNA2.seq
347_to_321_#_26	329_to_291_#_12	1273_to_1187_#_6	299_to_246_#_3	1058_to_1024_#_1	
@EndofLibrary
@NewLibrary: NC_004144_FHV_RNA2.seq_to_NC_004146.1_FHV_RNA1.seq
1400_to_2720_#_128	668_to_2443_#_26	1219_to_22_#_4	1398_to_2607_#_4	1115_to_2720_#_2	689_to_2957_#_1	1401_to_2720_#_1	
@EndofLibrary
@NewLibrary: NC_004144_FHV_RNA2.seq_to_NC_004144_FHV_RNA2.seq_RevStrand
1233_to_1248_#_1	1238_to_1256_#_1	1275_to_1295_#_1	1271_to_1299_#_1	
@EndofLibrary
