# Supplementary material for: Parallel ClickSeq and Nanopore sequencing elucidates the rapid evolution of defective-interfering RNAs in Flock House virus
Source: PLoS Pathog. 2017 May 5;13(5):e1006365. doi: 10.1371/journal.ppat.1006365 (PMC5435362; doi:10.1371/journal.ppat.1006365)
Supplement: S1 Datafile — Each passage in each replicate as well as the inoculum is shown. Output format, as described in Routh et al. [32], is given as “DonorCoord_to_AcceptorCoord_#_Counts”. This is the raw data used to populate Table 1and S1 Table. (ZIP) [file ppat.1006365.s009.zip › Supplementary_DataFile1_ClickSeq_Recs/P2R1_Virus_Recombination_Results.txt]

@NewLibrary: NC_004146.1_FHV_RNA1.seq_RevStrand_to_NC_004146.1_FHV_RNA1.seq
2457_to_2433_#_25	2192_to_2146_#_7	1021_to_996_#_6	2449_to_2433_#_2	1185_to_1148_#_1	2197_to_2139_#_1	2471_to_2445_#_1	1250_to_1193_#_1	213_to_171_#_1	
@EndofLibrary
@NewLibrary: NC_004146.1_FHV_RNA1.seq_to_NC_004146.1_FHV_RNA1.seq
2545_to_2685_#_4887	2277_to_2435_#_1523	2244_to_1135_#_216	2257_to_2419_#_209	2862_to_2888_#_184	2585_to_2645_#_135	2576_to_2643_#_120	671_to_2793_#_88	419_to_783_#_69	1139_to_1192_#_68	318_to_1090_#_64	1682_to_1689_#_60	2548_to_2645_#_60	2619_to_2734_#_59	311_to_1104_#_55	2271_to_2533_#_54	2595_to_2644_#_53	2561_to_2631_#_53	702_to_742_#_52	1749_to_1813_#_51	2272_to_2690_#_50	2585_to_2642_#_47	2629_to_2644_#_46	1980_to_2235_#_44	1310_to_1904_#_44	2568_to_2235_#_43	867_to_895_#_40	1837_to_1872_#_39	984_to_1083_#_39	2536_to_2550_#_39	983_to_1084_#_38	821_to_896_#_36	2103_to_2169_#_36	681_to_815_#_36	2584_to_2645_#_35	312_to_935_#_35	2861_to_2886_#_35	2591_to_2631_#_34	1223_to_2520_#_34	1262_to_2270_#_34	1752_to_1810_#_34	2575_to_2649_#_33	2567_to_2640_#_33	1315_to_501_#_32	1981_to_2012_#_32	1138_to_1188_#_32	765_to_311_#_30	1242_to_2526_#_30	2569_to_2644_#_30	1194_to_983_#_30	2891_to_2968_#_30	1288_to_1969_#_29	2585_to_2644_#_29	2309_to_2506_#_29	958_to_1103_#_29	2512_to_2771_#_28	2861_to_2938_#_28	1309_to_2400_#_27	3046_to_1137_#_27	2319_to_2463_#_27	2102_to_2152_#_27	2274_to_1135_#_27	2304_to_2326_#_27	939_to_1102_#_27	324_to_2306_#_27	1242_to_2311_#_26	1719_to_1924_#_26	885_to_1165_#_26	2733_to_2760_#_26	2520_to_2647_#_25	1244_to_2525_#_25	316_to_1102_#_25	2298_to_2308_#_25	2512_to_2708_#_25	2575_to_1233_#_24	3088_to_16_#_24	2901_to_2944_#_24	2886_to_2944_#_24	820_to_887_#_24	2382_to_2402_#_24	1393_to_2001_#_24	1139_to_1196_#_24	833_to_1169_#_24	2867_to_2887_#_24	2746_to_2506_#_23	2569_to_2645_#_23	2833_to_2843_#_23	2539_to_2679_#_23	2141_to_2153_#_23	2876_to_2888_#_23	2292_to_925_#_23	2306_to_2200_#_23	2508_to_2660_#_22	2560_to_2733_#_22	2908_to_2060_#_22	868_to_1084_#_22	2584_to_2643_#_22	1241_to_2331_#_22	2569_to_2687_#_22	2537_to_2548_#_22	2829_to_2023_#_22	1660_to_1668_#_21	1752_to_1807_#_21	1688_to_1903_#_21	2273_to_2493_#_21	822_to_895_#_21	2838_to_2887_#_21	810_to_907_#_21	982_to_1085_#_21	2635_to_2645_#_20	2887_to_2939_#_20	1038_to_1052_#_19	305_to_1102_#_19	348_to_869_#_19	2437_to_2483_#_19	472_to_2512_#_19	2417_to_2479_#_19	2578_to_2651_#_18	1210_to_2728_#_18	2318_to_1995_#_18	391_to_896_#_17	2431_to_2462_#_17	2629_to_2645_#_17	1261_to_2039_#_17	1661_to_1887_#_17	992_to_1003_#_17	1654_to_2081_#_17	364_to_888_#_17	2757_to_141_#_17	2548_to_2735_#_17	1139_to_1211_#_17	2511_to_2725_#_17	1994_to_2009_#_17	2318_to_1200_#_16	910_to_2831_#_16	2620_to_2729_#_16	1135_to_1190_#_16	581_to_783_#_16	1232_to_2301_#_16	1719_to_1920_#_16	2818_to_2327_#_16	287_to_295_#_16	2513_to_2726_#_16	111_to_22_#_16	294_to_1114_#_16	327_to_1084_#_16	2537_to_2742_#_15	2619_to_2645_#_15	2708_to_2726_#_15	1262_to_2277_#_15	1178_to_1980_#_15	1668_to_1703_#_15	2085_to_2169_#_15	1340_to_1642_#_15	1134_to_2001_#_15	2547_to_2645_#_15	821_to_869_#_15	312_to_1102_#_15	484_to_1058_#_15	104_to_21_#_15	2585_to_2485_#_14	2741_to_2519_#_14	2970_to_2269_#_14	1241_to_2325_#_14	2972_to_1188_#_14	582_to_441_#_14	2297_to_2516_#_14	1762_to_1802_#_14	1198_to_1994_#_14	309_to_1085_#_14	2101_to_2163_#_14	298_to_55_#_14	811_to_896_#_14	1699_to_1331_#_14	1415_to_1689_#_13	2513_to_2708_#_13	996_to_1013_#_13	2709_to_2525_#_13	2106_to_2167_#_13	2415_to_2484_#_13	1036_to_1057_#_13	2591_to_2644_#_13	2736_to_2195_#_13	2872_to_2894_#_13	2858_to_2886_#_13	1708_to_1903_#_13	810_to_887_#_12	1045_to_1058_#_12	2297_to_2733_#_12	894_to_907_#_12	2834_to_2759_#_12	786_to_868_#_12	1101_to_313_#_12	2875_to_2902_#_12	1304_to_1758_#_12	867_to_907_#_12	1336_to_2126_#_12	487_to_1091_#_12	1326_to_1924_#_11	532_to_2268_#_11	1134_to_2245_#_11	2041_to_2063_#_11	1043_to_1082_#_11	2904_to_2940_#_11	2679_to_2722_#_11	2038_to_2083_#_11	2082_to_2164_#_11	2548_to_2734_#_11	2632_to_2644_#_11	445_to_2310_#_11	578_to_661_#_11	112_to_121_#_11	2596_to_2644_#_11	2543_to_2752_#_11	1764_to_1801_#_10	1290_to_1903_#_10	392_to_813_#_10	658_to_434_#_10	1750_to_1817_#_10	1246_to_2645_#_10	2832_to_2863_#_10	1317_to_1903_#_10	1241_to_2686_#_10	2711_to_2932_#_10	2297_to_1249_#_10	390_to_809_#_10	1368_to_1553_#_10	810_to_868_#_10	2713_to_2725_#_9	1066_to_1113_#_9	916_to_378_#_9	2318_to_2199_#_9	2325_to_1903_#_9	2299_to_2310_#_9	2560_to_2725_#_9	636_to_470_#_9	2049_to_2192_#_9	1664_to_1432_#_9	949_to_1027_#_9	2409_to_2193_#_9	2732_to_2516_#_9	324_to_956_#_9	1306_to_2041_#_9	312_to_1090_#_9	1980_to_2041_#_9	1902_to_2199_#_9	2746_to_2561_#_9	2835_to_2889_#_9	1136_to_1195_#_9	2575_to_2605_#_9	2304_to_2199_#_8	1241_to_2709_#_8	2556_to_2734_#_8	2307_to_2320_#_8	319_to_941_#_8	2321_to_1242_#_8	2022_to_2200_#_8	1209_to_2326_#_8	439_to_446_#_8	1386_to_1552_#_8	2547_to_2642_#_8	2524_to_2703_#_8	2584_to_2630_#_8	348_to_1084_#_8	782_to_420_#_8	1195_to_22_#_8	2267_to_2274_#_8	1341_to_2269_#_7	815_to_2203_#_7	2513_to_1139_#_7	391_to_1921_#_7	2575_to_2645_#_7	2714_to_2748_#_7	1208_to_2729_#_7	1141_to_1195_#_7	1842_to_2063_#_7	2547_to_2725_#_7	578_to_783_#_7	2039_to_2190_#_7	2529_to_2618_#_7	2020_to_2235_#_7	2276_to_2310_#_7	1635_to_2644_#_7	2513_to_2002_#_7	1048_to_1084_#_7	2578_to_2635_#_7	317_to_1091_#_7	347_to_909_#_7	580_to_381_#_7	2555_to_2151_#_7	2729_to_2514_#_7	1742_to_1824_#_7	2598_to_2647_#_7	2598_to_2644_#_7	3023_to_1997_#_7	993_to_1015_#_7	2546_to_2650_#_7	2733_to_2561_#_7	2642_to_2735_#_6	1764_to_1798_#_6	660_to_491_#_6	2822_to_2534_#_6	310_to_945_#_6	1387_to_2408_#_6	1340_to_1663_#_6	1045_to_1057_#_6	1634_to_1661_#_6	204_to_2309_#_6	2561_to_2630_#_6	2301_to_2365_#_6	1283_to_2199_#_6	391_to_916_#_6	335_to_382_#_6	2502_to_2304_#_6	2245_to_2773_#_6	1241_to_2298_#_6	2762_to_2310_#_6	1430_to_1902_#_6	2022_to_2224_#_6	2643_to_2733_#_6	347_to_887_#_6	2138_to_2151_#_6	1512_to_1997_#_6	311_to_645_#_6	2592_to_2651_#_6	318_to_1102_#_6	2060_to_2526_#_6	984_to_1021_#_6	309_to_1090_#_6	1046_to_1075_#_6	2547_to_2746_#_5	1317_to_2041_#_5	1261_to_2270_#_5	2016_to_2023_#_5	1194_to_2733_#_5	2147_to_2938_#_5	2863_to_2887_#_5	2312_to_2483_#_5	2877_to_2895_#_5	310_to_1049_#_5	1230_to_2709_#_5	1037_to_1058_#_5	1037_to_1050_#_5	318_to_958_#_5	994_to_1095_#_5	2560_to_2815_#_5	2575_to_2628_#_5	2708_to_2525_#_5	2555_to_2643_#_4	1282_to_1981_#_4	2329_to_1708_#_4	1342_to_1634_#_4	1320_to_2308_#_4	2817_to_2199_#_4	908_to_348_#_4	1288_to_2219_#_4	1045_to_1059_#_4	2817_to_2298_#_4	101_to_111_#_4	2523_to_2644_#_4	287_to_202_#_4	2980_to_2179_#_4	532_to_2198_#_4	2726_to_2743_#_4	2857_to_2944_#_4	1981_to_2015_#_4	2560_to_2748_#_4	1355_to_1671_#_4	1288_to_1974_#_4	2713_to_2738_#_4	659_to_700_#_4	1304_to_2480_#_4	303_to_313_#_4	1591_to_1959_#_4	1685_to_2040_#_4	1101_to_940_#_4	1046_to_1071_#_4	2458_to_2535_#_4	2083_to_2164_#_4	2595_to_2646_#_3	1260_to_2271_#_3	2658_to_2963_#_3	2812_to_2042_#_3	351_to_373_#_3	3086_to_2304_#_3	3053_to_2800_#_3	2709_to_2522_#_3	810_to_2198_#_3	2257_to_2285_#_3	2644_to_2735_#_3	1298_to_1174_#_3	2274_to_2433_#_3	2819_to_3001_#_3	2505_to_2733_#_3	2521_to_2709_#_3	1721_to_2200_#_3	1884_to_1893_#_3	2147_to_2163_#_3	2819_to_2981_#_3	2642_to_2782_#_3	1242_to_1903_#_3	2767_to_2548_#_3	2571_to_2645_#_3	984_to_1090_#_3	2542_to_2643_#_3	2897_to_2981_#_3	977_to_1076_#_3	2094_to_2480_#_3	2326_to_1696_#_3	1755_to_1764_#_3	2833_to_2981_#_3	2561_to_2587_#_3	2389_to_2450_#_3	2099_to_2161_#_3	2630_to_2644_#_3	2973_to_2981_#_3	2645_to_2727_#_3	2268_to_2527_#_3	1639_to_2022_#_3	1260_to_2278_#_3	2879_to_2887_#_3	1999_to_2013_#_3	1340_to_1655_#_3	2769_to_2783_#_3	2040_to_2049_#_2	368_to_909_#_2	2558_to_2733_#_2	1241_to_2305_#_2	2573_to_2648_#_2	3049_to_2877_#_2	2758_to_2463_#_2	2801_to_3010_#_2	1330_to_1668_#_2	681_to_766_#_2	2833_to_2898_#_2	1302_to_1720_#_2	2724_to_2372_#_2	1044_to_1051_#_2	1591_to_2270_#_2	2860_to_2982_#_2	2298_to_2306_#_2	3107_to_1_#_2	977_to_1048_#_2	867_to_880_#_2	2093_to_2163_#_2	2904_to_2944_#_2	2875_to_2938_#_2	2733_to_2746_#_2	2578_to_2725_#_2	3049_to_40_#_2	1327_to_1095_#_2	2390_to_2257_#_2	2575_to_2651_#_2	395_to_894_#_2	1140_to_15_#_2	707_to_732_#_2	203_to_310_#_2	1238_to_2310_#_2	2150_to_2162_#_2	370_to_916_#_2	1308_to_1722_#_2	2550_to_2799_#_2	1388_to_1397_#_2	182_to_195_#_2	2020_to_2219_#_2	3049_to_2785_#_2	1253_to_2490_#_2	537_to_1188_#_2	528_to_381_#_2	1635_to_2311_#_2	318_to_1924_#_2	1138_to_2434_#_2	1605_to_1635_#_2	3056_to_2257_#_2	1194_to_1210_#_2	1709_to_583_#_2	1551_to_1633_#_2	1291_to_2183_#_2	2722_to_2732_#_2	1639_to_2199_#_2	982_to_1014_#_2	2309_to_1246_#_2	2734_to_2493_#_2	1597_to_1634_#_2	2570_to_2619_#_2	2643_to_2725_#_1	2733_to_2782_#_1	909_to_919_#_1	2330_to_2492_#_1	1038_to_1050_#_1	2587_to_2648_#_1	1327_to_1211_#_1	2541_to_2682_#_1	157_to_176_#_1	487_to_296_#_1	1239_to_1247_#_1	2597_to_2629_#_1	2263_to_2521_#_1	2561_to_2733_#_1	2310_to_1243_#_1	2117_to_2127_#_1	2307_to_2254_#_1	316_to_968_#_1	2816_to_2733_#_1	2218_to_1218_#_1	2378_to_2417_#_1	2257_to_2678_#_1	1452_to_1743_#_1	2085_to_2104_#_1	2307_to_2326_#_1	2293_to_2197_#_1	1262_to_2319_#_1	939_to_1088_#_1	439_to_767_#_1	1668_to_1925_#_1	2564_to_2786_#_1	2886_to_3000_#_1	2679_to_2713_#_1	2513_to_2747_#_1	2857_to_2942_#_1	912_to_1217_#_1	1394_to_1552_#_1	370_to_908_#_1	592_to_296_#_1	877_to_895_#_1	2576_to_2723_#_1	2862_to_2875_#_1	2409_to_2419_#_1	3048_to_2279_#_1	805_to_397_#_1	1898_to_1287_#_1	1368_to_2199_#_1	2642_to_2440_#_1	447_to_454_#_1	1402_to_1526_#_1	2684_to_2546_#_1	806_to_2184_#_1	1203_to_1211_#_1	2650_to_2507_#_1	2944_to_2952_#_1	2547_to_2706_#_1	1331_to_1669_#_1	2587_to_2596_#_1	2076_to_2164_#_1	2160_to_2171_#_1	1139_to_1209_#_1	1274_to_2276_#_1	2628_to_2644_#_1	1764_to_1783_#_1	2786_to_3024_#_1	2478_to_2198_#_1	1679_to_1815_#_1	2533_to_2738_#_1	580_to_396_#_1	2502_to_2509_#_1	442_to_295_#_1	2725_to_2758_#_1	2544_to_2725_#_1	1138_to_2726_#_1	1482_to_1903_#_1	2430_to_2440_#_1	1681_to_1692_#_1	2724_to_2048_#_1	2040_to_1920_#_1	1288_to_1868_#_1	2584_to_2631_#_1	989_to_1123_#_1	349_to_908_#_1	1362_to_1716_#_1	1260_to_2308_#_1	1318_to_2200_#_1	2916_to_2924_#_1	1136_to_1188_#_1	1317_to_2724_#_1	741_to_442_#_1	2732_to_2559_#_1	2564_to_2749_#_1	640_to_647_#_1	2038_to_2056_#_1	2048_to_2235_#_1	2726_to_2049_#_1	944_to_1103_#_1	2525_to_2560_#_1	1981_to_2275_#_1	2907_to_2916_#_1	1304_to_2199_#_1	3044_to_2747_#_1	1305_to_2270_#_1	3048_to_21_#_1	2198_to_2285_#_1	2557_to_2571_#_1	1303_to_1950_#_1	2865_to_2885_#_1	1639_to_2298_#_1	301_to_1100_#_1	195_to_2991_#_1	2536_to_2548_#_1	1887_to_1348_#_1	2633_to_1988_#_1	2732_to_2741_#_1	818_to_945_#_1	2842_to_2898_#_1	1243_to_2309_#_1	2276_to_3012_#_1	2984_to_3006_#_1	1305_to_2128_#_1	2283_to_2441_#_1	866_to_895_#_1	2599_to_2614_#_1	480_to_694_#_1	332_to_2298_#_1	526_to_548_#_1	318_to_1083_#_1	2724_to_2733_#_1	3045_to_2246_#_1	2731_to_2190_#_1	2470_to_2484_#_1	3050_to_2970_#_1	2303_to_1904_#_1	721_to_558_#_1	2534_to_2541_#_1	638_to_939_#_1	1286_to_2202_#_1	1241_to_2644_#_1	2317_to_2200_#_1	379_to_982_#_1	2059_to_2168_#_1	2887_to_2748_#_1	2262_to_2277_#_1	425_to_776_#_1	2080_to_2096_#_1	2854_to_2898_#_1	951_to_958_#_1	82_to_20_#_1	2826_to_2993_#_1	795_to_804_#_1	2542_to_2741_#_1	1384_to_1674_#_1	2860_to_2869_#_1	2309_to_2513_#_1	2185_to_2199_#_1	852_to_859_#_1	2375_to_2478_#_1	
@EndofLibrary
@NewLibrary: NC_004146.1_FHV_RNA1.seq_to_NC_004144_FHV_RNA2.seq
2499_to_1250_#_34	1135_to_152_#_17	1340_to_1120_#_11	46_to_1073_#_4	2746_to_1270_#_2	
@EndofLibrary
@NewLibrary: NC_004144_FHV_RNA2.seq_to_NC_004144_FHV_RNA2.seq
1086_to_1175_#_4090	247_to_257_#_3153	734_to_1233_#_902	1024_to_1190_#_636	1086_to_1176_#_487	491_to_1171_#_433	726_to_1231_#_432	738_to_1219_#_363	786_to_1215_#_323	740_to_1219_#_311	1017_to_1198_#_305	1085_to_1176_#_304	503_to_1184_#_233	738_to_1222_#_223	1095_to_1165_#_200	1022_to_1192_#_170	1110_to_1119_#_169	249_to_517_#_160	729_to_1229_#_159	1009_to_1206_#_152	1016_to_1198_#_147	727_to_1229_#_144	1082_to_1174_#_136	293_to_321_#_121	1022_to_1190_#_119	1009_to_1199_#_117	730_to_1227_#_116	1113_to_1120_#_107	803_to_1214_#_95	1008_to_1208_#_87	738_to_1223_#_86	1401_to_4_#_84	274_to_724_#_81	731_to_1231_#_80	999_to_1214_#_80	250_to_260_#_78	1025_to_1188_#_76	730_to_1229_#_75	1005_to_1205_#_72	1080_to_1178_#_70	1061_to_1192_#_66	756_to_1201_#_63	725_to_1228_#_62	725_to_1237_#_59	786_to_1211_#_56	1079_to_1172_#_53	786_to_1222_#_52	725_to_1236_#_51	1024_to_1192_#_49	1086_to_1174_#_49	441_to_466_#_48	744_to_1219_#_48	1018_to_1198_#_47	787_to_1199_#_43	737_to_1217_#_42	142_to_155_#_41	1080_to_1177_#_41	1062_to_1199_#_41	1099_to_1166_#_39	1083_to_1176_#_39	1382_to_902_#_38	1388_to_275_#_38	734_to_1225_#_37	835_to_1137_#_37	1174_to_657_#_36	786_to_1208_#_35	1388_to_1280_#_35	1008_to_1206_#_35	227_to_525_#_34	727_to_1219_#_34	32_to_1329_#_34	739_to_1219_#_33	1022_to_1198_#_31	710_to_36_#_31	1329_to_707_#_31	1079_to_1175_#_30	1387_to_1215_#_30	456_to_103_#_29	781_to_1222_#_28	718_to_1245_#_28	1083_to_1165_#_28	1105_to_1153_#_28	1053_to_657_#_27	801_to_948_#_27	778_to_1216_#_26	1022_to_1195_#_26	248_to_517_#_26	1106_to_1152_#_26	1139_to_1146_#_26	250_to_517_#_26	741_to_1218_#_25	810_to_875_#_25	728_to_1231_#_25	1084_to_1164_#_25	726_to_1235_#_25	1086_to_1165_#_25	1131_to_1145_#_25	730_to_1228_#_24	1022_to_1193_#_24	1111_to_1151_#_24	734_to_1234_#_24	805_to_948_#_23	1082_to_1177_#_23	377_to_469_#_23	730_to_1233_#_23	1106_to_1153_#_23	1099_to_1170_#_23	1278_to_707_#_23	451_to_361_#_23	1229_to_1002_#_23	1382_to_1279_#_23	718_to_1237_#_22	180_to_38_#_22	728_to_1234_#_22	1083_to_1177_#_22	901_to_1145_#_21	730_to_1224_#_21	727_to_1235_#_21	1352_to_1259_#_21	913_to_969_#_21	1119_to_1175_#_21	43_to_80_#_21	1008_to_1193_#_21	1352_to_1145_#_20	1022_to_1176_#_20	118_to_152_#_20	455_to_257_#_20	757_to_1183_#_19	1098_to_1177_#_19	801_to_1209_#_19	731_to_1227_#_19	880_to_1211_#_19	1010_to_1205_#_19	912_to_1207_#_19	1064_to_1198_#_19	725_to_1231_#_18	1066_to_1183_#_18	1077_to_1174_#_18	729_to_1227_#_18	1068_to_1177_#_18	730_to_1219_#_18	1078_to_1173_#_18	739_to_1218_#_18	1399_to_722_#_17	468_to_257_#_17	1278_to_1308_#_17	786_to_1192_#_17	1357_to_1165_#_17	360_to_443_#_17	443_to_98_#_17	104_to_155_#_17	1333_to_616_#_16	728_to_1235_#_16	1119_to_1142_#_16	1008_to_1216_#_16	176_to_34_#_16	784_to_1229_#_16	1117_to_1146_#_16	441_to_358_#_16	1074_to_1177_#_15	1278_to_928_#_15	380_to_579_#_15	1089_to_1176_#_15	1005_to_1208_#_15	1375_to_1214_#_15	174_to_3_#_15	1083_to_1182_#_14	719_to_1230_#_14	1354_to_1231_#_14	901_to_923_#_14	1382_to_1208_#_14	729_to_1231_#_14	1066_to_1176_#_14	758_to_1175_#_14	400_to_274_#_14	1018_to_1218_#_14	1357_to_1211_#_14	427_to_260_#_14	1008_to_1067_#_14	1098_to_1156_#_14	1119_to_1159_#_13	1095_to_1120_#_13	1086_to_1183_#_13	607_to_654_#_13	1080_to_1172_#_13	876_to_886_#_13	789_to_1215_#_13	1106_to_1156_#_13	1079_to_1178_#_13	1097_to_1119_#_13	885_to_1183_#_13	690_to_1207_#_13	467_to_362_#_13	427_to_266_#_13	1386_to_1218_#_12	1039_to_1178_#_12	778_to_1223_#_12	1080_to_1175_#_12	1086_to_1178_#_12	1213_to_746_#_12	1083_to_1172_#_12	1019_to_1191_#_12	1015_to_1199_#_12	250_to_257_#_12	727_to_1222_#_12	378_to_251_#_12	1391_to_948_#_12	379_to_257_#_12	977_to_730_#_11	734_to_1228_#_11	1018_to_1192_#_11	1111_to_1154_#_11	452_to_647_#_11	1116_to_1177_#_11	319_to_63_#_11	1131_to_1144_#_11	1021_to_1176_#_11	729_to_1219_#_11	681_to_1192_#_10	1329_to_739_#_10	507_to_275_#_10	1007_to_1208_#_10	1381_to_1244_#_10	1068_to_1186_#_10	1383_to_1252_#_10	1377_to_1259_#_10	1330_to_1118_#_10	1382_to_1259_#_10	1066_to_1175_#_10	1075_to_1174_#_10	814_to_878_#_10	1111_to_1145_#_10	1302_to_650_#_10	1329_to_620_#_10	1328_to_33_#_10	902_to_928_#_10	1084_to_1184_#_10	1005_to_1211_#_10	785_to_1137_#_10	466_to_257_#_9	886_to_1209_#_9	1024_to_1182_#_9	374_to_225_#_9	1389_to_1258_#_9	1075_to_1198_#_9	1022_to_1191_#_9	1082_to_1172_#_9	1114_to_1146_#_9	142_to_43_#_9	758_to_1146_#_9	1377_to_1215_#_9	1066_to_1174_#_9	1137_to_1154_#_9	726_to_1234_#_9	849_to_251_#_9	681_to_1069_#_9	785_to_683_#_9	1023_to_1185_#_9	1003_to_1198_#_9	901_to_1215_#_9	1105_to_1154_#_9	1081_to_1174_#_9	260_to_274_#_9	1067_to_1109_#_8	1067_to_1199_#_8	1025_to_1194_#_8	408_to_293_#_8	136_to_3_#_8	1082_to_1176_#_8	1381_to_1237_#_8	796_to_987_#_8	43_to_77_#_8	715_to_1223_#_8	1367_to_1216_#_8	1013_to_1201_#_8	1083_to_1120_#_8	1382_to_568_#_8	498_to_1179_#_8	1381_to_1228_#_8	132_to_160_#_8	378_to_448_#_7	425_to_255_#_7	786_to_1216_#_7	1017_to_1216_#_7	1357_to_1222_#_7	797_to_1137_#_7	1111_to_1153_#_7	864_to_1226_#_7	1377_to_1253_#_7	203_to_38_#_7	1001_to_1217_#_7	1022_to_1188_#_7	1386_to_1227_#_7	1001_to_457_#_7	782_to_1230_#_7	877_to_1215_#_7	1086_to_1172_#_7	1387_to_1251_#_7	361_to_468_#_7	799_to_980_#_7	379_to_254_#_7	723_to_875_#_6	885_to_797_#_6	455_to_361_#_6	786_to_1001_#_6	1009_to_788_#_6	1378_to_1280_#_6	1382_to_1099_#_6	1095_to_1175_#_6	119_to_205_#_6	1061_to_1177_#_6	1204_to_223_#_6	467_to_225_#_6	1082_to_1183_#_6	221_to_33_#_6	138_to_154_#_6	293_to_498_#_6	1377_to_1004_#_6	914_to_1197_#_6	1119_to_1139_#_6	1387_to_1255_#_6	1334_to_221_#_6	1377_to_1261_#_6	812_to_862_#_6	757_to_1208_#_6	1383_to_1220_#_6	244_to_707_#_6	1377_to_1187_#_6	290_to_312_#_5	1090_to_1174_#_5	456_to_225_#_5	1334_to_535_#_5	51_to_85_#_5	1400_to_1_#_5	496_to_617_#_5	1352_to_1267_#_5	728_to_1233_#_5	1377_to_1176_#_5	1098_to_1175_#_5	1081_to_1207_#_5	465_to_358_#_5	1329_to_622_#_5	469_to_362_#_5	884_to_1189_#_5	799_to_970_#_5	786_to_112_#_5	285_to_293_#_5	757_to_1156_#_5	1090_to_1176_#_4	407_to_83_#_4	1383_to_1268_#_4	1400_to_1174_#_4	1109_to_1146_#_4	1109_to_1147_#_4	1329_to_1216_#_4	1080_to_1120_#_4	1113_to_1154_#_4	718_to_1238_#_4	676_to_137_#_4	1142_to_1173_#_4	1039_to_1145_#_4	1352_to_1142_#_4	746_to_1198_#_4	800_to_956_#_4	1003_to_1023_#_4	1321_to_1244_#_4	1115_to_1141_#_4	1121_to_1134_#_4	1083_to_1169_#_4	1106_to_1176_#_4	738_to_1225_#_4	379_to_251_#_4	1164_to_1177_#_4	1357_to_1262_#_3	1328_to_1225_#_3	379_to_260_#_3	1372_to_1215_#_3	467_to_321_#_3	201_to_33_#_3	375_to_243_#_3	1039_to_1172_#_3	783_to_1214_#_3	715_to_1238_#_3	389_to_257_#_3	425_to_275_#_3	1001_to_1194_#_3	379_to_456_#_3	1086_to_1198_#_3	1016_to_1202_#_3	787_to_798_#_3	913_to_1215_#_3	248_to_258_#_3	837_to_847_#_3	812_to_1206_#_3	1106_to_1149_#_3	293_to_325_#_3	222_to_33_#_3	1295_to_1309_#_3	251_to_44_#_3	1177_to_1196_#_3	376_to_249_#_3	377_to_456_#_3	134_to_143_#_3	882_to_794_#_3	708_to_255_#_3	1081_to_1172_#_3	1022_to_1187_#_3	1279_to_1296_#_3	709_to_628_#_2	741_to_358_#_2	199_to_33_#_2	1085_to_1174_#_2	1382_to_1330_#_2	726_to_1219_#_2	534_to_76_#_2	407_to_194_#_2	194_to_39_#_2	1055_to_1198_#_2	1198_to_1010_#_2	406_to_249_#_2	724_to_993_#_2	204_to_44_#_2	1203_to_1131_#_2	345_to_1293_#_2	886_to_1173_#_2	1119_to_1176_#_2	1040_to_1184_#_2	1394_to_1198_#_2	1391_to_1209_#_2	1334_to_1228_#_2	757_to_1193_#_2	237_to_245_#_2	829_to_854_#_2	1329_to_1012_#_2	139_to_517_#_2	1279_to_1288_#_2	1377_to_1295_#_2	1377_to_1192_#_2	1277_to_1334_#_2	377_to_256_#_2	1029_to_1183_#_2	1024_to_1056_#_2	1061_to_1190_#_2	468_to_105_#_2	495_to_1175_#_2	1307_to_1238_#_2	1005_to_1215_#_2	786_to_1229_#_2	786_to_1223_#_2	722_to_1245_#_2	374_to_468_#_2	1021_to_1177_#_2	1175_to_1064_#_2	1357_to_1261_#_1	835_to_1120_#_1	709_to_102_#_1	1334_to_199_#_1	1333_to_1210_#_1	727_to_1233_#_1	248_to_98_#_1	317_to_334_#_1	1115_to_1122_#_1	1119_to_456_#_1	1087_to_1175_#_1	1087_to_1176_#_1	1347_to_1216_#_1	730_to_1222_#_1	379_to_274_#_1	475_to_579_#_1	1077_to_1200_#_1	1095_to_1176_#_1	724_to_1234_#_1	727_to_1231_#_1	132_to_172_#_1	901_to_928_#_1	201_to_32_#_1	1121_to_1160_#_1	442_to_361_#_1	877_to_1216_#_1	1352_to_1262_#_1	820_to_1177_#_1	1095_to_1169_#_1	358_to_497_#_1	1391_to_1280_#_1	728_to_1230_#_1	756_to_1210_#_1	379_to_497_#_1	1382_to_1207_#_1	1366_to_1252_#_1	1278_to_1120_#_1	1400_to_1245_#_1	877_to_1198_#_1	1367_to_1270_#_1	1377_to_1254_#_1	1135_to_1148_#_1	1228_to_1116_#_1	1099_to_1118_#_1	619_to_1229_#_1	454_to_101_#_1	829_to_836_#_1	1084_to_1168_#_1	220_to_1267_#_1	1363_to_1236_#_1	730_to_1232_#_1	408_to_224_#_1	576_to_469_#_1	336_to_219_#_1	1006_to_1204_#_1	1258_to_1099_#_1	1007_to_1213_#_1	1089_to_1174_#_1	1329_to_1245_#_1	1383_to_1296_#_1	742_to_1219_#_1	467_to_275_#_1	1330_to_1309_#_1	250_to_38_#_1	1228_to_1067_#_1	622_to_635_#_1	167_to_177_#_1	1089_to_1186_#_1	1075_to_1176_#_1	1298_to_1308_#_1	1107_to_1170_#_1	1382_to_1216_#_1	249_to_303_#_1	1328_to_1207_#_1	534_to_84_#_1	804_to_962_#_1	1330_to_34_#_1	726_to_1230_#_1	385_to_243_#_1	1015_to_1197_#_1	1387_to_1259_#_1	1111_to_1152_#_1	390_to_417_#_1	1329_to_1156_#_1	784_to_1223_#_1	1391_to_1220_#_1	256_to_348_#_1	885_to_1187_#_1	707_to_536_#_1	681_to_1207_#_1	1376_to_1279_#_1	328_to_782_#_1	1328_to_1145_#_1	783_to_1246_#_1	1113_to_1155_#_1	1377_to_1229_#_1	205_to_1264_#_1	347_to_79_#_1	372_to_222_#_1	1343_to_1083_#_1	198_to_29_#_1	1009_to_903_#_1	616_to_379_#_1	1390_to_1196_#_1	778_to_1219_#_1	1004_to_1209_#_1	1244_to_947_#_1	664_to_689_#_1	1357_to_1270_#_1	179_to_199_#_1	1375_to_1258_#_1	1245_to_1100_#_1	781_to_1227_#_1	1243_to_1253_#_1	119_to_30_#_1	745_to_756_#_1	835_to_850_#_1	882_to_1187_#_1	134_to_145_#_1	1106_to_1172_#_1	738_to_1226_#_1	1026_to_1185_#_1	705_to_328_#_1	709_to_257_#_1	161_to_184_#_1	254_to_78_#_1	
@EndofLibrary
@NewLibrary: NC_004144_FHV_RNA2.seq_RevStrand_to_NC_004144_FHV_RNA2.seq
347_to_321_#_21	1058_to_1024_#_7	163_to_132_#_6	288_to_256_#_5	1273_to_1187_#_4	163_to_148_#_1	1024_to_974_#_1	210_to_199_#_1	
@EndofLibrary
@NewLibrary: NC_004144_FHV_RNA2.seq_to_NC_004146.1_FHV_RNA1.seq
1400_to_2720_#_185	1138_to_1214_#_22	1364_to_2881_#_15	890_to_2899_#_1	1147_to_2719_#_1	
@EndofLibrary
@NewLibrary: NC_004144_FHV_RNA2.seq_to_NC_004144_FHV_RNA2.seq_RevStrand
1269_to_1303_#_1	
@EndofLibrary
