# Supplementary material for: Parallel ClickSeq and Nanopore sequencing elucidates the rapid evolution of defective-interfering RNAs in Flock House virus
Source: PLoS Pathog. 2017 May 5;13(5):e1006365. doi: 10.1371/journal.ppat.1006365 (PMC5435362; doi:10.1371/journal.ppat.1006365)
Supplement: S1 Datafile — Each passage in each replicate as well as the inoculum is shown. Output format, as described in Routh et al. [32], is given as “DonorCoord_to_AcceptorCoord_#_Counts”. This is the raw data used to populate Table 1and S1 Table. (ZIP) [file ppat.1006365.s009.zip › Supplementary_DataFile1_ClickSeq_Recs/P2R2_Virus_Recombination_Results.txt]

@NewLibrary: NC_004146.1_FHV_RNA1.seq_RevStrand_to_NC_004146.1_FHV_RNA1.seq
2457_to_2433_#_41	213_to_171_#_17	2192_to_2146_#_15	2811_to_2787_#_10	274_to_231_#_10	2191_to_2152_#_5	1175_to_1159_#_3	2737_to_2727_#_2	2415_to_2377_#_2	2935_to_2910_#_2	1181_to_1138_#_2	1223_to_1178_#_1	1072_to_1039_#_1	
@EndofLibrary
@NewLibrary: NC_004146.1_FHV_RNA1.seq_to_NC_004146.1_FHV_RNA1.seq
2545_to_2685_#_10141	2277_to_2435_#_1639	2257_to_2419_#_410	2576_to_2643_#_316	2244_to_1135_#_271	671_to_2793_#_261	2862_to_2888_#_179	312_to_1102_#_167	867_to_895_#_160	2585_to_2645_#_148	312_to_935_#_138	2585_to_2644_#_114	2548_to_2645_#_104	1241_to_2305_#_89	1223_to_2520_#_83	309_to_1090_#_83	2569_to_2644_#_81	2547_to_2725_#_81	419_to_783_#_81	311_to_1104_#_73	2644_to_2735_#_73	2643_to_2725_#_72	2628_to_2644_#_72	301_to_1100_#_70	2722_to_2732_#_66	2858_to_2886_#_66	581_to_783_#_65	2417_to_2479_#_65	910_to_2831_#_62	2524_to_2709_#_62	2833_to_2843_#_60	2512_to_2708_#_60	2619_to_2734_#_59	821_to_896_#_58	1696_to_2704_#_56	2539_to_2679_#_52	1242_to_2311_#_51	1721_to_1920_#_51	1682_to_1689_#_51	3048_to_68_#_50	1517_to_1525_#_49	1288_to_2219_#_48	958_to_1103_#_48	1293_to_2551_#_47	2319_to_2463_#_46	2597_to_2648_#_46	1752_to_868_#_46	2540_to_2734_#_45	2545_to_2739_#_44	818_to_896_#_44	2578_to_2651_#_43	2835_to_2889_#_43	2595_to_2650_#_42	808_to_391_#_42	1981_to_2012_#_42	390_to_1090_#_41	390_to_809_#_41	1120_to_1192_#_41	2312_to_2483_#_40	1718_to_1887_#_40	2568_to_2629_#_40	1243_to_2309_#_40	492_to_1190_#_40	1198_to_1994_#_40	391_to_896_#_39	2569_to_2645_#_39	1513_to_1520_#_39	1244_to_2644_#_39	2601_to_2670_#_38	318_to_1090_#_38	2742_to_1226_#_38	2280_to_2672_#_38	2595_to_2644_#_37	2620_to_2729_#_37	439_to_446_#_37	1350_to_2941_#_37	2274_to_1135_#_37	2548_to_2735_#_37	303_to_310_#_37	2382_to_2402_#_37	3049_to_112_#_37	2573_to_2646_#_36	1392_to_2460_#_36	1355_to_1902_#_35	2681_to_2747_#_35	2182_to_1769_#_35	2549_to_2734_#_35	1514_to_1412_#_35	1139_to_1192_#_35	2643_to_2709_#_34	867_to_907_#_34	318_to_1086_#_34	2517_to_2682_#_34	1288_to_1969_#_33	811_to_857_#_33	2101_to_2163_#_33	2271_to_2533_#_32	2502_to_2733_#_32	2980_to_2363_#_32	1315_to_501_#_32	811_to_896_#_32	2556_to_2734_#_31	2833_to_2938_#_31	983_to_1049_#_31	1340_to_1633_#_31	313_to_941_#_31	2861_to_2886_#_31	1902_to_2095_#_31	821_to_1692_#_31	1134_to_2245_#_30	2521_to_2709_#_30	2877_to_2895_#_30	645_to_492_#_30	2299_to_2009_#_29	392_to_813_#_29	2125_to_2137_#_29	2629_to_2644_#_29	2560_to_2725_#_29	1902_to_2042_#_29	1260_to_2278_#_29	943_to_1089_#_29	1764_to_1801_#_28	2586_to_2631_#_28	2287_to_2327_#_28	2031_to_2041_#_28	2584_to_2631_#_28	2073_to_2285_#_28	2298_to_2308_#_28	2628_to_2650_#_27	1241_to_2298_#_27	1330_to_1700_#_27	3053_to_2763_#_27	1339_to_1881_#_26	2578_to_2643_#_26	2567_to_2733_#_26	2325_to_2198_#_26	1268_to_2277_#_26	2579_to_2645_#_26	2569_to_2642_#_26	1342_to_1682_#_25	305_to_1102_#_25	578_to_783_#_25	2628_to_2683_#_25	2552_to_2572_#_25	535_to_881_#_25	2681_to_2725_#_25	389_to_491_#_25	2040_to_2068_#_25	874_to_1139_#_25	2549_to_2688_#_25	2727_to_2734_#_24	1225_to_2727_#_24	2862_to_2945_#_24	983_to_1084_#_24	2511_to_2725_#_24	591_to_2325_#_24	877_to_915_#_24	540_to_1102_#_23	1705_to_2498_#_23	2542_to_2558_#_23	2822_to_2534_#_23	2431_to_2462_#_23	1194_to_2730_#_23	2679_to_2722_#_23	1690_to_1853_#_23	2562_to_2726_#_23	1083_to_1091_#_23	391_to_908_#_23	2643_to_2733_#_23	2630_to_2644_#_23	1330_to_1702_#_23	407_to_783_#_23	658_to_1991_#_22	2515_to_2724_#_22	439_to_783_#_22	1584_to_1644_#_22	939_to_985_#_22	2543_to_2555_#_22	1988_to_2796_#_22	2542_to_2741_#_22	2304_to_1249_#_21	1138_to_1146_#_21	2707_to_2724_#_21	2577_to_2629_#_21	2544_to_2725_#_21	2010_to_2235_#_21	3048_to_21_#_21	318_to_1022_#_21	1351_to_1655_#_21	976_to_1904_#_21	810_to_907_#_21	982_to_1085_#_21	982_to_1087_#_21	2542_to_2746_#_21	1304_to_2543_#_21	2556_to_2687_#_20	3107_to_1_#_20	2859_to_2938_#_20	2687_to_2745_#_20	2569_to_2733_#_20	2085_to_2169_#_20	2570_to_2742_#_20	2516_to_2734_#_20	907_to_916_#_20	311_to_1091_#_20	2861_to_2938_#_20	1910_to_1963_#_20	2548_to_2750_#_19	2043_to_2063_#_19	2875_to_2937_#_19	1248_to_2305_#_19	2301_to_2365_#_19	2678_to_2727_#_19	2904_to_2944_#_19	2736_to_1246_#_19	2761_to_2286_#_19	2598_to_2645_#_19	1581_to_1663_#_19	440_to_916_#_19	2678_to_2747_#_19	205_to_1226_#_19	2520_to_2706_#_19	1380_to_1537_#_19	2569_to_1707_#_18	1319_to_414_#_18	3046_to_1137_#_18	937_to_1081_#_18	2641_to_2743_#_18	2686_to_2302_#_18	2518_to_2742_#_18	2586_to_2644_#_18	858_to_915_#_18	983_to_1016_#_18	2875_to_2897_#_18	1241_to_2331_#_18	2685_to_2747_#_18	2642_to_2697_#_18	2042_to_2049_#_17	810_to_870_#_17	2521_to_2708_#_17	1661_to_1887_#_17	2643_to_2746_#_17	1262_to_2280_#_17	2714_to_2734_#_17	2493_to_2502_#_17	1241_to_2325_#_17	2519_to_2685_#_17	2596_to_2644_#_17	335_to_868_#_17	1139_to_1196_#_17	1653_to_2222_#_16	2629_to_2641_#_16	2575_to_2649_#_16	344_to_915_#_16	431_to_783_#_16	1327_to_1669_#_16	2536_to_2746_#_16	1380_to_1783_#_16	1069_to_1920_#_16	2844_to_875_#_16	1635_to_1709_#_16	2713_to_2738_#_16	1125_to_983_#_16	2708_to_2525_#_16	2271_to_2822_#_15	2039_to_2190_#_15	1282_to_2326_#_15	378_to_811_#_15	2630_to_2724_#_15	396_to_868_#_15	1351_to_1709_#_15	2363_to_2403_#_15	2616_to_2679_#_15	1261_to_2270_#_15	2521_to_2710_#_15	944_to_2305_#_15	373_to_827_#_15	945_to_957_#_15	1342_to_1634_#_15	2560_to_2708_#_15	2550_to_2738_#_15	425_to_783_#_15	1211_to_2725_#_15	2330_to_2006_#_15	1919_to_983_#_15	2256_to_2391_#_15	2513_to_2708_#_14	439_to_767_#_14	1302_to_1909_#_14	943_to_2198_#_14	1308_to_1720_#_14	1597_to_1616_#_14	2301_to_1993_#_14	2876_to_2888_#_14	1341_to_1669_#_14	2629_to_2726_#_14	368_to_915_#_14	2376_to_2407_#_14	310_to_1059_#_14	581_to_2268_#_14	983_to_1091_#_14	2584_to_2651_#_14	395_to_821_#_14	2499_to_2725_#_14	1716_to_1904_#_13	2724_to_2733_#_13	1386_to_1668_#_13	2560_to_2645_#_13	335_to_1086_#_13	2545_to_2735_#_13	419_to_2335_#_13	3031_to_1990_#_13	1754_to_1803_#_13	2550_to_2799_#_13	2548_to_2731_#_13	317_to_1091_#_13	1345_to_2492_#_13	1890_to_2208_#_13	2565_to_2736_#_13	868_to_879_#_13	914_to_983_#_13	544_to_440_#_13	2513_to_2710_#_13	867_to_940_#_13	1243_to_2329_#_12	1924_to_1999_#_12	2260_to_2274_#_12	2547_to_2783_#_12	2742_to_2164_#_12	317_to_945_#_12	391_to_959_#_12	877_to_895_#_12	2701_to_2519_#_12	2557_to_2720_#_12	2548_to_2748_#_12	2578_to_2725_#_12	2629_to_2725_#_12	232_to_250_#_12	2298_to_2306_#_12	660_to_1011_#_12	2621_to_2727_#_12	2584_to_2643_#_12	312_to_1094_#_12	2277_to_2015_#_12	821_to_869_#_12	2513_to_2619_#_12	1660_to_1673_#_12	817_to_887_#_12	318_to_1102_#_12	2547_to_2682_#_12	2537_to_2548_#_12	2537_to_2546_#_12	2598_to_2647_#_12	2325_to_2505_#_12	2715_to_2743_#_12	1241_to_2302_#_11	943_to_1048_#_11	1581_to_1909_#_11	1919_to_1969_#_11	646_to_1103_#_11	2718_to_2725_#_11	2513_to_2727_#_11	2585_to_2642_#_11	2536_to_2548_#_11	2010_to_2041_#_11	431_to_770_#_11	2630_to_2733_#_11	1883_to_1903_#_11	2542_to_2643_#_10	310_to_945_#_10	2643_to_2752_#_10	1386_to_2432_#_10	2106_to_2167_#_10	1750_to_2066_#_10	2262_to_2269_#_10	310_to_2306_#_10	972_to_1087_#_10	1262_to_2277_#_10	2522_to_2734_#_10	2875_to_2898_#_10	2549_to_2645_#_10	2590_to_2644_#_10	1386_to_1606_#_10	1752_to_1816_#_10	372_to_913_#_10	1719_to_1903_#_10	380_to_915_#_10	2513_to_2747_#_10	2549_to_2741_#_9	2517_to_2746_#_9	2709_to_2522_#_9	202_to_2299_#_9	2147_to_2163_#_9	310_to_959_#_9	2574_to_2655_#_9	318_to_2284_#_9	2076_to_2164_#_9	2524_to_2703_#_9	2524_to_2708_#_9	1416_to_1925_#_9	2574_to_2646_#_9	2307_to_1982_#_9	491_to_868_#_9	2516_to_2708_#_9	810_to_915_#_9	2519_to_2747_#_8	408_to_1094_#_8	2861_to_2876_#_8	2549_to_2748_#_8	1362_to_1635_#_8	2017_to_2504_#_8	2631_to_2644_#_8	1242_to_2708_#_8	2022_to_2200_#_8	531_to_2222_#_8	2570_to_2648_#_8	2620_to_2645_#_8	2587_to_2679_#_8	2542_to_2734_#_8	773_to_783_#_8	1387_to_1225_#_8	2720_to_1139_#_8	2390_to_2257_#_8	1605_to_1627_#_8	810_to_968_#_8	102_to_111_#_8	1342_to_2729_#_8	1698_to_1719_#_8	2584_to_2642_#_8	2638_to_2741_#_8	2595_to_2633_#_8	2558_to_2569_#_8	2292_to_925_#_8	439_to_547_#_8	858_to_904_#_8	2618_to_2730_#_8	1260_to_2299_#_8	1647_to_2151_#_8	2634_to_192_#_8	2541_to_2643_#_8	2016_to_2023_#_8	2502_to_2741_#_8	2547_to_2746_#_7	2630_to_2651_#_7	1902_to_2307_#_7	2771_to_2803_#_7	374_to_915_#_7	419_to_681_#_7	313_to_1103_#_7	1542_to_1903_#_7	2647_to_2009_#_7	1302_to_1900_#_7	715_to_828_#_7	1634_to_1683_#_7	3046_to_2783_#_7	2078_to_2105_#_7	304_to_941_#_7	2643_to_2741_#_7	2548_to_2734_#_7	2746_to_1226_#_7	2726_to_2277_#_7	3049_to_13_#_7	2046_to_2191_#_7	1346_to_1605_#_7	2724_to_2731_#_7	1352_to_2726_#_7	310_to_908_#_7	2705_to_2408_#_7	825_to_907_#_7	1394_to_1542_#_7	1158_to_1921_#_6	2587_to_2648_#_6	659_to_564_#_6	303_to_958_#_6	2263_to_2521_#_6	2567_to_2724_#_6	1260_to_2258_#_6	2535_to_1231_#_6	1330_to_2200_#_6	1511_to_1526_#_6	369_to_887_#_6	378_to_915_#_6	2650_to_2725_#_6	2586_to_2513_#_6	2575_to_2652_#_6	2886_to_2897_#_6	2218_to_2225_#_6	2547_to_2738_#_6	2627_to_2685_#_6	531_to_939_#_6	308_to_951_#_6	1083_to_984_#_6	939_to_1048_#_6	2724_to_2268_#_6	1341_to_2266_#_5	1384_to_1538_#_5	2559_to_2752_#_5	318_to_2257_#_5	2601_to_2671_#_5	869_to_895_#_5	1242_to_2480_#_5	1919_to_2569_#_5	347_to_370_#_5	2556_to_1903_#_5	972_to_1090_#_5	2862_to_2875_#_5	646_to_660_#_5	863_to_916_#_5	1641_to_1663_#_5	1897_to_2285_#_5	391_to_916_#_5	2637_to_2921_#_5	1082_to_1142_#_5	2644_to_2678_#_5	2498_to_2727_#_5	2582_to_2645_#_5	1308_to_2274_#_5	1344_to_2562_#_5	312_to_1090_#_5	335_to_2235_#_5	2038_to_2083_#_5	1683_to_1692_#_5	2639_to_2652_#_5	1340_to_1705_#_5	1634_to_1347_#_5	1354_to_2956_#_5	1688_to_1704_#_5	2707_to_2531_#_5	544_to_446_#_5	1374_to_1546_#_5	810_to_868_#_5	1687_to_2200_#_4	1924_to_1130_#_4	2061_to_2179_#_4	380_to_1083_#_4	2635_to_2649_#_4	867_to_880_#_4	2558_to_2733_#_4	444_to_540_#_4	2556_to_2732_#_4	2681_to_2741_#_4	2547_to_2557_#_4	2542_to_2738_#_4	1240_to_2505_#_4	352_to_865_#_4	2305_to_2645_#_4	1313_to_2277_#_4	1302_to_1905_#_4	2682_to_940_#_4	1906_to_2235_#_4	2076_to_2168_#_4	349_to_907_#_4	1260_to_2303_#_4	2532_to_2549_#_4	906_to_1078_#_4	309_to_973_#_4	2630_to_2642_#_4	2558_to_2724_#_4	1433_to_1707_#_4	2526_to_2724_#_4	2521_to_2727_#_4	2103_to_2169_#_4	1680_to_1689_#_4	2623_to_2645_#_4	309_to_940_#_4	2618_to_2679_#_4	390_to_887_#_4	1164_to_1172_#_4	1341_to_2480_#_4	2834_to_2364_#_4	2595_to_2648_#_3	529_to_295_#_3	2505_to_2644_#_3	282_to_35_#_3	2977_to_2986_#_3	2861_to_2898_#_3	1726_to_1886_#_3	2555_to_2732_#_3	1978_to_2777_#_3	1749_to_1813_#_3	2085_to_2104_#_3	2631_to_2725_#_3	2568_to_2686_#_3	2235_to_1898_#_3	105_to_112_#_3	2540_to_2688_#_3	1190_to_187_#_3	419_to_489_#_3	527_to_938_#_3	2577_to_2633_#_3	541_to_888_#_3	2555_to_2643_#_3	819_to_868_#_3	2587_to_2673_#_3	2541_to_2732_#_3	1386_to_1525_#_3	1689_to_2186_#_3	2563_to_2739_#_3	2502_to_2725_#_3	583_to_917_#_3	1142_to_374_#_3	808_to_397_#_3	1721_to_1924_#_3	2560_to_2719_#_3	2514_to_2734_#_3	868_to_488_#_3	2298_to_2199_#_3	2541_to_2725_#_3	1742_to_2043_#_3	306_to_1084_#_3	944_to_1103_#_3	1308_to_1722_#_3	2270_to_2392_#_3	64_to_73_#_3	307_to_1025_#_3	1524_to_1387_#_3	2630_to_2747_#_3	2523_to_2746_#_3	2761_to_2200_#_3	1271_to_2664_#_3	2011_to_2024_#_3	2562_to_2710_#_3	1720_to_1924_#_3	1191_to_17_#_3	2585_to_2733_#_3	814_to_896_#_3	2787_to_2887_#_3	3045_to_2246_#_3	532_to_582_#_3	2556_to_2725_#_3	2547_to_2684_#_3	433_to_767_#_3	1386_to_1294_#_3	820_to_887_#_3	877_to_887_#_3	3049_to_1192_#_3	993_to_1015_#_3	878_to_1074_#_3	909_to_197_#_3	317_to_972_#_3	309_to_968_#_3	2262_to_2424_#_3	2501_to_2733_#_3	1392_to_1903_#_2	1707_to_1893_#_2	2623_to_2079_#_2	2541_to_2680_#_2	2061_to_2178_#_2	2511_to_2659_#_2	1710_to_1727_#_2	2799_to_2806_#_2	1390_to_2639_#_2	302_to_944_#_2	1089_to_973_#_2	342_to_2221_#_2	1634_to_2191_#_2	2562_to_2746_#_2	1717_to_1920_#_2	2763_to_22_#_2	2584_to_2630_#_2	2547_to_3016_#_2	1389_to_2985_#_2	381_to_921_#_2	2619_to_1192_#_2	2881_to_2969_#_2	1288_to_1200_#_2	2585_to_2651_#_2	2547_to_2720_#_2	2713_to_2741_#_2	1306_to_2683_#_2	680_to_783_#_2	410_to_417_#_2	1244_to_2331_#_2	2013_to_2200_#_2	2784_to_2835_#_2	1639_to_1706_#_2	2762_to_1909_#_2	1764_to_1778_#_2	423_to_2269_#_2	315_to_342_#_2	1203_to_1210_#_2	1241_to_2716_#_2	3053_to_2887_#_2	3091_to_2307_#_2	2547_to_2645_#_2	2283_to_2441_#_2	1634_to_1673_#_2	2297_to_2191_#_2	1135_to_1190_#_2	2603_to_2643_#_2	111_to_22_#_2	1317_to_1903_#_2	1282_to_2557_#_2	370_to_916_#_2	2833_to_2300_#_2	3048_to_2763_#_2	939_to_1102_#_2	1305_to_2185_#_2	1350_to_2306_#_2	2585_to_2641_#_2	1719_to_2503_#_2	1981_to_2278_#_2	2542_to_2725_#_2	2631_to_2726_#_2	414_to_421_#_2	234_to_19_#_2	2382_to_2479_#_2	1921_to_2652_#_2	1241_to_2504_#_2	2257_to_1284_#_2	2531_to_2728_#_2	1282_to_1114_#_2	1089_to_1224_#_2	2148_to_2165_#_2	1386_to_1501_#_2	2569_to_2682_#_2	809_to_908_#_2	2861_to_2881_#_2	2596_to_2672_#_2	974_to_985_#_2	666_to_2788_#_2	1165_to_1087_#_2	529_to_547_#_2	1894_to_1903_#_2	373_to_916_#_2	2971_to_2978_#_2	2547_to_2708_#_2	2547_to_2707_#_2	522_to_533_#_2	1340_to_1655_#_2	2576_to_2644_#_2	2559_to_2683_#_2	1340_to_2199_#_2	380_to_894_#_2	1194_to_880_#_2	310_to_1999_#_2	1345_to_1667_#_2	2018_to_2236_#_1	2040_to_2049_#_1	2573_to_2644_#_1	1848_to_1860_#_1	1347_to_2345_#_1	2822_to_2836_#_1	1660_to_1668_#_1	634_to_1189_#_1	1384_to_2326_#_1	2801_to_3010_#_1	2601_to_2673_#_1	2834_to_2759_#_1	1887_to_2276_#_1	868_to_884_#_1	708_to_742_#_1	2572_to_2613_#_1	915_to_1217_#_1	2749_to_2759_#_1	867_to_887_#_1	67_to_105_#_1	2014_to_2236_#_1	2276_to_2538_#_1	2860_to_2887_#_1	1638_to_2151_#_1	1605_to_1647_#_1	2547_to_2719_#_1	3001_to_1988_#_1	312_to_958_#_1	540_to_197_#_1	1632_to_1657_#_1	2540_to_2561_#_1	1187_to_1280_#_1	2857_to_2893_#_1	2574_to_2670_#_1	1902_to_1921_#_1	3016_to_1990_#_1	1340_to_1626_#_1	1518_to_1690_#_1	1941_to_1051_#_1	1946_to_1955_#_1	1960_to_1361_#_1	2023_to_2236_#_1	2818_to_2959_#_1	1653_to_1921_#_1	1379_to_1542_#_1	407_to_415_#_1	348_to_869_#_1	2842_to_2981_#_1	894_to_2284_#_1	483_to_492_#_1	2018_to_2201_#_1	2726_to_2743_#_1	2274_to_2433_#_1	2871_to_2887_#_1	1139_to_2734_#_1	582_to_679_#_1	805_to_397_#_1	1666_to_1702_#_1	1669_to_1689_#_1	646_to_668_#_1	2819_to_3001_#_1	2833_to_2876_#_1	1043_to_1082_#_1	1692_to_783_#_1	951_to_1139_#_1	2578_to_2645_#_1	2591_to_2644_#_1	2381_to_2641_#_1	894_to_907_#_1	313_to_1079_#_1	1351_to_2558_#_1	2553_to_2725_#_1	2285_to_2199_#_1	2863_to_2944_#_1	540_to_1275_#_1	1282_to_2049_#_1	958_to_984_#_1	532_to_783_#_1	628_to_636_#_1	1837_to_1872_#_1	2547_to_2643_#_1	479_to_512_#_1	1109_to_1154_#_1	1281_to_2020_#_1	314_to_330_#_1	2195_to_2022_#_1	2584_to_2645_#_1	2307_to_2997_#_1	3050_to_2970_#_1	2299_to_2310_#_1	1639_to_1661_#_1	2453_to_2462_#_1	532_to_442_#_1	2908_to_2939_#_1	1182_to_1291_#_1	2141_to_2153_#_1	1312_to_1919_#_1	2917_to_3002_#_1	381_to_809_#_1	1552_to_1655_#_1	958_to_311_#_1	2115_to_2152_#_1	645_to_2876_#_1	2722_to_1224_#_1	419_to_882_#_1	2065_to_2180_#_1	2298_to_1247_#_1	320_to_957_#_1	2707_to_2731_#_1	1650_to_2228_#_1	2276_to_2520_#_1	1141_to_1195_#_1	2064_to_2072_#_1	2748_to_2565_#_1	2802_to_3014_#_1	2490_to_2725_#_1	1293_to_1894_#_1	1039_to_1064_#_1	1242_to_2278_#_1	3088_to_2730_#_1	2020_to_2235_#_1	1383_to_985_#_1	2548_to_2642_#_1	1117_to_1124_#_1	1308_to_1922_#_1	2844_to_1988_#_1	2512_to_2747_#_1	869_to_897_#_1	1044_to_1051_#_1	2545_to_2748_#_1	1362_to_2984_#_1	576_to_447_#_1	1902_to_2199_#_1	1093_to_973_#_1	1088_to_313_#_1	583_to_883_#_1	544_to_391_#_1	2544_to_2714_#_1	2973_to_2981_#_1	2038_to_2140_#_1	2761_to_2275_#_1	2138_to_2151_#_1	2832_to_2976_#_1	312_to_1101_#_1	576_to_441_#_1	886_to_492_#_1	1688_to_1525_#_1	702_to_739_#_1	1717_to_1314_#_1	957_to_846_#_1	345_to_915_#_1	2523_to_2734_#_1	1230_to_2307_#_1	2296_to_2256_#_1	2299_to_2014_#_1	2539_to_2720_#_1	294_to_29_#_1	677_to_783_#_1	2874_to_2976_#_1	1262_to_2259_#_1	1646_to_1663_#_1	2561_to_2729_#_1	486_to_493_#_1	213_to_280_#_1	844_to_1853_#_1	2420_to_2488_#_1	676_to_2798_#_1	806_to_2135_#_1	882_to_491_#_1	2619_to_2744_#_1	1330_to_1909_#_1	1231_to_2310_#_1	2940_to_1219_#_1	372_to_952_#_1	2102_to_2163_#_1	2519_to_2727_#_1	290_to_202_#_1	3023_to_1997_#_1	1673_to_2284_#_1	2555_to_2681_#_1	1198_to_1231_#_1	2725_to_2733_#_1	2625_to_2648_#_1	2536_to_2733_#_1	126_to_218_#_1	2522_to_2548_#_1	1853_to_2149_#_1	1966_to_2331_#_1	368_to_390_#_1	2326_to_2128_#_1	2043_to_2050_#_1	
@EndofLibrary
@NewLibrary: NC_004146.1_FHV_RNA1.seq_to_NC_004146.1_FHV_RNA1.seq_RevStrand
2826_to_2834_#_10	1067_to_1079_#_4	1143_to_1180_#_1	
@EndofLibrary
@NewLibrary: NC_004146.1_FHV_RNA1.seq_to_NC_004144_FHV_RNA2.seq
390_to_517_#_26	440_to_1098_#_10	1752_to_1056_#_10	535_to_1272_#_1	1513_to_1219_#_1	2121_to_1040_#_1	
@EndofLibrary
@NewLibrary: NC_004144_FHV_RNA2.seq_to_NC_004144_FHV_RNA2.seq
1086_to_1175_#_905	491_to_1171_#_802	1086_to_1176_#_759	1085_to_1176_#_729	734_to_1233_#_716	738_to_1219_#_633	1024_to_1190_#_504	249_to_517_#_423	786_to_1215_#_414	1095_to_1165_#_333	1016_to_1198_#_332	250_to_260_#_330	1022_to_1192_#_328	1017_to_1198_#_295	1110_to_1119_#_293	503_to_1184_#_283	727_to_1229_#_282	247_to_257_#_280	1018_to_1198_#_232	730_to_1227_#_221	729_to_1229_#_212	727_to_1219_#_195	1008_to_1208_#_188	1025_to_1188_#_175	737_to_1217_#_173	222_to_525_#_169	738_to_1223_#_161	738_to_1222_#_161	1106_to_1153_#_149	250_to_257_#_142	877_to_1215_#_142	731_to_1231_#_121	786_to_1211_#_111	1022_to_1190_#_110	1022_to_1191_#_106	730_to_1229_#_103	1090_to_1176_#_95	729_to_1228_#_92	1401_to_4_#_92	1079_to_1172_#_90	726_to_1219_#_89	747_to_1220_#_88	999_to_1214_#_83	142_to_155_#_81	803_to_1214_#_78	1009_to_1199_#_77	1027_to_1187_#_69	806_to_979_#_69	796_to_987_#_68	786_to_1001_#_66	1010_to_1205_#_66	726_to_1231_#_64	249_to_519_#_63	726_to_1232_#_63	1061_to_1193_#_63	1062_to_1199_#_60	1091_to_1164_#_58	1113_to_1120_#_57	1079_to_1175_#_57	652_to_1254_#_55	1106_to_1152_#_52	357_to_466_#_51	1086_to_1172_#_50	1005_to_1208_#_50	1080_to_1178_#_49	727_to_1227_#_48	874_to_935_#_47	912_to_1226_#_45	730_to_1219_#_44	1105_to_1154_#_44	1005_to_1211_#_44	1083_to_1176_#_43	1022_to_1176_#_43	901_to_1215_#_43	1067_to_1199_#_42	134_to_143_#_42	974_to_787_#_42	725_to_1237_#_41	951_to_1211_#_41	1131_to_1145_#_41	1105_to_1153_#_41	1014_to_1202_#_40	1382_to_1120_#_39	817_to_1208_#_37	728_to_1232_#_37	875_to_1214_#_37	389_to_257_#_37	1083_to_1177_#_37	811_to_1209_#_37	118_to_152_#_37	730_to_1228_#_36	606_to_274_#_36	43_to_77_#_36	1005_to_1217_#_36	1025_to_1189_#_35	437_to_468_#_35	726_to_33_#_35	274_to_518_#_35	1138_to_471_#_34	1106_to_1156_#_34	101_to_257_#_34	725_to_1236_#_33	1099_to_1166_#_33	1082_to_1183_#_33	1024_to_1192_#_33	746_to_1216_#_33	746_to_1223_#_33	726_to_1234_#_33	424_to_257_#_33	902_to_1173_#_33	1079_to_1159_#_32	604_to_787_#_32	717_to_1245_#_32	1400_to_1_#_32	1009_to_1206_#_32	1022_to_1179_#_32	374_to_468_#_32	744_to_1219_#_32	718_to_1230_#_31	803_to_876_#_31	1086_to_1174_#_31	293_to_321_#_31	740_to_1219_#_31	778_to_1219_#_30	1377_to_904_#_30	1082_to_1174_#_30	1380_to_592_#_30	1139_to_1146_#_30	982_to_111_#_30	1092_to_1175_#_30	490_to_202_#_30	880_to_951_#_29	1022_to_1198_#_29	1084_to_1164_#_29	1006_to_1204_#_29	1080_to_1177_#_29	1068_to_1177_#_29	679_to_455_#_28	465_to_358_#_28	959_to_1224_#_28	1021_to_1176_#_28	1021_to_1195_#_27	1095_to_1160_#_27	786_to_1208_#_27	1022_to_1187_#_27	1135_to_1148_#_26	1106_to_1120_#_26	786_to_886_#_26	753_to_1211_#_26	507_to_567_#_26	1074_to_1177_#_25	727_to_1236_#_25	758_to_1199_#_25	229_to_520_#_25	252_to_259_#_25	804_to_878_#_25	484_to_788_#_24	786_to_1192_#_24	1141_to_1149_#_24	455_to_1001_#_24	1037_to_1178_#_24	277_to_617_#_23	730_to_1224_#_23	257_to_182_#_23	427_to_199_#_23	1278_to_1238_#_23	249_to_257_#_23	1381_to_1228_#_23	249_to_513_#_22	587_to_81_#_22	1025_to_1194_#_22	1390_to_1251_#_22	1055_to_1192_#_22	1080_to_1175_#_22	679_to_456_#_22	805_to_1209_#_22	725_to_1228_#_22	757_to_1181_#_22	1137_to_1145_#_22	1249_to_691_#_21	1215_to_1227_#_21	1024_to_1175_#_21	797_to_992_#_21	1065_to_1095_#_21	1095_to_1117_#_21	99_to_110_#_21	390_to_225_#_20	800_to_1217_#_20	617_to_144_#_20	1119_to_1145_#_20	1352_to_1259_#_20	1082_to_97_#_20	1021_to_1067_#_20	250_to_517_#_20	1003_to_1211_#_20	377_to_1120_#_20	786_to_1217_#_19	1352_to_1308_#_19	986_to_1086_#_19	728_to_1230_#_19	730_to_1137_#_19	724_to_1143_#_19	727_to_1215_#_19	1237_to_707_#_19	1083_to_1120_#_19	1383_to_1220_#_19	705_to_328_#_19	253_to_348_#_18	1383_to_1108_#_18	1081_to_1169_#_18	706_to_166_#_18	804_to_987_#_18	730_to_1232_#_18	552_to_254_#_18	842_to_241_#_18	478_to_88_#_18	1119_to_1139_#_18	825_to_1138_#_18	680_to_587_#_18	873_to_1211_#_18	1334_to_140_#_17	1116_to_1159_#_17	1095_to_1176_#_17	814_to_878_#_17	1029_to_1183_#_17	1095_to_1120_#_16	266_to_518_#_16	201_to_32_#_16	1174_to_33_#_16	1008_to_1195_#_16	1267_to_4_#_16	1000_to_787_#_16	1131_to_1142_#_16	248_to_517_#_16	337_to_32_#_16	784_to_35_#_15	901_to_928_#_15	1095_to_1169_#_15	1111_to_1145_#_15	814_to_1208_#_15	1399_to_688_#_15	1114_to_1146_#_15	380_to_345_#_15	727_to_1216_#_15	958_to_1056_#_15	1097_to_1119_#_15	1009_to_34_#_15	78_to_517_#_15	1144_to_1012_#_15	954_to_1207_#_15	735_to_1230_#_15	1376_to_1254_#_14	1007_to_1208_#_14	727_to_1233_#_14	877_to_1198_#_14	843_to_852_#_14	1063_to_1169_#_14	425_to_275_#_14	253_to_517_#_14	710_to_225_#_14	438_to_251_#_14	1334_to_467_#_14	455_to_1120_#_14	804_to_980_#_14	426_to_91_#_14	814_to_1215_#_13	1090_to_1174_#_13	734_to_1225_#_13	358_to_495_#_13	442_to_361_#_13	1356_to_1258_#_13	1335_to_80_#_13	437_to_483_#_13	901_to_1001_#_13	1018_to_1182_#_13	1329_to_886_#_13	927_to_801_#_13	1119_to_1165_#_13	726_to_1217_#_13	1081_to_1172_#_13	1164_to_1176_#_13	710_to_205_#_12	932_to_42_#_12	876_to_958_#_12	912_to_1144_#_12	1111_to_1153_#_12	361_to_233_#_12	836_to_852_#_12	1109_to_1152_#_12	138_to_154_#_12	1137_to_1153_#_12	1008_to_1215_#_12	1099_to_1108_#_12	1117_to_1146_#_12	1011_to_1208_#_12	796_to_979_#_12	757_to_1208_#_12	1005_to_1198_#_12	1078_to_1173_#_12	199_to_80_#_12	1081_to_1175_#_12	1071_to_1193_#_12	905_to_223_#_11	1075_to_1174_#_11	376_to_472_#_11	1354_to_1231_#_11	1352_to_1215_#_11	1278_to_1308_#_11	1351_to_1260_#_11	1014_to_1199_#_11	1380_to_1002_#_11	900_to_968_#_11	124_to_155_#_11	1098_to_1159_#_11	1215_to_958_#_11	801_to_981_#_11	1395_to_668_#_10	790_to_1212_#_10	754_to_1208_#_10	842_to_850_#_10	199_to_77_#_10	1001_to_1217_#_10	1335_to_918_#_10	1034_to_1176_#_10	377_to_469_#_10	796_to_969_#_10	877_to_1004_#_10	885_to_1006_#_10	1377_to_1229_#_10	817_to_1226_#_10	1024_to_1177_#_10	378_to_262_#_10	379_to_251_#_10	1087_to_1097_#_10	358_to_471_#_9	1008_to_851_#_9	391_to_424_#_9	1251_to_887_#_9	876_to_987_#_9	1213_to_1000_#_9	727_to_1235_#_9	154_to_200_#_9	728_to_1231_#_9	1025_to_1179_#_9	1114_to_1143_#_9	758_to_1220_#_9	877_to_987_#_9	1066_to_1174_#_9	397_to_418_#_9	731_to_1229_#_9	627_to_928_#_9	1174_to_617_#_9	716_to_1239_#_9	1085_to_1107_#_9	1098_to_1160_#_9	736_to_1219_#_9	469_to_362_#_8	786_to_1008_#_8	786_to_1193_#_8	1352_to_652_#_8	605_to_699_#_8	1333_to_1217_#_8	358_to_497_#_8	946_to_707_#_8	1171_to_878_#_8	1329_to_958_#_8	1357_to_1279_#_8	1082_to_1182_#_8	1352_to_1175_#_8	757_to_902_#_8	969_to_1041_#_8	989_to_1193_#_8	814_to_875_#_8	1081_to_1182_#_8	1382_to_1216_#_8	1085_to_1172_#_8	231_to_155_#_8	1022_to_1056_#_8	1022_to_1175_#_8	445_to_361_#_8	498_to_1179_#_8	806_to_946_#_8	911_to_1178_#_8	1367_to_577_#_8	1083_to_1165_#_8	835_to_915_#_8	1099_to_1140_#_8	1116_to_1139_#_8	807_to_977_#_8	380_to_171_#_8	1382_to_1279_#_8	1135_to_1142_#_7	902_to_1206_#_7	1244_to_278_#_7	901_to_927_#_7	1369_to_1175_#_7	1065_to_1121_#_7	728_to_1235_#_7	728_to_1233_#_7	877_to_1195_#_7	1382_to_1009_#_7	469_to_339_#_7	667_to_199_#_7	617_to_275_#_7	718_to_1245_#_7	374_to_483_#_7	1335_to_1118_#_7	360_to_243_#_7	1023_to_1185_#_7	250_to_513_#_7	1329_to_707_#_7	782_to_1144_#_7	1024_to_1056_#_7	1258_to_1139_#_7	1131_to_1144_#_7	786_to_1229_#_7	1108_to_1154_#_7	946_to_535_#_6	373_to_497_#_6	799_to_969_#_6	371_to_243_#_6	945_to_628_#_6	1022_to_1053_#_6	1107_to_1166_#_6	805_to_948_#_6	1378_to_1220_#_6	1257_to_253_#_6	247_to_515_#_6	1005_to_886_#_6	1377_to_1287_#_6	1390_to_1198_#_6	1328_to_33_#_6	1377_to_1261_#_6	1329_to_1245_#_6	885_to_1183_#_6	881_to_1184_#_6	259_to_251_#_6	976_to_1193_#_6	258_to_178_#_6	710_to_80_#_6	1064_to_1169_#_6	1365_to_1216_#_6	223_to_38_#_6	455_to_257_#_6	727_to_1222_#_6	132_to_160_#_6	607_to_80_#_6	1351_to_1158_#_6	1258_to_32_#_6	1092_to_1120_#_5	485_to_712_#_5	1138_to_1145_#_5	274_to_508_#_5	1354_to_537_#_5	1352_to_1262_#_5	204_to_14_#_5	835_to_1040_#_5	779_to_618_#_5	360_to_236_#_5	1033_to_1172_#_5	746_to_100_#_5	736_to_1226_#_5	1257_to_709_#_5	1391_to_1209_#_5	1386_to_1253_#_5	496_to_361_#_5	1379_to_1210_#_5	464_to_362_#_5	467_to_362_#_5	1330_to_1175_#_5	786_to_987_#_5	709_to_257_#_5	1382_to_1115_#_5	1329_to_1216_#_4	886_to_1209_#_4	1278_to_535_#_4	576_to_378_#_4	379_to_471_#_4	468_to_224_#_4	1400_to_1216_#_4	1334_to_1062_#_4	693_to_739_#_4	468_to_257_#_4	374_to_252_#_4	1011_to_1199_#_4	778_to_1223_#_4	1105_to_1176_#_4	1108_to_1153_#_4	1066_to_1195_#_4	43_to_80_#_4	956_to_786_#_4	1089_to_1176_#_4	1351_to_1250_#_4	1382_to_928_#_4	247_to_517_#_4	360_to_497_#_4	815_to_1209_#_4	726_to_1233_#_4	776_to_1223_#_4	606_to_260_#_4	455_to_467_#_4	1005_to_1204_#_4	1083_to_1172_#_4	1082_to_1149_#_4	249_to_520_#_4	1115_to_1141_#_4	1382_to_1159_#_4	384_to_493_#_4	1221_to_875_#_4	241_to_354_#_4	379_to_254_#_4	1334_to_928_#_3	374_to_44_#_3	719_to_1233_#_3	652_to_535_#_3	850_to_741_#_3	734_to_1223_#_3	800_to_987_#_3	391_to_257_#_3	1074_to_1176_#_3	1015_to_1198_#_3	1075_to_1176_#_3	835_to_847_#_3	378_to_240_#_3	804_to_646_#_3	706_to_787_#_3	506_to_365_#_3	1022_to_1193_#_3	1391_to_1280_#_3	817_to_1185_#_3	451_to_467_#_3	359_to_494_#_3	804_to_953_#_3	1066_to_1120_#_3	814_to_1207_#_3	796_to_32_#_3	1363_to_1236_#_3	248_to_28_#_3	786_to_1177_#_3	787_to_1206_#_3	369_to_251_#_3	888_to_628_#_3	1391_to_1146_#_3	1098_to_1176_#_3	1377_to_1215_#_3	1334_to_1120_#_3	1158_to_1176_#_3	1307_to_787_#_3	502_to_338_#_3	375_to_251_#_3	1387_to_1259_#_3	292_to_1114_#_3	1002_to_1177_#_3	730_to_1222_#_3	1388_to_1280_#_3	737_to_1222_#_3	797_to_806_#_3	576_to_652_#_3	1086_to_1117_#_3	1004_to_1206_#_3	441_to_358_#_3	876_to_1086_#_3	1357_to_1159_#_3	787_to_1199_#_3	1365_to_1218_#_3	833_to_843_#_3	379_to_497_#_3	378_to_484_#_3	997_to_1010_#_3	1004_to_1209_#_3	885_to_1195_#_3	1108_to_1155_#_3	1381_to_1244_#_2	142_to_159_#_2	1351_to_1197_#_2	1010_to_1193_#_2	227_to_29_#_2	1383_to_1268_#_2	389_to_260_#_2	1109_to_1147_#_2	1024_to_1181_#_2	535_to_258_#_2	1257_to_37_#_2	741_to_1218_#_2	796_to_928_#_2	706_to_443_#_2	274_to_339_#_2	800_to_1215_#_2	286_to_324_#_2	1334_to_1223_#_2	818_to_918_#_2	226_to_31_#_2	106_to_22_#_2	1000_to_1208_#_2	1039_to_1178_#_2	1383_to_1252_#_2	879_to_757_#_2	786_to_1062_#_2	227_to_525_#_2	1001_to_1212_#_2	378_to_302_#_2	376_to_493_#_2	256_to_76_#_2	884_to_1191_#_2	1099_to_1170_#_2	178_to_43_#_2	756_to_1191_#_2	250_to_88_#_2	1095_to_1174_#_2	814_to_877_#_2	1328_to_1072_#_2	1328_to_1228_#_2	776_to_694_#_2	901_to_1208_#_2	76_to_554_#_2	682_to_34_#_2	1083_to_1096_#_2	248_to_11_#_2	706_to_338_#_2	116_to_162_#_2	1377_to_1295_#_2	810_to_987_#_2	836_to_518_#_2	876_to_1208_#_2	1269_to_904_#_2	533_to_273_#_2	451_to_361_#_2	787_to_798_#_2	379_to_469_#_2	1388_to_1246_#_2	878_to_200_#_2	1098_to_1156_#_2	1346_to_1358_#_2	389_to_425_#_2	1038_to_1175_#_2	785_to_1214_#_2	1382_to_605_#_2	879_to_796_#_2	737_to_1218_#_2	1352_to_1270_#_2	1387_to_1142_#_2	693_to_1229_#_2	254_to_78_#_2	901_to_787_#_2	962_to_85_#_1	807_to_919_#_1	727_to_1232_#_1	1333_to_616_#_1	286_to_320_#_1	788_to_807_#_1	1055_to_1178_#_1	1377_to_76_#_1	1014_to_1196_#_1	718_to_1238_#_1	292_to_302_#_1	440_to_361_#_1	1085_to_1174_#_1	667_to_682_#_1	1138_to_1149_#_1	374_to_225_#_1	358_to_947_#_1	37_to_257_#_1	797_to_292_#_1	786_to_1216_#_1	798_to_329_#_1	1074_to_1174_#_1	274_to_618_#_1	1376_to_1099_#_1	1329_to_1253_#_1	1277_to_616_#_1	1214_to_1223_#_1	1381_to_1317_#_1	1041_to_1209_#_1	746_to_79_#_1	1386_to_33_#_1	1012_to_1165_#_1	1064_to_1283_#_1	1214_to_1009_#_1	438_to_471_#_1	1095_to_1163_#_1	389_to_456_#_1	1352_to_1219_#_1	375_to_243_#_1	1382_to_1202_#_1	357_to_10_#_1	443_to_470_#_1	1082_to_1177_#_1	1082_to_1176_#_1	997_to_1212_#_1	1068_to_1186_#_1	249_to_668_#_1	1111_to_1142_#_1	633_to_1090_#_1	1381_to_1158_#_1	1207_to_799_#_1	1144_to_274_#_1	741_to_1226_#_1	1038_to_1178_#_1	835_to_1192_#_1	1390_to_1295_#_1	1090_to_1169_#_1	466_to_341_#_1	786_to_257_#_1	807_to_958_#_1	798_to_984_#_1	778_to_1225_#_1	364_to_88_#_1	787_to_252_#_1	1007_to_1214_#_1	1328_to_1207_#_1	457_to_367_#_1	729_to_1231_#_1	1023_to_1193_#_1	1336_to_1210_#_1	742_to_1218_#_1	440_to_358_#_1	360_to_376_#_1	736_to_1223_#_1	736_to_1220_#_1	679_to_33_#_1	1119_to_535_#_1	737_to_1230_#_1	1119_to_1172_#_1	1391_to_1309_#_1	732_to_1229_#_1	786_to_947_#_1	1269_to_653_#_1	298_to_311_#_1	785_to_34_#_1	725_to_1234_#_1	725_to_1231_#_1	1382_to_1211_#_1	736_to_1236_#_1	1278_to_1299_#_1	997_to_1209_#_1	1018_to_1197_#_1	667_to_32_#_1	1382_to_1132_#_1	376_to_224_#_1	46_to_80_#_1	1019_to_1199_#_1	1111_to_1155_#_1	407_to_256_#_1	176_to_34_#_1	725_to_1218_#_1	725_to_1219_#_1	787_to_992_#_1	1382_to_1012_#_1	256_to_348_#_1	1095_to_1172_#_1	160_to_170_#_1	1330_to_918_#_1	1083_to_1174_#_1	1334_to_1216_#_1	1104_to_1151_#_1	1375_to_1205_#_1	1113_to_1122_#_1	1025_to_1052_#_1	328_to_782_#_1	877_to_1211_#_1	585_to_338_#_1	1116_to_1172_#_1	1094_to_1167_#_1	1094_to_1164_#_1	709_to_1236_#_1	274_to_80_#_1	606_to_377_#_1	606_to_789_#_1	800_to_881_#_1	1134_to_1146_#_1	1119_to_1163_#_1	313_to_347_#_1	371_to_33_#_1	756_to_1189_#_1	1383_to_1309_#_1	1165_to_788_#_1	1329_to_1183_#_1	1328_to_628_#_1	877_to_956_#_1	1016_to_1197_#_1	800_to_1014_#_1	1082_to_1112_#_1	1382_to_1156_#_1	786_to_694_#_1	507_to_360_#_1	1201_to_1120_#_1	807_to_886_#_1	285_to_320_#_1	937_to_1002_#_1	1375_to_1258_#_1	376_to_240_#_1	250_to_259_#_1	1334_to_1176_#_1	727_to_1223_#_1	425_to_352_#_1	1164_to_1172_#_1	1008_to_1183_#_1	1075_to_1187_#_1	495_to_1175_#_1	1106_to_1172_#_1	1008_to_1200_#_1	1012_to_1176_#_1	1104_to_1152_#_1	786_to_1222_#_1	118_to_159_#_1	1164_to_1190_#_1	1213_to_1225_#_1	1002_to_917_#_1	744_to_1218_#_1	1164_to_1175_#_1	1119_to_790_#_1	1251_to_1085_#_1	1388_to_1209_#_1	
@EndofLibrary
@NewLibrary: NC_004144_FHV_RNA2.seq_RevStrand_to_NC_004144_FHV_RNA2.seq
493_to_481_#_19	1024_to_974_#_2	
@EndofLibrary
@NewLibrary: NC_004144_FHV_RNA2.seq_to_NC_004146.1_FHV_RNA1.seq
1400_to_2720_#_673	1394_to_2721_#_30	1400_to_2851_#_21	1400_to_2886_#_15	1399_to_2720_#_11	251_to_404_#_8	1383_to_2748_#_8	630_to_2719_#_4	726_to_2720_#_3	1054_to_2720_#_1	
@EndofLibrary
@NewLibrary: NC_004144_FHV_RNA2.seq_to_NC_004144_FHV_RNA2.seq_RevStrand
532_to_538_#_19	1211_to_1220_#_1	529_to_543_#_1	
@EndofLibrary
