# Supplementary material for: Parallel ClickSeq and Nanopore sequencing elucidates the rapid evolution of defective-interfering RNAs in Flock House virus
Source: PLoS Pathog. 2017 May 5;13(5):e1006365. doi: 10.1371/journal.ppat.1006365 (PMC5435362; doi:10.1371/journal.ppat.1006365)
Supplement: S1 Datafile — Each passage in each replicate as well as the inoculum is shown. Output format, as described in Routh et al. [32], is given as “DonorCoord_to_AcceptorCoord_#_Counts”. This is the raw data used to populate Table 1and S1 Table. (ZIP) [file ppat.1006365.s009.zip › Supplementary_DataFile1_ClickSeq_Recs/P2R3_Virus_Recombination_Results.txt]

@NewLibrary: NC_004146.1_FHV_RNA1.seq_RevStrand_to_NC_004146.1_FHV_RNA1.seq
2467_to_2432_#_22	2897_to_2857_#_12	2457_to_2433_#_8	2479_to_2417_#_7	2991_to_2971_#_5	1144_to_1189_#_4	
@EndofLibrary
@NewLibrary: NC_004146.1_FHV_RNA1.seq_to_NC_004146.1_FHV_RNA1.seq
2545_to_2685_#_1988	2277_to_2435_#_977	2576_to_2643_#_295	2244_to_1135_#_188	2862_to_2888_#_144	2585_to_2645_#_111	982_to_1089_#_80	1139_to_1192_#_80	2271_to_2533_#_68	309_to_1090_#_66	309_to_973_#_65	2628_to_2644_#_64	2861_to_2876_#_60	1386_to_1525_#_60	671_to_2793_#_60	1139_to_1196_#_58	1288_to_2219_#_57	2871_to_2887_#_56	1315_to_501_#_56	2263_to_2521_#_54	2569_to_2645_#_50	2537_to_2548_#_50	1243_to_2734_#_49	2833_to_2876_#_49	1242_to_2311_#_48	2022_to_2200_#_48	1083_to_1103_#_45	2548_to_2645_#_45	2382_to_2402_#_45	1288_to_1967_#_43	1902_to_1921_#_42	2257_to_2419_#_42	2585_to_2644_#_41	348_to_916_#_40	1223_to_2520_#_38	867_to_895_#_35	2645_to_2653_#_35	2630_to_2644_#_35	944_to_954_#_34	2516_to_2713_#_33	2875_to_2938_#_33	391_to_869_#_33	312_to_1094_#_33	2556_to_2734_#_32	2887_to_2939_#_30	2643_to_2725_#_29	439_to_526_#_29	1227_to_2327_#_28	1330_to_1702_#_28	811_to_896_#_28	2724_to_2550_#_28	1291_to_2204_#_27	661_to_441_#_27	821_to_896_#_27	2706_to_2506_#_27	944_to_1103_#_27	2596_to_2638_#_27	2542_to_2708_#_26	984_to_1083_#_26	662_to_422_#_26	810_to_868_#_26	301_to_1100_#_25	312_to_935_#_25	2163_to_2743_#_24	2617_to_2672_#_24	2545_to_2739_#_24	395_to_2199_#_24	2579_to_2645_#_24	318_to_1090_#_23	289_to_1251_#_23	2725_to_2747_#_23	2544_to_2601_#_23	2039_to_2190_#_22	993_to_1015_#_22	1904_to_1924_#_22	1045_to_1091_#_22	2850_to_2902_#_22	1340_to_1663_#_21	2307_to_1140_#_21	1303_to_1765_#_21	2036_to_2047_#_20	1218_to_2320_#_20	2530_to_2648_#_20	2972_to_2981_#_20	2304_to_2559_#_20	396_to_811_#_20	819_to_895_#_20	396_to_809_#_20	3046_to_109_#_19	2310_to_1130_#_19	2548_to_2748_#_19	1136_to_1924_#_19	2724_to_2733_#_19	1935_to_1942_#_18	537_to_1188_#_18	1317_to_1114_#_18	977_to_1099_#_18	1135_to_1190_#_17	263_to_1115_#_17	2596_to_2642_#_17	1908_to_1939_#_17	2102_to_2148_#_16	142_to_427_#_16	2102_to_2110_#_15	294_to_1195_#_15	370_to_907_#_15	310_to_1049_#_15	395_to_894_#_15	2584_to_2630_#_15	972_to_1090_#_15	1308_to_1920_#_15	2623_to_2645_#_15	821_to_884_#_14	2747_to_2561_#_14	157_to_176_#_14	2631_to_2644_#_14	972_to_1051_#_14	2018_to_2201_#_14	2717_to_2731_#_14	2542_to_2558_#_14	158_to_1219_#_14	1241_to_2325_#_14	1661_to_1692_#_14	2855_to_2894_#_14	2822_to_2534_#_13	3054_to_105_#_13	2938_to_2945_#_13	391_to_908_#_13	2861_to_2886_#_13	2980_to_3000_#_12	2629_to_2641_#_12	764_to_640_#_12	2726_to_2743_#_12	1718_to_1887_#_12	646_to_660_#_12	2020_to_2233_#_12	2686_to_2513_#_12	2597_to_2632_#_12	2862_to_2945_#_12	312_to_1090_#_12	2881_to_2969_#_12	348_to_896_#_12	819_to_868_#_12	811_to_371_#_11	1043_to_2503_#_11	245_to_1139_#_11	2125_to_2147_#_11	1361_to_1560_#_11	2721_to_2812_#_11	1432_to_1875_#_11	1660_to_1668_#_10	910_to_2831_#_10	2709_to_2522_#_10	2973_to_2981_#_10	312_to_1102_#_10	2539_to_2727_#_10	3051_to_19_#_10	1742_to_1826_#_10	1241_to_2301_#_9	1745_to_1854_#_9	703_to_742_#_9	2733_to_17_#_9	311_to_1104_#_9	310_to_959_#_9	2847_to_2854_#_9	1285_to_2003_#_9	2558_to_2569_#_9	2583_to_2645_#_9	1749_to_1813_#_9	2300_to_1243_#_9	391_to_896_#_8	396_to_907_#_8	2533_to_2823_#_8	2539_to_2679_#_8	984_to_1090_#_8	3048_to_2763_#_8	294_to_202_#_8	390_to_1090_#_8	2325_to_2644_#_8	2547_to_2746_#_7	1239_to_1247_#_7	2595_to_2644_#_7	2301_to_2365_#_7	1392_to_2460_#_7	1284_to_2632_#_7	2601_to_2671_#_7	2309_to_2191_#_7	2092_to_2190_#_7	2290_to_2514_#_7	1720_to_1900_#_7	1291_to_2222_#_7	2723_to_2305_#_7	2008_to_2270_#_7	2738_to_2595_#_7	1288_to_1188_#_7	1659_to_1704_#_6	434_to_2020_#_6	2561_to_2687_#_6	2547_to_2725_#_6	2605_to_2632_#_6	1261_to_2327_#_6	1781_to_1606_#_6	1282_to_2559_#_6	308_to_960_#_6	2525_to_2560_#_6	2511_to_2741_#_6	2312_to_2483_#_5	319_to_941_#_5	305_to_1102_#_5	2382_to_2887_#_5	531_to_396_#_5	1749_to_1812_#_5	2596_to_2644_#_5	1680_to_1689_#_5	3023_to_1997_#_5	1134_to_1190_#_5	2829_to_2990_#_4	530_to_1773_#_4	2801_to_3010_#_4	2587_to_2670_#_4	439_to_39_#_4	815_to_2190_#_4	2556_to_2687_#_4	2856_to_2947_#_4	2556_to_2723_#_4	2272_to_2430_#_4	1083_to_984_#_4	2040_to_2049_#_3	646_to_916_#_3	2587_to_2646_#_3	2687_to_2725_#_3	2147_to_2843_#_3	2681_to_2741_#_3	2665_to_2152_#_3	1387_to_1903_#_3	1138_to_1152_#_3	2769_to_3009_#_3	1138_to_1146_#_3	2594_to_2628_#_3	2639_to_2294_#_3	1337_to_2275_#_3	1020_to_1051_#_3	1381_to_1521_#_2	2573_to_2644_#_2	2041_to_2181_#_2	2127_to_2185_#_2	2139_to_2155_#_2	2629_to_2644_#_2	1448_to_1459_#_2	1389_to_1716_#_2	2567_to_2644_#_2	1667_to_1689_#_2	867_to_202_#_2	2863_to_2887_#_2	2684_to_2546_#_2	906_to_397_#_2	2524_to_2707_#_2	660_to_545_#_2	2084_to_2164_#_2	2876_to_2888_#_2	2274_to_1135_#_2	2618_to_2646_#_2	2297_to_1242_#_2	310_to_2285_#_2	537_to_440_#_2	820_to_887_#_2	318_to_1102_#_2	3056_to_2914_#_2	1282_to_2228_#_2	2886_to_2812_#_2	2003_to_2192_#_2	2558_to_2733_#_1	1241_to_2305_#_1	2548_to_2689_#_1	2834_to_2983_#_1	2821_to_2984_#_1	1087_to_1106_#_1	370_to_203_#_1	2524_to_2727_#_1	1606_to_1889_#_1	1317_to_2741_#_1	2010_to_2017_#_1	2037_to_2044_#_1	2845_to_2859_#_1	540_to_197_#_1	1241_to_2679_#_1	2017_to_2504_#_1	2569_to_2644_#_1	262_to_1168_#_1	783_to_1004_#_1	2561_to_2747_#_1	1410_to_1537_#_1	2539_to_2552_#_1	939_to_1048_#_1	3107_to_1_#_1	2259_to_2517_#_1	2733_to_2561_#_1	2542_to_2551_#_1	2904_to_2944_#_1	2962_to_2969_#_1	301_to_315_#_1	2252_to_1246_#_1	2723_to_1195_#_1	1262_to_2275_#_1	2064_to_2071_#_1	2601_to_2670_#_1	528_to_396_#_1	2163_to_2170_#_1	355_to_1194_#_1	2543_to_2732_#_1	2741_to_1224_#_1	1341_to_1662_#_1	2520_to_2264_#_1	1198_to_1994_#_1	2862_to_3142_#_1	2255_to_2279_#_1	1475_to_1488_#_1	2550_to_2799_#_1	1981_to_2012_#_1	2821_to_2895_#_1	164_to_175_#_1	1755_to_1764_#_1	2343_to_169_#_1	3235_to_3107_#_1	818_to_945_#_1	2390_to_2402_#_1	419_to_783_#_1	2873_to_2936_#_1	2959_to_2978_#_1	895_to_1103_#_1	2967_to_2977_#_1	351_to_907_#_1	2512_to_2708_#_1	1117_to_1124_#_1	2817_to_2733_#_1	1112_to_356_#_1	1623_to_1533_#_1	2307_to_1192_#_1	2578_to_2586_#_1	2004_to_2537_#_1	2752_to_2251_#_1	2764_to_2793_#_1	1144_to_1189_#_1	2297_to_1249_#_1	
@EndofLibrary
@NewLibrary: NC_004146.1_FHV_RNA1.seq_to_NC_004146.1_FHV_RNA1.seq_RevStrand
3019_to_3026_#_5	1067_to_1079_#_3	2510_to_2522_#_1	
@EndofLibrary
@NewLibrary: NC_004146.1_FHV_RNA1.seq_to_NC_004144_FHV_RNA2.seq
2094_to_33_#_46	3108_to_4_#_20	1606_to_806_#_14	1327_to_1146_#_1	
@EndofLibrary
@NewLibrary: NC_004144_FHV_RNA2.seq_to_NC_004144_FHV_RNA2.seq_RevStrand
1271_to_1299_#_2	
@EndofLibrary
@NewLibrary: NC_004144_FHV_RNA2.seq_to_NC_004144_FHV_RNA2.seq
738_to_1219_#_5529	778_to_1219_#_999	734_to_1233_#_543	249_to_517_#_481	738_to_1223_#_465	1086_to_1176_#_431	1086_to_1175_#_410	786_to_1215_#_353	491_to_1171_#_255	247_to_257_#_253	738_to_1222_#_235	503_to_1184_#_192	1017_to_1198_#_185	1024_to_1190_#_181	725_to_1231_#_179	1095_to_1165_#_175	293_to_321_#_175	242_to_525_#_172	1008_to_1208_#_170	730_to_1227_#_132	1022_to_1193_#_116	727_to_1229_#_113	1082_to_1174_#_109	1085_to_1176_#_105	786_to_1211_#_104	731_to_1231_#_96	729_to_1229_#_95	809_to_1195_#_94	1022_to_1192_#_90	1009_to_1199_#_89	727_to_1236_#_78	250_to_260_#_77	1025_to_1194_#_71	1110_to_1119_#_71	1022_to_1190_#_67	1113_to_1120_#_67	1022_to_1186_#_64	682_to_494_#_63	725_to_1236_#_61	465_to_358_#_61	1099_to_1166_#_60	876_to_1208_#_60	803_to_1214_#_57	1083_to_1176_#_55	1009_to_1206_#_54	730_to_1229_#_53	1079_to_1172_#_53	836_to_852_#_50	1025_to_1188_#_50	730_to_1219_#_46	1022_to_1191_#_43	1105_to_1154_#_43	728_to_1233_#_42	1080_to_1172_#_39	755_to_1202_#_38	1016_to_1192_#_38	1014_to_1199_#_37	627_to_33_#_37	727_to_1222_#_37	1086_to_1178_#_36	1000_to_1208_#_35	338_to_85_#_35	1004_to_1209_#_35	224_to_240_#_34	1037_to_1178_#_34	740_to_1219_#_34	786_to_1212_#_33	728_to_1232_#_33	250_to_344_#_33	1024_to_1198_#_33	1086_to_1174_#_33	807_to_973_#_33	1016_to_1198_#_33	1008_to_1186_#_32	1082_to_1183_#_32	1024_to_1192_#_32	1010_to_1205_#_32	1021_to_1177_#_31	376_to_251_#_30	639_to_1251_#_29	784_to_1222_#_29	786_to_1216_#_29	727_to_1215_#_28	710_to_225_#_28	1062_to_1199_#_28	999_to_1214_#_28	1131_to_1145_#_28	1167_to_1221_#_27	947_to_1200_#_26	1012_to_1165_#_26	875_to_1214_#_26	1329_to_1006_#_26	732_to_1225_#_26	452_to_255_#_26	725_to_1228_#_26	442_to_245_#_26	1063_to_1176_#_25	725_to_1233_#_25	778_to_935_#_25	791_to_1210_#_25	1004_to_1206_#_25	778_to_1218_#_24	1347_to_1216_#_23	1111_to_1145_#_23	379_to_484_#_23	1139_to_1146_#_23	804_to_878_#_23	995_to_1176_#_23	1388_to_657_#_23	1022_to_1198_#_22	756_to_1211_#_21	1258_to_1067_#_21	1278_to_1330_#_21	1069_to_1180_#_21	1106_to_1120_#_21	729_to_1226_#_20	1348_to_21_#_20	1254_to_710_#_20	901_to_1153_#_20	1022_to_1187_#_20	786_to_1229_#_20	1353_to_1121_#_19	710_to_77_#_19	467_to_362_#_19	1095_to_1163_#_18	1111_to_1154_#_18	1244_to_32_#_18	1382_to_1132_#_18	427_to_228_#_18	1083_to_1116_#_17	1021_to_1195_#_17	361_to_508_#_17	138_to_154_#_17	1013_to_1201_#_17	880_to_1211_#_17	1352_to_1219_#_16	1278_to_1308_#_16	291_to_1221_#_16	726_to_1236_#_16	1111_to_1156_#_15	1383_to_267_#_15	534_to_577_#_15	1401_to_4_#_15	1111_to_1139_#_15	969_to_1175_#_14	1377_to_1259_#_14	814_to_1208_#_14	1001_to_1217_#_14	1021_to_1182_#_14	1080_to_1178_#_14	1329_to_1152_#_14	1087_to_1097_#_14	729_to_1219_#_14	1090_to_1176_#_13	726_to_1219_#_13	1382_to_506_#_13	958_to_1199_#_13	376_to_254_#_13	1083_to_1177_#_13	1162_to_1175_#_13	818_to_963_#_12	974_to_102_#_12	778_to_1215_#_12	1018_to_1198_#_12	731_to_34_#_12	791_to_988_#_12	1003_to_1211_#_12	1381_to_1228_#_12	787_to_1199_#_12	1105_to_1153_#_12	134_to_145_#_12	725_to_1237_#_11	901_to_1208_#_11	755_to_767_#_11	359_to_508_#_11	1382_to_1279_#_11	1010_to_203_#_10	1400_to_1174_#_10	880_to_1182_#_10	902_to_943_#_10	372_to_469_#_10	1097_to_1119_#_10	814_to_962_#_10	786_to_1228_#_10	1384_to_1277_#_9	754_to_1207_#_9	728_to_1234_#_9	796_to_32_#_9	778_to_1223_#_9	1113_to_1122_#_9	43_to_80_#_9	726_to_1233_#_9	84_to_252_#_9	1375_to_1214_#_9	1011_to_1165_#_8	955_to_1207_#_8	388_to_244_#_8	1089_to_1174_#_8	1082_to_1192_#_8	1351_to_1260_#_8	455_to_1120_#_8	1095_to_1117_#_8	727_to_35_#_8	1279_to_1296_#_8	469_to_362_#_7	1400_to_709_#_7	1114_to_1145_#_7	1390_to_20_#_7	252_to_259_#_7	756_to_1191_#_7	976_to_1215_#_7	1381_to_1237_#_7	1008_to_1215_#_7	1083_to_1172_#_7	1383_to_1288_#_7	1107_to_1154_#_7	224_to_362_#_7	1085_to_1172_#_6	136_to_1080_#_6	860_to_1241_#_6	722_to_1237_#_6	1382_to_1259_#_6	877_to_1175_#_6	1016_to_1199_#_6	1365_to_1216_#_6	1375_to_1258_#_6	739_to_1210_#_6	1090_to_1172_#_5	1318_to_274_#_5	817_to_1183_#_5	1019_to_1189_#_5	1078_to_1185_#_5	178_to_43_#_5	1083_to_1174_#_5	378_to_260_#_5	787_to_998_#_5	389_to_244_#_5	713_to_1238_#_5	737_to_1218_#_5	1074_to_1182_#_5	391_to_424_#_4	1250_to_646_#_4	842_to_1177_#_4	663_to_536_#_4	716_to_1219_#_4	727_to_1235_#_4	1066_to_1160_#_4	1108_to_1147_#_4	1011_to_1199_#_4	106_to_22_#_4	1357_to_1279_#_4	1278_to_607_#_4	1383_to_1296_#_4	1106_to_1156_#_4	1364_to_1244_#_4	1086_to_1172_#_4	781_to_1219_#_4	726_to_1231_#_4	739_to_1220_#_4	834_to_853_#_4	788_to_1211_#_4	498_to_1179_#_4	1107_to_1118_#_4	835_to_850_#_4	374_to_468_#_4	286_to_324_#_3	1383_to_1268_#_3	253_to_379_#_3	730_to_1222_#_3	1328_to_1228_#_3	727_to_1238_#_3	1294_to_320_#_3	1023_to_1173_#_3	1119_to_577_#_3	1182_to_1087_#_3	947_to_1199_#_3	1251_to_1116_#_3	728_to_1231_#_3	1279_to_1288_#_3	468_to_364_#_3	782_to_1080_#_3	1095_to_1172_#_3	1352_to_1245_#_3	739_to_1217_#_3	1164_to_1172_#_3	753_to_1208_#_3	902_to_1307_#_2	1378_to_1268_#_2	1067_to_1199_#_2	1367_to_1245_#_2	1017_to_1216_#_2	1352_to_1215_#_2	1382_to_1297_#_2	1025_to_1179_#_2	814_to_1198_#_2	224_to_36_#_2	1352_to_1259_#_2	1089_to_1175_#_2	451_to_359_#_2	706_to_79_#_2	1079_to_1178_#_2	718_to_1245_#_2	1111_to_1142_#_2	1382_to_1216_#_2	1084_to_1174_#_2	1328_to_1242_#_2	1344_to_1254_#_2	293_to_325_#_2	1351_to_1119_#_2	118_to_152_#_2	1295_to_1309_#_2	144_to_161_#_2	1278_to_1229_#_2	250_to_257_#_2	378_to_320_#_2	360_to_459_#_2	469_to_360_#_1	142_to_155_#_1	1001_to_1198_#_1	1206_to_1221_#_1	729_to_1228_#_1	644_to_653_#_1	268_to_345_#_1	708_to_784_#_1	1022_to_1215_#_1	1391_to_1280_#_1	738_to_1208_#_1	956_to_1207_#_1	843_to_852_#_1	786_to_1192_#_1	1329_to_1063_#_1	1112_to_1164_#_1	326_to_353_#_1	1243_to_1250_#_1	1329_to_617_#_1	885_to_1120_#_1	1009_to_918_#_1	247_to_515_#_1	989_to_1127_#_1	728_to_1229_#_1	425_to_339_#_1	726_to_1234_#_1	376_to_256_#_1	726_to_1235_#_1	154_to_43_#_1	727_to_1216_#_1	224_to_235_#_1	246_to_518_#_1	1400_to_1_#_1	1388_to_1280_#_1	744_to_1229_#_1	1328_to_1146_#_1	1024_to_1177_#_1	451_to_361_#_1	737_to_1222_#_1	1017_to_1196_#_1	1383_to_1309_#_1	1326_to_669_#_1	795_to_971_#_1	787_to_1280_#_1	1357_to_1255_#_1	785_to_1214_#_1	1083_to_1169_#_1	275_to_282_#_1	1080_to_1167_#_1	1393_to_23_#_1	719_to_1247_#_1	737_to_1217_#_1	739_to_1219_#_1	1005_to_1215_#_1	1197_to_928_#_1	1388_to_1209_#_1	
@EndofLibrary
@NewLibrary: NC_004144_FHV_RNA2.seq_RevStrand_to_NC_004144_FHV_RNA2.seq
299_to_246_#_17	268_to_203_#_8	
@EndofLibrary
@NewLibrary: NC_004144_FHV_RNA2.seq_to_NC_004146.1_FHV_RNA1.seq
1400_to_2720_#_111	1350_to_2841_#_32	726_to_35_#_5	1400_to_2236_#_2	358_to_2893_#_1	
@EndofLibrary
