# Supplementary material for: Parallel ClickSeq and Nanopore sequencing elucidates the rapid evolution of defective-interfering RNAs in Flock House virus
Source: PLoS Pathog. 2017 May 5;13(5):e1006365. doi: 10.1371/journal.ppat.1006365 (PMC5435362; doi:10.1371/journal.ppat.1006365)
Supplement: S1 Datafile — Each passage in each replicate as well as the inoculum is shown. Output format, as described in Routh et al. [32], is given as “DonorCoord_to_AcceptorCoord_#_Counts”. This is the raw data used to populate Table 1and S1 Table. (ZIP) [file ppat.1006365.s009.zip › Supplementary_DataFile1_ClickSeq_Recs/P3R1_Virus_Recombination_Results.txt]

@NewLibrary: NC_004146.1_FHV_RNA1.seq_to_NC_004146.1_FHV_RNA1.seq
2545_to_2685_#_1054	2277_to_2435_#_179	2585_to_2644_#_125	312_to_1102_#_76	1139_to_1192_#_59	782_to_440_#_58	2862_to_2888_#_51	2556_to_2199_#_48	318_to_1102_#_41	318_to_1090_#_34	3048_to_2571_#_33	2101_to_2163_#_32	2534_to_2557_#_27	537_to_1188_#_26	2562_to_2571_#_26	1315_to_501_#_26	811_to_896_#_25	2576_to_2643_#_24	2875_to_2898_#_24	2524_to_2709_#_23	75_to_105_#_23	369_to_2245_#_23	2630_to_2644_#_23	2904_to_2944_#_22	2817_to_2492_#_22	310_to_1098_#_22	301_to_1100_#_22	2584_to_2630_#_21	2863_to_2887_#_20	370_to_896_#_20	2887_to_2939_#_19	207_to_2319_#_19	1348_to_1784_#_18	821_to_896_#_18	312_to_1094_#_18	2513_to_2708_#_18	2860_to_2982_#_17	300_to_1102_#_17	207_to_1275_#_17	805_to_397_#_16	2819_to_3000_#_16	2033_to_2041_#_16	972_to_1089_#_16	311_to_1104_#_16	354_to_895_#_16	305_to_1102_#_15	1764_to_1801_#_15	318_to_1108_#_15	309_to_1085_#_15	2548_to_2645_#_15	810_to_868_#_15	1139_to_1196_#_15	2521_to_2709_#_14	1288_to_2219_#_14	821_to_869_#_14	2084_to_2164_#_14	1374_to_1501_#_13	1341_to_1662_#_13	867_to_895_#_13	1313_to_2159_#_13	356_to_846_#_13	312_to_935_#_13	2595_to_2644_#_12	1288_to_1166_#_12	3043_to_2493_#_12	313_to_986_#_12	419_to_783_#_12	391_to_2266_#_11	318_to_1089_#_11	2542_to_2734_#_11	2629_to_2746_#_11	2573_to_2803_#_11	2570_to_2619_#_11	1291_to_2204_#_10	1198_to_1994_#_10	2601_to_2673_#_10	418_to_783_#_10	2263_to_2521_#_10	345_to_910_#_9	2621_to_2650_#_9	1282_to_1994_#_9	683_to_759_#_9	316_to_940_#_9	294_to_1108_#_9	2257_to_2419_#_9	1344_to_2326_#_8	2513_to_2747_#_8	318_to_1048_#_8	2619_to_2734_#_8	1715_to_1893_#_8	1242_to_2278_#_8	2578_to_2725_#_8	1657_to_1264_#_8	973_to_1049_#_7	302_to_960_#_7	1127_to_1211_#_7	1225_to_2742_#_7	318_to_1093_#_7	1135_to_1190_#_7	2490_to_2298_#_7	2569_to_2645_#_7	1261_to_2270_#_6	324_to_2306_#_6	2724_to_2199_#_6	2708_to_2552_#_6	2585_to_2645_#_6	2093_to_2163_#_6	104_to_21_#_6	2742_to_2164_#_6	380_to_915_#_6	2709_to_2514_#_6	2629_to_2733_#_6	2579_to_2645_#_6	196_to_910_#_6	1243_to_2309_#_6	1995_to_2445_#_5	2512_to_2708_#_5	976_to_1037_#_5	2036_to_2184_#_5	1660_to_1673_#_4	2022_to_2200_#_4	3048_to_68_#_4	3088_to_16_#_4	1232_to_2301_#_4	2861_to_2876_#_4	1288_to_2270_#_4	2833_to_2960_#_4	2244_to_1135_#_4	1308_to_1720_#_4	1339_to_1892_#_4	283_to_203_#_4	1285_to_1196_#_3	1410_to_2164_#_3	2801_to_3010_#_3	3048_to_2763_#_3	1224_to_2299_#_3	3031_to_1990_#_3	585_to_489_#_3	1777_to_1784_#_3	2569_to_2384_#_3	308_to_945_#_3	2584_to_2669_#_3	2787_to_2588_#_3	2630_to_2682_#_3	2842_to_2858_#_3	2010_to_2021_#_3	1351_to_2240_#_3	2257_to_2266_#_3	1330_to_1718_#_3	532_to_547_#_3	1351_to_1243_#_3	1215_to_2492_#_3	2010_to_2235_#_2	2298_to_2508_#_2	1762_to_1802_#_2	2734_to_2549_#_2	2020_to_2233_#_2	2547_to_2725_#_2	1242_to_2311_#_2	1816_to_3008_#_2	2631_to_2646_#_2	2551_to_2648_#_2	1238_to_68_#_2	394_to_915_#_2	1268_to_2277_#_2	3044_to_2402_#_2	1293_to_2274_#_2	1439_to_1470_#_2	1639_to_1074_#_2	217_to_1210_#_2	344_to_846_#_2	348_to_916_#_2	2584_to_2631_#_2	1853_to_2149_#_2	2617_to_2741_#_2	2643_to_2725_#_1	344_to_915_#_1	2512_to_2178_#_1	2762_to_2525_#_1	2418_to_2427_#_1	1961_to_2010_#_1	318_to_1924_#_1	215_to_284_#_1	2711_to_2932_#_1	2152_to_2165_#_1	1102_to_984_#_1	2082_to_2161_#_1	2271_to_2533_#_1	2642_to_2543_#_1	310_to_1100_#_1	2733_to_2744_#_1	2013_to_2270_#_1	2039_to_2190_#_1	682_to_269_#_1	2827_to_2945_#_1	294_to_940_#_1	310_to_142_#_1	1982_to_2493_#_1	2329_to_2944_#_1	310_to_2258_#_1	310_to_1085_#_1	2835_to_2889_#_1	310_to_1088_#_1	2568_to_2587_#_1	580_to_484_#_1	1902_to_2511_#_1	544_to_440_#_1	582_to_2197_#_1	2511_to_2564_#_1	1384_to_2150_#_1	1223_to_2310_#_1	2042_to_2049_#_1	2783_to_2994_#_1	1274_to_2277_#_1	1407_to_1657_#_1	316_to_1094_#_1	2580_to_2665_#_1	1502_to_1510_#_1	1288_to_1967_#_1	2713_to_2738_#_1	317_to_1091_#_1	1749_to_1813_#_1	2699_to_2514_#_1	1384_to_1538_#_1	717_to_880_#_1	2004_to_2537_#_1	1165_to_1194_#_1	2509_to_2748_#_1	3043_to_11_#_1	2643_to_1242_#_1	1330_to_1720_#_1	2299_to_2310_#_1	2141_to_2153_#_1	446_to_559_#_1	
@EndofLibrary
@NewLibrary: NC_004146.1_FHV_RNA1.seq_to_NC_004146.1_FHV_RNA1.seq_RevStrand
2991_to_2998_#_12	
@EndofLibrary
@NewLibrary: NC_004144_FHV_RNA2.seq_to_NC_004146.1_FHV_RNA1.seq
1364_to_2093_#_16	738_to_2887_#_3	725_to_2782_#_3	1400_to_2720_#_1	
@EndofLibrary
@NewLibrary: NC_004144_FHV_RNA2.seq_to_NC_004144_FHV_RNA2.seq_RevStrand
1271_to_1299_#_1	
@EndofLibrary
@NewLibrary: NC_004144_FHV_RNA2.seq_to_NC_004144_FHV_RNA2.seq
247_to_257_#_5190	1086_to_1175_#_4097	734_to_1233_#_2869	726_to_1231_#_1249	740_to_1219_#_1027	249_to_517_#_526	729_to_1229_#_422	738_to_1219_#_397	786_to_1215_#_373	730_to_1229_#_322	731_to_1231_#_311	727_to_1229_#_305	1086_to_1176_#_158	725_to_1237_#_156	1085_to_1176_#_118	738_to_1222_#_115	718_to_1245_#_106	1024_to_1190_#_96	725_to_1228_#_85	756_to_1201_#_85	1016_to_1198_#_80	1022_to_1191_#_79	737_to_1217_#_76	730_to_1227_#_71	786_to_1211_#_66	727_to_1219_#_65	1095_to_1165_#_58	250_to_257_#_57	730_to_1228_#_55	491_to_1171_#_52	1022_to_1192_#_49	738_to_1226_#_48	1022_to_1193_#_48	726_to_1219_#_47	729_to_1228_#_46	726_to_1235_#_45	727_to_1237_#_44	358_to_497_#_44	1382_to_1279_#_42	730_to_1219_#_41	999_to_1214_#_40	1022_to_1190_#_40	1018_to_1198_#_39	744_to_1219_#_37	728_to_1231_#_36	1014_to_1199_#_34	778_to_1223_#_34	293_to_321_#_33	778_to_1219_#_33	1086_to_1174_#_32	803_to_1214_#_31	736_to_1220_#_31	248_to_517_#_30	1061_to_1192_#_30	726_to_1236_#_29	1017_to_1198_#_27	1113_to_1120_#_26	968_to_1201_#_25	801_to_1209_#_25	787_to_1199_#_24	1021_to_1193_#_24	253_to_517_#_24	1099_to_1166_#_24	739_to_1217_#_21	731_to_1227_#_20	1080_to_1177_#_20	1357_to_1219_#_20	797_to_1199_#_19	731_to_1246_#_19	248_to_1211_#_19	1005_to_1205_#_19	1082_to_1174_#_19	250_to_260_#_18	789_to_1229_#_18	1009_to_1199_#_17	1197_to_904_#_17	1113_to_1155_#_17	880_to_1211_#_16	390_to_242_#_16	441_to_466_#_15	1097_to_1119_#_15	736_to_1217_#_14	902_to_918_#_14	807_to_1216_#_14	992_to_1215_#_14	1401_to_4_#_14	468_to_353_#_14	1086_to_1172_#_13	718_to_1238_#_13	807_to_943_#_13	1022_to_1188_#_13	1022_to_1187_#_13	376_to_469_#_13	1073_to_1179_#_13	142_to_155_#_12	1079_to_1172_#_12	1078_to_1173_#_12	724_to_1234_#_12	873_to_1216_#_12	467_to_362_#_12	1095_to_1163_#_12	785_to_1252_#_11	1230_to_1237_#_11	1082_to_1178_#_11	934_to_1176_#_11	1095_to_1120_#_11	1105_to_1154_#_11	739_to_1218_#_11	1037_to_1178_#_11	1108_to_1143_#_10	1079_to_1175_#_10	1380_to_1216_#_10	728_to_1233_#_10	1067_to_1199_#_10	722_to_1218_#_10	1084_to_1184_#_10	1025_to_1188_#_10	735_to_1227_#_10	876_to_1208_#_10	901_to_923_#_10	247_to_517_#_10	1075_to_1176_#_9	727_to_1223_#_9	1062_to_1199_#_9	1110_to_1119_#_8	1086_to_1165_#_8	651_to_224_#_8	442_to_361_#_8	756_to_1187_#_8	1004_to_1209_#_8	376_to_224_#_8	1131_to_1145_#_8	727_to_1227_#_8	729_to_1227_#_8	738_to_1223_#_8	227_to_525_#_8	1095_to_1160_#_8	142_to_156_#_7	733_to_1219_#_7	722_to_1245_#_7	1111_to_1145_#_7	377_to_256_#_7	225_to_522_#_7	914_to_1131_#_7	730_to_1233_#_7	957_to_1205_#_7	250_to_377_#_7	1352_to_1267_#_7	797_to_978_#_7	437_to_362_#_6	391_to_428_#_6	1082_to_1182_#_6	1029_to_1177_#_6	725_to_1236_#_6	901_to_1215_#_6	357_to_466_#_6	196_to_1307_#_6	1081_to_1175_#_6	1329_to_281_#_6	250_to_517_#_5	877_to_1215_#_5	1377_to_1259_#_5	1061_to_63_#_5	253_to_76_#_5	451_to_359_#_5	727_to_1233_#_5	1022_to_1176_#_4	741_to_1144_#_4	786_to_1192_#_4	1113_to_1154_#_4	1083_to_1174_#_4	1252_to_805_#_4	1095_to_1145_#_4	606_to_682_#_4	1390_to_1251_#_4	1092_to_1172_#_4	1381_to_1244_#_3	1391_to_1280_#_3	1090_to_1176_#_3	1011_to_1199_#_3	726_to_1234_#_3	1106_to_1153_#_3	1085_to_1174_#_3	783_to_1146_#_3	1375_to_1258_#_3	1001_to_1217_#_3	1357_to_1222_#_3	680_to_33_#_3	737_to_1218_#_3	885_to_1183_#_3	248_to_258_#_3	1008_to_1208_#_3	784_to_1209_#_3	1400_to_709_#_2	1335_to_1246_#_2	1382_to_969_#_2	829_to_854_#_2	1334_to_1253_#_2	438_to_359_#_2	886_to_1209_#_2	451_to_1120_#_2	1086_to_1178_#_2	138_to_154_#_2	902_to_1109_#_2	1087_to_1174_#_2	927_to_1198_#_2	469_to_362_#_2	727_to_1231_#_2	1329_to_274_#_2	1021_to_1177_#_2	786_to_1208_#_2	757_to_1120_#_2	1107_to_1166_#_1	465_to_358_#_1	1132_to_726_#_1	787_to_1220_#_1	1111_to_1151_#_1	249_to_519_#_1	1015_to_759_#_1	1377_to_1216_#_1	246_to_255_#_1	724_to_1223_#_1	274_to_339_#_1	293_to_325_#_1	250_to_344_#_1	805_to_1209_#_1	804_to_811_#_1	725_to_1227_#_1	358_to_1218_#_1	877_to_1172_#_1	194_to_201_#_1	249_to_520_#_1	1308_to_1118_#_1	1080_to_1175_#_1	1377_to_1251_#_1	787_to_1212_#_1	1097_to_1165_#_1	1038_to_927_#_1	1087_to_1176_#_1	1352_to_710_#_1	1007_to_1208_#_1	262_to_631_#_1	1228_to_790_#_1	730_to_1232_#_1	1012_to_1150_#_1	1075_to_1172_#_1	739_to_1220_#_1	225_to_521_#_1	755_to_1198_#_1	737_to_1219_#_1	727_to_1236_#_1	660_to_586_#_1	1348_to_1199_#_1	797_to_903_#_1	1346_to_1228_#_1	1366_to_1280_#_1	727_to_1239_#_1	790_to_1002_#_1	917_to_1115_#_1	1091_to_1164_#_1	1106_to_1159_#_1	1106_to_1156_#_1	
@EndofLibrary
