# Supplementary material for: Parallel ClickSeq and Nanopore sequencing elucidates the rapid evolution of defective-interfering RNAs in Flock House virus
Source: PLoS Pathog. 2017 May 5;13(5):e1006365. doi: 10.1371/journal.ppat.1006365 (PMC5435362; doi:10.1371/journal.ppat.1006365)
Supplement: S1 Datafile — Each passage in each replicate as well as the inoculum is shown. Output format, as described in Routh et al. [32], is given as “DonorCoord_to_AcceptorCoord_#_Counts”. This is the raw data used to populate Table 1and S1 Table. (ZIP) [file ppat.1006365.s009.zip › Supplementary_DataFile1_ClickSeq_Recs/P3R2_Virus_Recombination_Results.txt]

@NewLibrary: NC_004146.1_FHV_RNA1.seq_RevStrand_to_NC_004146.1_FHV_RNA1.seq
2192_to_2146_#_64	2457_to_2433_#_39	2467_to_2432_#_18	213_to_171_#_16	2797_to_2776_#_6	460_to_428_#_5	
@EndofLibrary
@NewLibrary: NC_004146.1_FHV_RNA1.seq_RevStrand_to_NC_004146.1_FHV_RNA1.seq_RevStrand
1102_to_312_#_7	
@EndofLibrary
@NewLibrary: NC_004146.1_FHV_RNA1.seq_RevStrand_to_NC_004144_FHV_RNA2.seq
2323_to_20_#_16	
@EndofLibrary
@NewLibrary: NC_004146.1_FHV_RNA1.seq_to_NC_004146.1_FHV_RNA1.seq
2545_to_2685_#_3629	309_to_973_#_2878	2525_to_2560_#_1953	2277_to_2435_#_1473	1243_to_2734_#_756	391_to_896_#_712	2862_to_2888_#_545	1242_to_2311_#_533	2576_to_2643_#_284	1288_to_2219_#_257	318_to_1090_#_243	1139_to_1192_#_219	1315_to_501_#_188	867_to_895_#_181	302_to_1102_#_179	2257_to_2419_#_175	301_to_1100_#_164	2244_to_1135_#_151	312_to_952_#_148	2530_to_2648_#_141	312_to_1102_#_134	319_to_941_#_127	2101_to_2163_#_117	1292_to_2183_#_115	2829_to_2990_#_108	311_to_1104_#_103	582_to_682_#_99	2833_to_2876_#_98	2526_to_2548_#_96	2876_to_2888_#_95	326_to_2200_#_94	2039_to_2190_#_91	2319_to_2463_#_91	2585_to_2644_#_89	2881_to_2969_#_88	1291_to_2204_#_81	2548_to_2645_#_80	2630_to_2644_#_71	1752_to_1807_#_70	304_to_1100_#_69	2331_to_1192_#_68	2618_to_2646_#_67	2318_to_1995_#_67	391_to_908_#_67	2592_to_2418_#_66	345_to_910_#_66	1286_to_2241_#_64	1242_to_2515_#_64	2417_to_2479_#_64	1232_to_2301_#_63	529_to_962_#_63	2505_to_2644_#_62	318_to_1102_#_61	2724_to_1903_#_61	1139_to_1183_#_59	2552_to_2844_#_58	2562_to_2575_#_57	2594_to_2628_#_57	309_to_1090_#_57	2601_to_2671_#_56	1243_to_2309_#_56	937_to_945_#_55	1241_to_2644_#_55	2841_to_2999_#_54	2271_to_2533_#_53	2569_to_2733_#_53	1837_to_1872_#_53	1223_to_2520_#_52	2726_to_2525_#_52	940_to_1106_#_52	2524_to_2531_#_51	2737_to_2517_#_50	2512_to_2708_#_50	318_to_1045_#_49	338_to_1080_#_49	2859_to_2927_#_48	2628_to_2650_#_48	671_to_2793_#_48	312_to_935_#_47	2513_to_2716_#_47	1428_to_2407_#_46	2309_to_2514_#_46	2578_to_2651_#_45	2569_to_2645_#_45	816_to_895_#_45	301_to_2354_#_45	342_to_1853_#_44	355_to_908_#_44	1304_to_2471_#_44	2769_to_2562_#_44	396_to_868_#_43	2584_to_2651_#_43	2382_to_2402_#_43	2852_to_2995_#_42	499_to_510_#_42	1913_to_1126_#_42	1292_to_2178_#_42	2833_to_2938_#_41	820_to_391_#_41	1143_to_1174_#_41	721_to_355_#_40	1391_to_2923_#_40	868_to_879_#_40	2545_to_2645_#_38	316_to_952_#_38	2048_to_2219_#_37	1380_to_1552_#_37	1581_to_1783_#_37	867_to_907_#_37	1277_to_1138_#_36	2541_to_2558_#_36	1038_to_1051_#_36	1351_to_1716_#_36	1681_to_2015_#_36	1241_to_2298_#_36	2833_to_2960_#_36	379_to_881_#_35	1048_to_1091_#_35	1292_to_2200_#_34	1070_to_1114_#_34	2733_to_17_#_34	1288_to_1139_#_34	680_to_777_#_34	677_to_689_#_34	580_to_886_#_34	1283_to_2278_#_34	1241_to_2698_#_33	2376_to_2402_#_33	1089_to_968_#_33	2511_to_2708_#_32	2322_to_1918_#_32	300_to_1102_#_32	1231_to_2307_#_31	1340_to_1626_#_31	1243_to_2306_#_31	821_to_869_#_31	1135_to_1190_#_30	2307_to_2254_#_30	2973_to_2981_#_30	938_to_1102_#_29	2631_to_2644_#_29	2587_to_1139_#_29	411_to_787_#_29	812_to_393_#_29	2232_to_2023_#_28	336_to_916_#_28	984_to_1083_#_28	2708_to_2525_#_28	304_to_1088_#_27	2298_to_2508_#_27	985_to_1088_#_27	2431_to_2462_#_27	1241_to_2325_#_27	1040_to_2480_#_27	331_to_922_#_27	294_to_1108_#_27	468_to_490_#_27	1138_to_1188_#_27	645_to_493_#_27	317_to_972_#_27	2382_to_2404_#_27	2742_to_2514_#_27	2828_to_2994_#_26	1291_to_1967_#_26	2644_to_1217_#_26	578_to_783_#_26	2542_to_2557_#_26	2298_to_2306_#_26	2014_to_2022_#_26	2542_to_2741_#_26	2312_to_2483_#_25	396_to_907_#_25	2299_to_2310_#_25	1005_to_2569_#_25	1262_to_2280_#_25	660_to_878_#_25	2598_to_2647_#_25	413_to_786_#_24	2524_to_2544_#_24	2862_to_2875_#_24	439_to_1006_#_24	309_to_940_#_24	910_to_2831_#_23	1451_to_1459_#_23	530_to_2154_#_23	2585_to_2645_#_23	808_to_883_#_23	2822_to_2534_#_22	3046_to_1137_#_22	2969_to_3007_#_22	1340_to_1633_#_22	310_to_1085_#_22	1384_to_1799_#_22	1139_to_1196_#_22	983_to_1091_#_22	1983_to_1856_#_22	821_to_896_#_21	2106_to_2167_#_21	1293_to_2269_#_21	1001_to_1084_#_21	1141_to_1195_#_21	811_to_896_#_21	360_to_370_#_21	310_to_989_#_21	2040_to_2049_#_20	1663_to_1340_#_20	531_to_886_#_20	1232_to_2299_#_20	2524_to_2707_#_20	2214_to_2222_#_20	2376_to_2383_#_20	2709_to_2514_#_20	2418_to_2258_#_19	439_to_526_#_19	469_to_887_#_19	2707_to_2522_#_19	2020_to_2233_#_19	2510_to_1858_#_19	1639_to_2285_#_19	340_to_368_#_19	2550_to_2664_#_19	2552_to_2451_#_19	2787_to_2394_#_19	2726_to_2514_#_19	2022_to_2200_#_18	583_to_420_#_18	2519_to_2725_#_18	2602_to_2649_#_18	1281_to_2236_#_18	2864_to_2888_#_18	342_to_880_#_18	409_to_916_#_18	993_to_1000_#_18	343_to_911_#_17	346_to_905_#_17	939_to_1084_#_17	2536_to_2687_#_17	1288_to_2235_#_17	546_to_573_#_17	2578_to_2666_#_17	2842_to_2960_#_17	1902_to_2562_#_16	810_to_887_#_16	810_to_397_#_16	2833_to_2843_#_16	2621_to_2727_#_16	810_to_868_#_16	2887_to_2894_#_15	309_to_187_#_15	318_to_1048_#_15	529_to_783_#_15	2020_to_2191_#_15	3049_to_2785_#_15	2508_to_2519_#_14	1313_to_1888_#_14	1284_to_2014_#_14	1241_to_2305_#_13	1346_to_2198_#_13	1247_to_1999_#_13	2431_to_2461_#_13	1395_to_1502_#_13	1241_to_2331_#_13	342_to_915_#_13	2886_to_2898_#_13	327_to_927_#_13	440_to_869_#_12	2838_to_2944_#_12	1525_to_1417_#_12	1308_to_944_#_12	2630_to_2651_#_12	2742_to_2164_#_11	1302_to_1909_#_11	1043_to_1082_#_11	1005_to_1026_#_11	2587_to_2648_#_10	1639_to_2818_#_10	581_to_783_#_10	2545_to_2739_#_10	2842_to_2981_#_10	2628_to_2644_#_10	1138_to_2277_#_10	1707_to_1534_#_10	2724_to_2557_#_10	380_to_895_#_9	394_to_1082_#_9	973_to_1046_#_9	2727_to_2734_#_9	1746_to_1819_#_9	1907_to_2192_#_9	1660_to_1673_#_9	2272_to_2430_#_9	2686_to_2285_#_9	305_to_317_#_9	2708_to_2522_#_9	1451_to_1461_#_9	2643_to_2725_#_8	2010_to_2191_#_8	2857_to_2942_#_8	2556_to_2203_#_8	2521_to_2709_#_8	2601_to_2673_#_8	1764_to_1921_#_8	2584_to_2645_#_8	2558_to_2569_#_8	1266_to_1991_#_8	1672_to_1008_#_8	2513_to_2619_#_8	419_to_783_#_8	1606_to_1189_#_8	348_to_916_#_7	1309_to_2255_#_7	2521_to_2710_#_7	683_to_759_#_7	430_to_770_#_7	344_to_915_#_6	305_to_1102_#_6	2513_to_2747_#_6	1145_to_1191_#_6	3107_to_1_#_6	2619_to_2645_#_6	369_to_904_#_6	1398_to_1900_#_6	1748_to_1800_#_6	1293_to_2268_#_6	312_to_1094_#_6	877_to_895_#_6	373_to_896_#_6	1639_to_2021_#_6	2759_to_2561_#_6	2855_to_2894_#_6	1138_to_1190_#_5	1982_to_2274_#_5	1310_to_1911_#_5	1341_to_1219_#_5	1607_to_1830_#_5	1641_to_2820_#_5	294_to_2317_#_5	2555_to_2643_#_5	1330_to_2200_#_5	2650_to_2507_#_5	1242_to_2301_#_5	765_to_539_#_5	1748_to_1809_#_5	2644_to_2735_#_5	1340_to_2277_#_5	2433_to_2462_#_5	545_to_867_#_5	2833_to_2959_#_5	1837_to_1647_#_5	1268_to_2277_#_5	1222_to_2307_#_5	1007_to_1191_#_5	2937_to_2960_#_4	1288_to_2243_#_4	2330_to_2492_#_4	3090_to_3016_#_4	1292_to_2492_#_4	1241_to_202_#_4	977_to_1048_#_4	2972_to_2983_#_4	282_to_1210_#_4	1340_to_2205_#_4	1330_to_1668_#_4	419_to_2199_#_4	2544_to_2725_#_4	2831_to_2986_#_4	1297_to_2198_#_4	2305_to_2419_#_4	2867_to_2887_#_4	2834_to_2945_#_4	1282_to_2269_#_4	342_to_909_#_4	1920_to_2549_#_3	2876_to_2149_#_3	1113_to_907_#_3	2729_to_2522_#_3	3012_to_2521_#_3	2803_to_3014_#_3	1285_to_2264_#_3	2971_to_2978_#_3	1198_to_1994_#_3	439_to_689_#_3	157_to_169_#_3	1282_to_1994_#_3	2811_to_3007_#_3	531_to_396_#_3	2703_to_2831_#_3	2913_to_2927_#_3	2084_to_2160_#_3	2547_to_2738_#_3	2547_to_2326_#_3	1292_to_2094_#_3	2726_to_1191_#_3	1234_to_2310_#_3	305_to_1101_#_3	2973_to_2980_#_3	2349_to_2520_#_3	205_to_1226_#_3	102_to_111_#_3	1581_to_1663_#_3	2516_to_2708_#_3	1200_to_2562_#_3	327_to_2206_#_3	1234_to_2296_#_2	2584_to_2666_#_2	1605_to_1242_#_2	2833_to_2709_#_2	2742_to_2506_#_2	2575_to_2645_#_2	2253_to_1993_#_2	1924_to_1295_#_2	2297_to_2506_#_2	368_to_378_#_2	381_to_883_#_2	2542_to_2558_#_2	310_to_959_#_2	2904_to_2940_#_2	283_to_2306_#_2	2012_to_1288_#_2	1188_to_1196_#_2	2548_to_2416_#_2	1942_to_1873_#_2	2575_to_2658_#_2	531_to_1044_#_2	1007_to_1791_#_2	1134_to_1852_#_2	486_to_783_#_2	309_to_1088_#_2	2085_to_2570_#_2	1304_to_2304_#_2	2630_to_2733_#_2	2573_to_2586_#_2	2140_to_2148_#_2	1304_to_1903_#_2	820_to_887_#_2	1240_to_2309_#_2	2574_to_2673_#_2	1921_to_2260_#_2	2574_to_2686_#_2	380_to_915_#_2	165_to_213_#_2	2152_to_2877_#_2	951_to_958_#_2	352_to_370_#_1	519_to_526_#_1	1777_to_1784_#_1	1581_to_1341_#_1	2861_to_2876_#_1	2620_to_2729_#_1	2719_to_2513_#_1	1262_to_2265_#_1	304_to_1103_#_1	2781_to_2548_#_1	2709_to_2522_#_1	1024_to_1031_#_1	544_to_420_#_1	307_to_970_#_1	319_to_940_#_1	2814_to_2999_#_1	204_to_11_#_1	2569_to_2644_#_1	2711_to_2730_#_1	2978_to_2987_#_1	323_to_202_#_1	2545_to_2741_#_1	306_to_972_#_1	951_to_1006_#_1	406_to_1073_#_1	2324_to_1242_#_1	2183_to_1903_#_1	1242_to_2734_#_1	2587_to_2596_#_1	1449_to_1458_#_1	2322_to_2505_#_1	318_to_1015_#_1	818_to_896_#_1	628_to_636_#_1	2074_to_2168_#_1	2112_to_2152_#_1	1281_to_2020_#_1	2038_to_1907_#_1	2847_to_2854_#_1	1117_to_1124_#_1	1355_to_2644_#_1	389_to_894_#_1	2317_to_2432_#_1	2524_to_2709_#_1	983_to_1084_#_1	349_to_905_#_1	2897_to_2980_#_1	395_to_2199_#_1	2584_to_2643_#_1	3031_to_1990_#_1	343_to_1854_#_1	391_to_869_#_1	2258_to_2277_#_1	1668_to_1703_#_1	2270_to_2969_#_1	214_to_21_#_1	2460_to_2467_#_1	2558_to_2581_#_1	317_to_2285_#_1	1305_to_2173_#_1	2322_to_2196_#_1	439_to_545_#_1	2871_to_2926_#_1	1314_to_2232_#_1	2512_to_2747_#_1	2536_to_2548_#_1	2536_to_2544_#_1	1143_to_1160_#_1	309_to_947_#_1	2332_to_1193_#_1	2742_to_2525_#_1	1264_to_1991_#_1	531_to_381_#_1	310_to_932_#_1	2107_to_2114_#_1	2578_to_2669_#_1	1162_to_1176_#_1	818_to_389_#_1	2274_to_2431_#_1	2272_to_2690_#_1	2741_to_2506_#_1	2513_to_2715_#_1	338_to_918_#_1	310_to_1095_#_1	2550_to_2989_#_1	2882_to_2971_#_1	1083_to_984_#_1	1284_to_2018_#_1	2596_to_2648_#_1	311_to_975_#_1	2102_to_2163_#_1	1239_to_2299_#_1	1279_to_2234_#_1	2151_to_2162_#_1	866_to_895_#_1	158_to_167_#_1	2849_to_2992_#_1	2325_to_2026_#_1	2542_to_2551_#_1	1241_to_2297_#_1	419_to_1089_#_1	2931_to_2940_#_1	
@EndofLibrary
@NewLibrary: NC_004146.1_FHV_RNA1.seq_to_NC_004144_FHV_RNA2.seq
829_to_694_#_47	2697_to_1287_#_17	3108_to_4_#_4	
@EndofLibrary
@NewLibrary: NC_004144_FHV_RNA2.seq_to_NC_004144_FHV_RNA2.seq
738_to_1219_#_89370	778_to_1219_#_24036	249_to_517_#_9156	1086_to_1175_#_4654	247_to_257_#_3791	738_to_1223_#_3495	734_to_1233_#_3266	725_to_1231_#_2805	727_to_1229_#_2254	1086_to_1176_#_1184	242_to_525_#_1159	730_to_1227_#_1100	786_to_1215_#_1044	729_to_1229_#_1020	809_to_1195_#_748	725_to_1228_#_722	1085_to_1176_#_613	249_to_520_#_574	731_to_1231_#_516	738_to_1222_#_437	730_to_1229_#_358	1017_to_1198_#_327	1016_to_1198_#_289	1086_to_1174_#_286	730_to_1222_#_259	1110_to_1119_#_257	730_to_1228_#_250	1095_to_1165_#_246	248_to_517_#_242	491_to_1171_#_234	740_to_1219_#_225	726_to_1236_#_224	1022_to_1192_#_222	1113_to_1120_#_212	1024_to_1190_#_203	250_to_517_#_200	224_to_525_#_199	727_to_1219_#_194	1022_to_1186_#_182	250_to_260_#_180	725_to_1237_#_178	726_to_1231_#_167	1022_to_1187_#_161	725_to_1236_#_156	803_to_1214_#_151	223_to_251_#_139	293_to_321_#_139	503_to_1184_#_137	737_to_1217_#_137	737_to_1218_#_132	728_to_1230_#_125	1022_to_1193_#_124	157_to_261_#_118	1008_to_1208_#_117	728_to_1233_#_107	1025_to_1188_#_107	880_to_1216_#_105	730_to_1219_#_105	730_to_1224_#_103	739_to_1220_#_103	728_to_1235_#_101	1082_to_1177_#_97	728_to_1232_#_95	729_to_1230_#_91	1022_to_1190_#_90	727_to_1233_#_85	719_to_1230_#_84	727_to_1236_#_83	1025_to_1194_#_82	1024_to_1192_#_82	1401_to_4_#_82	246_to_518_#_81	245_to_768_#_80	729_to_1219_#_80	1005_to_1208_#_78	1082_to_1174_#_77	1116_to_1183_#_76	374_to_468_#_76	1111_to_1145_#_75	1014_to_1199_#_72	1009_to_1199_#_72	786_to_1001_#_71	725_to_1234_#_71	728_to_1231_#_70	796_to_935_#_67	739_to_1219_#_66	786_to_1211_#_64	757_to_1208_#_64	879_to_1217_#_64	726_to_1234_#_63	1062_to_1199_#_63	705_to_79_#_62	880_to_1211_#_59	1009_to_1206_#_56	1106_to_1153_#_54	726_to_1219_#_53	1078_to_1173_#_53	457_to_471_#_52	361_to_507_#_51	250_to_344_#_51	1329_to_741_#_51	778_to_1223_#_49	726_to_1233_#_49	467_to_362_#_49	718_to_1245_#_48	787_to_1199_#_48	1083_to_1176_#_47	1015_to_1198_#_47	999_to_1214_#_47	374_to_492_#_46	1286_to_1295_#_45	804_to_1222_#_45	707_to_1230_#_42	1018_to_1198_#_42	1382_to_1208_#_42	1006_to_1204_#_42	737_to_1219_#_42	784_to_1198_#_42	1021_to_1176_#_42	1259_to_687_#_41	1079_to_1175_#_41	1016_to_1199_#_41	1382_to_1216_#_40	1083_to_1177_#_40	250_to_257_#_40	1382_to_1160_#_38	1352_to_1215_#_38	786_to_1223_#_38	389_to_257_#_37	1106_to_1156_#_37	804_to_811_#_37	791_to_1210_#_37	1387_to_1251_#_37	784_to_983_#_36	1388_to_1280_#_36	727_to_1222_#_36	1021_to_1177_#_36	1106_to_1120_#_35	437_to_468_#_35	1038_to_1175_#_35	1095_to_1177_#_34	1095_to_1163_#_34	877_to_1001_#_34	360_to_443_#_34	1116_to_1172_#_34	1024_to_1181_#_33	1086_to_1165_#_33	231_to_1229_#_33	1099_to_1166_#_32	1376_to_1142_#_32	1011_to_1208_#_32	821_to_885_#_31	843_to_852_#_31	1097_to_1119_#_31	808_to_1193_#_31	1008_to_1206_#_31	786_to_1216_#_30	901_to_923_#_30	877_to_1215_#_30	738_to_1229_#_30	1334_to_1087_#_30	728_to_788_#_30	723_to_1238_#_29	1278_to_951_#_29	358_to_503_#_28	274_to_32_#_28	1078_to_1185_#_28	798_to_1208_#_28	884_to_1189_#_28	681_to_257_#_28	738_to_773_#_27	787_to_1001_#_27	1105_to_1154_#_27	134_to_145_#_27	1090_to_1176_#_26	723_to_1236_#_26	1021_to_1193_#_26	727_to_1232_#_26	1086_to_1169_#_26	786_to_1208_#_26	735_to_1221_#_26	1117_to_1146_#_26	1004_to_1209_#_26	1024_to_1189_#_25	1286_to_1139_#_25	1105_to_1153_#_25	927_to_1215_#_25	1116_to_1177_#_25	1111_to_1154_#_24	1075_to_1176_#_24	1085_to_1153_#_24	1005_to_1192_#_24	738_to_1226_#_24	1109_to_1147_#_23	1381_to_1244_#_23	800_to_977_#_23	723_to_1229_#_23	944_to_1121_#_22	441_to_466_#_22	253_to_517_#_22	178_to_43_#_22	1106_to_1116_#_22	788_to_1174_#_22	1003_to_1211_#_22	532_to_84_#_22	885_to_1193_#_22	1085_to_1174_#_21	1068_to_1183_#_21	379_to_224_#_21	785_to_33_#_21	927_to_1187_#_21	240_to_535_#_21	1351_to_1260_#_21	1367_to_1259_#_21	784_to_20_#_21	786_to_1212_#_20	878_to_1206_#_20	1347_to_1062_#_20	732_to_1226_#_20	376_to_251_#_20	378_to_493_#_20	391_to_456_#_20	1382_to_1279_#_20	817_to_1195_#_20	733_to_1217_#_19	1000_to_1208_#_19	798_to_984_#_19	797_to_992_#_19	729_to_1231_#_19	1086_to_1178_#_19	738_to_1224_#_19	1083_to_1174_#_19	885_to_1175_#_19	1008_to_1207_#_19	786_to_245_#_19	728_to_1248_#_18	754_to_1207_#_18	199_to_34_#_18	755_to_1207_#_18	262_to_505_#_17	1138_to_535_#_17	1352_to_1087_#_17	1080_to_1099_#_17	274_to_339_#_17	731_to_1229_#_17	348_to_508_#_17	1119_to_1139_#_17	248_to_257_#_17	1113_to_1154_#_17	318_to_335_#_17	378_to_484_#_17	1026_to_1185_#_17	1095_to_1154_#_17	219_to_337_#_16	1008_to_1145_#_16	154_to_43_#_16	724_to_1246_#_16	743_to_1242_#_15	786_to_1210_#_15	1077_to_1174_#_15	1391_to_1280_#_15	1365_to_1006_#_15	837_to_994_#_15	1334_to_1216_#_15	729_to_1245_#_15	780_to_1219_#_15	793_to_991_#_14	1082_to_1120_#_14	1003_to_1120_#_14	1114_to_1145_#_14	1368_to_1280_#_14	361_to_508_#_14	709_to_1225_#_14	1106_to_1159_#_14	1039_to_1193_#_14	224_to_21_#_14	83_to_1251_#_13	1022_to_1185_#_13	805_to_957_#_13	375_to_240_#_13	718_to_1216_#_13	1095_to_1156_#_13	1279_to_1296_#_13	734_to_1223_#_12	901_to_1175_#_12	786_to_1192_#_12	754_to_1144_#_12	1092_to_1172_#_12	1093_to_1165_#_12	1029_to_1178_#_12	1382_to_452_#_11	787_to_998_#_11	737_to_1222_#_11	804_to_1216_#_11	1061_to_1190_#_11	807_to_1215_#_11	1278_to_1308_#_10	1114_to_1146_#_10	1390_to_1295_#_10	247_to_515_#_10	706_to_1253_#_10	780_to_1221_#_10	1352_to_1279_#_10	753_to_1211_#_10	1086_to_1117_#_10	358_to_1216_#_10	1000_to_1067_#_9	730_to_785_#_9	388_to_244_#_9	1055_to_1192_#_9	1084_to_1168_#_9	224_to_77_#_9	1095_to_1176_#_9	744_to_1229_#_9	789_to_1229_#_9	786_to_1013_#_9	885_to_797_#_8	1354_to_1231_#_8	374_to_252_#_8	390_to_259_#_8	248_to_518_#_8	1237_to_719_#_8	1356_to_1214_#_8	455_to_359_#_8	250_to_513_#_8	265_to_338_#_8	1095_to_1175_#_8	1377_to_1229_#_8	633_to_1072_#_8	1383_to_1140_#_7	1071_to_1175_#_7	1268_to_468_#_7	1396_to_1309_#_7	1022_to_1191_#_7	1011_to_1199_#_7	1367_to_1153_#_7	1080_to_1177_#_7	1021_to_1182_#_7	361_to_468_#_7	713_to_1236_#_7	957_to_199_#_7	804_to_878_#_7	1131_to_1145_#_7	787_to_1010_#_7	1080_to_1156_#_7	84_to_321_#_6	897_to_1206_#_6	1399_to_1_#_6	535_to_258_#_6	1024_to_1184_#_6	1023_to_1173_#_6	1391_to_1309_#_6	250_to_348_#_6	1382_to_1259_#_6	155_to_38_#_6	393_to_258_#_6	789_to_797_#_6	726_to_1232_#_6	1111_to_1139_#_6	1365_to_1216_#_6	1081_to_1174_#_6	1007_to_1198_#_6	1097_to_1164_#_6	877_to_967_#_6	379_to_256_#_6	250_to_509_#_5	1382_to_1145_#_5	390_to_485_#_5	288_to_296_#_5	777_to_1217_#_5	468_to_257_#_5	1136_to_1145_#_5	1147_to_1235_#_5	627_to_33_#_5	814_to_1205_#_5	1352_to_1259_#_5	1066_to_1177_#_5	1086_to_1172_#_5	1376_to_1254_#_5	804_to_928_#_5	242_to_372_#_5	805_to_903_#_5	722_to_1218_#_5	1295_to_1309_#_5	1115_to_1141_#_5	1103_to_1164_#_5	805_to_1148_#_5	755_to_1201_#_5	253_to_175_#_4	249_to_516_#_4	725_to_1233_#_4	754_to_1208_#_4	1018_to_1196_#_4	441_to_249_#_4	758_to_1171_#_4	804_to_969_#_4	1022_to_1189_#_4	360_to_29_#_4	736_to_1236_#_4	725_to_1229_#_4	1137_to_1145_#_4	118_to_159_#_4	1083_to_1165_#_4	1081_to_1177_#_4	1353_to_1097_#_4	379_to_251_#_4	1082_to_1160_#_3	1267_to_1315_#_3	1014_to_1201_#_3	516_to_260_#_3	1085_to_1120_#_3	1004_to_918_#_3	757_to_1177_#_3	392_to_251_#_3	781_to_1238_#_3	1382_to_1215_#_3	250_to_519_#_3	1375_to_1258_#_3	178_to_84_#_3	1017_to_1202_#_3	1005_to_1211_#_3	1082_to_1169_#_2	1113_to_1149_#_2	1002_to_1208_#_2	1138_to_1145_#_2	730_to_1223_#_2	1075_to_1174_#_2	724_to_1230_#_2	812_to_1198_#_2	808_to_929_#_2	1327_to_1249_#_2	1073_to_1179_#_2	1176_to_1062_#_2	728_to_1234_#_2	1172_to_1024_#_2	501_to_1261_#_2	1400_to_1141_#_2	946_to_953_#_2	742_to_1216_#_2	138_to_154_#_2	247_to_517_#_2	247_to_514_#_2	1383_to_85_#_2	787_to_1220_#_2	817_to_958_#_2	725_to_1239_#_2	807_to_1198_#_2	721_to_1219_#_2	1330_to_1136_#_2	1329_to_1120_#_2	467_to_321_#_2	101_to_11_#_2	1010_to_1205_#_2	1071_to_1207_#_2	1283_to_1293_#_2	498_to_1179_#_2	1364_to_1174_#_2	914_to_1131_#_2	1382_to_1120_#_2	223_to_524_#_2	1394_to_1081_#_2	1012_to_1176_#_2	375_to_274_#_2	142_to_156_#_1	1372_to_707_#_1	743_to_1241_#_1	317_to_334_#_1	730_to_1295_#_1	725_to_1230_#_1	1210_to_1009_#_1	1087_to_1176_#_1	652_to_79_#_1	224_to_30_#_1	1074_to_1172_#_1	732_to_1229_#_1	1097_to_1185_#_1	38_to_1309_#_1	1079_to_1165_#_1	616_to_155_#_1	455_to_260_#_1	373_to_199_#_1	1061_to_1182_#_1	1368_to_1220_#_1	724_to_1143_#_1	357_to_17_#_1	1383_to_628_#_1	877_to_1198_#_1	1082_to_1183_#_1	404_to_411_#_1	1119_to_1145_#_1	1024_to_1191_#_1	810_to_920_#_1	778_to_1222_#_1	806_to_1008_#_1	1006_to_1209_#_1	1080_to_1178_#_1	1208_to_1100_#_1	1016_to_1023_#_1	1113_to_928_#_1	376_to_469_#_1	1079_to_1172_#_1	728_to_1229_#_1	666_to_1331_#_1	718_to_1241_#_1	1207_to_877_#_1	734_to_1227_#_1	260_to_267_#_1	796_to_987_#_1	1378_to_1280_#_1	1100_to_1167_#_1	1095_to_1182_#_1	1139_to_1146_#_1	1330_to_587_#_1	1336_to_1210_#_1	739_to_1221_#_1	739_to_1222_#_1	248_to_258_#_1	1002_to_1075_#_1	78_to_517_#_1	664_to_675_#_1	468_to_251_#_1	1062_to_1198_#_1	112_to_230_#_1	1113_to_1153_#_1	904_to_1208_#_1	372_to_490_#_1	730_to_790_#_1	725_to_1227_#_1	732_to_1233_#_1	254_to_34_#_1	1162_to_1174_#_1	1328_to_1216_#_1	1365_to_1215_#_1	1329_to_707_#_1	723_to_1223_#_1	797_to_846_#_1	718_to_1244_#_1	1286_to_306_#_1	132_to_160_#_1	954_to_1208_#_1	835_to_850_#_1	1367_to_1208_#_1	1003_to_1190_#_1	1387_to_1303_#_1	255_to_42_#_1	
@EndofLibrary
@NewLibrary: NC_004144_FHV_RNA2.seq_RevStrand_to_NC_004144_FHV_RNA2.seq
329_to_291_#_58	1024_to_974_#_9	982_to_968_#_9	1058_to_1024_#_8	1273_to_1187_#_4	628_to_600_#_2	1123_to_1110_#_1	
@EndofLibrary
@NewLibrary: NC_004144_FHV_RNA2.seq_to_NC_004146.1_FHV_RNA1.seq
1400_to_2720_#_98	224_to_647_#_11	1287_to_1854_#_10	231_to_2980_#_8	663_to_2479_#_6	
@EndofLibrary
@NewLibrary: NC_004144_FHV_RNA2.seq_to_NC_004144_FHV_RNA2.seq_RevStrand
1206_to_1226_#_1	
@EndofLibrary
