# Supplementary material for: Parallel ClickSeq and Nanopore sequencing elucidates the rapid evolution of defective-interfering RNAs in Flock House virus
Source: PLoS Pathog. 2017 May 5;13(5):e1006365. doi: 10.1371/journal.ppat.1006365 (PMC5435362; doi:10.1371/journal.ppat.1006365)
Supplement: S1 Datafile — Each passage in each replicate as well as the inoculum is shown. Output format, as described in Routh et al. [32], is given as “DonorCoord_to_AcceptorCoord_#_Counts”. This is the raw data used to populate Table 1and S1 Table. (ZIP) [file ppat.1006365.s009.zip › Supplementary_DataFile1_ClickSeq_Recs/P3R3_Virus_Recombination_Results.txt]

@NewLibrary: NC_004146.1_FHV_RNA1.seq_RevStrand_to_NC_004146.1_FHV_RNA1.seq
2457_to_2433_#_61	2192_to_2146_#_27	2479_to_2417_#_16	1072_to_1039_#_6	2467_to_2432_#_4	2797_to_2776_#_3	2935_to_2910_#_3	2291_to_2257_#_1	223_to_282_#_1	1223_to_1240_#_1	1175_to_1159_#_1	191_to_178_#_1	1162_to_1177_#_1	
@EndofLibrary
@NewLibrary: NC_004146.1_FHV_RNA1.seq_to_NC_004146.1_FHV_RNA1.seq
2545_to_2685_#_4064	2277_to_2435_#_1260	2862_to_2888_#_606	312_to_1102_#_337	1288_to_2219_#_304	867_to_895_#_267	318_to_1090_#_259	311_to_1104_#_210	2742_to_2164_#_205	2244_to_1135_#_188	318_to_1102_#_187	2257_to_2419_#_171	368_to_915_#_141	2271_to_2533_#_135	2548_to_2645_#_129	301_to_1100_#_128	2631_to_2644_#_125	2022_to_2200_#_117	312_to_935_#_113	302_to_1102_#_104	1139_to_1192_#_101	1242_to_2311_#_99	2101_to_2163_#_93	2521_to_2703_#_92	1134_to_2479_#_92	2039_to_2190_#_89	2619_to_2645_#_89	544_to_327_#_88	304_to_1100_#_83	2312_to_2483_#_79	1327_to_1662_#_79	1126_to_255_#_75	294_to_1108_#_75	2576_to_2643_#_74	347_to_909_#_72	2858_to_2886_#_72	722_to_1902_#_71	2620_to_2729_#_68	381_to_883_#_68	2584_to_2630_#_68	1288_to_1924_#_67	1390_to_1482_#_66	2598_to_2647_#_66	348_to_916_#_65	1313_to_2277_#_65	2578_to_2651_#_64	1296_to_2876_#_60	818_to_869_#_59	2585_to_2644_#_58	1241_to_2331_#_58	309_to_1090_#_58	805_to_397_#_57	2732_to_2492_#_57	671_to_2793_#_56	1302_to_1909_#_55	2871_to_2887_#_54	3046_to_1137_#_53	1341_to_1690_#_53	2835_to_2889_#_53	342_to_859_#_52	1749_to_1813_#_51	2085_to_2169_#_51	1260_to_2278_#_51	2141_to_2153_#_50	2545_to_2645_#_50	2863_to_2887_#_48	310_to_1095_#_48	1640_to_2140_#_48	391_to_896_#_47	1244_to_2331_#_47	2863_to_2944_#_47	2746_to_2503_#_46	1291_to_1967_#_46	2543_to_2708_#_46	2714_to_309_#_46	2829_to_2890_#_46	309_to_1093_#_46	2521_to_2709_#_45	337_to_1957_#_45	1243_to_2309_#_45	821_to_896_#_44	2523_to_2551_#_44	2861_to_2886_#_44	3049_to_112_#_44	2896_to_2944_#_43	2524_to_2727_#_42	2867_to_2940_#_42	2506_to_2720_#_42	2833_to_2943_#_42	2417_to_2479_#_42	811_to_896_#_42	2382_to_2402_#_42	1315_to_501_#_41	2875_to_2938_#_41	1261_to_2270_#_41	887_to_1088_#_41	405_to_883_#_41	2597_to_2648_#_40	325_to_1085_#_40	319_to_941_#_39	2329_to_2492_#_39	310_to_1084_#_39	1309_to_1925_#_39	2643_to_2650_#_37	2376_to_2407_#_37	1644_to_1785_#_36	1413_to_1540_#_36	2602_to_2645_#_36	2630_to_2644_#_36	533_to_810_#_35	1718_to_1887_#_35	2112_to_2152_#_35	513_to_541_#_35	2524_to_2709_#_35	1416_to_2278_#_35	2711_to_833_#_35	2513_to_2708_#_34	446_to_908_#_34	2818_to_2959_#_34	376_to_1006_#_34	370_to_896_#_34	1836_to_1903_#_33	1355_to_1908_#_33	533_to_216_#_33	383_to_783_#_33	1902_to_2074_#_33	2313_to_2456_#_33	1181_to_1199_#_32	1223_to_2520_#_32	1048_to_1070_#_32	2102_to_2152_#_31	2757_to_2516_#_31	581_to_783_#_31	2972_to_2981_#_31	420_to_916_#_31	2011_to_2095_#_31	645_to_424_#_31	2289_to_2672_#_31	1139_to_1196_#_31	2822_to_2534_#_30	660_to_545_#_30	2041_to_1143_#_30	2637_to_2921_#_30	2575_to_2652_#_30	2595_to_2644_#_29	2881_to_2969_#_29	2784_to_94_#_29	350_to_917_#_29	2440_to_2478_#_29	2308_to_1244_#_29	2555_to_2644_#_28	2618_to_2726_#_28	2848_to_2940_#_28	2643_to_2707_#_28	695_to_765_#_28	419_to_783_#_28	312_to_944_#_28	1872_to_1921_#_27	2513_to_2743_#_27	2908_to_2939_#_27	309_to_940_#_27	2528_to_2724_#_27	538_to_912_#_26	420_to_869_#_26	2629_to_2645_#_25	2032_to_2042_#_25	677_to_420_#_25	2290_to_434_#_25	2140_to_2148_#_25	389_to_909_#_25	1306_to_1314_#_25	2787_to_2887_#_25	662_to_422_#_25	2887_to_2939_#_25	782_to_1101_#_24	1585_to_2187_#_24	556_to_661_#_24	866_to_914_#_24	578_to_783_#_24	313_to_986_#_24	1043_to_1082_#_24	2757_to_111_#_24	926_to_1072_#_24	2584_to_2642_#_24	310_to_1085_#_24	1981_to_2271_#_24	2527_to_2732_#_24	2801_to_3010_#_23	2306_to_2318_#_23	304_to_1058_#_23	2598_to_2645_#_23	2552_to_2572_#_23	1309_to_1919_#_23	1330_to_1702_#_23	645_to_440_#_22	370_to_908_#_22	2905_to_2942_#_22	2686_to_1903_#_22	724_to_490_#_22	1719_to_1920_#_22	1198_to_1994_#_22	2584_to_2651_#_22	2568_to_2677_#_21	809_to_1070_#_21	2147_to_2163_#_21	946_to_1246_#_21	395_to_894_#_21	2991_to_2548_#_21	2815_to_2856_#_21	312_to_1090_#_21	294_to_2305_#_21	1330_to_1668_#_20	2974_to_112_#_20	1280_to_2271_#_20	323_to_55_#_20	318_to_1048_#_20	2851_to_2944_#_20	335_to_909_#_20	818_to_879_#_20	1069_to_1084_#_20	2854_to_2903_#_19	2148_to_2165_#_19	328_to_1976_#_19	2301_to_2365_#_19	2861_to_2960_#_19	1309_to_1901_#_19	1305_to_2173_#_19	1057_to_1066_#_19	882_to_348_#_19	312_to_1990_#_19	1303_to_1883_#_19	1641_to_1702_#_18	1430_to_1476_#_18	296_to_1107_#_18	1241_to_2325_#_18	2556_to_2746_#_17	821_to_441_#_17	344_to_915_#_17	1340_to_1691_#_17	1259_to_2284_#_17	2668_to_2934_#_17	972_to_1090_#_17	1921_to_2154_#_17	2618_to_2514_#_17	2307_to_1201_#_17	2525_to_2541_#_16	910_to_2831_#_16	2757_to_2557_#_16	1097_to_2043_#_16	1664_to_1681_#_15	2799_to_2806_#_15	353_to_2166_#_15	2235_to_2024_#_15	2551_to_2648_#_15	396_to_868_#_15	3042_to_2727_#_15	1165_to_1946_#_15	1340_to_1633_#_15	2805_to_3012_#_15	309_to_1087_#_15	1342_to_1635_#_15	940_to_1106_#_15	2546_to_2644_#_15	395_to_915_#_15	2647_to_3012_#_15	347_to_867_#_14	1288_to_2246_#_14	1212_to_1219_#_14	2833_to_2960_#_14	2275_to_1900_#_14	2106_to_2167_#_14	973_to_1049_#_14	2717_to_2493_#_14	3107_to_1_#_14	2904_to_2944_#_14	316_to_1102_#_14	1525_to_1396_#_14	2513_to_21_#_14	1383_to_1525_#_14	782_to_424_#_13	2271_to_2822_#_13	2263_to_2521_#_13	439_to_446_#_13	2707_to_2513_#_13	2433_to_2461_#_13	1682_to_1689_#_13	386_to_1081_#_13	2630_to_2649_#_13	2138_to_2151_#_13	2630_to_2733_#_13	2629_to_2746_#_13	2857_to_2974_#_13	1241_to_2709_#_12	282_to_2306_#_12	2742_to_2509_#_12	419_to_846_#_12	3042_to_21_#_12	2539_to_2679_#_12	2574_to_2655_#_12	1708_to_2040_#_12	1301_to_2220_#_12	2784_to_2560_#_12	395_to_1071_#_12	349_to_364_#_11	2909_to_2954_#_11	1409_to_1416_#_11	1037_to_1086_#_11	1045_to_1058_#_11	1036_to_1113_#_11	376_to_2518_#_11	1269_to_2275_#_11	2152_to_2165_#_11	1262_to_2259_#_11	1138_to_1190_#_10	2089_to_2148_#_10	1427_to_1524_#_10	88_to_102_#_10	1044_to_1051_#_10	2973_to_2981_#_10	2010_to_1083_#_10	546_to_326_#_9	1659_to_1704_#_9	2481_to_2550_#_9	1045_to_1059_#_9	2833_to_2876_#_9	2628_to_2644_#_9	2253_to_2268_#_9	1605_to_1628_#_9	2297_to_2199_#_9	2003_to_2277_#_9	2020_to_2235_#_9	2083_to_2151_#_9	2545_to_2595_#_9	2579_to_2645_#_9	810_to_907_#_9	396_to_878_#_8	1419_to_1496_#_8	1225_to_2747_#_8	2081_to_2162_#_8	2803_to_2727_#_8	1351_to_1899_#_8	1262_to_2277_#_8	2309_to_2199_#_8	348_to_374_#_8	1581_to_1629_#_8	1341_to_1669_#_8	1048_to_1084_#_8	2547_to_2599_#_8	306_to_1115_#_8	2726_to_2509_#_7	3053_to_76_#_7	1134_to_2245_#_7	2745_to_2551_#_7	2707_to_2552_#_7	2569_to_2419_#_7	3047_to_2842_#_7	765_to_374_#_7	2102_to_2235_#_7	2573_to_2018_#_7	318_to_1069_#_7	2861_to_2938_#_7	1340_to_1656_#_7	1241_to_2305_#_6	1089_to_978_#_6	2723_to_2730_#_6	1386_to_1668_#_6	371_to_831_#_6	628_to_636_#_6	1634_to_1525_#_6	306_to_22_#_6	1687_to_2276_#_6	2370_to_2479_#_6	2557_to_1982_#_6	369_to_914_#_6	558_to_447_#_6	3048_to_68_#_6	2306_to_2200_#_6	1302_to_1951_#_6	1424_to_1501_#_6	1749_to_1807_#_6	1514_to_1525_#_6	2833_to_3000_#_6	2547_to_2746_#_5	2729_to_2525_#_5	2802_to_3008_#_5	1223_to_2307_#_5	1038_to_1060_#_5	3048_to_2762_#_5	2585_to_2645_#_5	2724_to_2444_#_5	3053_to_2757_#_5	2575_to_2669_#_5	2726_to_2513_#_5	820_to_887_#_5	2512_to_2708_#_5	2585_to_2655_#_5	476_to_2287_#_5	2618_to_2679_#_5	392_to_912_#_4	1374_to_1546_#_4	2575_to_2649_#_4	868_to_995_#_4	1825_to_1861_#_4	528_to_886_#_4	639_to_868_#_4	1382_to_1209_#_4	877_to_895_#_4	1225_to_2710_#_4	942_to_1084_#_4	2542_to_2558_#_4	2544_to_2603_#_4	2322_to_2500_#_4	530_to_585_#_4	2725_to_2525_#_4	643_to_422_#_4	2552_to_2451_#_4	1113_to_2279_#_4	396_to_915_#_4	1410_to_1909_#_4	1762_to_1802_#_4	3048_to_2763_#_4	310_to_1088_#_4	312_to_1093_#_4	1138_to_1188_#_4	583_to_917_#_4	355_to_908_#_4	2865_to_2887_#_4	1340_to_994_#_4	1309_to_1889_#_4	951_to_958_#_4	413_to_783_#_3	1384_to_1538_#_3	707_to_732_#_3	1040_to_1056_#_3	1317_to_2682_#_3	2569_to_2644_#_3	2018_to_2201_#_3	1606_to_1684_#_3	2875_to_109_#_3	1274_to_2277_#_3	2519_to_2727_#_3	2102_to_2148_#_3	2733_to_2557_#_3	974_to_1115_#_3	2524_to_2707_#_3	2264_to_2002_#_3	295_to_1103_#_3	3025_to_17_#_3	1732_to_1868_#_3	337_to_206_#_3	2919_to_2946_#_3	1241_to_2322_#_3	732_to_750_#_3	2984_to_2993_#_3	1719_to_1900_#_3	1302_to_1924_#_3	2506_to_2684_#_3	2860_to_2888_#_3	993_to_1005_#_3	2304_to_1242_#_2	2256_to_2011_#_2	681_to_766_#_2	2731_to_2503_#_2	677_to_767_#_2	2573_to_2803_#_2	404_to_411_#_2	893_to_396_#_2	809_to_896_#_2	3037_to_2519_#_2	2591_to_2631_#_2	1792_to_1654_#_2	481_to_488_#_2	2267_to_1994_#_2	1232_to_2301_#_2	2761_to_2830_#_2	1392_to_2460_#_2	2264_to_1129_#_2	548_to_877_#_2	2011_to_2252_#_2	2102_to_2163_#_2	688_to_370_#_2	858_to_915_#_2	310_to_945_#_2	2078_to_2105_#_2	2876_to_2888_#_2	2732_to_2559_#_2	1330_to_1195_#_2	765_to_772_#_2	2146_to_2509_#_2	1303_to_1895_#_2	434_to_2301_#_2	1127_to_1211_#_2	1701_to_1743_#_2	309_to_1137_#_2	1180_to_1205_#_2	3067_to_2740_#_2	295_to_22_#_2	2547_to_2725_#_2	2362_to_2538_#_2	1380_to_1542_#_2	2867_to_2887_#_2	1719_to_1942_#_2	2085_to_2099_#_1	1362_to_1813_#_1	1239_to_1247_#_1	2573_to_2641_#_1	1633_to_1643_#_1	2061_to_2178_#_1	2960_to_2985_#_1	2654_to_2492_#_1	2643_to_2233_#_1	2726_to_2506_#_1	2587_to_2646_#_1	2757_to_29_#_1	1337_to_1630_#_1	326_to_2279_#_1	1943_to_2409_#_1	2857_to_2942_#_1	519_to_526_#_1	912_to_948_#_1	1908_to_1924_#_1	1293_to_1210_#_1	2563_to_2584_#_1	1283_to_1143_#_1	2005_to_2030_#_1	1638_to_1705_#_1	765_to_328_#_1	2431_to_2462_#_1	1640_to_2188_#_1	1341_to_1674_#_1	1513_to_1520_#_1	2911_to_2921_#_1	1132_to_1143_#_1	2054_to_2173_#_1	2539_to_2552_#_1	1781_to_1897_#_1	3009_to_3016_#_1	316_to_1100_#_1	2810_to_2920_#_1	2407_to_2034_#_1	1958_to_1967_#_1	1129_to_258_#_1	2623_to_2729_#_1	2734_to_2549_#_1	1242_to_2301_#_1	2665_to_2672_#_1	2871_to_2981_#_1	3050_to_2970_#_1	1149_to_1191_#_1	1284_to_2270_#_1	2876_to_2904_#_1	389_to_894_#_1	2081_to_2108_#_1	2383_to_2436_#_1	1123_to_1214_#_1	1093_to_1100_#_1	2445_to_2457_#_1	2230_to_2023_#_1	2707_to_2480_#_1	2833_to_2753_#_1	2870_to_2943_#_1	305_to_1102_#_1	2521_to_2710_#_1	2064_to_2071_#_1	309_to_973_#_1	983_to_1016_#_1	1203_to_1999_#_1	578_to_382_#_1	2485_to_2494_#_1	309_to_1085_#_1	2851_to_2981_#_1	1295_to_2228_#_1	164_to_174_#_1	1755_to_1802_#_1	2540_to_2725_#_1	367_to_818_#_1	2513_to_2686_#_1	530_to_564_#_1	420_to_783_#_1	438_to_2275_#_1	1942_to_2095_#_1	2039_to_2184_#_1	2833_to_2994_#_1	1262_to_2265_#_1	1307_to_1923_#_1	345_to_910_#_1	318_to_1101_#_1	1138_to_313_#_1	2139_to_2146_#_1	1280_to_2268_#_1	2322_to_2196_#_1	2831_to_2958_#_1	2021_to_2735_#_1	2893_to_2939_#_1	480_to_493_#_1	982_to_1085_#_1	581_to_895_#_1	1901_to_2073_#_1	1428_to_1477_#_1	683_to_365_#_1	2542_to_2551_#_1	2746_to_2168_#_1	
@EndofLibrary
@NewLibrary: NC_004146.1_FHV_RNA1.seq_to_NC_004146.1_FHV_RNA1.seq_RevStrand
2838_to_2857_#_1	
@EndofLibrary
@NewLibrary: NC_004146.1_FHV_RNA1.seq_to_NC_004144_FHV_RNA2.seq
764_to_1208_#_30	1603_to_517_#_1	
@EndofLibrary
@NewLibrary: NC_004144_FHV_RNA2.seq_to_NC_004144_FHV_RNA2.seq
734_to_1233_#_5458	738_to_1219_#_3852	1086_to_1175_#_2965	247_to_257_#_2417	249_to_517_#_1836	729_to_1229_#_1832	1086_to_1176_#_1754	1085_to_1176_#_1600	786_to_1215_#_1481	726_to_1219_#_1370	729_to_1228_#_1154	730_to_1227_#_1131	736_to_1219_#_991	727_to_1229_#_978	738_to_1223_#_937	737_to_1217_#_895	728_to_1232_#_821	725_to_1237_#_815	725_to_1236_#_779	727_to_1219_#_660	738_to_1222_#_649	730_to_1229_#_632	1095_to_1165_#_500	1022_to_1192_#_371	1024_to_1190_#_335	293_to_321_#_334	250_to_260_#_331	1017_to_1198_#_326	786_to_1211_#_324	491_to_1171_#_266	727_to_1236_#_246	730_to_1219_#_240	726_to_1231_#_212	1016_to_1198_#_210	731_to_1231_#_181	1110_to_1119_#_159	222_to_525_#_157	725_to_1228_#_140	250_to_257_#_140	790_to_1212_#_133	1008_to_1208_#_132	740_to_1219_#_132	717_to_1245_#_131	1009_to_1199_#_125	249_to_519_#_123	803_to_1214_#_123	727_to_1233_#_119	1022_to_1190_#_119	735_to_1230_#_119	730_to_1223_#_116	731_to_903_#_116	1018_to_1198_#_113	1106_to_1153_#_107	786_to_1001_#_102	137_to_144_#_96	1083_to_1176_#_93	250_to_513_#_93	728_to_1233_#_90	999_to_1214_#_89	726_to_1236_#_87	1007_to_1198_#_86	1009_to_1206_#_82	709_to_1226_#_81	1022_to_1193_#_80	1068_to_1177_#_80	725_to_1226_#_79	723_to_1229_#_78	1082_to_1174_#_76	1005_to_1208_#_76	1131_to_1145_#_75	1086_to_1172_#_75	1086_to_1174_#_74	679_to_530_#_74	787_to_1199_#_73	718_to_1230_#_72	503_to_1184_#_72	252_to_259_#_69	378_to_469_#_69	1024_to_1192_#_67	253_to_517_#_67	1014_to_1199_#_66	1090_to_1176_#_65	786_to_1208_#_65	730_to_1228_#_64	729_to_1219_#_64	1004_to_1209_#_63	731_to_1246_#_61	1105_to_1153_#_60	719_to_1230_#_58	1212_to_1258_#_58	1082_to_1172_#_57	731_to_1229_#_57	817_to_958_#_56	1111_to_1145_#_55	1083_to_1177_#_55	1074_to_1176_#_53	1357_to_928_#_52	901_to_928_#_52	1343_to_33_#_52	973_to_1208_#_51	441_to_466_#_51	1095_to_1163_#_50	1390_to_1198_#_50	727_to_105_#_50	1334_to_808_#_50	1079_to_1172_#_49	757_to_1208_#_49	1278_to_1308_#_48	781_to_1219_#_48	745_to_1214_#_47	719_to_1240_#_46	1012_to_1176_#_46	1022_to_1187_#_46	1091_to_1164_#_45	248_to_517_#_45	744_to_1219_#_45	154_to_20_#_43	727_to_1235_#_43	1020_to_1180_#_43	726_to_1233_#_43	1293_to_709_#_42	358_to_497_#_42	1116_to_1156_#_42	797_to_1199_#_42	722_to_1245_#_42	1055_to_1192_#_41	1321_to_1244_#_41	1005_to_1198_#_41	754_to_1207_#_40	1027_to_1187_#_40	797_to_325_#_40	723_to_1223_#_40	916_to_1001_#_39	438_to_241_#_39	718_to_1245_#_39	1018_to_1196_#_38	1106_to_1120_#_37	728_to_1231_#_36	1037_to_1178_#_36	441_to_235_#_35	778_to_1222_#_35	946_to_782_#_35	1025_to_1189_#_35	737_to_1219_#_35	1382_to_1216_#_35	722_to_1218_#_35	1080_to_1178_#_34	446_to_220_#_34	1377_to_1228_#_34	778_to_1219_#_33	1279_to_1010_#_33	467_to_362_#_33	735_to_1221_#_32	728_to_1235_#_32	706_to_79_#_32	1107_to_1149_#_32	738_to_1229_#_32	811_to_948_#_31	292_to_302_#_31	1089_to_1174_#_31	735_to_1217_#_31	729_to_1231_#_31	1387_to_1259_#_31	1365_to_1215_#_31	1079_to_1175_#_30	728_to_1229_#_30	901_to_1208_#_30	1022_to_1056_#_29	805_to_948_#_29	1021_to_1182_#_29	1334_to_1120_#_29	1378_to_1280_#_28	1000_to_1219_#_28	277_to_330_#_28	1080_to_1177_#_28	403_to_251_#_28	1119_to_1176_#_28	757_to_1099_#_28	1387_to_1216_#_28	1022_to_1181_#_28	779_to_1209_#_27	1382_to_1253_#_27	1382_to_1279_#_27	1137_to_1182_#_27	1367_to_1238_#_26	803_to_876_#_26	1111_to_1153_#_26	757_to_1187_#_26	1108_to_1179_#_26	1081_to_1182_#_26	1329_to_1120_#_26	249_to_520_#_26	1095_to_1120_#_25	734_to_1227_#_25	1099_to_1166_#_25	1113_to_1120_#_25	374_to_483_#_25	118_to_152_#_25	727_to_1226_#_25	1326_to_1084_#_24	1371_to_1222_#_24	726_to_1217_#_24	757_to_1043_#_24	1010_to_1205_#_24	1077_to_1164_#_24	725_to_1231_#_23	1111_to_1155_#_23	1334_to_1155_#_23	913_to_1198_#_23	1106_to_1156_#_23	1040_to_1183_#_23	1010_to_1208_#_23	723_to_1222_#_23	719_to_1236_#_22	730_to_1222_#_22	1382_to_1176_#_22	446_to_493_#_22	727_to_1227_#_22	1105_to_1154_#_22	1164_to_1172_#_22	1118_to_1148_#_21	1111_to_1172_#_21	1025_to_1188_#_21	725_to_1234_#_21	726_to_1234_#_21	753_to_1211_#_21	455_to_359_#_21	250_to_515_#_21	835_to_846_#_20	87_to_1112_#_20	1119_to_535_#_20	43_to_80_#_20	715_to_1229_#_20	1400_to_223_#_20	730_to_1215_#_20	358_to_3_#_20	516_to_235_#_19	78_to_484_#_19	874_to_1001_#_19	1073_to_1179_#_19	736_to_1217_#_19	1116_to_1154_#_19	1095_to_1172_#_19	1329_to_1245_#_19	884_to_1189_#_19	1022_to_1176_#_19	1022_to_1174_#_19	118_to_155_#_19	1099_to_1118_#_18	1084_to_1113_#_18	374_to_252_#_18	1111_to_1152_#_18	1002_to_1205_#_18	1062_to_1199_#_18	1368_to_1252_#_18	1159_to_1226_#_18	1081_to_1175_#_18	379_to_439_#_17	801_to_887_#_17	1116_to_1159_#_17	256_to_348_#_17	709_to_1236_#_17	1008_to_1190_#_17	1218_to_997_#_16	1138_to_1145_#_16	745_to_339_#_16	901_to_1190_#_16	1382_to_1259_#_16	1111_to_1118_#_16	357_to_466_#_16	962_to_1199_#_16	816_to_872_#_16	1103_to_1164_#_16	739_to_1217_#_16	786_to_1229_#_16	1330_to_1143_#_16	1108_to_1153_#_16	756_to_1209_#_16	1067_to_1199_#_15	1000_to_1023_#_15	607_to_654_#_15	730_to_1233_#_15	1066_to_1177_#_15	1086_to_1178_#_15	1139_to_1146_#_15	142_to_155_#_14	1104_to_1145_#_14	1111_to_1142_#_14	738_to_1208_#_14	877_to_1215_#_14	1083_to_1172_#_14	1385_to_1152_#_14	1021_to_1176_#_14	1000_to_1198_#_13	1352_to_377_#_13	712_to_1238_#_13	37_to_155_#_13	991_to_1010_#_13	1388_to_1280_#_13	787_to_1005_#_13	1083_to_1120_#_13	425_to_259_#_12	741_to_1218_#_12	741_to_1219_#_12	1353_to_1233_#_12	817_to_1205_#_12	886_to_1214_#_12	446_to_261_#_12	184_to_238_#_12	1125_to_1152_#_11	789_to_1205_#_11	1022_to_1198_#_11	1022_to_1191_#_11	804_to_811_#_11	817_to_1183_#_11	1082_to_1183_#_11	1055_to_1102_#_11	1135_to_1148_#_11	793_to_1174_#_11	391_to_224_#_11	250_to_517_#_11	1095_to_1117_#_11	1162_to_1176_#_11	1081_to_1176_#_11	1377_to_1169_#_11	804_to_1049_#_10	943_to_1215_#_10	800_to_1211_#_10	1024_to_1172_#_10	1080_to_1172_#_10	451_to_359_#_10	1025_to_1179_#_10	389_to_248_#_10	727_to_1222_#_10	738_to_790_#_10	258_to_347_#_10	469_to_362_#_9	1389_to_1258_#_9	730_to_1224_#_9	82_to_1344_#_9	1108_to_1147_#_9	1381_to_1237_#_9	1053_to_1170_#_9	465_to_358_#_9	805_to_985_#_9	814_to_875_#_9	1117_to_1146_#_9	1250_to_710_#_9	223_to_523_#_9	286_to_320_#_8	1334_to_1145_#_8	725_to_1230_#_8	442_to_361_#_8	1024_to_1176_#_8	1377_to_1251_#_8	1017_to_1202_#_8	1095_to_1107_#_8	1097_to_1119_#_8	1108_to_1155_#_8	1279_to_1296_#_8	1109_to_1147_#_7	843_to_1199_#_7	724_to_1234_#_7	664_to_761_#_7	1018_to_1182_#_7	1239_to_693_#_7	1083_to_710_#_7	815_to_1194_#_7	901_to_1215_#_7	1107_to_1118_#_7	1093_to_1165_#_7	470_to_359_#_7	800_to_1198_#_6	1136_to_1145_#_6	1391_to_1280_#_6	1106_to_1176_#_6	814_to_1208_#_6	1352_to_1259_#_6	1226_to_995_#_6	1390_to_1162_#_6	1098_to_1175_#_6	797_to_901_#_6	247_to_517_#_6	1266_to_987_#_6	796_to_987_#_6	901_to_617_#_6	205_to_1264_#_6	737_to_1222_#_6	1106_to_1152_#_6	1381_to_1213_#_6	1085_to_1174_#_5	1067_to_1173_#_5	1021_to_1195_#_5	1095_to_1160_#_5	1355_to_999_#_5	317_to_351_#_5	138_to_154_#_5	1387_to_1255_#_5	739_to_1220_#_5	1020_to_1197_#_5	1072_to_1181_#_5	498_to_1179_#_5	900_to_1206_#_5	786_to_1222_#_5	1095_to_1156_#_5	817_to_1193_#_5	1083_to_1182_#_4	734_to_1224_#_4	878_to_1145_#_4	722_to_1276_#_4	358_to_230_#_4	723_to_1233_#_4	132_to_160_#_4	1334_to_1215_#_4	379_to_434_#_4	1107_to_1166_#_4	1000_to_1208_#_4	1087_to_1165_#_4	224_to_33_#_4	902_to_1173_#_4	716_to_1229_#_4	730_to_1232_#_4	389_to_256_#_4	1086_to_1165_#_4	785_to_1119_#_4	709_to_155_#_4	1364_to_1244_#_4	1307_to_787_#_4	466_to_156_#_4	1364_to_1214_#_4	813_to_1208_#_4	668_to_176_#_4	293_to_325_#_4	1334_to_1259_#_4	813_to_1151_#_4	785_to_1214_#_4	1215_to_902_#_4	1335_to_1246_#_3	693_to_1120_#_3	1386_to_1253_#_3	786_to_1216_#_3	1261_to_987_#_3	1081_to_1169_#_3	319_to_228_#_3	1014_to_1201_#_3	877_to_977_#_3	104_to_254_#_3	1377_to_1259_#_3	1382_to_1177_#_3	136_to_155_#_3	718_to_1241_#_3	114_to_322_#_3	432_to_260_#_3	274_to_711_#_3	706_to_38_#_3	1334_to_1216_#_3	744_to_1229_#_3	463_to_358_#_3	428_to_349_#_3	1038_to_1175_#_3	727_to_1223_#_3	835_to_850_#_3	1116_to_1136_#_3	1210_to_995_#_3	249_to_516_#_2	826_to_853_#_2	1131_to_1138_#_2	787_to_1118_#_2	1328_to_1228_#_2	1352_to_88_#_2	727_to_1238_#_2	378_to_243_#_2	835_to_849_#_2	246_to_255_#_2	878_to_1208_#_2	1053_to_1073_#_2	256_to_35_#_2	377_to_235_#_2	1371_to_1251_#_2	787_to_1215_#_2	1135_to_1142_#_2	797_to_992_#_2	1352_to_1172_#_2	1259_to_791_#_2	756_to_1210_#_2	451_to_256_#_2	359_to_1199_#_2	727_to_1117_#_2	378_to_493_#_2	1351_to_1168_#_2	877_to_577_#_2	806_to_946_#_2	1116_to_1183_#_2	737_to_1218_#_2	786_to_1223_#_2	1164_to_1175_#_2	801_to_1220_#_1	1021_to_1191_#_1	681_to_1192_#_1	1335_to_1170_#_1	1087_to_1175_#_1	201_to_1260_#_1	278_to_333_#_1	778_to_1218_#_1	727_to_746_#_1	726_to_1218_#_1	506_to_261_#_1	784_to_1209_#_1	726_to_1230_#_1	585_to_221_#_1	388_to_244_#_1	1278_to_1307_#_1	1279_to_1288_#_1	249_to_257_#_1	584_to_227_#_1	956_to_1209_#_1	1008_to_1187_#_1	958_to_1199_#_1	755_to_1211_#_1	885_to_1246_#_1	442_to_257_#_1	781_to_674_#_1	729_to_1230_#_1	1023_to_1192_#_1	1219_to_1231_#_1	724_to_1229_#_1	468_to_257_#_1	253_to_516_#_1	736_to_1220_#_1	443_to_237_#_1	1095_to_1177_#_1	377_to_243_#_1	1392_to_1200_#_1	371_to_243_#_1	736_to_1236_#_1	1016_to_1176_#_1	1085_to_1175_#_1	732_to_743_#_1	1145_to_1166_#_1	376_to_251_#_1	1387_to_1251_#_1	727_to_1215_#_1	258_to_37_#_1	787_to_998_#_1	292_to_1238_#_1	248_to_258_#_1	722_to_799_#_1	900_to_1214_#_1	1094_to_1164_#_1	1113_to_928_#_1	737_to_1220_#_1	797_to_806_#_1	379_to_469_#_1	725_to_1221_#_1	441_to_358_#_1	1097_to_1167_#_1	1285_to_1000_#_1	224_to_525_#_1	791_to_883_#_1	427_to_260_#_1	738_to_836_#_1	1401_to_4_#_1	1175_to_1013_#_1	379_to_251_#_1	251_to_261_#_1	
@EndofLibrary
@NewLibrary: NC_004144_FHV_RNA2.seq_RevStrand_to_NC_004144_FHV_RNA2.seq
256_to_217_#_8	329_to_291_#_2	
@EndofLibrary
@NewLibrary: NC_004144_FHV_RNA2.seq_to_NC_004146.1_FHV_RNA1.seq
833_to_1900_#_68	626_to_2872_#_34	1400_to_2720_#_24	1197_to_939_#_16	197_to_1552_#_12	750_to_2156_#_11	902_to_22_#_10	1352_to_2727_#_4	484_to_908_#_4	
@EndofLibrary
@NewLibrary: NC_004144_FHV_RNA2.seq_to_NC_004144_FHV_RNA2.seq_RevStrand
1211_to_1220_#_1	1275_to_1295_#_1	
@EndofLibrary
