# Supplementary material for: Parallel ClickSeq and Nanopore sequencing elucidates the rapid evolution of defective-interfering RNAs in Flock House virus
Source: PLoS Pathog. 2017 May 5;13(5):e1006365. doi: 10.1371/journal.ppat.1006365 (PMC5435362; doi:10.1371/journal.ppat.1006365)
Supplement: S1 Datafile — Each passage in each replicate as well as the inoculum is shown. Output format, as described in Routh et al. [32], is given as “DonorCoord_to_AcceptorCoord_#_Counts”. This is the raw data used to populate Table 1and S1 Table. (ZIP) [file ppat.1006365.s009.zip › Supplementary_DataFile1_ClickSeq_Recs/P4R1_Virus_Recombination_Results.txt]

@NewLibrary: NC_004146.1_FHV_RNA1.seq_RevStrand_to_NC_004146.1_FHV_RNA1.seq
2192_to_2146_#_3	
@EndofLibrary
@NewLibrary: NC_004146.1_FHV_RNA1.seq_to_NC_004146.1_FHV_RNA1.seq
2545_to_2685_#_6488	324_to_2306_#_4632	2521_to_2710_#_2338	1232_to_2301_#_1819	1243_to_2309_#_1648	2524_to_2709_#_1458	1242_to_2311_#_1405	1302_to_1951_#_977	320_to_957_#_946	301_to_1100_#_916	1243_to_2306_#_899	369_to_2245_#_868	312_to_1094_#_753	312_to_1102_#_713	1288_to_2270_#_712	2643_to_2700_#_667	300_to_1102_#_641	2277_to_2435_#_630	318_to_1090_#_516	1135_to_1190_#_508	2548_to_2645_#_470	1288_to_1967_#_464	1309_to_1922_#_437	2508_to_2747_#_415	2619_to_2734_#_397	2521_to_2708_#_395	318_to_1093_#_394	309_to_1090_#_379	2513_to_2747_#_370	1309_to_1925_#_370	1274_to_2277_#_369	2524_to_2708_#_358	316_to_2270_#_353	1225_to_2742_#_299	319_to_1088_#_295	2547_to_2725_#_293	1302_to_1924_#_292	435_to_2299_#_286	2521_to_2709_#_275	313_to_986_#_270	1224_to_2299_#_267	2862_to_2888_#_264	419_to_783_#_263	2036_to_2184_#_261	345_to_910_#_259	2585_to_2645_#_236	1282_to_1994_#_235	1289_to_1998_#_220	1288_to_2253_#_219	380_to_895_#_216	311_to_1104_#_211	319_to_941_#_211	2585_to_2644_#_197	305_to_1102_#_196	391_to_2266_#_196	1339_to_1892_#_194	204_to_2309_#_186	344_to_915_#_180	867_to_895_#_176	316_to_940_#_174	1742_to_1872_#_171	2619_to_2645_#_170	310_to_1085_#_164	2621_to_2733_#_159	1223_to_2310_#_149	1241_to_2331_#_149	2574_to_2646_#_143	309_to_1051_#_143	309_to_2017_#_142	1749_to_1813_#_142	1262_to_2259_#_142	309_to_1085_#_138	1371_to_1552_#_136	1311_to_2236_#_135	2620_to_2729_#_134	1261_to_2270_#_132	1281_to_2266_#_131	2522_to_2734_#_129	318_to_1102_#_128	2010_to_2235_#_125	1241_to_2298_#_123	2520_to_2706_#_121	1246_to_2306_#_119	2257_to_2419_#_118	370_to_896_#_117	1224_to_2306_#_115	207_to_2319_#_107	300_to_1963_#_105	313_to_941_#_103	1313_to_2235_#_100	307_to_945_#_96	1286_to_2253_#_94	1224_to_2309_#_94	1298_to_1956_#_92	2022_to_2200_#_90	1262_to_2277_#_86	2602_to_2645_#_85	2598_to_2647_#_85	2539_to_2686_#_83	2628_to_2644_#_83	2643_to_2686_#_81	578_to_783_#_81	1278_to_2257_#_81	2539_to_2679_#_79	2512_to_2708_#_79	2524_to_2727_#_75	1355_to_2223_#_74	1330_to_1668_#_73	310_to_959_#_73	811_to_896_#_70	317_to_945_#_70	2708_to_2525_#_69	1293_to_2274_#_69	2647_to_2009_#_68	2706_to_2506_#_68	391_to_896_#_67	2575_to_2645_#_64	1386_to_1537_#_63	2417_to_2479_#_61	1618_to_1904_#_61	810_to_868_#_61	2600_to_2631_#_60	310_to_945_#_59	1286_to_2268_#_59	2525_to_2560_#_59	2576_to_2643_#_59	2511_to_2564_#_59	2714_to_2748_#_58	307_to_1085_#_58	220_to_235_#_57	1198_to_1994_#_57	1981_to_2268_#_57	2163_to_2743_#_56	312_to_935_#_56	614_to_771_#_56	318_to_1924_#_55	2271_to_2533_#_53	1291_to_2185_#_53	1743_to_1854_#_53	2804_to_1243_#_53	417_to_787_#_52	581_to_783_#_52	420_to_916_#_52	1242_to_2515_#_51	2595_to_2644_#_50	381_to_1102_#_50	2513_to_2727_#_50	310_to_1095_#_50	2824_to_2994_#_50	2309_to_2049_#_49	2601_to_2673_#_49	1245_to_2310_#_49	2629_to_2644_#_49	373_to_827_#_49	1268_to_2028_#_48	309_to_940_#_48	2822_to_2534_#_47	2644_to_2678_#_47	1284_to_1969_#_47	2550_to_2644_#_47	1262_to_2265_#_46	312_to_1087_#_46	2817_to_2477_#_46	1293_to_1903_#_46	2536_to_2646_#_46	302_to_1102_#_46	1262_to_2253_#_46	1282_to_2275_#_45	1308_to_1903_#_45	2019_to_1282_#_45	1311_to_1903_#_45	305_to_1086_#_44	2536_to_2651_#_44	3052_to_231_#_44	1260_to_2278_#_44	1231_to_2310_#_44	390_to_883_#_44	1262_to_2262_#_43	301_to_1106_#_43	308_to_951_#_43	2686_to_2714_#_43	2584_to_2630_#_42	1232_to_1242_#_42	2618_to_2730_#_42	1280_to_1999_#_41	1244_to_2619_#_41	1747_to_1817_#_40	2329_to_2492_#_40	1288_to_2219_#_40	2590_to_2646_#_40	2079_to_2105_#_39	419_to_923_#_39	2596_to_2669_#_39	1242_to_2301_#_39	294_to_1108_#_39	304_to_1098_#_39	1268_to_2277_#_39	2601_to_2671_#_38	1207_to_2303_#_38	1241_to_2305_#_37	303_to_1090_#_37	1606_to_1692_#_37	1289_to_1968_#_37	309_to_2317_#_37	1303_to_1903_#_37	1351_to_1655_#_37	2943_to_149_#_37	391_to_908_#_37	2527_to_2709_#_37	395_to_894_#_36	640_to_311_#_36	1942_to_2095_#_36	1340_to_1663_#_35	2709_to_2310_#_35	987_to_1074_#_35	818_to_869_#_35	2552_to_2572_#_35	311_to_956_#_35	808_to_887_#_35	907_to_916_#_35	1223_to_2307_#_34	671_to_2793_#_34	1341_to_1719_#_34	722_to_894_#_34	1223_to_2520_#_33	2545_to_2739_#_33	2583_to_2644_#_33	2545_to_2645_#_33	1749_to_1807_#_32	2584_to_2669_#_32	1387_to_2269_#_31	1358_to_2193_#_31	1147_to_1182_#_31	2121_to_2147_#_31	1283_to_1999_#_31	381_to_907_#_31	1576_to_1667_#_31	1424_to_1501_#_31	1514_to_1525_#_31	2263_to_2274_#_30	2513_to_1967_#_30	1308_to_1951_#_30	396_to_868_#_30	294_to_1114_#_30	380_to_1082_#_29	1762_to_1802_#_29	1241_to_2325_#_29	2861_to_2898_#_28	2570_to_2442_#_28	918_to_1072_#_28	1302_to_1969_#_28	1394_to_1743_#_28	1413_to_1540_#_27	2725_to_2327_#_27	1274_to_2279_#_27	344_to_863_#_27	1244_to_2327_#_27	1294_to_2264_#_27	316_to_947_#_27	318_to_1089_#_27	1283_to_2268_#_26	1750_to_1817_#_26	1395_to_1502_#_26	2544_to_2725_#_26	2318_to_1152_#_26	317_to_972_#_26	2569_to_2603_#_25	2299_to_2747_#_25	388_to_1064_#_25	2382_to_2402_#_25	2575_to_2649_#_24	2714_to_2734_#_24	89_to_16_#_24	2914_to_2931_#_24	1522_to_1411_#_24	1340_to_1928_#_24	2678_to_2733_#_23	378_to_909_#_23	304_to_1100_#_23	2601_to_2686_#_23	390_to_1074_#_23	2570_to_2632_#_23	309_to_973_#_23	2549_to_2685_#_23	2431_to_2462_#_22	2569_to_2576_#_21	1282_to_2276_#_21	810_to_870_#_21	1293_to_1963_#_21	1944_to_2653_#_21	2637_to_2921_#_21	695_to_765_#_21	1364_to_1527_#_21	1267_to_2269_#_20	2010_to_2021_#_20	2678_to_2743_#_20	2300_to_2397_#_20	614_to_2304_#_19	312_to_958_#_19	1634_to_1683_#_19	2887_to_2939_#_19	2304_to_1768_#_18	1290_to_2267_#_18	628_to_636_#_18	1146_to_2301_#_18	309_to_197_#_18	2556_to_2298_#_18	2521_to_2310_#_18	939_to_1048_#_18	294_to_197_#_17	420_to_583_#_17	820_to_887_#_17	2561_to_2724_#_17	1273_to_2252_#_17	295_to_216_#_17	2558_to_2700_#_16	2621_to_2644_#_16	1302_to_1909_#_16	2872_to_2939_#_15	407_to_783_#_15	1302_to_1888_#_15	2525_to_2734_#_15	2304_to_1242_#_14	3046_to_2402_#_14	1245_to_2307_#_14	1902_to_1920_#_14	2006_to_2265_#_14	1248_to_2300_#_14	688_to_767_#_14	1260_to_2258_#_14	2758_to_2515_#_13	2524_to_2716_#_13	1308_to_1894_#_13	2515_to_2525_#_13	347_to_909_#_13	1500_to_1635_#_13	1225_to_2709_#_12	1242_to_2526_#_12	2244_to_1135_#_12	2597_to_2679_#_12	1733_to_1872_#_12	940_to_1082_#_12	389_to_909_#_12	2308_to_1244_#_12	359_to_843_#_12	2567_to_2687_#_11	1374_to_1546_#_11	2596_to_2664_#_11	2630_to_2644_#_11	2148_to_2165_#_11	2547_to_2601_#_11	2621_to_2650_#_11	341_to_798_#_11	1136_to_1195_#_11	3042_to_21_#_10	480_to_907_#_10	313_to_1103_#_10	1278_to_2275_#_10	1003_to_1086_#_10	658_to_526_#_10	1350_to_1687_#_10	1342_to_1682_#_9	1231_to_2306_#_9	696_to_745_#_9	430_to_770_#_9	1242_to_2302_#_9	2886_to_2788_#_9	2569_to_2645_#_9	2873_to_2922_#_9	304_to_941_#_9	1416_to_2254_#_9	282_to_1210_#_9	2733_to_2308_#_8	2618_to_2646_#_8	1752_to_1810_#_8	325_to_2306_#_8	2514_to_17_#_8	2370_to_2479_#_8	660_to_787_#_7	1008_to_1042_#_7	2577_to_2629_#_7	1386_to_1552_#_7	2685_to_2298_#_7	2578_to_2669_#_7	1758_to_1904_#_7	3041_to_408_#_7	206_to_2311_#_6	2263_to_2521_#_6	582_to_772_#_6	1138_to_1203_#_6	3048_to_204_#_6	818_to_896_#_6	2376_to_2407_#_6	2256_to_2268_#_6	2521_to_2529_#_6	2621_to_2727_#_6	1292_to_2224_#_6	1653_to_1520_#_6	993_to_1015_#_6	1350_to_2088_#_6	1752_to_1807_#_5	2566_to_2465_#_5	659_to_441_#_5	1513_to_1520_#_5	2726_to_2525_#_5	2073_to_2170_#_5	2376_to_2402_#_5	2306_to_1246_#_5	2264_to_2587_#_5	1215_to_278_#_5	1263_to_601_#_5	821_to_884_#_4	681_to_766_#_4	2511_to_2746_#_4	319_to_1970_#_4	2556_to_2725_#_4	2299_to_2310_#_4	2644_to_2735_#_4	2863_to_2881_#_4	2076_to_2164_#_4	715_to_728_#_4	1639_to_1902_#_4	2536_to_2005_#_4	983_to_1091_#_4	300_to_1100_#_4	3056_to_16_#_4	535_to_2285_#_4	1719_to_1936_#_3	658_to_283_#_3	2021_to_2036_#_3	1313_to_1720_#_3	348_to_916_#_3	1766_to_1902_#_3	2706_to_2514_#_3	894_to_944_#_3	2587_to_2648_#_3	1145_to_1161_#_3	546_to_439_#_3	2307_to_2172_#_3	2711_to_833_#_3	939_to_985_#_3	1355_to_1671_#_3	2305_to_1202_#_3	2828_to_2981_#_3	2833_to_2634_#_3	373_to_896_#_3	1142_to_2297_#_3	3047_to_2618_#_3	2724_to_2515_#_3	1733_to_1923_#_3	368_to_909_#_2	1145_to_1180_#_2	282_to_197_#_2	2309_to_2043_#_2	2305_to_1264_#_2	2726_to_2509_#_2	1257_to_2277_#_2	2599_to_2670_#_2	2628_to_2650_#_2	2525_to_2306_#_2	2544_to_2687_#_2	3042_to_2763_#_2	1139_to_2645_#_2	1268_to_2253_#_2	982_to_895_#_2	1410_to_2164_#_2	1746_to_1819_#_2	2570_to_2602_#_2	1343_to_1260_#_2	2305_to_2258_#_2	1231_to_2299_#_2	2787_to_2710_#_2	1209_to_1045_#_2	2318_to_1995_#_2	1274_to_2002_#_2	1755_to_1807_#_2	2536_to_2548_#_2	1310_to_1904_#_2	430_to_895_#_2	1136_to_267_#_2	2834_to_2759_#_2	1245_to_2514_#_2	2618_to_2747_#_2	483_to_742_#_2	1240_to_2309_#_2	312_to_952_#_2	1341_to_1354_#_2	1302_to_1920_#_2	2306_to_2200_#_2	1352_to_1903_#_2	2309_to_1246_#_2	1383_to_1525_#_2	342_to_1083_#_2	1243_to_2321_#_1	1288_to_1997_#_1	1289_to_1928_#_1	2508_to_2709_#_1	1195_to_1225_#_1	2551_to_2598_#_1	2796_to_1229_#_1	1283_to_1140_#_1	1752_to_1777_#_1	1284_to_2251_#_1	1637_to_1693_#_1	418_to_787_#_1	868_to_884_#_1	1243_to_2299_#_1	320_to_1092_#_1	323_to_2305_#_1	368_to_2245_#_1	368_to_2247_#_1	2467_to_2487_#_1	1226_to_2301_#_1	1225_to_2747_#_1	844_to_865_#_1	1018_to_1083_#_1	1379_to_1542_#_1	2297_to_2516_#_1	2584_to_2651_#_1	1632_to_1657_#_1	2508_to_2746_#_1	1412_to_1594_#_1	2600_to_2685_#_1	2781_to_2792_#_1	1285_to_2549_#_1	1310_to_1924_#_1	1296_to_1174_#_1	518_to_883_#_1	666_to_2788_#_1	2106_to_2167_#_1	1283_to_1968_#_1	2298_to_2306_#_1	2580_to_2685_#_1	2726_to_2740_#_1	2274_to_2431_#_1	2403_to_2410_#_1	1629_to_1636_#_1	1920_to_1929_#_1	1387_to_1305_#_1	1718_to_1887_#_1	379_to_1100_#_1	2783_to_68_#_1	1302_to_1905_#_1	808_to_893_#_1	2583_to_2654_#_1	1679_to_1704_#_1	2299_to_2191_#_1	1286_to_2251_#_1	1350_to_2191_#_1	1249_to_2315_#_1	1234_to_2303_#_1	1274_to_2270_#_1	1517_to_1387_#_1	2087_to_2095_#_1	1243_to_2305_#_1	1045_to_1064_#_1	2783_to_2327_#_1	2834_to_2945_#_1	1363_to_559_#_1	2539_to_2743_#_1	3043_to_2945_#_1	2562_to_2725_#_1	2339_to_2348_#_1	2306_to_1232_#_1	2581_to_2651_#_1	2102_to_2163_#_1	106_to_20_#_1	2542_to_2643_#_1	343_to_914_#_1	1312_to_1925_#_1	1260_to_2266_#_1	370_to_916_#_1	1226_to_2311_#_1	1262_to_2280_#_1	2551_to_2691_#_1	2389_to_2396_#_1	2830_to_2982_#_1	1815_to_1827_#_1	2513_to_12_#_1	2576_to_2648_#_1	1286_to_1965_#_1	2322_to_2196_#_1	1579_to_1607_#_1	396_to_811_#_1	2176_to_2185_#_1	2739_to_2068_#_1	2297_to_1242_#_1	2542_to_2708_#_1	819_to_895_#_1	2547_to_2557_#_1	304_to_1103_#_1	2603_to_2675_#_1	1350_to_2236_#_1	2635_to_2681_#_1	2715_to_2525_#_1	1686_to_1600_#_1	2306_to_1224_#_1	581_to_758_#_1	484_to_320_#_1	2729_to_2724_#_1	229_to_240_#_1	2482_to_2491_#_1	1301_to_1923_#_1	1230_to_2300_#_1	2020_to_2027_#_1	2642_to_2699_#_1	2742_to_1226_#_1	662_to_422_#_1	394_to_2269_#_1	1308_to_1226_#_1	2310_to_1243_#_1	2873_to_2884_#_1	2679_to_2744_#_1	325_to_2307_#_1	307_to_1088_#_1	302_to_1099_#_1	295_to_1016_#_1	2300_to_1243_#_1	2573_to_2445_#_1	2923_to_2930_#_1	392_to_891_#_1	1288_to_2205_#_1	1822_to_1832_#_1	1139_to_1192_#_1	2717_to_2734_#_1	1233_to_2285_#_1	
@EndofLibrary
@NewLibrary: NC_004146.1_FHV_RNA1.seq_to_NC_004146.1_FHV_RNA1.seq_RevStrand
1912_to_1923_#_1	
@EndofLibrary
@NewLibrary: NC_004146.1_FHV_RNA1.seq_to_NC_004144_FHV_RNA2.seq
2787_to_607_#_34	
@EndofLibrary
@NewLibrary: NC_004144_FHV_RNA2.seq_to_NC_004144_FHV_RNA2.seq
249_to_517_#_32069	1086_to_1175_#_12558	247_to_257_#_6032	734_to_1233_#_1762	740_to_1219_#_1527	248_to_517_#_1415	249_to_520_#_1169	726_to_1231_#_898	727_to_1229_#_575	249_to_519_#_496	729_to_1229_#_488	738_to_1219_#_483	250_to_517_#_477	1086_to_1176_#_449	227_to_525_#_423	247_to_517_#_418	786_to_1215_#_394	194_to_201_#_308	225_to_521_#_308	730_to_1229_#_277	829_to_854_#_245	225_to_522_#_209	1110_to_1119_#_207	756_to_1201_#_196	247_to_515_#_184	731_to_1231_#_171	441_to_466_#_137	667_to_32_#_136	249_to_513_#_128	725_to_1236_#_117	358_to_497_#_112	1085_to_1176_#_109	804_to_878_#_106	1017_to_1198_#_105	725_to_1237_#_94	253_to_517_#_88	1095_to_1165_#_88	1016_to_1198_#_84	744_to_1219_#_82	250_to_260_#_73	786_to_1001_#_73	142_to_155_#_70	1018_to_1198_#_69	803_to_1214_#_66	118_to_152_#_65	224_to_523_#_61	715_to_1223_#_60	408_to_79_#_49	250_to_511_#_48	877_to_1001_#_48	901_to_928_#_48	830_to_1203_#_48	737_to_1217_#_47	757_to_1208_#_45	1074_to_1178_#_45	1399_to_1_#_44	1401_to_4_#_44	1083_to_1176_#_44	667_to_1177_#_43	730_to_1227_#_43	1022_to_1191_#_43	246_to_518_#_43	797_to_879_#_43	357_to_507_#_42	249_to_344_#_41	813_to_960_#_40	272_to_1143_#_39	250_to_513_#_39	282_to_475_#_37	790_to_1002_#_37	1113_to_1150_#_37	738_to_1226_#_36	738_to_1222_#_35	1113_to_1120_#_35	1109_to_1151_#_35	729_to_1230_#_34	1018_to_1182_#_33	248_to_513_#_33	726_to_1219_#_33	374_to_468_#_33	1082_to_1174_#_32	360_to_472_#_32	814_to_875_#_30	175_to_11_#_30	804_to_1140_#_30	1087_to_1097_#_30	1075_to_1_#_28	443_to_470_#_28	361_to_508_#_27	1131_to_1145_#_26	1111_to_1165_#_25	1352_to_1259_#_25	801_to_985_#_25	800_to_985_#_24	875_to_1000_#_24	274_to_518_#_22	1022_to_1190_#_22	249_to_516_#_21	1085_to_1174_#_21	1024_to_1190_#_21	1105_to_1153_#_20	726_to_1235_#_19	805_to_959_#_19	727_to_1236_#_19	256_to_521_#_19	1079_to_1172_#_18	730_to_1219_#_18	1366_to_1263_#_18	814_to_923_#_18	1098_to_1175_#_17	814_to_886_#_17	1014_to_1199_#_16	1197_to_517_#_16	357_to_466_#_15	804_to_1223_#_15	1026_to_1042_#_14	1024_to_1056_#_14	902_to_1153_#_13	456_to_321_#_13	729_to_1231_#_13	730_to_1223_#_13	293_to_321_#_13	805_to_948_#_12	918_to_1142_#_12	465_to_358_#_11	814_to_877_#_11	142_to_20_#_11	729_to_1227_#_11	726_to_1233_#_11	379_to_224_#_10	728_to_1230_#_10	1376_to_1254_#_10	374_to_252_#_10	375_to_243_#_10	717_to_1223_#_10	728_to_1232_#_10	358_to_230_#_10	725_to_1228_#_10	1116_to_1160_#_10	467_to_362_#_10	735_to_1221_#_10	786_to_947_#_10	357_to_442_#_9	223_to_523_#_9	786_to_1208_#_9	742_to_1223_#_8	1008_to_1208_#_8	389_to_427_#_8	254_to_34_#_7	727_to_1233_#_7	832_to_851_#_7	258_to_78_#_6	729_to_1228_#_6	250_to_519_#_6	624_to_1280_#_6	800_to_986_#_6	1025_to_1189_#_6	205_to_81_#_6	733_to_1225_#_6	224_to_77_#_6	737_to_1219_#_6	832_to_850_#_6	193_to_76_#_5	728_to_1231_#_5	377_to_469_#_5	377_to_251_#_5	727_to_1219_#_5	251_to_21_#_5	786_to_886_#_5	1021_to_1176_#_5	1334_to_758_#_4	728_to_1233_#_4	359_to_470_#_4	1079_to_1175_#_4	1012_to_1176_#_4	223_to_88_#_4	378_to_448_#_3	1330_to_711_#_3	805_to_887_#_3	726_to_1234_#_3	811_to_959_#_3	1066_to_1186_#_3	250_to_520_#_3	1365_to_707_#_3	1329_to_1120_#_3	739_to_1218_#_3	1219_to_303_#_3	272_to_518_#_2	408_to_320_#_2	246_to_255_#_2	378_to_469_#_2	722_to_1218_#_2	358_to_243_#_2	787_to_968_#_2	736_to_1219_#_2	224_to_36_#_2	376_to_243_#_2	730_to_1233_#_2	804_to_987_#_2	787_to_992_#_2	1336_to_1210_#_2	384_to_493_#_2	724_to_1223_#_2	758_to_1199_#_2	138_to_154_#_2	1387_to_1215_#_2	1062_to_1199_#_2	469_to_360_#_1	736_to_1236_#_1	726_to_780_#_1	249_to_515_#_1	105_to_139_#_1	357_to_235_#_1	1278_to_1308_#_1	718_to_1245_#_1	877_to_1215_#_1	248_to_343_#_1	1329_to_1216_#_1	1040_to_1192_#_1	169_to_194_#_1	728_to_1229_#_1	834_to_851_#_1	1356_to_1258_#_1	250_to_518_#_1	1086_to_1172_#_1	1382_to_1216_#_1	378_to_493_#_1	828_to_853_#_1	534_to_377_#_1	731_to_1246_#_1	725_to_1230_#_1	1207_to_1217_#_1	731_to_1229_#_1	961_to_1076_#_1	1087_to_1176_#_1	195_to_78_#_1	1022_to_1198_#_1	1019_to_1199_#_1	1086_to_1174_#_1	1033_to_1186_#_1	121_to_138_#_1	804_to_980_#_1	1193_to_1203_#_1	389_to_257_#_1	730_to_1228_#_1	719_to_1230_#_1	223_to_521_#_1	1386_to_916_#_1	1005_to_1202_#_1	322_to_332_#_1	248_to_258_#_1	245_to_255_#_1	492_to_377_#_1	875_to_999_#_1	552_to_562_#_1	252_to_523_#_1	482_to_375_#_1	655_to_664_#_1	785_to_1137_#_1	1382_to_1279_#_1	491_to_1171_#_1	
@EndofLibrary
@NewLibrary: NC_004144_FHV_RNA2.seq_RevStrand_to_NC_004144_FHV_RNA2.seq_RevStrand
1219_to_740_#_3	1229_to_730_#_3	
@EndofLibrary
@NewLibrary: NC_004144_FHV_RNA2.seq_to_NC_004146.1_FHV_RNA1.seq
1400_to_2720_#_384	1004_to_1634_#_51	1390_to_2721_#_17	1001_to_1631_#_1	
@EndofLibrary
