# Supplementary material for: Parallel ClickSeq and Nanopore sequencing elucidates the rapid evolution of defective-interfering RNAs in Flock House virus
Source: PLoS Pathog. 2017 May 5;13(5):e1006365. doi: 10.1371/journal.ppat.1006365 (PMC5435362; doi:10.1371/journal.ppat.1006365)
Supplement: S1 Datafile — Each passage in each replicate as well as the inoculum is shown. Output format, as described in Routh et al. [32], is given as “DonorCoord_to_AcceptorCoord_#_Counts”. This is the raw data used to populate Table 1and S1 Table. (ZIP) [file ppat.1006365.s009.zip › Supplementary_DataFile1_ClickSeq_Recs/P4R2_Virus_Recombination_Results.txt]

@NewLibrary: NC_004146.1_FHV_RNA1.seq_RevStrand_to_NC_004146.1_FHV_RNA1.seq
2457_to_2433_#_9	1021_to_996_#_5	2192_to_2146_#_4	2479_to_2417_#_3	2273_to_2232_#_2	1185_to_1148_#_1	
@EndofLibrary
@NewLibrary: NC_004146.1_FHV_RNA1.seq_RevStrand_to_NC_004146.1_FHV_RNA1.seq_RevStrand
2685_to_2545_#_2	
@EndofLibrary
@NewLibrary: NC_004146.1_FHV_RNA1.seq_to_NC_004146.1_FHV_RNA1.seq
2545_to_2685_#_9061	312_to_1102_#_1695	2513_to_2708_#_1248	318_to_1090_#_1164	1242_to_2311_#_1087	1232_to_2301_#_988	318_to_1102_#_960	1291_to_1967_#_958	2277_to_2435_#_871	1261_to_2270_#_771	2524_to_2709_#_698	2598_to_2647_#_593	1242_to_2301_#_547	2629_to_2644_#_522	1302_to_1951_#_520	1288_to_2219_#_476	1288_to_2246_#_472	301_to_1100_#_427	2602_to_2645_#_423	1139_to_1192_#_419	2513_to_21_#_409	311_to_1104_#_407	1225_to_2747_#_401	318_to_1048_#_366	1262_to_2259_#_361	2862_to_2888_#_328	867_to_895_#_322	319_to_941_#_312	1243_to_2309_#_305	1313_to_2277_#_305	1241_to_2709_#_287	419_to_783_#_279	1241_to_2331_#_270	317_to_1091_#_259	1241_to_2298_#_253	2620_to_2729_#_250	309_to_940_#_227	1260_to_2278_#_185	326_to_2279_#_180	1268_to_2277_#_180	2527_to_2732_#_165	308_to_951_#_160	2521_to_2709_#_160	1262_to_2280_#_160	1262_to_2265_#_157	2585_to_2644_#_137	1305_to_2173_#_133	309_to_1117_#_128	1262_to_2253_#_126	420_to_869_#_122	1257_to_2284_#_121	671_to_2793_#_119	2597_to_2648_#_117	2257_to_2419_#_115	2576_to_2643_#_108	1281_to_15_#_106	2619_to_2734_#_104	300_to_1102_#_101	2539_to_2552_#_100	1288_to_2270_#_100	2551_to_2648_#_99	1045_to_1059_#_98	304_to_1100_#_94	811_to_896_#_94	2585_to_2645_#_89	2574_to_2655_#_88	581_to_783_#_86	316_to_2310_#_85	309_to_945_#_85	1241_to_2305_#_81	2523_to_2741_#_80	280_to_2310_#_75	1749_to_1813_#_74	1289_to_2049_#_73	1341_to_2236_#_73	2552_to_2572_#_73	578_to_783_#_73	2499_to_2725_#_73	2562_to_2726_#_73	2619_to_2645_#_72	420_to_916_#_72	202_to_2748_#_68	2578_to_2651_#_68	348_to_916_#_68	810_to_868_#_67	2141_to_2153_#_66	2724_to_1219_#_65	312_to_1090_#_63	310_to_2258_#_63	2525_to_2734_#_62	1282_to_2269_#_61	1302_to_1900_#_61	2244_to_1135_#_58	395_to_894_#_57	2521_to_2708_#_57	294_to_1108_#_57	1138_to_1190_#_55	392_to_813_#_55	1262_to_2277_#_55	2594_to_2628_#_55	430_to_770_#_55	318_to_2277_#_54	1298_to_2269_#_54	810_to_907_#_54	312_to_935_#_52	1340_to_2277_#_52	2595_to_2644_#_52	1245_to_2310_#_51	2714_to_2734_#_50	2547_to_2682_#_50	1682_to_1689_#_50	310_to_1085_#_49	1696_to_2704_#_47	2531_to_2728_#_47	1722_to_1920_#_46	1288_to_2279_#_46	2575_to_2652_#_46	296_to_1107_#_46	310_to_1095_#_45	317_to_945_#_44	2621_to_2733_#_43	3048_to_2763_#_43	1764_to_1798_#_43	1045_to_1058_#_43	2545_to_2739_#_43	1244_to_2331_#_42	1134_to_2245_#_42	2512_to_2708_#_42	2520_to_2706_#_41	818_to_896_#_41	1350_to_2269_#_41	1997_to_2007_#_41	993_to_1015_#_41	1245_to_2300_#_40	1276_to_2270_#_39	1752_to_1807_#_38	2537_to_2742_#_38	304_to_1058_#_38	1293_to_2269_#_38	2524_to_2727_#_37	1764_to_1801_#_37	1283_to_2254_#_36	2008_to_2277_#_36	2584_to_2651_#_36	2543_to_2556_#_36	2548_to_2645_#_35	2577_to_2671_#_35	1282_to_1994_#_35	1330_to_1668_#_35	309_to_973_#_35	2722_to_2732_#_34	1289_to_2205_#_34	434_to_2301_#_34	2524_to_2707_#_34	2525_to_17_#_33	1340_to_1633_#_33	1253_to_2307_#_33	2039_to_2190_#_32	1304_to_2268_#_32	681_to_766_#_31	820_to_887_#_31	2863_to_2944_#_31	302_to_1099_#_31	2544_to_2725_#_31	1223_to_2307_#_30	1135_to_1190_#_30	2586_to_2644_#_30	2536_to_2682_#_30	2578_to_2666_#_30	1313_to_1905_#_30	1241_to_2322_#_30	1248_to_2257_#_30	1319_to_2277_#_30	1340_to_1663_#_30	305_to_1102_#_30	312_to_1093_#_29	1750_to_1817_#_28	2511_to_2741_#_28	2630_to_2644_#_28	2724_to_2733_#_28	1198_to_1994_#_28	2542_to_2557_#_28	1341_to_2269_#_28	1284_to_2270_#_28	2708_to_2525_#_27	2587_to_2648_#_26	1667_to_1689_#_26	1282_to_1981_#_26	332_to_1083_#_26	2601_to_2671_#_26	985_to_1074_#_26	1280_to_2271_#_25	1243_to_2306_#_25	1762_to_1802_#_25	1274_to_2268_#_25	1283_to_2922_#_25	310_to_1088_#_25	1416_to_1873_#_25	1246_to_2306_#_25	313_to_941_#_25	1274_to_2270_#_24	2643_to_2725_#_23	2542_to_2741_#_23	381_to_915_#_23	821_to_869_#_23	2628_to_2650_#_22	1223_to_2310_#_22	305_to_2300_#_22	2312_to_2483_#_22	1303_to_1941_#_22	2547_to_2645_#_22	368_to_915_#_22	1770_to_1791_#_21	702_to_742_#_21	2569_to_2645_#_21	1283_to_2268_#_21	294_to_2305_#_21	1428_to_1477_#_21	312_to_952_#_21	821_to_896_#_21	396_to_868_#_21	1274_to_2277_#_21	818_to_869_#_21	2691_to_2710_#_21	1268_to_2257_#_20	310_to_959_#_20	2628_to_2644_#_20	391_to_896_#_20	2577_to_2666_#_20	1305_to_2141_#_20	1380_to_1537_#_20	1243_to_2299_#_20	312_to_958_#_20	1305_to_2260_#_20	202_to_2299_#_20	2726_to_2743_#_20	1660_to_1668_#_19	1333_to_1166_#_19	1288_to_1981_#_19	1304_to_1955_#_19	1412_to_1503_#_19	2577_to_2649_#_19	868_to_879_#_19	1309_to_1925_#_19	2727_to_2734_#_19	2619_to_2744_#_19	1283_to_2271_#_19	1304_to_2041_#_18	345_to_910_#_18	1243_to_2321_#_18	1302_to_1942_#_18	2560_to_2725_#_18	2645_to_2727_#_18	2579_to_2645_#_18	110_to_16_#_18	318_to_952_#_18	2539_to_2679_#_17	2585_to_2641_#_17	419_to_779_#_17	1513_to_1520_#_17	1260_to_2258_#_17	1241_to_2325_#_17	2505_to_2738_#_17	867_to_880_#_17	335_to_1017_#_16	1742_to_1872_#_16	894_to_907_#_16	2585_to_2647_#_16	1979_to_2267_#_16	2310_to_1243_#_16	1143_to_1191_#_16	2544_to_2687_#_16	1234_to_2300_#_16	1754_to_1806_#_16	972_to_1090_#_16	2271_to_2533_#_16	687_to_783_#_16	704_to_741_#_16	2575_to_2649_#_16	2325_to_1903_#_16	307_to_1058_#_16	1293_to_1962_#_16	331_to_922_#_16	368_to_914_#_16	111_to_22_#_16	313_to_986_#_15	325_to_1085_#_15	2708_to_2522_#_15	2714_to_2724_#_15	2631_to_2644_#_15	105_to_13_#_15	2726_to_2514_#_15	583_to_917_#_15	2381_to_2404_#_15	308_to_1090_#_15	335_to_1083_#_15	1248_to_2305_#_15	1288_to_1967_#_15	1294_to_2266_#_15	1309_to_1919_#_15	2308_to_1244_#_15	1384_to_1538_#_15	2540_to_2734_#_15	1758_to_1807_#_15	309_to_1093_#_15	1352_to_2259_#_14	1340_to_1626_#_14	2569_to_2644_#_14	318_to_2284_#_14	1302_to_2164_#_14	2642_to_2734_#_14	309_to_1015_#_14	343_to_911_#_14	2510_to_2741_#_14	1279_to_2275_#_14	718_to_728_#_14	1129_to_1211_#_14	391_to_869_#_14	2513_to_12_#_14	403_to_896_#_14	380_to_915_#_14	309_to_1099_#_14	2643_to_2650_#_13	1284_to_2253_#_13	1282_to_2246_#_13	2643_to_2710_#_13	1981_to_2012_#_13	2545_to_2645_#_13	819_to_1083_#_13	2261_to_2270_#_13	1383_to_1525_#_13	680_to_783_#_13	483_to_492_#_13	3085_to_2643_#_13	351_to_907_#_13	203_to_12_#_13	1302_to_1909_#_13	2618_to_2726_#_13	1392_to_2460_#_13	2601_to_2650_#_13	396_to_811_#_13	2702_to_2552_#_13	326_to_169_#_13	1278_to_2235_#_13	1256_to_2278_#_13	1350_to_2251_#_13	354_to_895_#_13	1238_to_2310_#_13	307_to_1064_#_13	1038_to_1060_#_12	2585_to_2651_#_12	2541_to_2643_#_12	2708_to_2727_#_12	2304_to_1965_#_12	1606_to_1643_#_12	3049_to_2311_#_12	2548_to_2735_#_12	2306_to_2023_#_12	1288_to_1997_#_12	1293_to_2239_#_12	344_to_915_#_12	1152_to_282_#_12	1752_to_1810_#_12	638_to_646_#_12	2370_to_2479_#_12	2833_to_2843_#_12	2569_to_2589_#_12	316_to_1102_#_12	1451_to_1461_#_12	1139_to_1196_#_12	2575_to_2645_#_12	313_to_969_#_12	2595_to_2650_#_12	1288_to_1924_#_12	309_to_1086_#_12	533_to_690_#_12	309_to_1090_#_12	587_to_777_#_11	310_to_945_#_11	2491_to_2199_#_11	392_to_888_#_11	2513_to_2747_#_11	1305_to_1909_#_11	1902_to_2005_#_11	1592_to_1605_#_11	2280_to_2672_#_11	1241_to_2289_#_11	2630_to_2651_#_11	1263_to_1882_#_11	2551_to_1102_#_11	344_to_910_#_11	2596_to_2666_#_11	1993_to_2243_#_11	295_to_216_#_11	420_to_766_#_11	1500_to_1537_#_11	1312_to_1919_#_11	304_to_941_#_11	1004_to_1085_#_11	302_to_968_#_11	2513_to_2686_#_11	1605_to_1279_#_11	300_to_940_#_11	2678_to_2733_#_11	640_to_1016_#_11	877_to_895_#_11	1309_to_1901_#_11	440_to_945_#_11	1303_to_1956_#_11	316_to_940_#_11	1342_to_1544_#_11	431_to_765_#_11	2106_to_2167_#_11	1718_to_1887_#_11	2544_to_1708_#_11	2514_to_2734_#_11	2101_to_2163_#_11	879_to_895_#_11	2618_to_2646_#_10	1379_to_1542_#_10	1231_to_2306_#_10	1224_to_2299_#_10	3049_to_2728_#_10	1268_to_2270_#_10	1307_to_1259_#_10	3056_to_2758_#_10	1922_to_1289_#_10	1308_to_2257_#_10	1038_to_1051_#_10	2543_to_2712_#_10	1244_to_2277_#_10	2618_to_2730_#_10	1350_to_1887_#_10	1601_to_1636_#_10	2382_to_2402_#_10	3086_to_2268_#_10	1282_to_2235_#_10	2707_to_2513_#_10	312_to_1094_#_10	1638_to_1654_#_10	341_to_915_#_10	2039_to_2192_#_10	1995_to_2201_#_10	1431_to_1591_#_10	2524_to_2703_#_10	370_to_2306_#_10	1410_to_1537_#_10	983_to_1092_#_10	368_to_909_#_9	389_to_1014_#_9	1368_to_1385_#_9	1753_to_1814_#_9	957_to_1086_#_9	371_to_831_#_9	1732_to_1832_#_9	1431_to_1644_#_9	2297_to_1242_#_9	2324_to_1886_#_9	1605_to_1635_#_9	419_to_786_#_9	373_to_896_#_9	867_to_907_#_9	677_to_783_#_9	1719_to_1909_#_9	2137_to_1539_#_9	703_to_737_#_9	1257_to_2277_#_9	1258_to_2275_#_9	2833_to_2876_#_9	370_to_916_#_9	1736_to_1868_#_9	1304_to_1903_#_9	1245_to_2514_#_9	2325_to_2196_#_9	2618_to_2732_#_9	1526_to_1571_#_9	1353_to_2318_#_9	1387_to_2039_#_9	2598_to_2645_#_9	2301_to_2365_#_9	204_to_2309_#_9	1282_to_1972_#_9	305_to_2277_#_9	1190_to_2277_#_9	2543_to_2555_#_9	1742_to_1824_#_9	1302_to_1924_#_9	2579_to_2644_#_9	939_to_1048_#_9	380_to_894_#_9	1241_to_2302_#_9	783_to_796_#_9	1293_to_1963_#_9	1430_to_1476_#_9	816_to_895_#_9	1037_to_1047_#_9	1349_to_1371_#_9	1138_to_887_#_9	2060_to_2526_#_9	1340_to_1656_#_9	1705_to_1899_#_8	285_to_68_#_8	1741_to_1862_#_8	1387_to_1655_#_8	1192_to_1101_#_8	1289_to_1963_#_8	335_to_922_#_8	818_to_916_#_8	1681_to_1703_#_8	108_to_21_#_8	1260_to_2301_#_8	1379_to_1214_#_8	310_to_2285_#_8	324_to_2005_#_8	302_to_1102_#_8	312_to_2257_#_8	1038_to_1058_#_8	1582_to_1607_#_8	2648_to_2734_#_8	2619_to_2725_#_8	423_to_887_#_8	2726_to_2525_#_8	1294_to_1961_#_8	347_to_846_#_8	296_to_2312_#_8	2543_to_2677_#_8	1764_to_1802_#_8	1245_to_2307_#_8	660_to_546_#_8	1230_to_2310_#_8	417_to_787_#_8	1326_to_1705_#_8	809_to_896_#_8	1262_to_2319_#_8	2569_to_2585_#_8	2542_to_2558_#_8	697_to_745_#_8	1288_to_1963_#_8	2876_to_2888_#_8	2585_to_2631_#_8	1373_to_1524_#_8	391_to_908_#_8	373_to_869_#_8	2850_to_2178_#_8	529_to_2288_#_8	2146_to_1081_#_8	2811_to_2310_#_8	325_to_944_#_8	1343_to_1667_#_8	445_to_779_#_8	782_to_1453_#_8	2299_to_2310_#_8	1982_to_2269_#_8	1632_to_1663_#_8	1343_to_2277_#_8	2313_to_2456_#_8	309_to_1081_#_8	1231_to_2310_#_8	2548_to_2683_#_7	312_to_2733_#_7	2502_to_2732_#_7	1352_to_1647_#_7	2305_to_2818_#_7	1752_to_1867_#_7	2674_to_2559_#_7	2074_to_2164_#_7	411_to_883_#_7	2082_to_2161_#_7	984_to_1083_#_7	1274_to_2265_#_7	305_to_2307_#_7	2549_to_2487_#_7	3056_to_16_#_7	342_to_1083_#_7	2547_to_2719_#_7	302_to_940_#_7	1341_to_1607_#_7	814_to_877_#_7	2714_to_2733_#_7	1655_to_1683_#_7	105_to_17_#_7	309_to_1036_#_7	2590_to_2644_#_7	1380_to_1546_#_7	1308_to_1920_#_7	1289_to_2235_#_7	2547_to_2680_#_7	2532_to_2731_#_7	2578_to_2659_#_7	311_to_1081_#_7	340_to_905_#_7	319_to_2234_#_7	2844_to_2861_#_7	390_to_1105_#_7	1298_to_1956_#_7	1900_to_1662_#_7	347_to_382_#_7	373_to_812_#_7	2159_to_2670_#_7	2644_to_2735_#_7	877_to_887_#_7	316_to_1040_#_7	1221_to_2305_#_7	2512_to_2558_#_7	500_to_872_#_7	706_to_733_#_7	2039_to_2184_#_7	2879_to_2886_#_7	818_to_879_#_7	1662_to_1693_#_7	1759_to_1799_#_7	2786_to_2833_#_7	2570_to_2619_#_7	2319_to_2463_#_7	2022_to_2200_#_7	2705_to_2309_#_7	1690_to_1853_#_7	1048_to_1070_#_7	2747_to_2311_#_7	439_to_545_#_7	1755_to_1807_#_7	323_to_202_#_7	1435_to_1802_#_7	993_to_1007_#_7	1362_to_1556_#_6	306_to_945_#_6	1386_to_1537_#_6	2556_to_2746_#_6	807_to_895_#_6	2709_to_2522_#_6	2076_to_2164_#_6	646_to_896_#_6	319_to_1088_#_6	2805_to_2812_#_6	2248_to_1077_#_6	1269_to_2275_#_6	640_to_647_#_6	428_to_2223_#_6	334_to_920_#_6	2511_to_2746_#_6	1960_to_2021_#_6	348_to_896_#_6	372_to_887_#_6	1289_to_1967_#_6	2138_to_1907_#_6	1194_to_1203_#_6	848_to_1036_#_6	1716_to_2172_#_6	1517_to_1791_#_6	2874_to_2889_#_6	1634_to_1661_#_6	1241_to_206_#_6	1327_to_1669_#_6	2708_to_2506_#_6	3021_to_22_#_6	2616_to_2733_#_6	2746_to_2557_#_6	389_to_909_#_6	316_to_1094_#_6	2720_to_2737_#_6	394_to_818_#_6	1149_to_1174_#_6	1752_to_1816_#_6	1606_to_1701_#_6	877_to_915_#_6	1282_to_1961_#_6	2726_to_1226_#_6	822_to_868_#_6	1662_to_1702_#_6	283_to_2306_#_6	2264_to_2277_#_6	1262_to_2275_#_6	1005_to_887_#_6	1033_to_1085_#_6	2480_to_2493_#_6	2297_to_1903_#_6	347_to_883_#_6	390_to_883_#_6	2048_to_1242_#_6	2560_to_2734_#_6	2095_to_2162_#_6	1996_to_2013_#_6	2724_to_2492_#_6	348_to_812_#_6	2569_to_2603_#_6	531_to_967_#_6	2020_to_2235_#_6	429_to_772_#_6	1660_to_1683_#_6	3048_to_2864_#_6	2157_to_2391_#_6	993_to_1014_#_6	2854_to_2898_#_6	869_to_895_#_6	688_to_767_#_6	2643_to_2700_#_6	423_to_783_#_6	2300_to_1243_#_6	102_to_111_#_6	3023_to_1997_#_6	2686_to_2199_#_6	2516_to_2709_#_6	2752_to_2251_#_6	2304_to_1249_#_5	938_to_1102_#_5	1285_to_2264_#_5	2082_to_2152_#_5	1242_to_2515_#_5	1223_to_2306_#_5	303_to_967_#_5	2758_to_2557_#_5	2559_to_2238_#_5	2041_to_2258_#_5	108_to_29_#_5	437_to_766_#_5	1604_to_1647_#_5	1719_to_1828_#_5	1981_to_2015_#_5	1293_to_2222_#_5	2008_to_2270_#_5	2762_to_232_#_5	2558_to_2733_#_5	1282_to_2274_#_5	2544_to_2686_#_5	1935_to_1942_#_5	407_to_792_#_5	2539_to_2557_#_5	817_to_867_#_5	3042_to_2727_#_5	2591_to_2644_#_5	2080_to_2162_#_5	2538_to_2733_#_5	1248_to_2298_#_5	1053_to_2638_#_5	1320_to_1140_#_5	419_to_882_#_5	2084_to_2164_#_5	1754_to_1803_#_5	2521_to_2710_#_5	2152_to_2165_#_5	634_to_534_#_5	2001_to_2270_#_5	1282_to_2219_#_5	940_to_1082_#_5	1234_to_2318_#_5	280_to_1216_#_5	1288_to_2205_#_5	821_to_884_#_5	1289_to_2229_#_5	417_to_784_#_5	2277_to_1243_#_5	1315_to_501_#_5	2833_to_2938_#_5	2517_to_2557_#_5	381_to_868_#_5	1294_to_2272_#_5	904_to_953_#_5	408_to_793_#_5	2562_to_2574_#_5	2732_to_2559_#_5	439_to_1006_#_5	808_to_887_#_5	2322_to_2196_#_5	304_to_1088_#_5	886_to_983_#_5	356_to_2307_#_5	1362_to_2239_#_5	1048_to_1056_#_5	419_to_678_#_5	1308_to_1951_#_5	1293_to_2199_#_5	2643_to_2372_#_5	2575_to_2644_#_5	1245_to_2277_#_5	326_to_921_#_5	3107_to_1_#_5	1288_to_2253_#_5	1330_to_1691_#_5	1943_to_1855_#_5	1308_to_1720_#_5	372_to_908_#_5	639_to_895_#_5	1293_to_2268_#_5	2299_to_1995_#_5	303_to_1085_#_5	2299_to_1224_#_5	324_to_2306_#_5	1261_to_2269_#_5	2304_to_1242_#_4	2330_to_2491_#_4	1413_to_1540_#_4	973_to_1084_#_4	2858_to_2898_#_4	1518_to_1389_#_4	445_to_887_#_4	439_to_767_#_4	1298_to_2444_#_4	300_to_2310_#_4	2904_to_2944_#_4	348_to_766_#_4	2587_to_2679_#_4	369_to_909_#_4	1243_to_2300_#_4	2622_to_2684_#_4	2309_to_2191_#_4	1973_to_1361_#_4	1314_to_2269_#_4	2571_to_2589_#_4	2543_to_2602_#_4	2299_to_1969_#_4	294_to_202_#_4	396_to_883_#_4	307_to_1025_#_4	301_to_1106_#_4	320_to_1092_#_4	2547_to_2557_#_4	2740_to_2382_#_4	2772_to_2276_#_4	294_to_213_#_4	304_to_965_#_4	1653_to_1903_#_4	1414_to_1500_#_4	2547_to_1903_#_4	910_to_2831_#_4	2549_to_2748_#_4	440_to_660_#_4	327_to_56_#_4	2255_to_1924_#_4	1634_to_1668_#_4	2723_to_2516_#_4	336_to_916_#_4	363_to_895_#_4	581_to_773_#_4	1341_to_1703_#_4	409_to_797_#_4	1292_to_2199_#_4	1994_to_2322_#_4	307_to_2273_#_4	658_to_887_#_4	1717_to_1894_#_4	1736_to_1863_#_4	2743_to_1209_#_4	359_to_894_#_4	319_to_1049_#_4	1241_to_196_#_4	1500_to_1525_#_4	1897_to_2036_#_4	2262_to_2270_#_4	369_to_1086_#_4	1541_to_1633_#_4	3049_to_40_#_4	41_to_103_#_4	2742_to_2514_#_4	1350_to_2199_#_4	2758_to_17_#_4	2707_to_2540_#_4	583_to_783_#_4	660_to_940_#_4	2707_to_2506_#_4	342_to_859_#_4	781_to_869_#_4	2814_to_2999_#_4	1405_to_1313_#_4	441_to_667_#_4	977_to_1048_#_4	309_to_961_#_4	1302_to_1905_#_4	2684_to_2734_#_4	1303_to_1947_#_4	2260_to_2269_#_4	1045_to_1061_#_4	1152_to_2287_#_4	1048_to_1084_#_4	310_to_1084_#_4	1771_to_1793_#_4	356_to_846_#_4	1330_to_1700_#_4	2742_to_2522_#_4	1329_to_1921_#_4	646_to_743_#_4	1279_to_2277_#_4	1242_to_2523_#_4	1415_to_1683_#_4	1668_to_1703_#_4	830_to_852_#_4	323_to_16_#_4	2013_to_2023_#_4	1308_to_1942_#_4	2540_to_2645_#_4	370_to_896_#_4	1343_to_1647_#_4	2598_to_2644_#_4	2558_to_2569_#_4	2269_to_2450_#_4	1758_to_1801_#_4	429_to_766_#_4	420_to_896_#_4	1309_to_1889_#_4	2984_to_2993_#_4	1240_to_2308_#_4	309_to_1097_#_4	438_to_643_#_4	305_to_957_#_4	390_to_1051_#_4	1362_to_1558_#_3	1692_to_1702_#_3	1006_to_294_#_3	1322_to_1668_#_3	586_to_662_#_3	439_to_783_#_3	2757_to_2516_#_3	2309_to_2525_#_3	529_to_683_#_3	2310_to_1130_#_3	1923_to_1969_#_3	811_to_822_#_3	376_to_785_#_3	310_to_956_#_3	2568_to_2629_#_3	2010_to_2021_#_3	1837_to_1872_#_3	544_to_944_#_3	2733_to_2480_#_3	1919_to_1720_#_3	2723_to_2741_#_3	2547_to_2372_#_3	396_to_880_#_3	1275_to_2248_#_3	2548_to_1997_#_3	602_to_699_#_3	2546_to_2644_#_3	1731_to_1872_#_3	2421_to_2428_#_3	1386_to_1606_#_3	1194_to_1210_#_3	1580_to_1699_#_3	882_to_910_#_3	403_to_908_#_3	2089_to_1876_#_3	1113_to_202_#_3	1381_to_1526_#_3	972_to_1102_#_3	687_to_767_#_3	2140_to_2163_#_3	2232_to_2011_#_3	2802_to_2820_#_3	296_to_954_#_3	408_to_681_#_3	2572_to_2641_#_3	2566_to_2588_#_3	2520_to_2691_#_3	2324_to_2191_#_3	1394_to_1527_#_3	1427_to_1524_#_3	1415_to_838_#_3	2018_to_2025_#_3	822_to_894_#_3	680_to_774_#_3	1137_to_2731_#_3	1276_to_2243_#_3	1749_to_1853_#_3	365_to_774_#_3	373_to_916_#_3	2619_to_2733_#_3	1586_to_1701_#_3	1288_to_2233_#_3	386_to_1081_#_3	1259_to_2275_#_3	545_to_867_#_3	2732_to_2562_#_3	2247_to_2669_#_3	2325_to_2198_#_3	2393_to_2876_#_3	1136_to_1193_#_3	2297_to_2306_#_3	319_to_1037_#_3	2832_to_2848_#_3	1439_to_1470_#_3	2833_to_2854_#_3	1136_to_2310_#_3	2310_to_2645_#_3	413_to_783_#_3	2570_to_2650_#_3	1309_to_2263_#_3	1291_to_1968_#_3	1044_to_1051_#_3	1141_to_1195_#_3	2597_to_2633_#_3	528_to_396_#_3	2551_to_2726_#_3	2389_to_2396_#_3	2644_to_2042_#_3	2876_to_2889_#_3	445_to_782_#_3	430_to_771_#_3	2742_to_2525_#_3	2376_to_2407_#_3	2298_to_2306_#_3	344_to_2277_#_3	546_to_440_#_3	837_to_850_#_3	310_to_1097_#_3	1742_to_1826_#_3	1182_to_2728_#_3	2252_to_2531_#_3	2326_to_2128_#_3	2317_to_1903_#_3	937_to_1043_#_3	580_to_783_#_3	389_to_895_#_3	1330_to_1663_#_3	431_to_767_#_3	1899_to_1917_#_3	980_to_1075_#_3	2085_to_2104_#_3	696_to_745_#_3	1886_to_1895_#_3	646_to_2222_#_3	532_to_319_#_3	475_to_944_#_3	1287_to_2244_#_3	1247_to_2298_#_3	1517_to_1387_#_3	2570_to_2602_#_3	111_to_13_#_3	396_to_823_#_3	2542_to_2646_#_3	2542_to_2643_#_3	1301_to_2220_#_3	1517_to_1416_#_3	2255_to_2276_#_3	2298_to_2194_#_3	2576_to_2644_#_3	2752_to_2538_#_3	678_to_772_#_3	468_to_490_#_3	1923_to_1721_#_3	2642_to_1902_#_3	3048_to_68_#_3	2618_to_2747_#_3	310_to_935_#_3	1386_to_1501_#_3	2732_to_283_#_3	2917_to_2926_#_3	2537_to_2548_#_3	1732_to_1927_#_3	2858_to_2886_#_3	1606_to_1664_#_3	1327_to_1703_#_3	2666_to_2519_#_3	821_to_871_#_2	661_to_392_#_2	1696_to_81_#_2	2330_to_2492_#_2	2508_to_2709_#_2	2761_to_2522_#_2	1263_to_2258_#_2	1352_to_1642_#_2	1374_to_1546_#_2	1902_to_1921_#_2	2256_to_1981_#_2	2569_to_2642_#_2	1656_to_1280_#_2	2431_to_2462_#_2	389_to_811_#_2	389_to_817_#_2	2018_to_2201_#_2	2585_to_2655_#_2	3049_to_2748_#_2	1244_to_2334_#_2	2299_to_2191_#_2	2726_to_2509_#_2	1306_to_1886_#_2	2305_to_2326_#_2	2539_to_2450_#_2	419_to_681_#_2	1243_to_2308_#_2	2571_to_2645_#_2	578_to_774_#_2	2682_to_2479_#_2	2757_to_2644_#_2	2563_to_2570_#_2	945_to_1086_#_2	1341_to_1669_#_2	2724_to_2747_#_2	2550_to_2799_#_2	1351_to_1647_#_2	2798_to_3010_#_2	532_to_870_#_2	312_to_2041_#_2	2570_to_2446_#_2	1599_to_2203_#_2	2570_to_2598_#_2	660_to_667_#_2	482_to_846_#_2	2732_to_2746_#_2	347_to_909_#_2	2728_to_2621_#_2	2740_to_2492_#_2	817_to_887_#_2	309_to_204_#_2	381_to_907_#_2	1313_to_1924_#_2	2541_to_2680_#_2	1351_to_1655_#_2	997_to_1016_#_2	2746_to_2558_#_2	324_to_1102_#_2	2514_to_2526_#_2	107_to_16_#_2	648_to_661_#_2	1773_to_1791_#_2	1690_to_1702_#_2	308_to_1058_#_2	1230_to_2322_#_2	2732_to_2503_#_2	2232_to_2018_#_2	2284_to_1903_#_2	2308_to_2197_#_2	2725_to_2742_#_2	1190_to_1090_#_2	680_to_767_#_2	1576_to_1642_#_2	1261_to_2747_#_2	2274_to_2431_#_2	1885_to_2233_#_2	1899_to_2053_#_2	423_to_883_#_2	378_to_883_#_2	1005_to_377_#_2	993_to_1090_#_2	1134_to_1210_#_2	2869_to_2876_#_2	1362_to_1501_#_2	382_to_920_#_2	2726_to_2522_#_2	310_to_203_#_2	1756_to_1805_#_2	1754_to_1807_#_2	2732_to_2162_#_2	370_to_869_#_2	2286_to_1681_#_2	2572_to_2582_#_2	440_to_916_#_2	1342_to_1634_#_2	2974_to_2443_#_2	582_to_772_#_2	2089_to_2097_#_2	966_to_1082_#_2	104_to_21_#_2	1083_to_984_#_2	1350_to_2191_#_2	2102_to_2163_#_2	1282_to_2224_#_2	1309_to_2273_#_2	1604_to_1688_#_2	309_to_2665_#_2	417_to_811_#_2	1225_to_2318_#_2	1240_to_2309_#_2	3042_to_21_#_2	2380_to_2402_#_2	342_to_2221_#_2	93_to_13_#_2	419_to_197_#_2	529_to_539_#_2	1309_to_1114_#_2	2269_to_2002_#_2	3046_to_1137_#_2	1718_to_1916_#_2	1282_to_2239_#_2	810_to_870_#_2	313_to_1103_#_2	1764_to_1921_#_2	3066_to_168_#_2	1384_to_1903_#_2	1777_to_1784_#_2	2578_to_2645_#_2	1387_to_1521_#_2	1288_to_1969_#_2	498_to_895_#_2	445_to_310_#_2	302_to_1097_#_2	1231_to_2299_#_2	1905_to_1690_#_2	2563_to_2676_#_2	325_to_204_#_2	305_to_1098_#_2	2017_to_1239_#_2	2859_to_1195_#_2	3041_to_2709_#_2	439_to_887_#_2	445_to_545_#_2	2523_to_2740_#_2	1294_to_1925_#_2	1452_to_1307_#_2	390_to_880_#_2	1330_to_1673_#_2	214_to_1226_#_2	2580_to_2588_#_2	2135_to_2147_#_2	2011_to_2392_#_2	2309_to_1246_#_2	390_to_973_#_2	1222_to_2303_#_2	424_to_743_#_2	2083_to_2164_#_2	2783_to_2525_#_2	1996_to_2274_#_2	319_to_1103_#_2	388_to_824_#_2	1980_to_2021_#_2	1341_to_1219_#_2	2263_to_2521_#_2	1341_to_1690_#_2	1218_to_1084_#_2	885_to_894_#_2	1257_to_2305_#_2	396_to_907_#_2	1362_to_1904_#_2	2083_to_2156_#_2	1581_to_1642_#_2	1698_to_1945_#_2	1897_to_1046_#_2	582_to_679_#_2	1260_to_2268_#_2	354_to_893_#_2	460_to_1001_#_2	1362_to_1594_#_2	1362_to_1599_#_2	1321_to_1383_#_2	2304_to_2730_#_2	2707_to_2469_#_2	999_to_1006_#_2	707_to_732_#_2	1409_to_1416_#_2	2010_to_2103_#_2	318_to_958_#_2	981_to_302_#_2	3042_to_2310_#_2	2558_to_2581_#_2	309_to_1084_#_2	2787_to_2709_#_2	105_to_112_#_2	2875_to_2898_#_2	1719_to_2018_#_2	577_to_1001_#_2	1271_to_2664_#_2	1660_to_1673_#_2	2711_to_833_#_2	312_to_1101_#_2	372_to_910_#_2	693_to_766_#_2	2708_to_204_#_2	2304_to_2506_#_2	658_to_558_#_2	1289_to_2021_#_2	2470_to_2482_#_2	2417_to_2479_#_2	1217_to_2277_#_2	1340_to_1655_#_2	1340_to_1657_#_2	2836_to_2887_#_2	2521_to_2703_#_2	1304_to_1962_#_2	2699_to_2752_#_2	364_to_908_#_2	2431_to_2479_#_2	879_to_886_#_2	1749_to_1807_#_2	310_to_1217_#_1	1362_to_1557_#_1	2731_to_2139_#_1	2613_to_2630_#_1	440_to_337_#_1	1734_to_1864_#_1	3042_to_1152_#_1	476_to_2139_#_1	491_to_821_#_1	2497_to_2733_#_1	2293_to_2640_#_1	1448_to_1461_#_1	1424_to_1117_#_1	819_to_895_#_1	1408_to_1227_#_1	694_to_750_#_1	417_to_739_#_1	2511_to_2725_#_1	2850_to_2981_#_1	200_to_12_#_1	2628_to_2651_#_1	1319_to_1872_#_1	2312_to_2199_#_1	1386_to_1546_#_1	1386_to_1394_#_1	578_to_765_#_1	1313_to_1722_#_1	1386_to_1668_#_1	1139_to_203_#_1	2297_to_2426_#_1	1309_to_2186_#_1	2631_to_2646_#_1	2724_to_2500_#_1	2331_to_1247_#_1	432_to_568_#_1	2745_to_2500_#_1	1223_to_2520_#_1	2854_to_2930_#_1	2304_to_2184_#_1	1354_to_1193_#_1	2568_to_2578_#_1	3041_to_68_#_1	3024_to_2876_#_1	1981_to_2268_#_1	2232_to_2023_#_1	2548_to_2748_#_1	309_to_1963_#_1	1386_to_1525_#_1	2684_to_2546_#_1	378_to_915_#_1	313_to_2279_#_1	578_to_777_#_1	440_to_534_#_1	3085_to_1902_#_1	1259_to_2268_#_1	817_to_898_#_1	945_to_1087_#_1	531_to_395_#_1	1326_to_1693_#_1	1605_to_1617_#_1	1282_to_2251_#_1	2833_to_2753_#_1	592_to_447_#_1	320_to_957_#_1	311_to_961_#_1	2401_to_2479_#_1	2009_to_2236_#_1	2064_to_2071_#_1	2748_to_2565_#_1	2385_to_2395_#_1	2325_to_1200_#_1	1635_to_1703_#_1	1266_to_1991_#_1	2297_to_1249_#_1	2577_to_2633_#_1	2382_to_2152_#_1	1755_to_1764_#_1	2992_to_2327_#_1	2299_to_1249_#_1	537_to_440_#_1	1226_to_1138_#_1	2551_to_2691_#_1	1895_to_1922_#_1	1992_to_2578_#_1	1314_to_2278_#_1	2483_to_3004_#_1	1309_to_2309_#_1	355_to_908_#_1	2900_to_2910_#_1	309_to_201_#_1	1118_to_219_#_1	2268_to_2047_#_1	2875_to_2981_#_1	2310_to_2042_#_1	1387_to_1243_#_1	2541_to_2682_#_1	2732_to_2538_#_1	2805_to_3014_#_1	1289_to_1195_#_1	958_to_1103_#_1	2094_to_1943_#_1	390_to_871_#_1	2802_to_2200_#_1	419_to_774_#_1	2545_to_2640_#_1	2842_to_2936_#_1	809_to_879_#_1	2783_to_2552_#_1	2547_to_2746_#_1	1384_to_1784_#_1	2747_to_2560_#_1	2573_to_2646_#_1	1263_to_2260_#_1	1138_to_1246_#_1	1317_to_1142_#_1	2788_to_2693_#_1	2801_to_3010_#_1	344_to_783_#_1	2082_to_2103_#_1	2782_to_2560_#_1	1453_to_1808_#_1	2706_to_2525_#_1	2705_to_2521_#_1	1313_to_1720_#_1	544_to_440_#_1	447_to_667_#_1	2745_to_2557_#_1	324_to_215_#_1	1772_to_2645_#_1	2708_to_2516_#_1	595_to_420_#_1	2259_to_2269_#_1	1394_to_1277_#_1	1590_to_2192_#_1	1302_to_1941_#_1	838_to_859_#_1	1292_to_2183_#_1	810_to_283_#_1	311_to_945_#_1	2596_to_2669_#_1	581_to_786_#_1	973_to_1049_#_1	378_to_895_#_1	874_to_1139_#_1	2274_to_2433_#_1	1294_to_1970_#_1	108_to_16_#_1	1511_to_1521_#_1	1327_to_1196_#_1	530_to_349_#_1	302_to_973_#_1	1404_to_2254_#_1	2559_to_1708_#_1	327_to_203_#_1	1540_to_1660_#_1	318_to_1015_#_1	2732_to_2424_#_1	983_to_1084_#_1	2018_to_2029_#_1	2163_to_2171_#_1	2552_to_2451_#_1	529_to_915_#_1	304_to_943_#_1	1654_to_1905_#_1	2602_to_2649_#_1	581_to_777_#_1	1136_to_1189_#_1	2683_to_2507_#_1	2367_to_2246_#_1	2729_to_2402_#_1	1356_to_1663_#_1	354_to_907_#_1	1194_to_2041_#_1	1899_to_1969_#_1	1890_to_2208_#_1	2758_to_1013_#_1	486_to_799_#_1	1355_to_1187_#_1	2491_to_1908_#_1	1044_to_202_#_1	708_to_742_#_1	1635_to_1690_#_1	977_to_1026_#_1	1656_to_1744_#_1	660_to_444_#_1	2326_to_2185_#_1	2384_to_2479_#_1	575_to_582_#_1	2596_to_2642_#_1	2726_to_2464_#_1	349_to_919_#_1	1393_to_1263_#_1	2742_to_1226_#_1	2826_to_2834_#_1	2011_to_2019_#_1	1835_to_1872_#_1	2863_to_2922_#_1	1634_to_1647_#_1	582_to_774_#_1	2547_to_2685_#_1	307_to_1088_#_1	2102_to_1920_#_1	1272_to_2270_#_1	1282_to_2049_#_1	2818_to_2993_#_1	2724_to_1903_#_1	1546_to_979_#_1	2619_to_2306_#_1	1317_to_1921_#_1	1632_to_1691_#_1	1049_to_1073_#_1	3049_to_2877_#_1	369_to_445_#_1	3053_to_2492_#_1	2728_to_2742_#_1	310_to_1062_#_1	1363_to_1607_#_1	1641_to_1812_#_1	532_to_2285_#_1	418_to_782_#_1	2554_to_2574_#_1	1356_to_1619_#_1	2723_to_1221_#_1	2260_to_2271_#_1	529_to_582_#_1	2742_to_2164_#_1	660_to_547_#_1	380_to_868_#_1	3042_to_2462_#_1	1383_to_1518_#_1	2125_to_2135_#_1	202_to_2301_#_1	2102_to_2152_#_1	1142_to_2306_#_1	1284_to_1122_#_1	303_to_962_#_1	1330_to_1924_#_1	1225_to_206_#_1	810_to_878_#_1	1327_to_1364_#_1	306_to_1121_#_1	808_to_899_#_1	2406_to_2431_#_1	902_to_951_#_1	1318_to_2270_#_1	1231_to_1273_#_1	301_to_968_#_1	2080_to_2156_#_1	2732_to_2547_#_1	533_to_421_#_1	1138_to_1014_#_1	2573_to_2724_#_1	2523_to_2644_#_1	2863_to_2940_#_1	324_to_1085_#_1	2083_to_2103_#_1	628_to_636_#_1	1147_to_1160_#_1	1634_to_1683_#_1	2746_to_1901_#_1	439_to_758_#_1	2727_to_2740_#_1	2502_to_2725_#_1	2021_to_2493_#_1	2817_to_2508_#_1	2726_to_2317_#_1	1913_to_1126_#_1	2061_to_2179_#_1	343_to_915_#_1	1545_to_1633_#_1	645_to_492_#_1	2827_to_2945_#_1	420_to_583_#_1	3047_to_2842_#_1	1737_to_1816_#_1	395_to_2285_#_1	309_to_2251_#_1	1541_to_1872_#_1	2708_to_2432_#_1	3052_to_2570_#_1	2998_to_2842_#_1	534_to_547_#_1	2745_to_2524_#_1	1239_to_2323_#_1	3048_to_21_#_1	2557_to_2577_#_1	1994_to_2259_#_1	317_to_203_#_1	1583_to_1644_#_1	1749_to_1819_#_1	2537_to_2727_#_1	1491_to_1587_#_1	575_to_771_#_1	2152_to_1903_#_1	1262_to_2270_#_1	2743_to_2532_#_1	356_to_842_#_1	2298_to_2308_#_1	2112_to_2152_#_1	1298_to_1932_#_1	2244_to_2275_#_1	2851_to_2944_#_1	1288_to_2276_#_1	347_to_1102_#_1	311_to_1059_#_1	2514_to_2709_#_1	347_to_973_#_1	1344_to_1920_#_1	1260_to_2271_#_1	943_to_1105_#_1	1362_to_1137_#_1	529_to_547_#_1	303_to_944_#_1	2310_to_1140_#_1	355_to_886_#_1	832_to_855_#_1	2520_to_3013_#_1	908_to_285_#_1	2555_to_2681_#_1	2017_to_1245_#_1	2542_to_2192_#_1	2325_to_2152_#_1	469_to_1006_#_1	1415_to_1518_#_1	2300_to_2427_#_1	2858_to_2944_#_1	3088_to_2762_#_1	439_to_327_#_1	2724_to_2493_#_1	2418_to_2258_#_1	1339_to_1664_#_1	1308_to_1957_#_1	1716_to_1904_#_1	2857_to_2747_#_1	1305_to_2274_#_1	2522_to_1247_#_1	2021_to_2258_#_1	868_to_884_#_1	156_to_2133_#_1	3045_to_2762_#_1	203_to_2514_#_1	1604_to_1617_#_1	441_to_532_#_1	2783_to_21_#_1	1242_to_2310_#_1	529_to_880_#_1	295_to_205_#_1	308_to_939_#_1	1518_to_1591_#_1	596_to_327_#_1	490_to_324_#_1	974_to_1042_#_1	1348_to_1640_#_1	575_to_683_#_1	1139_to_1183_#_1	2592_to_2673_#_1	1689_to_1703_#_1	299_to_1101_#_1	2083_to_2151_#_1	2731_to_1686_#_1	1383_to_1801_#_1	591_to_773_#_1	1662_to_1514_#_1	444_to_823_#_1	1624_to_1640_#_1	1636_to_1909_#_1	1653_to_1517_#_1	2824_to_2994_#_1	2686_to_2510_#_1	2686_to_2513_#_1	1048_to_1091_#_1	1201_to_1211_#_1	2544_to_2603_#_1	278_to_2308_#_1	1089_to_940_#_1	1341_to_1684_#_1	420_to_1792_#_1	688_to_758_#_1	2109_to_2199_#_1	432_to_778_#_1	2292_to_925_#_1	1226_to_2748_#_1	102_to_16_#_1	2818_to_2852_#_1	1346_to_2269_#_1	1307_to_2189_#_1	2298_to_1140_#_1	1303_to_1907_#_1	1981_to_1999_#_1	1139_to_2271_#_1	1293_to_2275_#_1	2779_to_3014_#_1	317_to_1047_#_1	294_to_2298_#_1	369_to_820_#_1	1043_to_1064_#_1	1379_to_1416_#_1	284_to_202_#_1	537_to_378_#_1	1129_to_1196_#_1	1082_to_985_#_1	3031_to_1990_#_1	2547_to_2738_#_1	2937_to_2834_#_1	309_to_1089_#_1	309_to_1087_#_1	405_to_895_#_1	1149_to_2328_#_1	2914_to_2931_#_1	2277_to_2015_#_1	2020_to_2228_#_1	202_to_1225_#_1	530_to_1209_#_1	533_to_585_#_1	2140_to_2148_#_1	2011_to_2024_#_1	2076_to_1981_#_1	3053_to_2763_#_1	3066_to_1853_#_1	2830_to_2901_#_1	2306_to_2522_#_1	1394_to_1407_#_1	446_to_534_#_1	419_to_787_#_1	1285_to_1982_#_1	1064_to_985_#_1	2528_to_2733_#_1	2442_to_2326_#_1	2268_to_1982_#_1	347_to_821_#_1	1280_to_2266_#_1	2075_to_2163_#_1	2577_to_1702_#_1	975_to_1084_#_1	2733_to_2561_#_1	
@EndofLibrary
@NewLibrary: NC_004146.1_FHV_RNA1.seq_to_NC_004146.1_FHV_RNA1.seq_RevStrand
1067_to_1079_#_8	2826_to_2834_#_6	
@EndofLibrary
@NewLibrary: NC_004146.1_FHV_RNA1.seq_to_NC_004144_FHV_RNA2.seq
1767_to_607_#_7	2864_to_1189_#_5	1353_to_959_#_3	193_to_919_#_2	475_to_336_#_1	983_to_8_#_1	1519_to_1201_#_1	
@EndofLibrary
@NewLibrary: NC_004144_FHV_RNA2.seq_to_NC_004144_FHV_RNA2.seq
249_to_517_#_28562	250_to_513_#_16140	736_to_1219_#_4911	249_to_519_#_4685	1086_to_1175_#_3939	1085_to_1176_#_2060	734_to_1233_#_1294	738_to_1219_#_1273	1086_to_1176_#_1250	726_to_1219_#_1067	248_to_517_#_688	247_to_257_#_638	729_to_1228_#_506	727_to_1219_#_496	729_to_1229_#_431	223_to_521_#_420	728_to_1232_#_413	786_to_1215_#_390	1095_to_1165_#_339	730_to_1227_#_300	247_to_515_#_296	250_to_517_#_295	249_to_520_#_288	786_to_1001_#_270	725_to_1236_#_258	730_to_1229_#_227	491_to_1171_#_224	737_to_1217_#_213	725_to_1237_#_197	247_to_517_#_175	1110_to_1119_#_173	727_to_1229_#_173	1024_to_1190_#_157	222_to_525_#_154	1022_to_1192_#_140	1086_to_1174_#_130	1017_to_1198_#_129	786_to_1211_#_117	727_to_1233_#_114	274_to_518_#_101	738_to_1223_#_93	1113_to_1120_#_91	1016_to_1198_#_82	805_to_948_#_79	253_to_517_#_78	796_to_987_#_71	1079_to_1172_#_66	503_to_1184_#_66	727_to_1236_#_64	1401_to_4_#_64	441_to_466_#_61	1022_to_1190_#_59	1068_to_1177_#_58	1105_to_1153_#_58	1086_to_1172_#_53	373_to_497_#_50	1111_to_1145_#_50	738_to_1222_#_49	797_to_992_#_48	357_to_466_#_48	1018_to_1198_#_46	249_to_513_#_45	804_to_878_#_43	790_to_1212_#_42	1009_to_1199_#_42	804_to_987_#_42	227_to_525_#_40	378_to_469_#_39	797_to_985_#_38	1099_to_1166_#_36	250_to_503_#_35	1106_to_1153_#_35	735_to_1230_#_35	1135_to_1148_#_33	880_to_951_#_31	718_to_1230_#_30	1082_to_1174_#_30	730_to_1219_#_29	723_to_1229_#_29	1095_to_1160_#_28	1062_to_1199_#_28	293_to_321_#_28	1090_to_1176_#_27	1111_to_1153_#_26	1105_to_1154_#_26	262_to_505_#_25	731_to_1231_#_25	266_to_518_#_24	1064_to_1198_#_24	740_to_1219_#_24	796_to_969_#_23	1083_to_1172_#_23	1131_to_1145_#_23	796_to_986_#_22	726_to_1231_#_22	1139_to_1146_#_22	725_to_1228_#_22	336_to_507_#_21	1080_to_1175_#_21	361_to_508_#_21	1400_to_1_#_21	1106_to_1120_#_21	1025_to_1188_#_20	43_to_77_#_20	1137_to_1145_#_20	877_to_1215_#_19	879_to_888_#_19	358_to_506_#_18	836_to_852_#_18	1027_to_1187_#_18	1086_to_1178_#_18	250_to_515_#_18	757_to_1208_#_18	1382_to_1279_#_18	357_to_442_#_17	1399_to_1_#_17	911_to_918_#_17	835_to_847_#_17	1095_to_1117_#_17	1008_to_1208_#_17	800_to_987_#_16	1022_to_1198_#_16	1086_to_1165_#_16	1116_to_1156_#_16	791_to_1210_#_16	373_to_437_#_16	118_to_152_#_16	796_to_958_#_15	1089_to_1174_#_15	1393_to_1258_#_15	374_to_468_#_15	730_to_1223_#_14	247_to_513_#_14	1075_to_1176_#_14	1083_to_1176_#_14	812_to_862_#_14	861_to_1198_#_14	392_to_260_#_13	260_to_507_#_13	803_to_1214_#_13	1000_to_1198_#_13	1114_to_1146_#_13	1388_to_1280_#_13	796_to_886_#_13	835_to_850_#_13	1061_to_1192_#_13	249_to_516_#_12	249_to_512_#_12	1383_to_1268_#_12	255_to_517_#_12	812_to_962_#_12	375_to_256_#_12	1111_to_1152_#_12	724_to_200_#_12	1080_to_1178_#_12	877_to_1175_#_12	1023_to_1063_#_12	1081_to_1172_#_12	391_to_428_#_11	800_to_980_#_11	1021_to_1193_#_11	358_to_497_#_11	912_to_1144_#_11	389_to_456_#_11	451_to_467_#_11	1114_to_1145_#_11	354_to_496_#_11	1008_to_1192_#_11	1083_to_1177_#_11	139_to_35_#_11	254_to_466_#_11	1094_to_1164_#_11	467_to_362_#_11	292_to_316_#_11	815_to_929_#_11	801_to_985_#_11	1067_to_1199_#_10	1085_to_1172_#_10	881_to_1150_#_10	231_to_514_#_10	1391_to_1010_#_10	987_to_1123_#_10	255_to_514_#_10	1068_to_1183_#_10	754_to_1207_#_10	1011_to_1199_#_10	106_to_22_#_10	1024_to_1192_#_10	624_to_635_#_10	248_to_520_#_10	903_to_969_#_10	1018_to_1182_#_10	246_to_518_#_10	373_to_439_#_10	1071_to_634_#_10	1010_to_1205_#_10	361_to_225_#_10	999_to_1214_#_10	804_to_986_#_10	880_to_947_#_10	1095_to_1156_#_10	726_to_1217_#_9	809_to_1001_#_9	727_to_1235_#_9	1103_to_1180_#_9	812_to_969_#_9	1095_to_1163_#_9	251_to_513_#_9	800_to_878_#_9	152_to_30_#_9	1082_to_1183_#_9	1382_to_1259_#_9	794_to_1201_#_9	729_to_1230_#_9	1075_to_1165_#_9	818_to_863_#_9	786_to_886_#_9	1092_to_1175_#_9	1095_to_1172_#_9	274_to_508_#_9	787_to_1198_#_9	1005_to_1205_#_8	1084_to_1113_#_8	902_to_918_#_8	1097_to_1119_#_8	250_to_260_#_8	1109_to_1147_#_8	901_to_925_#_8	1022_to_1191_#_8	1111_to_1150_#_8	1366_to_1258_#_8	1383_to_1252_#_8	727_to_1227_#_8	1368_to_1118_#_8	709_to_1226_#_8	801_to_944_#_8	259_to_507_#_8	1086_to_1169_#_8	1021_to_1067_#_8	737_to_1220_#_8	1010_to_1208_#_8	834_to_851_#_8	1037_to_1178_#_8	807_to_886_#_8	1079_to_1087_#_8	358_to_437_#_8	1083_to_1165_#_8	737_to_1219_#_8	469_to_360_#_7	1386_to_927_#_7	1024_to_1189_#_7	725_to_1234_#_7	1385_to_202_#_7	835_to_1115_#_7	252_to_37_#_7	901_to_928_#_7	901_to_923_#_7	389_to_427_#_7	786_to_953_#_7	1382_to_1086_#_7	728_to_1235_#_7	251_to_514_#_7	804_to_955_#_7	352_to_469_#_7	1039_to_1178_#_7	1377_to_1259_#_7	727_to_1222_#_7	755_to_1211_#_7	835_to_1177_#_7	1025_to_1189_#_7	1106_to_1156_#_7	786_to_947_#_7	1378_to_1280_#_7	1083_to_1174_#_7	880_to_1211_#_7	468_to_490_#_7	801_to_1209_#_7	266_to_508_#_7	391_to_456_#_7	746_to_772_#_7	1024_to_1056_#_7	1028_to_1040_#_7	804_to_874_#_7	451_to_359_#_7	134_to_145_#_7	1026_to_1185_#_7	744_to_1219_#_7	245_to_528_#_6	803_to_1000_#_6	358_to_503_#_6	390_to_485_#_6	799_to_980_#_6	1089_to_1145_#_6	786_to_928_#_6	797_to_1133_#_6	728_to_1231_#_6	899_to_1118_#_6	359_to_491_#_6	359_to_494_#_6	250_to_348_#_6	1141_to_1194_#_6	989_to_1176_#_6	1080_to_1177_#_6	361_to_507_#_6	1344_to_1013_#_6	367_to_274_#_6	138_to_154_#_6	1367_to_1229_#_6	1106_to_1152_#_6	199_to_33_#_6	718_to_1245_#_6	1367_to_1259_#_6	1113_to_1169_#_6	1387_to_1255_#_6	714_to_152_#_6	1329_to_1245_#_6	1087_to_1157_#_6	436_to_452_#_6	1005_to_1208_#_6	361_to_468_#_6	753_to_1211_#_6	1094_to_1165_#_6	1009_to_1206_#_6	498_to_1179_#_6	1037_to_1044_#_6	1021_to_1177_#_6	804_to_1177_#_6	737_to_1218_#_6	916_to_943_#_6	428_to_491_#_6	359_to_508_#_6	800_to_969_#_5	784_to_941_#_5	1085_to_1193_#_5	799_to_969_#_5	804_to_991_#_5	1084_to_1184_#_5	1389_to_1258_#_5	901_to_1001_#_5	814_to_878_#_5	837_to_850_#_5	385_to_456_#_5	817_to_1182_#_5	1078_to_1173_#_5	797_to_957_#_5	1357_to_1178_#_5	1089_to_1169_#_5	799_to_878_#_5	627_to_33_#_5	1082_to_1182_#_5	731_to_1246_#_5	814_to_1208_#_5	1352_to_1259_#_5	337_to_1096_#_5	807_to_958_#_5	1258_to_917_#_5	389_to_257_#_5	361_to_470_#_5	155_to_1139_#_5	1364_to_1244_#_5	1090_to_1172_#_5	1076_to_1174_#_5	915_to_1081_#_5	805_to_985_#_5	60_to_52_#_5	807_to_868_#_5	1081_to_1181_#_5	35_to_77_#_5	828_to_850_#_5	804_to_969_#_5	809_to_984_#_5	726_to_1230_#_5	726_to_1236_#_5	250_to_520_#_5	1119_to_1160_#_5	1254_to_617_#_5	805_to_1173_#_5	1023_to_1185_#_5	884_to_1189_#_5	1116_to_1177_#_5	1072_to_1177_#_5	1012_to_1195_#_5	806_to_946_#_5	1112_to_1194_#_5	727_to_1198_#_5	359_to_470_#_5	810_to_1001_#_5	1081_to_1177_#_5	1080_to_1159_#_5	1375_to_1214_#_5	729_to_1219_#_5	952_to_1006_#_5	469_to_362_#_4	901_to_1145_#_4	1335_to_1246_#_4	1368_to_711_#_4	377_to_467_#_4	1095_to_1120_#_4	719_to_1233_#_4	800_to_983_#_4	358_to_32_#_4	796_to_947_#_4	1074_to_1178_#_4	968_to_1208_#_4	451_to_343_#_4	102_to_109_#_4	1110_to_1122_#_4	467_to_493_#_4	1014_to_1202_#_4	803_to_876_#_4	829_to_1062_#_4	1352_to_1219_#_4	804_to_953_#_4	375_to_251_#_4	801_to_887_#_4	1008_to_1183_#_4	874_to_969_#_4	726_to_1233_#_4	1197_to_1083_#_4	1071_to_1178_#_4	786_to_1062_#_4	1116_to_1154_#_4	1020_to_1184_#_4	1348_to_1170_#_4	348_to_508_#_4	722_to_1229_#_4	955_to_1004_#_4	798_to_980_#_4	731_to_1227_#_4	731_to_1229_#_4	1060_to_1143_#_4	715_to_1229_#_4	787_to_998_#_4	1334_to_1215_#_4	1022_to_1058_#_4	1214_to_1009_#_4	1074_to_1195_#_4	809_to_947_#_4	875_to_1000_#_4	1017_to_1196_#_4	949_to_960_#_4	725_to_1222_#_4	1086_to_1117_#_4	814_to_962_#_4	901_to_1215_#_4	249_to_33_#_4	787_to_1010_#_4	154_to_35_#_4	1083_to_1169_#_4	378_to_484_#_4	633_to_1072_#_4	786_to_1229_#_4	1119_to_1172_#_4	1164_to_1174_#_4	1164_to_1175_#_4	727_to_1237_#_4	807_to_916_#_3	785_to_1005_#_3	797_to_1199_#_3	725_to_1238_#_3	371_to_243_#_3	730_to_1224_#_3	100_to_109_#_3	1080_to_1165_#_3	729_to_1227_#_3	880_to_956_#_3	835_to_849_#_3	389_to_428_#_3	358_to_494_#_3	1014_to_1201_#_3	1003_to_1209_#_3	964_to_1204_#_3	374_to_253_#_3	1136_to_1145_#_3	1356_to_1258_#_3	419_to_453_#_3	805_to_887_#_3	885_to_947_#_3	990_to_1211_#_3	436_to_449_#_3	730_to_1233_#_3	680_to_33_#_3	1106_to_1150_#_3	465_to_358_#_3	456_to_294_#_3	1079_to_1175_#_3	799_to_947_#_3	1377_to_1287_#_3	1137_to_1153_#_3	1009_to_1057_#_3	274_to_339_#_3	378_to_293_#_3	887_to_945_#_3	946_to_1193_#_3	885_to_1175_#_3	154_to_43_#_3	809_to_1099_#_3	739_to_1220_#_3	730_to_1228_#_3	807_to_943_#_3	1095_to_1142_#_3	787_to_1005_#_3	877_to_990_#_3	224_to_77_#_3	1108_to_1135_#_3	817_to_980_#_3	800_to_956_#_3	1329_to_902_#_3	451_to_361_#_3	816_to_875_#_3	724_to_1246_#_3	1334_to_947_#_3	725_to_1226_#_3	1138_to_1176_#_3	875_to_959_#_3	1382_to_1154_#_3	787_to_1199_#_3	1382_to_1120_#_3	376_to_243_#_3	1382_to_707_#_3	379_to_494_#_3	786_to_987_#_3	1029_to_1181_#_3	467_to_255_#_3	132_to_160_#_3	942_to_1192_#_3	1021_to_1176_#_3	268_to_517_#_3	256_to_35_#_2	893_to_1176_#_2	822_to_958_#_2	1372_to_1251_#_2	1145_to_1181_#_2	1367_to_1246_#_2	375_to_496_#_2	1135_to_1146_#_2	875_to_887_#_2	1088_to_1164_#_2	376_to_251_#_2	1085_to_1174_#_2	818_to_963_#_2	222_to_25_#_2	982_to_1171_#_2	878_to_903_#_2	1393_to_555_#_2	730_to_1226_#_2	1396_to_1110_#_2	1130_to_1138_#_2	798_to_1253_#_2	455_to_249_#_2	796_to_928_#_2	1383_to_1108_#_2	1067_to_1171_#_2	1383_to_608_#_2	389_to_425_#_2	812_to_1190_#_2	805_to_1143_#_2	1136_to_1146_#_2	757_to_1001_#_2	455_to_361_#_2	1390_to_1254_#_2	1390_to_1251_#_2	1001_to_1210_#_2	901_to_1096_#_2	1111_to_1175_#_2	1391_to_1280_#_2	814_to_862_#_2	1025_to_1179_#_2	817_to_928_#_2	879_to_988_#_2	377_to_469_#_2	731_to_1235_#_2	443_to_454_#_2	843_to_852_#_2	1389_to_1269_#_2	1278_to_1308_#_2	364_to_380_#_2	1084_to_1164_#_2	376_to_493_#_2	996_to_1086_#_2	729_to_1231_#_2	729_to_1233_#_2	1023_to_1192_#_2	1021_to_1182_#_2	376_to_469_#_2	273_to_520_#_2	805_to_918_#_2	832_to_850_#_2	735_to_1217_#_2	834_to_847_#_2	806_to_928_#_2	885_to_1145_#_2	797_to_879_#_2	1382_to_1216_#_2	457_to_471_#_2	360_to_497_#_2	363_to_493_#_2	98_to_12_#_2	493_to_362_#_2	805_to_959_#_2	496_to_361_#_2	1119_to_1139_#_2	1387_to_1259_#_2	325_to_338_#_2	1096_to_536_#_2	1106_to_1149_#_2	660_to_1279_#_2	725_to_1218_#_2	781_to_1218_#_2	249_to_344_#_2	801_to_959_#_2	919_to_1198_#_2	1113_to_1152_#_2	1041_to_1193_#_2	1003_to_1014_#_2	451_to_362_#_2	737_to_1223_#_2	886_to_1118_#_2	1014_to_1199_#_2	1004_to_1206_#_2	900_to_918_#_2	803_to_999_#_2	796_to_973_#_2	1387_to_1117_#_2	726_to_1234_#_2	357_to_503_#_2	1386_to_1209_#_2	902_to_1173_#_2	804_to_868_#_2	250_to_257_#_2	1334_to_1176_#_2	1318_to_1141_#_2	804_to_980_#_2	809_to_886_#_2	719_to_1240_#_2	1116_to_1183_#_2	807_to_1215_#_2	203_to_88_#_2	799_to_886_#_2	256_to_521_#_2	1005_to_1211_#_2	1007_to_1198_#_2	1095_to_1155_#_2	804_to_935_#_2	1364_to_1228_#_2	359_to_507_#_2	796_to_990_#_2	1354_to_1115_#_1	1357_to_1107_#_1	820_to_862_#_1	1066_to_1099_#_1	286_to_320_#_1	286_to_324_#_1	788_to_807_#_1	914_to_1198_#_1	335_to_506_#_1	719_to_1230_#_1	788_to_291_#_1	1213_to_530_#_1	1036_to_1043_#_1	800_to_986_#_1	725_to_1231_#_1	1377_to_1141_#_1	515_to_199_#_1	962_to_1199_#_1	1213_to_1000_#_1	996_to_1013_#_1	874_to_1001_#_1	465_to_253_#_1	262_to_503_#_1	806_to_923_#_1	1373_to_1209_#_1	726_to_1218_#_1	321_to_786_#_1	1133_to_1145_#_1	1067_to_1170_#_1	32_to_1025_#_1	727_to_1238_#_1	1099_to_1173_#_1	727_to_1232_#_1	817_to_1208_#_1	784_to_878_#_1	885_to_973_#_1	1138_to_1023_#_1	453_to_326_#_1	1334_to_886_#_1	902_to_944_#_1	1081_to_1169_#_1	442_to_452_#_1	1024_to_1198_#_1	442_to_456_#_1	392_to_424_#_1	1116_to_1139_#_1	426_to_436_#_1	818_to_855_#_1	818_to_859_#_1	1352_to_1215_#_1	734_to_1227_#_1	1018_to_1196_#_1	374_to_252_#_1	728_to_1230_#_1	728_to_1233_#_1	1111_to_1155_#_1	1368_to_1220_#_1	1081_to_1183_#_1	1366_to_1252_#_1	1400_to_1241_#_1	1000_to_1208_#_1	1016_to_1090_#_1	604_to_613_#_1	469_to_495_#_1	390_to_259_#_1	915_to_927_#_1	838_to_33_#_1	249_to_274_#_1	1377_to_1251_#_1	754_to_1209_#_1	814_to_1006_#_1	786_to_1079_#_1	424_to_456_#_1	1007_to_1208_#_1	1025_to_1194_#_1	1082_to_1172_#_1	651_to_1229_#_1	875_to_1214_#_1	789_to_1172_#_1	786_to_1208_#_1	1066_to_1186_#_1	740_to_747_#_1	1382_to_1176_#_1	1368_to_1280_#_1	1068_to_1176_#_1	1019_to_929_#_1	785_to_1119_#_1	1336_to_1210_#_1	875_to_290_#_1	265_to_467_#_1	419_to_274_#_1	468_to_257_#_1	606_to_617_#_1	1109_to_1135_#_1	576_to_338_#_1	813_to_927_#_1	736_to_1228_#_1	247_to_516_#_1	247_to_514_#_1	1119_to_1176_#_1	1119_to_1177_#_1	1099_to_1170_#_1	746_to_1222_#_1	256_to_469_#_1	1391_to_1309_#_1	379_to_452_#_1	782_to_1230_#_1	732_to_1227_#_1	1001_to_30_#_1	373_to_243_#_1	816_to_961_#_1	1295_to_24_#_1	814_to_877_#_1	814_to_875_#_1	814_to_874_#_1	810_to_875_#_1	1018_to_1187_#_1	1228_to_1236_#_1	250_to_518_#_1	914_to_1191_#_1	1024_to_1053_#_1	1061_to_1083_#_1	137_to_154_#_1	1334_to_586_#_1	375_to_224_#_1	805_to_957_#_1	818_to_1200_#_1	738_to_1224_#_1	813_to_960_#_1	825_to_846_#_1	800_to_917_#_1	392_to_456_#_1	1106_to_1114_#_1	1008_to_1206_#_1	1334_to_1001_#_1	727_to_1215_#_1	727_to_1216_#_1	1379_to_1204_#_1	328_to_617_#_1	601_to_79_#_1	722_to_203_#_1	1329_to_1259_#_1	248_to_513_#_1	832_to_848_#_1	817_to_856_#_1	1016_to_1200_#_1	456_to_321_#_1	378_to_468_#_1	1092_to_1172_#_1	256_to_348_#_1	1002_to_1208_#_1	888_to_935_#_1	1005_to_1202_#_1	1376_to_1254_#_1	1376_to_1255_#_1	1095_to_1145_#_1	1390_to_1255_#_1	730_to_1225_#_1	357_to_490_#_1	809_to_1208_#_1	1378_to_1246_#_1	376_to_224_#_1	722_to_1245_#_1	1368_to_1206_#_1	232_to_517_#_1	644_to_535_#_1	1387_to_1215_#_1	1113_to_1154_#_1	797_to_982_#_1	1381_to_1237_#_1	717_to_1241_#_1	1024_to_1176_#_1	737_to_1222_#_1	201_to_59_#_1	1384_to_1277_#_1	1022_to_1174_#_1	1022_to_1193_#_1	1368_to_1252_#_1	1387_to_1120_#_1	1334_to_1253_#_1	1004_to_1209_#_1	373_to_390_#_1	1381_to_1226_#_1	1381_to_1228_#_1	729_to_1244_#_1	290_to_757_#_1	1150_to_1158_#_1	796_to_975_#_1	377_to_254_#_1	1107_to_1118_#_1	804_to_1219_#_1	804_to_875_#_1	1013_to_1202_#_1	1278_to_1216_#_1	1334_to_902_#_1	86_to_6_#_1	390_to_255_#_1	636_to_645_#_1	990_to_1215_#_1	727_to_1226_#_1	224_to_523_#_1	1138_to_928_#_1	1023_to_1209_#_1	1367_to_1208_#_1	728_to_786_#_1	739_to_1217_#_1	817_to_1040_#_1	799_to_984_#_1	1035_to_1176_#_1	808_to_911_#_1	256_to_271_#_1	1022_to_1186_#_1	1145_to_34_#_1	94_to_3_#_1	786_to_1222_#_1	1008_to_1065_#_1	1107_to_1153_#_1	1108_to_1153_#_1	744_to_1218_#_1	809_to_878_#_1	1164_to_1177_#_1	379_to_257_#_1	1164_to_1172_#_1	375_to_274_#_1	809_to_1003_#_1	
@EndofLibrary
@NewLibrary: NC_004144_FHV_RNA2.seq_to_NC_004146.1_FHV_RNA1.seq
1400_to_2720_#_187	1378_to_1070_#_9	1386_to_2720_#_7	1400_to_2721_#_5	814_to_1327_#_3	901_to_169_#_2	804_to_2876_#_2	178_to_2646_#_2	1341_to_2721_#_1	1251_to_2526_#_1	1329_to_1791_#_1	1400_to_2724_#_1	1054_to_2440_#_1	201_to_2275_#_1	72_to_1036_#_1	1401_to_2720_#_1	
@EndofLibrary
@NewLibrary: NC_004144_FHV_RNA2.seq_to_NC_004144_FHV_RNA2.seq_RevStrand
1271_to_1299_#_1	
@EndofLibrary
