# Supplementary material for: Parallel ClickSeq and Nanopore sequencing elucidates the rapid evolution of defective-interfering RNAs in Flock House virus
Source: PLoS Pathog. 2017 May 5;13(5):e1006365. doi: 10.1371/journal.ppat.1006365 (PMC5435362; doi:10.1371/journal.ppat.1006365)
Supplement: S1 Datafile — Each passage in each replicate as well as the inoculum is shown. Output format, as described in Routh et al. [32], is given as “DonorCoord_to_AcceptorCoord_#_Counts”. This is the raw data used to populate Table 1and S1 Table. (ZIP) [file ppat.1006365.s009.zip › Supplementary_DataFile1_ClickSeq_Recs/P4R3_Virus_Recombination_Results.txt]

@NewLibrary: NC_004146.1_FHV_RNA1.seq_RevStrand_to_NC_004146.1_FHV_RNA1.seq
2192_to_2146_#_9	2457_to_2433_#_8	2737_to_2727_#_7	2467_to_2432_#_3	
@EndofLibrary
@NewLibrary: NC_004146.1_FHV_RNA1.seq_RevStrand_to_NC_004146.1_FHV_RNA1.seq_RevStrand
922_to_331_#_11	
@EndofLibrary
@NewLibrary: NC_004146.1_FHV_RNA1.seq_to_NC_004146.1_FHV_RNA1.seq
2545_to_2685_#_13949	1242_to_2311_#_9274	309_to_973_#_7303	2525_to_2560_#_6470	1232_to_2301_#_2685	318_to_1090_#_2209	391_to_896_#_1818	1241_to_2644_#_1395	1243_to_2309_#_1358	1243_to_2306_#_1344	1241_to_2298_#_1278	312_to_1102_#_876	2277_to_2435_#_804	1268_to_2277_#_776	1288_to_2219_#_680	326_to_2200_#_527	1286_to_2241_#_506	1288_to_2270_#_447	1243_to_2734_#_444	2618_to_2646_#_413	1261_to_2270_#_397	348_to_916_#_392	1241_to_2305_#_388	1241_to_2331_#_382	2513_to_2727_#_373	2862_to_2888_#_359	2581_to_2651_#_352	317_to_945_#_350	2524_to_2709_#_338	2584_to_2651_#_338	2530_to_2648_#_333	311_to_1104_#_329	1340_to_2277_#_329	355_to_908_#_326	2576_to_2643_#_300	2513_to_2646_#_271	2569_to_2645_#_267	2585_to_2645_#_258	301_to_1100_#_254	2541_to_2548_#_246	1268_to_2280_#_229	318_to_1045_#_229	2643_to_2725_#_228	2521_to_2709_#_225	2542_to_2558_#_225	2575_to_2658_#_218	318_to_1102_#_213	867_to_895_#_205	312_to_952_#_184	309_to_1090_#_174	313_to_941_#_167	294_to_1108_#_167	283_to_2306_#_158	1269_to_2275_#_158	1042_to_1060_#_157	310_to_1085_#_155	2524_to_2531_#_153	2646_to_2734_#_145	1293_to_2268_#_145	2602_to_2645_#_141	320_to_1083_#_140	1309_to_2264_#_140	2521_to_2710_#_136	1242_to_2301_#_133	2618_to_2679_#_131	319_to_941_#_129	1262_to_2277_#_125	391_to_908_#_123	309_to_940_#_118	302_to_1102_#_117	1302_to_1909_#_112	1262_to_2280_#_109	311_to_972_#_106	419_to_783_#_106	310_to_989_#_104	1001_to_1084_#_104	309_to_945_#_101	2585_to_2644_#_101	2513_to_2747_#_96	1749_to_1813_#_96	2643_to_2733_#_94	304_to_1100_#_92	1257_to_2275_#_91	1340_to_2205_#_90	1139_to_1192_#_87	671_to_2793_#_83	1262_to_2259_#_83	2621_to_2733_#_80	2257_to_2419_#_77	321_to_2265_#_76	2727_to_2734_#_73	2036_to_2184_#_73	2620_to_2729_#_71	1282_to_1994_#_71	1281_to_2236_#_71	2578_to_2666_#_71	2619_to_2645_#_69	1274_to_2277_#_69	316_to_952_#_68	1139_to_1196_#_67	283_to_1217_#_64	345_to_910_#_64	2619_to_2734_#_63	2601_to_2670_#_61	1244_to_2331_#_61	2595_to_2644_#_60	1135_to_1190_#_60	2585_to_2640_#_60	810_to_868_#_59	1291_to_2204_#_56	1288_to_2243_#_54	312_to_935_#_54	2547_to_2684_#_53	2505_to_2727_#_52	2544_to_2601_#_52	1276_to_2270_#_52	1360_to_2277_#_51	335_to_919_#_51	1302_to_1951_#_51	309_to_1051_#_49	1309_to_1922_#_49	1264_to_2279_#_48	2644_to_2685_#_47	395_to_894_#_47	1309_to_2255_#_47	2643_to_2701_#_47	343_to_911_#_46	2643_to_2686_#_46	2686_to_2708_#_46	1282_to_1961_#_45	344_to_915_#_45	2583_to_2654_#_45	205_to_2743_#_45	2522_to_2560_#_44	312_to_1087_#_44	310_to_1095_#_44	2525_to_2734_#_44	310_to_959_#_43	2628_to_2644_#_43	1245_to_2302_#_42	310_to_1088_#_42	811_to_896_#_42	2601_to_2671_#_41	2602_to_2649_#_41	1044_to_1051_#_40	1148_to_1191_#_39	1982_to_2274_#_38	2524_to_2726_#_38	1262_to_2265_#_38	2619_to_2725_#_38	1285_to_2264_#_38	1308_to_1936_#_38	1682_to_1689_#_38	377_to_957_#_38	2642_to_2697_#_37	581_to_783_#_36	2545_to_2739_#_36	821_to_869_#_36	2021_to_2299_#_35	1304_to_1903_#_35	578_to_783_#_34	2577_to_2629_#_34	2561_to_2733_#_33	2708_to_2726_#_33	1260_to_2278_#_33	1921_to_2260_#_33	2551_to_2708_#_33	1309_to_1925_#_33	2587_to_2646_#_32	2722_to_2732_#_32	2596_to_2642_#_32	2829_to_2990_#_31	1294_to_2264_#_31	430_to_770_#_31	2708_to_2525_#_31	2520_to_2706_#_31	2551_to_2598_#_30	2244_to_1135_#_30	1307_to_2220_#_30	2298_to_2306_#_30	422_to_915_#_29	1239_to_2299_#_29	111_to_22_#_29	309_to_1087_#_29	1288_to_1967_#_28	419_to_2199_#_28	317_to_972_#_28	1223_to_2520_#_27	2734_to_1212_#_27	2528_to_2733_#_27	2598_to_2647_#_27	2523_to_2558_#_26	2575_to_2645_#_26	282_to_1210_#_26	1513_to_1520_#_26	1241_to_2325_#_26	1231_to_2307_#_25	316_to_1102_#_25	1242_to_2303_#_25	2714_to_2734_#_25	2819_to_3001_#_25	1452_to_1743_#_24	2598_to_2645_#_24	2597_to_2648_#_24	1343_to_1647_#_24	1268_to_2265_#_24	1274_to_2007_#_24	2512_to_2708_#_24	1764_to_1801_#_23	1306_to_1956_#_23	656_to_781_#_23	1298_to_1951_#_23	2551_to_2686_#_23	305_to_2277_#_23	2524_to_2707_#_23	810_to_907_#_23	110_to_16_#_22	910_to_2831_#_22	364_to_905_#_22	2545_to_2645_#_22	2539_to_2679_#_22	1246_to_2306_#_22	381_to_915_#_21	1721_to_1872_#_21	312_to_958_#_21	396_to_907_#_21	2629_to_2644_#_21	391_to_1049_#_21	2586_to_2644_#_21	2727_to_2311_#_21	2548_to_2645_#_21	347_to_909_#_21	313_to_950_#_21	1279_to_2231_#_21	2587_to_2648_#_20	2551_to_2277_#_20	1282_to_2231_#_20	2726_to_2743_#_20	1238_to_2310_#_20	1762_to_1802_#_20	444_to_2041_#_20	1634_to_1668_#_20	318_to_1105_#_20	2560_to_2687_#_20	1139_to_2271_#_20	300_to_940_#_20	1245_to_2310_#_19	2729_to_2298_#_19	2591_to_2644_#_19	202_to_2311_#_19	404_to_2013_#_19	2630_to_2644_#_19	1243_to_2311_#_19	2521_to_2727_#_19	1242_to_2278_#_19	1309_to_1889_#_19	993_to_1051_#_19	309_to_1088_#_19	2547_to_2682_#_19	2738_to_2481_#_18	3107_to_1_#_18	867_to_880_#_18	1302_to_2011_#_18	2575_to_2652_#_18	1430_to_1476_#_18	1223_to_2310_#_18	2713_to_2738_#_18	867_to_907_#_18	2743_to_2311_#_18	335_to_887_#_18	1231_to_2310_#_18	3049_to_1192_#_18	1350_to_2326_#_18	2703_to_2831_#_17	2573_to_2648_#_17	2644_to_2306_#_17	1289_to_1969_#_17	1634_to_1661_#_17	1248_to_2305_#_17	342_to_1048_#_17	2678_to_2727_#_17	345_to_907_#_17	1268_to_2270_#_17	2550_to_2799_#_17	2558_to_2569_#_17	1260_to_2258_#_17	2376_to_2407_#_17	2724_to_2559_#_17	1136_to_1195_#_17	3053_to_2733_#_16	2407_to_284_#_16	2500_to_2734_#_16	2726_to_2322_#_16	2299_to_2310_#_16	2544_to_2557_#_16	2585_to_2651_#_16	2643_to_2665_#_16	484_to_2326_#_16	1347_to_1561_#_16	396_to_868_#_16	1353_to_2236_#_16	680_to_774_#_16	817_to_887_#_16	2757_to_2516_#_16	1916_to_2021_#_16	1514_to_1526_#_16	1764_to_1798_#_15	2601_to_2673_#_15	1243_to_2299_#_15	1263_to_1882_#_15	2579_to_2651_#_15	2761_to_2298_#_15	2141_to_2153_#_15	1301_to_1953_#_15	1279_to_2269_#_15	2480_to_2493_#_15	2585_to_2647_#_15	2547_to_1638_#_15	312_to_1090_#_15	316_to_2270_#_15	1276_to_2235_#_15	1044_to_1086_#_15	1259_to_2280_#_15	362_to_884_#_15	1313_to_2253_#_15	373_to_896_#_15	2325_to_2191_#_15	2542_to_2557_#_15	615_to_758_#_15	303_to_1090_#_14	1294_to_2165_#_14	2431_to_2461_#_14	2312_to_2483_#_14	1262_to_2275_#_14	2621_to_2727_#_14	1719_to_1924_#_14	1341_to_1669_#_14	1292_to_2224_#_14	2523_to_2733_#_14	2140_to_2148_#_14	677_to_783_#_14	1764_to_1873_#_14	1280_to_2266_#_14	1715_to_1872_#_14	2524_to_2708_#_14	1716_to_1867_#_13	681_to_766_#_13	1413_to_1540_#_13	392_to_813_#_13	1342_to_1634_#_13	539_to_688_#_13	2867_to_2944_#_13	1392_to_2460_#_13	2325_to_1654_#_13	406_to_1073_#_13	566_to_675_#_13	1262_to_2270_#_13	1374_to_1552_#_13	818_to_896_#_13	2325_to_2182_#_13	2630_to_2679_#_13	1226_to_2298_#_13	2643_to_2708_#_13	2513_to_2619_#_13	1308_to_1903_#_13	308_to_951_#_13	334_to_920_#_13	2708_to_2522_#_13	2547_to_2725_#_13	2531_to_2734_#_12	3049_to_94_#_12	418_to_787_#_12	2570_to_2619_#_12	344_to_1089_#_12	1292_to_2183_#_12	445_to_749_#_12	2687_to_2705_#_12	305_to_1102_#_12	106_to_20_#_12	2595_to_2650_#_12	439_to_446_#_12	371_to_391_#_12	1383_to_1639_#_12	1673_to_1707_#_12	972_to_1087_#_12	2650_to_2507_#_12	139_to_2759_#_12	2513_to_2522_#_12	310_to_1049_#_12	1341_to_1703_#_12	2585_to_2628_#_12	2280_to_2672_#_12	3046_to_2552_#_12	2252_to_2276_#_12	1350_to_2269_#_12	2258_to_2277_#_12	310_to_1084_#_12	1284_to_2239_#_12	2724_to_1212_#_12	305_to_2307_#_12	1902_to_2021_#_12	2726_to_2763_#_12	1014_to_1090_#_12	2541_to_2680_#_12	2708_to_2559_#_12	2746_to_1226_#_12	1330_to_1700_#_12	2506_to_2684_#_12	311_to_945_#_11	640_to_662_#_11	2330_to_2492_#_11	1582_to_1636_#_11	1564_to_1636_#_11	394_to_1082_#_11	1292_to_2196_#_11	578_to_640_#_11	2544_to_2687_#_11	1374_to_1546_#_11	1291_to_1969_#_11	2327_to_2743_#_11	1718_to_1887_#_11	1389_to_2042_#_11	704_to_741_#_11	3046_to_76_#_11	105_to_13_#_11	2663_to_2524_#_11	296_to_945_#_11	302_to_940_#_11	3048_to_2763_#_11	1262_to_2282_#_11	2152_to_2165_#_11	2638_to_1903_#_11	2629_to_2725_#_11	2537_to_2685_#_11	1749_to_1819_#_11	1343_to_1702_#_11	1222_to_1136_#_11	2023_to_2071_#_11	1284_to_2014_#_11	2574_to_2673_#_11	2542_to_2725_#_11	819_to_868_#_11	2579_to_2645_#_11	2725_to_2277_#_11	908_to_915_#_11	2370_to_2479_#_11	2832_to_2982_#_11	2013_to_2023_#_10	318_to_1073_#_10	2786_to_2833_#_10	2573_to_2803_#_10	1737_to_1831_#_10	1134_to_2245_#_10	328_to_953_#_10	1313_to_1722_#_10	2326_to_1804_#_10	1329_to_2266_#_10	2539_to_2747_#_10	1302_to_1920_#_10	2723_to_2630_#_10	336_to_916_#_10	539_to_957_#_10	348_to_908_#_10	518_to_771_#_10	2517_to_2548_#_10	1304_to_2199_#_10	1330_to_1689_#_10	2560_to_2748_#_10	2325_to_2192_#_10	2214_to_2376_#_10	310_to_2306_#_10	1002_to_231_#_10	2781_to_2788_#_10	1308_to_1720_#_10	2876_to_2748_#_10	1293_to_2275_#_10	2548_to_2728_#_10	1421_to_1434_#_10	1083_to_22_#_9	413_to_786_#_9	944_to_960_#_9	1660_to_1668_#_9	2541_to_2558_#_9	1245_to_2307_#_9	2530_to_2726_#_9	2577_to_2649_#_9	2811_to_2819_#_9	2502_to_2734_#_9	1233_to_2319_#_9	2517_to_2747_#_9	528_to_1082_#_9	2102_to_2152_#_9	378_to_895_#_9	1582_to_1607_#_9	204_to_2309_#_9	2887_to_2902_#_9	982_to_1045_#_9	976_to_1083_#_9	1141_to_1168_#_9	1044_to_1783_#_9	1234_to_2285_#_9	2722_to_1902_#_9	1581_to_1702_#_9	316_to_1085_#_9	1241_to_2322_#_9	2586_to_2513_#_9	2584_to_2645_#_9	3055_to_2789_#_9	1592_to_1605_#_9	2762_to_1224_#_9	2584_to_2630_#_9	1198_to_1994_#_9	576_to_668_#_9	1301_to_1992_#_9	282_to_2275_#_9	1981_to_2012_#_9	2506_to_2711_#_9	1293_to_2269_#_9	2304_to_2506_#_9	2525_to_2687_#_9	331_to_922_#_9	1293_to_2222_#_9	2726_to_2514_#_9	1288_to_2235_#_9	1262_to_2262_#_9	2524_to_1191_#_9	2541_to_2683_#_9	1242_to_22_#_9	1232_to_2306_#_8	2271_to_2533_#_8	347_to_910_#_8	1340_to_1663_#_8	1337_to_2190_#_8	702_to_742_#_8	2542_to_2687_#_8	1291_to_2327_#_8	809_to_896_#_8	938_to_1105_#_8	1667_to_1689_#_8	2556_to_2687_#_8	307_to_2267_#_8	808_to_857_#_8	1351_to_1899_#_8	1733_to_1872_#_8	686_to_771_#_8	1302_to_1900_#_8	430_to_771_#_8	1266_to_2206_#_8	770_to_783_#_8	420_to_583_#_8	3048_to_2788_#_8	2512_to_2720_#_8	369_to_909_#_8	2742_to_2522_#_8	2558_to_2724_#_8	525_to_868_#_8	2016_to_2191_#_8	1080_to_938_#_8	324_to_946_#_8	640_to_647_#_8	2377_to_2406_#_8	2801_to_2557_#_8	1138_to_2619_#_8	1383_to_2245_#_8	2571_to_2403_#_8	1013_to_1086_#_8	2861_to_2881_#_8	1240_to_2309_#_8	318_to_1089_#_8	351_to_907_#_8	582_to_772_#_8	1284_to_1969_#_8	1302_to_1888_#_8	1907_to_1920_#_8	2042_to_2049_#_7	1689_to_1719_#_7	1384_to_1538_#_7	2585_to_2655_#_7	1412_to_1503_#_7	1245_to_2300_#_7	344_to_783_#_7	310_to_945_#_7	3046_to_1137_#_7	1258_to_2270_#_7	2575_to_2641_#_7	1291_to_1967_#_7	344_to_910_#_7	2520_to_2691_#_7	2305_to_2508_#_7	646_to_662_#_7	2732_to_2644_#_7	2011_to_2264_#_7	1288_to_1969_#_7	318_to_1015_#_7	1351_to_2236_#_7	2575_to_2651_#_7	1340_to_1633_#_7	2742_to_2319_#_7	319_to_1088_#_7	1410_to_1537_#_7	3024_to_2774_#_7	1756_to_1805_#_7	2533_to_2696_#_7	983_to_1084_#_7	1281_to_2239_#_7	359_to_879_#_7	2644_to_2744_#_7	713_to_738_#_7	310_to_1059_#_7	2578_to_2669_#_7	1293_to_2139_#_7	1605_to_1981_#_7	820_to_1040_#_7	2513_to_2710_#_7	1350_to_1701_#_7	300_to_1102_#_7	2376_to_2383_#_7	1222_to_2307_#_7	2853_to_2902_#_7	688_to_779_#_7	2596_to_2672_#_7	1136_to_2310_#_6	1410_to_1552_#_6	2040_to_2049_#_6	2020_to_2233_#_6	2642_to_2682_#_6	391_to_1103_#_6	431_to_765_#_6	2662_to_2526_#_6	1319_to_414_#_6	1242_to_2310_#_6	1260_to_2311_#_6	2596_to_2669_#_6	2708_to_2727_#_6	2488_to_2504_#_6	2770_to_2269_#_6	1227_to_2310_#_6	615_to_742_#_6	439_to_767_#_6	2643_to_2699_#_6	102_to_12_#_6	2557_to_2585_#_6	887_to_897_#_6	3054_to_2559_#_6	1428_to_1617_#_6	2584_to_2643_#_6	1389_to_1058_#_6	1128_to_2277_#_6	1981_to_2276_#_6	2042_to_1924_#_6	389_to_909_#_6	309_to_2014_#_6	879_to_895_#_6	305_to_1101_#_6	1386_to_1606_#_6	1282_to_1974_#_6	2630_to_2733_#_6	2584_to_2654_#_6	2579_to_2647_#_6	2307_to_1103_#_6	1282_to_2191_#_6	575_to_783_#_6	993_to_1015_#_6	2713_to_2741_#_6	1306_to_1718_#_6	1309_to_1901_#_6	1394_to_1542_#_6	1283_to_2272_#_6	2830_to_2704_#_5	1416_to_1526_#_5	368_to_909_#_5	810_to_887_#_5	627_to_666_#_5	326_to_930_#_5	582_to_421_#_5	1138_to_1152_#_5	2734_to_2197_#_5	1308_to_1951_#_5	2515_to_2644_#_5	1005_to_202_#_5	2569_to_2603_#_5	2828_to_2994_#_5	367_to_818_#_5	821_to_916_#_5	316_to_940_#_5	2714_to_2733_#_5	347_to_1998_#_5	2297_to_2506_#_5	2371_to_2383_#_5	3053_to_2763_#_5	108_to_21_#_5	394_to_887_#_5	2729_to_2506_#_5	2833_to_2876_#_5	939_to_968_#_5	2601_to_2646_#_5	2680_to_2732_#_5	2540_to_2644_#_5	2620_to_2639_#_5	312_to_947_#_5	391_to_827_#_5	2726_to_2319_#_5	2076_to_2168_#_5	2552_to_2645_#_5	2762_to_1191_#_5	2834_to_2983_#_5	2742_to_1226_#_5	2833_to_2843_#_5	2861_to_2981_#_5	2298_to_2199_#_5	787_to_818_#_5	2299_to_1139_#_5	2562_to_2742_#_5	342_to_915_#_5	818_to_869_#_5	2569_to_2576_#_5	317_to_2285_#_5	2322_to_2196_#_5	2576_to_2644_#_5	2762_to_2310_#_5	639_to_985_#_5	683_to_759_#_5	2021_to_2206_#_5	1104_to_1015_#_5	1257_to_2287_#_5	2304_to_2724_#_5	531_to_886_#_5	1752_to_1810_#_5	2337_to_2880_#_5	425_to_783_#_5	423_to_783_#_5	395_to_915_#_5	2382_to_2402_#_5	310_to_1097_#_5	1083_to_984_#_5	380_to_915_#_5	2682_to_2726_#_5	475_to_2285_#_5	2576_to_2671_#_5	1386_to_2406_#_5	3048_to_2804_#_5	105_to_2877_#_5	1129_to_1196_#_5	2677_to_2785_#_5	1614_to_1640_#_5	2643_to_2721_#_4	2040_to_2047_#_4	615_to_811_#_4	2547_to_2746_#_4	312_to_1015_#_4	2643_to_2650_#_4	338_to_920_#_4	2592_to_2644_#_4	2578_to_2654_#_4	313_to_986_#_4	2312_to_2326_#_4	372_to_909_#_4	2513_to_2708_#_4	2724_to_2735_#_4	307_to_970_#_4	2569_to_2644_#_4	261_to_466_#_4	1317_to_1903_#_4	390_to_809_#_4	1542_to_1903_#_4	335_to_1083_#_4	2580_to_2667_#_4	2647_to_2009_#_4	370_to_906_#_4	1242_to_2513_#_4	349_to_907_#_4	325_to_1085_#_4	1044_to_1087_#_4	3052_to_2833_#_4	1001_to_1008_#_4	2563_to_2645_#_4	2010_to_2021_#_4	1837_to_1872_#_4	1245_to_2602_#_4	111_to_13_#_4	1981_to_1991_#_4	338_to_1080_#_4	1752_to_1798_#_4	1759_to_1799_#_4	1661_to_1690_#_4	2159_to_2670_#_4	945_to_1086_#_4	309_to_2287_#_4	1992_to_2268_#_4	2593_to_2630_#_4	303_to_952_#_4	852_to_868_#_4	2621_to_2726_#_4	2546_to_2687_#_4	2587_to_2665_#_4	309_to_1089_#_4	1018_to_1028_#_4	2523_to_2557_#_4	2264_to_2277_#_4	1696_to_2704_#_4	376_to_1006_#_4	2408_to_2481_#_4	1329_to_1903_#_4	1504_to_1546_#_4	1606_to_1630_#_4	1606_to_1634_#_4	2121_to_2143_#_4	1942_to_2480_#_4	2041_to_2199_#_4	529_to_962_#_4	693_to_766_#_4	1348_to_1274_#_4	1356_to_1887_#_4	304_to_1106_#_4	305_to_957_#_4	996_to_1009_#_4	391_to_876_#_4	1306_to_1924_#_4	2629_to_2747_#_4	1257_to_2257_#_4	303_to_973_#_4	2644_to_2735_#_4	2643_to_2700_#_4	2627_to_2644_#_4	2724_to_1903_#_4	2570_to_2179_#_4	1006_to_2569_#_4	1038_to_1058_#_4	2760_to_2544_#_4	1190_to_1203_#_3	1036_to_1045_#_3	1244_to_2298_#_3	2737_to_2500_#_3	2580_to_2644_#_3	2862_to_2894_#_3	1341_to_1217_#_3	2861_to_2898_#_3	2516_to_2713_#_3	691_to_767_#_3	1293_to_2557_#_3	2628_to_2650_#_3	316_to_947_#_3	1519_to_1341_#_3	2818_to_2843_#_3	356_to_915_#_3	2618_to_2686_#_3	3054_to_16_#_3	1305_to_1872_#_3	313_to_1103_#_3	202_to_2299_#_3	1315_to_501_#_3	2862_to_2885_#_3	1242_to_2515_#_3	867_to_887_#_3	2711_to_2514_#_3	2091_to_1924_#_3	336_to_2308_#_3	2707_to_2513_#_3	2541_to_2643_#_3	2875_to_2938_#_3	2814_to_2999_#_3	2431_to_2462_#_3	2264_to_2575_#_3	2594_to_2628_#_3	2721_to_2507_#_3	2912_to_2932_#_3	1569_to_1635_#_3	820_to_899_#_3	2741_to_1226_#_3	2106_to_2167_#_3	2543_to_2602_#_3	1339_to_1699_#_3	2376_to_2402_#_3	1767_to_1798_#_3	2547_to_2681_#_3	105_to_17_#_3	312_to_1093_#_3	816_to_895_#_3	688_to_767_#_3	485_to_36_#_3	1708_to_945_#_3	2725_to_2514_#_3	2247_to_2669_#_3	1309_to_2267_#_3	2325_to_2198_#_3	2324_to_2235_#_3	820_to_887_#_3	3025_to_2734_#_3	1034_to_1049_#_3	309_to_1081_#_3	1350_to_2191_#_3	2686_to_2285_#_3	390_to_883_#_3	2858_to_2886_#_3	2664_to_196_#_3	1289_to_2237_#_3	1428_to_1520_#_3	3053_to_2743_#_3	703_to_738_#_3	317_to_908_#_3	2401_to_1210_#_2	2297_to_1249_#_2	1268_to_2256_#_2	2742_to_2302_#_2	1128_to_2709_#_2	2039_to_2190_#_2	1752_to_1807_#_2	2183_to_2316_#_2	659_to_782_#_2	722_to_903_#_2	2940_to_2305_#_2	1750_to_1817_#_2	2706_to_2525_#_2	1282_to_2199_#_2	1520_to_1388_#_2	2010_to_2235_#_2	1242_to_2523_#_2	2584_to_2441_#_2	680_to_783_#_2	437_to_2298_#_2	476_to_2223_#_2	817_to_865_#_2	2085_to_2104_#_2	310_to_203_#_2	2548_to_2735_#_2	2325_to_2041_#_2	3014_to_2764_#_2	2575_to_2649_#_2	1523_to_1416_#_2	974_to_1042_#_2	2714_to_2735_#_2	541_to_888_#_2	2569_to_2642_#_2	1379_to_1542_#_2	2833_to_2757_#_2	2826_to_2327_#_2	2540_to_2685_#_2	2991_to_2480_#_2	866_to_914_#_2	1342_to_1919_#_2	1386_to_1537_#_2	1293_to_1966_#_2	1293_to_1967_#_2	1293_to_1963_#_2	582_to_374_#_2	1288_to_1797_#_2	2768_to_2986_#_2	2724_to_205_#_2	2299_to_1246_#_2	2733_to_2206_#_2	2310_to_1140_#_2	1643_to_1655_#_2	2094_to_2165_#_2	1308_to_1942_#_2	1330_to_1691_#_2	2542_to_2738_#_2	1308_to_1949_#_2	472_to_2285_#_2	1036_to_1058_#_2	1321_to_1922_#_2	1138_to_1015_#_2	1592_to_1644_#_2	2651_to_2725_#_2	2526_to_2561_#_2	2742_to_2518_#_2	481_to_1330_#_2	1350_to_1903_#_2	1362_to_1501_#_2	3056_to_2686_#_2	545_to_770_#_2	1264_to_2252_#_2	1919_to_1974_#_2	2748_to_1212_#_2	370_to_884_#_2	2514_to_2734_#_2	1244_to_2277_#_2	1606_to_1664_#_2	1261_to_2271_#_2	1362_to_1628_#_2	1450_to_1457_#_2	2724_to_20_#_2	1556_to_2850_#_2	2269_to_2581_#_2	2707_to_2310_#_2	369_to_904_#_2	304_to_941_#_2	2578_to_2651_#_2	2274_to_1135_#_2	3043_to_2734_#_2	1287_to_2236_#_2	2852_to_2921_#_2	439_to_538_#_2	306_to_970_#_2	323_to_964_#_2	320_to_1092_#_2	2479_to_1908_#_2	2299_to_2205_#_2	439_to_470_#_2	1661_to_1703_#_2	2257_to_2278_#_2	204_to_38_#_2	3047_to_2754_#_2	2833_to_2981_#_2	2547_to_2557_#_2	2431_to_2446_#_2	877_to_895_#_2	1347_to_1653_#_2	363_to_907_#_2	391_to_1046_#_2	2511_to_2687_#_2	2973_to_2981_#_2	423_to_946_#_2	332_to_378_#_2	1632_to_1663_#_2	2709_to_2559_#_2	907_to_2725_#_2	2726_to_2506_#_2	2316_to_2192_#_2	2877_to_2983_#_2	2834_to_2945_#_2	3087_to_2327_#_2	2746_to_2514_#_2	2404_to_2479_#_2	2861_to_2886_#_2	1536_to_1606_#_2	2570_to_2602_#_2	547_to_784_#_2	2042_to_2062_#_2	2310_to_1243_#_2	1244_to_1102_#_2	388_to_818_#_2	2513_to_2712_#_2	2313_to_2456_#_2	2301_to_1242_#_2	1778_to_1788_#_2	525_to_807_#_2	2300_to_1243_#_2	378_to_915_#_2	318_to_2269_#_2	378_to_868_#_2	2323_to_2192_#_2	2541_to_2682_#_2	311_to_975_#_2	2102_to_2163_#_2	309_to_1093_#_2	522_to_537_#_2	390_to_904_#_2	583_to_887_#_2	1288_to_2256_#_2	2627_to_2734_#_2	1344_to_2269_#_2	2076_to_2085_#_2	2101_to_2163_#_2	2697_to_2540_#_1	420_to_916_#_1	1639_to_1691_#_1	1813_to_1841_#_1	2502_to_2246_#_1	2524_to_2806_#_1	2762_to_2619_#_1	2310_to_1192_#_1	3049_to_2877_#_1	1522_to_1411_#_1	2726_to_2520_#_1	2011_to_2019_#_1	314_to_954_#_1	1269_to_2278_#_1	255_to_1196_#_1	546_to_811_#_1	2537_to_2677_#_1	2524_to_2544_#_1	3047_to_2507_#_1	2801_to_3010_#_1	3012_to_2521_#_1	1240_to_2310_#_1	582_to_392_#_1	2649_to_2504_#_1	389_to_895_#_1	2644_to_2550_#_1	1239_to_2642_#_1	1190_to_2653_#_1	1254_to_2299_#_1	1938_to_1955_#_1	2524_to_2727_#_1	487_to_296_#_1	1243_to_2646_#_1	1257_to_2277_#_1	2685_to_2709_#_1	355_to_896_#_1	1282_to_2275_#_1	305_to_963_#_1	2331_to_2206_#_1	2608_to_2615_#_1	1828_to_2553_#_1	578_to_765_#_1	390_to_940_#_1	2854_to_2980_#_1	1396_to_1700_#_1	307_to_941_#_1	1341_to_1690_#_1	2892_to_2901_#_1	2833_to_2960_#_1	2523_to_2711_#_1	2163_to_2743_#_1	2255_to_1995_#_1	1262_to_2261_#_1	1154_to_2784_#_1	2885_to_2372_#_1	1348_to_2199_#_1	2819_to_2018_#_1	2309_to_2200_#_1	307_to_1091_#_1	2706_to_2559_#_1	1048_to_1084_#_1	1294_to_1957_#_1	1280_to_2271_#_1	1326_to_1705_#_1	1302_to_2164_#_1	2479_to_2153_#_1	2548_to_2689_#_1	2548_to_2748_#_1	1448_to_1459_#_1	2719_to_2513_#_1	2801_to_2865_#_1	534_to_783_#_1	1525_to_1784_#_1	923_to_435_#_1	342_to_895_#_1	2723_to_2551_#_1	1130_to_1197_#_1	1941_to_1051_#_1	2855_to_2945_#_1	2325_to_2234_#_1	2325_to_1984_#_1	2686_to_2725_#_1	1310_to_1926_#_1	2889_to_2938_#_1	2514_to_1243_#_1	2507_to_2570_#_1	659_to_984_#_1	1317_to_1146_#_1	2833_to_2841_#_1	841_to_887_#_1	209_to_21_#_1	2861_to_1226_#_1	2525_to_2733_#_1	2709_to_2525_#_1	2679_to_2715_#_1	1324_to_1704_#_1	2748_to_2759_#_1	390_to_1105_#_1	2787_to_2703_#_1	2783_to_21_#_1	439_to_787_#_1	3046_to_2709_#_1	2833_to_2901_#_1	2727_to_2308_#_1	2643_to_2516_#_1	2906_to_2922_#_1	1141_to_1195_#_1	686_to_777_#_1	972_to_1090_#_1	2595_to_2641_#_1	2633_to_1988_#_1	2813_to_2822_#_1	484_to_2982_#_1	2539_to_2417_#_1	2545_to_2735_#_1	2503_to_2513_#_1	1847_to_1867_#_1	2018_to_2236_#_1	2277_to_296_#_1	2020_to_2191_#_1	2555_to_2643_#_1	294_to_2305_#_1	2525_to_2710_#_1	1287_to_2244_#_1	2863_to_2881_#_1	2520_to_2725_#_1	1982_to_2269_#_1	1005_to_214_#_1	3047_to_2741_#_1	2732_to_2491_#_1	1304_to_2189_#_1	639_to_880_#_1	313_to_1970_#_1	354_to_898_#_1	2513_to_2788_#_1	128_to_16_#_1	1943_to_1855_#_1	2733_to_2523_#_1	318_to_1094_#_1	1416_to_1525_#_1	1238_to_2300_#_1	2540_to_2549_#_1	439_to_327_#_1	1662_to_1514_#_1	1274_to_2270_#_1	91_to_103_#_1	1719_to_1927_#_1	1733_to_1831_#_1	2551_to_2691_#_1	1288_to_1139_#_1	1242_to_2309_#_1	294_to_202_#_1	532_to_547_#_1	2306_to_1246_#_1	1310_to_1911_#_1	1298_to_1932_#_1	2732_to_2516_#_1	1193_to_2503_#_1	1231_to_2299_#_1	1230_to_2305_#_1	1281_to_2020_#_1	1308_to_1920_#_1	2618_to_2571_#_1	1763_to_1802_#_1	591_to_783_#_1	2522_to_2705_#_1	1308_to_1923_#_1	1285_to_1196_#_1	199_to_213_#_1	2285_to_2163_#_1	320_to_1047_#_1	1277_to_2271_#_1	1285_to_2255_#_1	2082_to_2164_#_1	1342_to_1682_#_1	1048_to_1091_#_1	318_to_952_#_1	1293_to_1970_#_1	2724_to_2733_#_1	2019_to_2154_#_1	309_to_1101_#_1	2585_to_2642_#_1	1734_to_1833_#_1	2594_to_2618_#_1	522_to_765_#_1	2805_to_2893_#_1	453_to_742_#_1	2034_to_2042_#_1	2391_to_2278_#_1	2401_to_2479_#_1	391_to_916_#_1	544_to_689_#_1	1288_to_2279_#_1	2823_to_2921_#_1	326_to_2199_#_1	973_to_1084_#_1	287_to_2280_#_1	2824_to_2994_#_1	2584_to_2638_#_1	1762_to_1624_#_1	603_to_617_#_1	2310_to_1209_#_1	1289_to_2265_#_1	1231_to_1139_#_1	1703_to_2729_#_1	2619_to_2741_#_1	1387_to_1556_#_1	2727_to_2789_#_1	2804_to_2301_#_1	2557_to_2577_#_1	354_to_907_#_1	1241_to_2297_#_1	472_to_2229_#_1	1283_to_2244_#_1	2746_to_1139_#_1	1909_to_2515_#_1	2628_to_2914_#_1	819_to_895_#_1	2493_to_2502_#_1	336_to_203_#_1	2554_to_2733_#_1	2569_to_1903_#_1	2770_to_3020_#_1	702_to_740_#_1	1432_to_1640_#_1	2833_to_3000_#_1	406_to_887_#_1	2726_to_204_#_1	2376_to_1224_#_1	1234_to_2303_#_1	2270_to_1999_#_1	1736_to_1853_#_1	1763_to_1639_#_1	2630_to_2640_#_1	1451_to_1783_#_1	297_to_1106_#_1	2616_to_2644_#_1	373_to_869_#_1	1245_to_2303_#_1	1293_to_2140_#_1	310_to_1056_#_1	1347_to_1223_#_1	1195_to_2278_#_1	1337_to_2275_#_1	2413_to_2421_#_1	2547_to_2440_#_1	2708_to_2277_#_1	1082_to_985_#_1	2623_to_2735_#_1	1979_to_2268_#_1	307_to_953_#_1	1689_to_1887_#_1	273_to_2277_#_1	2677_to_2729_#_1	2541_to_2644_#_1	2920_to_2933_#_1	658_to_558_#_1	2020_to_2506_#_1	2831_to_2939_#_1	2892_to_2981_#_1	1282_to_2269_#_1	2016_to_1093_#_1	1278_to_2257_#_1	303_to_313_#_1	2642_to_2696_#_1	3044_to_2806_#_1	2719_to_2560_#_1	2547_to_1903_#_1	2917_to_2926_#_1	2156_to_2177_#_1	2835_to_2889_#_1	575_to_582_#_1	1240_to_2306_#_1	2313_to_2329_#_1	1273_to_1970_#_1	1284_to_1968_#_1	104_to_21_#_1	2272_to_2430_#_1	344_to_370_#_1	203_to_2747_#_1	1452_to_1459_#_1	1600_to_1649_#_1	2643_to_2268_#_1	2861_to_2938_#_1	1717_to_1894_#_1	2151_to_2161_#_1	1246_to_2309_#_1	1042_to_938_#_1	2803_to_2867_#_1	328_to_2202_#_1	1241_to_2289_#_1	2619_to_2276_#_1	342_to_1083_#_1	2740_to_1222_#_1	2754_to_2158_#_1	2308_to_1244_#_1	2257_to_1999_#_1	2296_to_2256_#_1	1383_to_1627_#_1	821_to_896_#_1	1279_to_2241_#_1	2522_to_2734_#_1	1267_to_2276_#_1	
@EndofLibrary
@NewLibrary: NC_004146.1_FHV_RNA1.seq_to_NC_004144_FHV_RNA2.seq
84_to_501_#_12	2370_to_1177_#_12	47_to_1335_#_5	1763_to_1144_#_2	2832_to_1098_#_1	
@EndofLibrary
@NewLibrary: NC_004144_FHV_RNA2.seq_to_NC_004144_FHV_RNA2.seq
249_to_517_#_94411	242_to_525_#_17347	738_to_1219_#_17067	249_to_520_#_8243	778_to_1219_#_5597	1086_to_1175_#_3048	246_to_518_#_2096	250_to_513_#_1322	248_to_517_#_1012	725_to_1231_#_701	250_to_517_#_591	224_to_525_#_541	1086_to_1176_#_514	247_to_257_#_509	734_to_1233_#_383	738_to_1223_#_333	727_to_1229_#_318	786_to_1215_#_277	809_to_1195_#_277	241_to_526_#_210	730_to_1227_#_204	731_to_1231_#_194	729_to_1229_#_183	247_to_515_#_158	1085_to_1176_#_143	1095_to_1165_#_134	247_to_517_#_130	249_to_519_#_124	1401_to_4_#_120	725_to_1228_#_101	274_to_518_#_84	730_to_1222_#_84	727_to_1219_#_80	1110_to_1119_#_76	1017_to_1198_#_76	1113_to_1120_#_70	1086_to_1174_#_50	726_to_1231_#_47	730_to_1229_#_46	1131_to_1145_#_45	379_to_469_#_43	1016_to_1198_#_40	249_to_516_#_38	1024_to_1190_#_38	1022_to_1190_#_36	491_to_1171_#_36	1086_to_1172_#_35	1022_to_1186_#_35	1022_to_1187_#_35	737_to_1218_#_34	358_to_503_#_32	253_to_517_#_32	786_to_1001_#_31	1399_to_1_#_30	739_to_1220_#_30	733_to_1217_#_29	843_to_852_#_28	1022_to_1192_#_28	1382_to_1279_#_28	738_to_1222_#_26	231_to_519_#_23	1111_to_1145_#_23	793_to_991_#_22	757_to_1208_#_22	1086_to_1178_#_21	796_to_987_#_20	807_to_886_#_20	804_to_980_#_20	1080_to_1178_#_19	985_to_1199_#_19	999_to_1214_#_19	730_to_1228_#_18	727_to_1233_#_18	880_to_947_#_18	800_to_980_#_17	901_to_923_#_17	805_to_887_#_17	1106_to_1150_#_17	357_to_466_#_17	1081_to_1176_#_17	786_to_1211_#_16	360_to_503_#_16	1105_to_1153_#_16	803_to_1000_#_15	1022_to_1191_#_15	1119_to_1145_#_15	376_to_254_#_15	1099_to_1166_#_14	1335_to_1252_#_14	1400_to_1_#_14	32_to_1331_#_14	1108_to_1153_#_14	1382_to_1259_#_13	437_to_468_#_13	143_to_4_#_13	1095_to_1117_#_13	438_to_456_#_13	757_to_1051_#_13	725_to_1236_#_12	1329_to_1034_#_12	373_to_243_#_12	1078_to_1185_#_12	1018_to_1198_#_12	797_to_992_#_12	1080_to_1177_#_12	1105_to_1154_#_12	1328_to_1207_#_12	280_to_501_#_12	248_to_509_#_11	725_to_1234_#_11	723_to_1236_#_11	880_to_958_#_11	1082_to_1174_#_11	1114_to_1146_#_11	786_to_1192_#_11	140_to_155_#_11	456_to_485_#_11	817_to_958_#_11	227_to_524_#_11	1062_to_1199_#_11	274_to_508_#_11	377_to_256_#_11	832_to_850_#_11	374_to_468_#_11	725_to_1233_#_10	728_to_1235_#_10	348_to_508_#_10	804_to_953_#_10	1090_to_1165_#_10	1024_to_1192_#_10	360_to_497_#_10	241_to_524_#_10	1098_to_1156_#_10	1067_to_1199_#_9	391_to_425_#_9	335_to_507_#_9	901_to_928_#_9	441_to_466_#_9	798_to_987_#_9	249_to_344_#_9	801_to_948_#_9	1083_to_1174_#_9	786_to_886_#_9	292_to_323_#_9	1097_to_1119_#_9	1065_to_1191_#_9	1113_to_320_#_9	359_to_507_#_9	879_to_888_#_9	1014_to_1199_#_8	1330_to_587_#_8	799_to_984_#_8	358_to_497_#_8	801_to_887_#_8	228_to_524_#_8	356_to_497_#_8	1079_to_1172_#_8	199_to_33_#_8	877_to_1215_#_8	796_to_986_#_8	43_to_80_#_8	818_to_863_#_8	787_to_998_#_8	789_to_805_#_8	787_to_963_#_8	801_to_984_#_8	1135_to_1143_#_7	725_to_1237_#_7	814_to_958_#_7	730_to_1223_#_7	1121_to_1140_#_7	891_to_1181_#_7	425_to_468_#_7	754_to_1207_#_7	728_to_1231_#_7	378_to_472_#_7	784_to_1222_#_7	1016_to_1202_#_7	503_to_1184_#_7	1390_to_1211_#_7	1098_to_1162_#_7	250_to_515_#_7	1009_to_1206_#_7	737_to_1217_#_7	223_to_521_#_7	729_to_1219_#_7	1335_to_1246_#_6	885_to_987_#_6	358_to_266_#_6	1082_to_1183_#_6	360_to_236_#_6	1336_to_945_#_6	1363_to_1236_#_6	803_to_1214_#_6	876_to_886_#_6	138_to_154_#_6	1119_to_1177_#_6	607_to_485_#_6	616_to_32_#_6	361_to_468_#_6	360_to_443_#_6	1072_to_1177_#_6	1011_to_1208_#_6	358_to_381_#_6	1078_to_1173_#_6	810_to_1006_#_6	360_to_456_#_6	359_to_508_#_6	801_to_985_#_6	286_to_324_#_5	730_to_1224_#_5	1081_to_1165_#_5	1111_to_1156_#_5	106_to_22_#_5	243_to_525_#_5	1106_to_1153_#_5	248_to_520_#_5	814_to_877_#_5	391_to_452_#_5	286_to_497_#_5	1388_to_1280_#_5	293_to_321_#_5	1107_to_1156_#_5	379_to_257_#_5	1079_to_1175_#_4	1062_to_1171_#_4	1095_to_1120_#_4	1028_to_1173_#_4	1090_to_1176_#_4	725_to_1238_#_4	875_to_1206_#_4	796_to_947_#_4	797_to_1009_#_4	250_to_260_#_4	1400_to_1039_#_4	1225_to_1001_#_4	248_to_518_#_4	224_to_339_#_4	389_to_257_#_4	1387_to_1229_#_4	820_to_962_#_4	208_to_79_#_4	728_to_1246_#_4	1090_to_1172_#_4	1075_to_1175_#_4	806_to_979_#_4	797_to_949_#_4	1083_to_1176_#_4	727_to_1215_#_4	807_to_1096_#_4	1129_to_1148_#_4	1096_to_1158_#_4	901_to_947_#_4	1117_to_1146_#_4	1079_to_1087_#_4	1334_to_1255_#_4	118_to_152_#_4	262_to_505_#_4	1382_to_1120_#_4	252_to_523_#_4	427_to_260_#_4	797_to_963_#_3	902_to_144_#_3	357_to_442_#_3	1085_to_1174_#_3	1089_to_1097_#_3	1087_to_1172_#_3	873_to_886_#_3	389_to_428_#_3	443_to_490_#_3	970_to_1179_#_3	744_to_1204_#_3	736_to_1219_#_3	1039_to_1177_#_3	245_to_518_#_3	1352_to_1259_#_3	991_to_1150_#_3	1068_to_1177_#_3	1334_to_707_#_3	451_to_359_#_3	111_to_166_#_3	1075_to_1174_#_3	726_to_1233_#_3	738_to_773_#_3	1095_to_1145_#_3	787_to_1001_#_3	885_to_947_#_3	1351_to_1260_#_3	827_to_1215_#_3	467_to_362_#_3	250_to_518_#_3	377_to_254_#_3	807_to_972_#_3	729_to_1245_#_3	730_to_1219_#_3	1357_to_914_#_3	739_to_1219_#_3	178_to_84_#_3	1116_to_1139_#_3	1081_to_1172_#_3	885_to_1193_#_3	786_to_1222_#_3	1037_to_1178_#_3	809_to_875_#_3	1380_to_1219_#_2	249_to_513_#_2	1334_to_1145_#_2	455_to_471_#_2	800_to_987_#_2	967_to_1206_#_2	606_to_471_#_2	262_to_500_#_2	804_to_868_#_2	1022_to_1193_#_2	836_to_852_#_2	609_to_201_#_2	1090_to_1120_#_2	1352_to_1219_#_2	800_to_878_#_2	1379_to_888_#_2	454_to_198_#_2	1023_to_1185_#_2	142_to_43_#_2	779_to_1199_#_2	783_to_1214_#_2	1329_to_1145_#_2	1367_to_707_#_2	778_to_1222_#_2	948_to_588_#_2	1336_to_1210_#_2	1027_to_1182_#_2	359_to_366_#_2	376_to_469_#_2	1025_to_1189_#_2	1025_to_1188_#_2	1387_to_1295_#_2	1106_to_1156_#_2	178_to_43_#_2	1087_to_1121_#_2	718_to_1241_#_2	718_to_1245_#_2	728_to_1229_#_2	807_to_862_#_2	731_to_1227_#_2	726_to_1236_#_2	726_to_1234_#_2	451_to_257_#_2	728_to_1233_#_2	1111_to_1151_#_2	780_to_1221_#_2	244_to_517_#_2	224_to_526_#_2	246_to_517_#_2	753_to_1211_#_2	800_to_956_#_2	875_to_1000_#_2	737_to_1222_#_2	1113_to_987_#_2	442_to_471_#_2	353_to_468_#_2	725_to_1229_#_2	1003_to_1211_#_2	1004_to_1209_#_2	744_to_1219_#_2	387_to_452_#_2	223_to_38_#_2	723_to_1223_#_2	379_to_494_#_2	807_to_1216_#_2	738_to_1229_#_2	37_to_224_#_2	787_to_1010_#_2	1164_to_1177_#_2	254_to_75_#_2	740_to_1219_#_2	71_to_89_#_1	249_to_518_#_1	718_to_1236_#_1	719_to_1230_#_1	1012_to_1219_#_1	734_to_1224_#_1	738_to_577_#_1	1389_to_1258_#_1	716_to_1219_#_1	880_to_1198_#_1	902_to_918_#_1	1365_to_1208_#_1	726_to_1219_#_1	727_to_1236_#_1	223_to_241_#_1	835_to_846_#_1	1025_to_1194_#_1	716_to_1243_#_1	255_to_517_#_1	1073_to_1179_#_1	607_to_654_#_1	374_to_252_#_1	728_to_1234_#_1	1383_to_711_#_1	728_to_1232_#_1	781_to_1154_#_1	1111_to_1155_#_1	1382_to_1208_#_1	1329_to_1216_#_1	1366_to_1252_#_1	224_to_85_#_1	375_to_251_#_1	877_to_962_#_1	1135_to_1148_#_1	243_to_526_#_1	1365_to_953_#_1	1366_to_1220_#_1	731_to_1246_#_1	442_to_452_#_1	787_to_1216_#_1	1105_to_1176_#_1	814_to_1208_#_1	782_to_1240_#_1	942_to_987_#_1	1294_to_1305_#_1	1020_to_1180_#_1	389_to_260_#_1	716_to_1229_#_1	995_to_1176_#_1	1368_to_1280_#_1	720_to_1220_#_1	1080_to_1172_#_1	1027_to_1181_#_1	797_to_903_#_1	946_to_787_#_1	247_to_514_#_1	1035_to_1172_#_1	1364_to_1244_#_1	455_to_359_#_1	805_to_985_#_1	814_to_878_#_1	717_to_1245_#_1	1137_to_1153_#_1	713_to_1244_#_1	246_to_259_#_1	723_to_577_#_1	886_to_1199_#_1	946_to_1211_#_1	1382_to_1216_#_1	349_to_517_#_1	366_to_471_#_1	851_to_879_#_1	753_to_775_#_1	877_to_1001_#_1	1015_to_1197_#_1	1083_to_1177_#_1	1400_to_600_#_1	378_to_469_#_1	1278_to_1308_#_1	1382_to_1261_#_1	880_to_1211_#_1	1005_to_1208_#_1	1388_to_1288_#_1	1214_to_1009_#_1	1377_to_1295_#_1	374_to_275_#_1	379_to_243_#_1	1334_to_1222_#_1	744_to_1229_#_1	1094_to_1164_#_1	737_to_1219_#_1	205_to_1264_#_1	797_to_985_#_1	885_to_996_#_1	1082_to_1182_#_1	1329_to_707_#_1	1366_to_711_#_1	1016_to_1192_#_1	806_to_946_#_1	1381_to_1228_#_1	274_to_321_#_1	1097_to_1167_#_1	1005_to_1198_#_1	785_to_1214_#_1	999_to_1213_#_1	1382_to_707_#_1	1131_to_1144_#_1	1087_to_1176_#_1	250_to_257_#_1	371_to_224_#_1	132_to_160_#_1	1078_to_1171_#_1	378_to_251_#_1	1116_to_1183_#_1	134_to_145_#_1	738_to_1225_#_1	738_to_1226_#_1	1012_to_1176_#_1	1026_to_1185_#_1	1370_to_1242_#_1	1005_to_1211_#_1	804_to_1229_#_1	1095_to_1156_#_1	374_to_467_#_1	379_to_254_#_1	796_to_808_#_1	
@EndofLibrary
@NewLibrary: NC_004144_FHV_RNA2.seq_RevStrand_to_NC_004144_FHV_RNA2.seq
628_to_600_#_1	
@EndofLibrary
@NewLibrary: NC_004144_FHV_RNA2.seq_RevStrand_to_NC_004144_FHV_RNA2.seq_RevStrand
1219_to_778_#_3	1219_to_738_#_1	517_to_249_#_1	
@EndofLibrary
@NewLibrary: NC_004144_FHV_RNA2.seq_to_NC_004146.1_FHV_RNA1.seq
1400_to_2720_#_392	727_to_2843_#_13	1390_to_2721_#_11	901_to_2625_#_10	1357_to_2721_#_9	1251_to_2526_#_7	1386_to_2720_#_7	738_to_767_#_6	1403_to_2720_#_5	890_to_2899_#_4	1399_to_2_#_4	449_to_170_#_3	1392_to_2_#_2	747_to_2553_#_1	681_to_2981_#_1	1401_to_2720_#_1	31_to_16_#_1	
@EndofLibrary
