# Supplementary material for: Parallel ClickSeq and Nanopore sequencing elucidates the rapid evolution of defective-interfering RNAs in Flock House virus
Source: PLoS Pathog. 2017 May 5;13(5):e1006365. doi: 10.1371/journal.ppat.1006365 (PMC5435362; doi:10.1371/journal.ppat.1006365)
Supplement: S1 Datafile — Each passage in each replicate as well as the inoculum is shown. Output format, as described in Routh et al. [32], is given as “DonorCoord_to_AcceptorCoord_#_Counts”. This is the raw data used to populate Table 1and S1 Table. (ZIP) [file ppat.1006365.s009.zip › Supplementary_DataFile1_ClickSeq_Recs/P5R1_Virus_Recombination_Results.txt]

@NewLibrary: NC_004146.1_FHV_RNA1.seq_RevStrand_to_NC_004146.1_FHV_RNA1.seq
2192_to_2146_#_9	
@EndofLibrary
@NewLibrary: NC_004146.1_FHV_RNA1.seq_RevStrand_to_NC_004146.1_FHV_RNA1.seq_RevStrand
1192_to_2724_#_1	
@EndofLibrary
@NewLibrary: NC_004146.1_FHV_RNA1.seq_to_NC_004146.1_FHV_RNA1.seq
1243_to_2309_#_45153	2521_to_2710_#_40096	2643_to_2700_#_26939	324_to_2306_#_18320	305_to_1102_#_15904	1243_to_2306_#_13404	2545_to_2685_#_8372	300_to_1102_#_8273	369_to_2245_#_5999	320_to_957_#_5039	1232_to_2301_#_4570	301_to_1100_#_3386	1288_to_2270_#_3287	2524_to_2709_#_2840	435_to_2299_#_2694	312_to_1102_#_2659	1135_to_1190_#_2307	1302_to_1951_#_2072	1242_to_2311_#_1739	1302_to_1924_#_1643	316_to_2270_#_1568	380_to_895_#_1466	1225_to_2742_#_1353	2619_to_2734_#_1267	2521_to_2708_#_1258	319_to_1088_#_1211	312_to_1094_#_1199	2862_to_2888_#_1183	309_to_1090_#_993	2547_to_2725_#_927	1288_to_1967_#_877	1274_to_2277_#_872	1288_to_2219_#_864	318_to_1090_#_836	2521_to_2709_#_836	2524_to_2708_#_796	2513_to_12_#_776	1289_to_1998_#_773	344_to_915_#_708	391_to_2266_#_648	2621_to_2733_#_594	1309_to_1925_#_556	419_to_783_#_539	2584_to_2669_#_505	2548_to_2645_#_504	391_to_896_#_502	313_to_941_#_502	2511_to_2746_#_497	1311_to_2236_#_491	1282_to_1994_#_490	311_to_1104_#_484	313_to_986_#_483	2620_to_2729_#_470	1742_to_1872_#_440	2508_to_2747_#_411	1223_to_2310_#_377	319_to_941_#_375	318_to_1093_#_373	2585_to_2645_#_371	318_to_1102_#_340	1224_to_2306_#_336	1242_to_2515_#_329	2513_to_2747_#_328	1262_to_2277_#_326	2036_to_2184_#_323	2601_to_2673_#_322	301_to_1106_#_302	308_to_951_#_296	2585_to_2644_#_291	1278_to_2275_#_288	316_to_940_#_281	294_to_1108_#_268	1350_to_2191_#_257	302_to_1102_#_252	2619_to_2645_#_251	2277_to_2435_#_242	2861_to_2876_#_229	2576_to_2643_#_229	317_to_945_#_228	2514_to_17_#_227	2558_to_2569_#_216	2729_to_283_#_210	309_to_2017_#_209	2531_to_2734_#_209	867_to_895_#_206	2643_to_2686_#_205	2732_to_283_#_197	2590_to_2646_#_195	1241_to_2305_#_187	821_to_916_#_181	1752_to_1807_#_171	309_to_1085_#_163	1309_to_1922_#_162	1246_to_2306_#_160	2377_to_2406_#_157	3027_to_1152_#_149	818_to_896_#_149	310_to_1086_#_147	867_to_907_#_147	2708_to_2559_#_145	581_to_783_#_144	310_to_1085_#_140	389_to_909_#_140	345_to_910_#_140	1283_to_1999_#_138	1281_to_2266_#_136	2602_to_2649_#_135	2724_to_2733_#_131	1262_to_2259_#_126	2310_to_1243_#_124	289_to_2306_#_121	1231_to_2310_#_121	2593_to_2657_#_121	342_to_915_#_120	311_to_972_#_118	305_to_945_#_118	420_to_743_#_117	1308_to_1951_#_116	318_to_1048_#_116	812_to_912_#_116	395_to_1074_#_116	680_to_783_#_113	1362_to_1501_#_113	1007_to_1014_#_112	1139_to_1196_#_111	1274_to_2265_#_110	2008_to_2018_#_109	1138_to_21_#_108	1541_to_2041_#_106	1268_to_2265_#_106	1268_to_2028_#_106	2887_to_2939_#_106	2726_to_2743_#_105	1139_to_17_#_104	2602_to_2645_#_104	2708_to_2525_#_104	2557_to_2687_#_103	1261_to_2270_#_102	2742_to_2522_#_102	2363_to_1240_#_101	1362_to_1546_#_101	378_to_895_#_100	1224_to_2299_#_100	2783_to_204_#_99	309_to_973_#_98	2630_to_2682_#_97	1248_to_2300_#_97	1355_to_1654_#_96	2706_to_2525_#_95	1273_to_2252_#_95	2376_to_2407_#_94	309_to_1117_#_93	821_to_896_#_93	334_to_920_#_93	1634_to_1668_#_92	1242_to_2303_#_90	1246_to_2297_#_89	1330_to_1668_#_88	1261_to_2275_#_88	312_to_1093_#_87	312_to_935_#_87	1350_to_2236_#_87	1259_to_2275_#_85	370_to_896_#_85	1293_to_2275_#_84	811_to_896_#_83	2304_to_2383_#_82	2517_to_2644_#_82	1635_to_1690_#_81	2244_to_1135_#_78	1245_to_2310_#_78	105_to_17_#_78	300_to_1963_#_78	3041_to_283_#_77	2678_to_2743_#_76	215_to_2734_#_74	2709_to_2310_#_74	318_to_1089_#_73	2642_to_2699_#_72	307_to_945_#_71	2010_to_2235_#_71	2644_to_2678_#_71	821_to_869_#_71	2511_to_2564_#_70	348_to_916_#_69	1268_to_2253_#_68	2084_to_2164_#_68	202_to_2311_#_67	1764_to_1801_#_65	2022_to_2200_#_65	2325_to_2094_#_65	2621_to_2727_#_65	1309_to_1889_#_65	1682_to_2011_#_65	2520_to_2706_#_65	1190_to_281_#_64	2299_to_2747_#_64	2304_to_2733_#_64	1240_to_2306_#_64	207_to_2319_#_64	993_to_1015_#_64	2569_to_2630_#_63	345_to_907_#_63	2542_to_2687_#_63	2732_to_2562_#_63	940_to_1106_#_62	312_to_952_#_62	1293_to_1963_#_62	203_to_2743_#_62	2479_to_1903_#_61	3107_to_1_#_60	2563_to_2570_#_59	1244_to_2327_#_59	388_to_1064_#_59	409_to_896_#_58	3048_to_2763_#_58	1301_to_1953_#_57	2256_to_2268_#_57	2574_to_2646_#_57	1044_to_1069_#_56	310_to_959_#_56	1129_to_1210_#_56	2707_to_1210_#_55	1241_to_2331_#_55	2618_to_2646_#_54	1141_to_1185_#_54	312_to_1087_#_54	2773_to_232_#_53	2569_to_2645_#_52	1302_to_1942_#_51	316_to_1085_#_51	2708_to_370_#_51	318_to_944_#_50	1298_to_1956_#_50	3050_to_2788_#_50	368_to_909_#_49	2382_to_2404_#_48	310_to_1095_#_48	411_to_793_#_48	1317_to_1903_#_47	2570_to_2598_#_47	1764_to_1798_#_46	108_to_21_#_46	1259_to_2284_#_46	1242_to_2302_#_45	108_to_16_#_44	1292_to_2224_#_44	1288_to_2253_#_43	1242_to_2307_#_41	1450_to_1462_#_41	1286_to_2270_#_41	2543_to_2569_#_40	2551_to_2648_#_40	2739_to_2068_#_39	2152_to_2165_#_38	2521_to_2310_#_38	1302_to_1969_#_37	2818_to_2843_#_36	1754_to_1806_#_36	2709_to_2525_#_35	111_to_22_#_35	2515_to_2644_#_34	2762_to_1188_#_34	2707_to_2513_#_34	2584_to_2645_#_34	2121_to_2147_#_34	3024_to_2804_#_34	309_to_940_#_34	415_to_881_#_33	2586_to_2644_#_33	1262_to_2280_#_32	2298_to_2310_#_32	2761_to_21_#_32	2643_to_2679_#_32	2747_to_284_#_32	1284_to_1963_#_32	2040_to_2152_#_31	1241_to_2325_#_31	1662_to_1675_#_30	3079_to_2774_#_30	2433_to_2454_#_30	2787_to_1150_#_29	2308_to_1189_#_29	2724_to_1217_#_29	307_to_1104_#_29	1139_to_1192_#_29	2522_to_2711_#_28	2783_to_68_#_28	2587_to_2670_#_28	102_to_12_#_28	2308_to_1244_#_28	304_to_1098_#_27	2833_to_2246_#_27	1286_to_2253_#_27	2702_to_2525_#_27	395_to_894_#_27	2507_to_2645_#_26	2678_to_327_#_26	2584_to_2651_#_26	1047_to_206_#_25	2585_to_2638_#_25	1500_to_1683_#_25	3045_to_2762_#_25	2255_to_2269_#_25	1279_to_2236_#_25	310_to_945_#_24	818_to_871_#_24	2010_to_2257_#_24	348_to_205_#_24	373_to_896_#_24	2618_to_1190_#_23	2707_to_2308_#_23	2570_to_2593_#_23	1268_to_2277_#_23	2304_to_1242_#_22	3048_to_2774_#_22	2552_to_2572_#_22	295_to_216_#_22	2725_to_2327_#_21	2559_to_2430_#_21	2742_to_2525_#_21	2542_to_2747_#_21	1245_to_2307_#_20	1134_to_2245_#_20	649_to_391_#_20	1980_to_2221_#_20	2542_to_2557_#_19	1662_to_1702_#_19	2579_to_2667_#_19	1340_to_1633_#_19	419_to_923_#_19	312_to_1090_#_19	2011_to_2237_#_19	2263_to_2403_#_19	1749_to_1813_#_18	3049_to_2748_#_18	309_to_21_#_17	309_to_2241_#_17	1194_to_2724_#_17	2618_to_2747_#_17	866_to_895_#_16	1581_to_1633_#_16	299_to_1101_#_16	2784_to_2645_#_16	204_to_2309_#_16	2621_to_2644_#_16	2299_to_1246_#_16	1243_to_2305_#_16	2299_to_1139_#_16	2299_to_1191_#_16	1083_to_959_#_15	2730_to_282_#_15	1339_to_1892_#_15	3047_to_2842_#_15	331_to_922_#_15	2740_to_2560_#_15	2309_to_2049_#_14	1354_to_2267_#_14	1313_to_2235_#_14	866_to_914_#_14	1249_to_2315_#_14	2571_to_2645_#_14	1329_to_2236_#_13	304_to_1103_#_13	1341_to_1925_#_13	2547_to_2269_#_13	2788_to_2579_#_13	2330_to_202_#_13	2539_to_2679_#_12	300_to_1100_#_12	325_to_2307_#_11	2645_to_2702_#_11	578_to_783_#_11	2628_to_2644_#_11	1719_to_1924_#_11	84_to_93_#_11	1146_to_908_#_11	820_to_887_#_11	2724_to_2308_#_11	1293_to_1955_#_10	1230_to_2319_#_10	1242_to_2526_#_10	2544_to_2687_#_10	1215_to_213_#_10	301_to_1103_#_10	2513_to_2710_#_10	2318_to_1245_#_10	2309_to_1246_#_10	1242_to_2301_#_9	1391_to_2645_#_9	1241_to_2298_#_9	2523_to_2746_#_9	2740_to_2524_#_9	323_to_2305_#_8	2542_to_2734_#_8	2575_to_2645_#_8	320_to_1083_#_8	1138_to_243_#_8	1682_to_1689_#_8	2748_to_2565_#_8	1379_to_1542_#_8	2644_to_2700_#_8	2300_to_1233_#_7	2707_to_283_#_7	2186_to_2193_#_7	322_to_959_#_7	313_to_1103_#_7	2863_to_2881_#_7	3044_to_285_#_7	2522_to_2708_#_7	2065_to_2180_#_7	294_to_206_#_7	1293_to_1903_#_7	312_to_1101_#_7	1138_to_255_#_7	2541_to_2680_#_7	1233_to_2285_#_7	347_to_910_#_6	2724_to_2548_#_6	368_to_2245_#_6	445_to_783_#_6	1981_to_2269_#_6	1083_to_984_#_6	396_to_868_#_6	2010_to_2049_#_6	2300_to_49_#_6	983_to_1084_#_6	2525_to_2560_#_6	2727_to_2311_#_6	1286_to_2268_#_6	1246_to_2312_#_6	2761_to_2619_#_6	2618_to_2730_#_6	581_to_868_#_5	1188_to_1196_#_5	380_to_894_#_5	2746_to_206_#_5	2726_to_2525_#_5	1383_to_1395_#_5	1416_to_1537_#_5	391_to_869_#_5	1190_to_204_#_5	2619_to_2733_#_5	1230_to_2300_#_5	2835_to_2889_#_5	1284_to_1969_#_5	311_to_945_#_5	1313_to_1894_#_5	2598_to_2647_#_5	2724_to_2493_#_4	1223_to_2740_#_4	2581_to_2651_#_4	1340_to_1663_#_4	480_to_907_#_4	2629_to_2644_#_4	303_to_1100_#_4	2733_to_2526_#_4	1137_to_1192_#_4	878_to_810_#_4	805_to_397_#_4	1308_to_1946_#_4	2559_to_2311_#_4	313_to_1095_#_4	1138_to_204_#_4	2833_to_2712_#_4	105_to_13_#_4	2707_to_2525_#_4	2522_to_2734_#_4	2456_to_2478_#_4	1282_to_1114_#_4	1244_to_2311_#_4	2643_to_16_#_4	390_to_887_#_4	2643_to_2506_#_4	2018_to_2236_#_3	313_to_1222_#_3	1241_to_2304_#_3	2887_to_982_#_3	304_to_1100_#_3	1242_to_2310_#_3	294_to_129_#_3	2256_to_1981_#_3	765_to_918_#_3	2833_to_2938_#_3	1355_to_2223_#_3	2875_to_2938_#_3	2586_to_2270_#_3	2585_to_2651_#_3	2654_to_209_#_3	1242_to_2309_#_3	1231_to_2299_#_3	3043_to_2945_#_3	522_to_547_#_3	2525_to_2710_#_3	2862_to_2945_#_3	1356_to_2548_#_3	2974_to_2983_#_3	3086_to_2921_#_3	1208_to_1115_#_3	1288_to_2279_#_3	2510_to_2745_#_3	1207_to_2413_#_3	1301_to_1923_#_3	1240_to_2309_#_3	298_to_2282_#_3	2746_to_2522_#_3	1209_to_197_#_3	317_to_972_#_3	2582_to_2645_#_2	391_to_895_#_2	2727_to_2532_#_2	1244_to_2308_#_2	1304_to_1926_#_2	1159_to_1171_#_2	2524_to_2727_#_2	310_to_944_#_2	1287_to_2218_#_2	1176_to_2421_#_2	2319_to_2201_#_2	2102_to_2152_#_2	2714_to_2734_#_2	2763_to_2553_#_2	1248_to_2305_#_2	322_to_1091_#_2	2300_to_1243_#_2	318_to_983_#_2	2527_to_2709_#_2	2710_to_282_#_2	2148_to_13_#_2	2772_to_2539_#_2	2757_to_187_#_2	2389_to_2396_#_2	2747_to_2969_#_2	318_to_955_#_2	2732_to_2559_#_2	2643_to_2701_#_2	2151_to_2170_#_2	3058_to_2845_#_2	2515_to_2525_#_2	1284_to_1191_#_2	1143_to_1215_#_2	391_to_908_#_2	314_to_942_#_2	2551_to_2691_#_2	1240_to_2307_#_2	325_to_2306_#_2	104_to_21_#_2	2513_to_21_#_2	1287_to_2270_#_2	2541_to_2682_#_2	2523_to_2699_#_2	2601_to_379_#_2	321_to_959_#_2	1262_to_2253_#_2	2514_to_2526_#_2	1134_to_1190_#_2	1597_to_1634_#_2	2433_to_2440_#_1	318_to_1101_#_1	2760_to_229_#_1	310_to_1100_#_1	312_to_958_#_1	2297_to_2191_#_1	1139_to_2728_#_1	1302_to_1909_#_1	305_to_948_#_1	295_to_69_#_1	1284_to_2251_#_1	314_to_2268_#_1	2508_to_2746_#_1	3048_to_2960_#_1	317_to_1091_#_1	326_to_2279_#_1	2623_to_2732_#_1	2257_to_2008_#_1	1066_to_1110_#_1	2513_to_2708_#_1	215_to_2733_#_1	2512_to_1242_#_1	2860_to_2886_#_1	266_to_12_#_1	441_to_450_#_1	1286_to_1965_#_1	1657_to_2018_#_1	2509_to_2748_#_1	2723_to_2559_#_1	1140_to_23_#_1	1304_to_1953_#_1	1923_to_1969_#_1	1139_to_1183_#_1	2578_to_2645_#_1	344_to_917_#_1	2506_to_2513_#_1	1283_to_2268_#_1	378_to_893_#_1	1318_to_2270_#_1	309_to_1051_#_1	2783_to_2587_#_1	253_to_234_#_1	2621_to_2732_#_1	2274_to_2431_#_1	1380_to_1552_#_1	2274_to_2433_#_1	1395_to_1603_#_1	2525_to_2709_#_1	369_to_2244_#_1	2743_to_2560_#_1	2039_to_2190_#_1	2559_to_2308_#_1	433_to_2297_#_1	1302_to_1948_#_1	2601_to_2646_#_1	2758_to_2553_#_1	1310_to_1926_#_1	1764_to_1771_#_1	2331_to_216_#_1	2539_to_2678_#_1	318_to_1094_#_1	480_to_868_#_1	2742_to_2514_#_1	1581_to_1702_#_1	1135_to_1189_#_1	1751_to_1806_#_1	1919_to_2021_#_1	1288_to_1966_#_1	2570_to_2602_#_1	628_to_636_#_1	1243_to_2303_#_1	1632_to_1666_#_1	2499_to_2725_#_1	2305_to_318_#_1	1224_to_2309_#_1	812_to_911_#_1	370_to_2246_#_1	1234_to_2303_#_1	1360_to_1499_#_1	2325_to_2040_#_1	530_to_2274_#_1	2309_to_1239_#_1	370_to_916_#_1	2938_to_2945_#_1	2084_to_2163_#_1	435_to_2298_#_1	2255_to_2277_#_1	294_to_202_#_1	2570_to_2631_#_1	2816_to_2559_#_1	2305_to_1244_#_1	2352_to_2476_#_1	2345_to_2362_#_1	1276_to_2279_#_1	1593_to_1625_#_1	1684_to_2013_#_1	1755_to_1764_#_1	301_to_1102_#_1	2646_to_2680_#_1	1245_to_2514_#_1	816_to_894_#_1	2325_to_2198_#_1	1283_to_2206_#_1	1243_to_203_#_1	657_to_531_#_1	2713_to_2738_#_1	103_to_214_#_1	1243_to_2310_#_1	84_to_92_#_1	2390_to_1195_#_1	2757_to_2710_#_1	1752_to_1816_#_1	2558_to_2581_#_1	1322_to_1815_#_1	302_to_958_#_1	311_to_1091_#_1	2757_to_2561_#_1	2965_to_2982_#_1	1260_to_2278_#_1	869_to_909_#_1	1301_to_1924_#_1	3050_to_2306_#_1	310_to_1092_#_1	1027_to_1044_#_1	1190_to_210_#_1	1272_to_2275_#_1	295_to_211_#_1	2519_to_2709_#_1	2519_to_2708_#_1	2519_to_2707_#_1	2101_to_2163_#_1	300_to_1103_#_1	1240_to_2513_#_1	2548_to_2726_#_1	1246_to_2309_#_1	2520_to_2707_#_1	1229_to_2298_#_1	2557_to_2569_#_1	1289_to_2271_#_1	203_to_68_#_1	1209_to_202_#_1	1242_to_2312_#_1	282_to_2733_#_1	390_to_2264_#_1	438_to_540_#_1	1340_to_1582_#_1	1753_to_1805_#_1	2514_to_26_#_1	1653_to_1902_#_1	342_to_1083_#_1	2619_to_2644_#_1	
@EndofLibrary
@NewLibrary: NC_004146.1_FHV_RNA1.seq_to_NC_004144_FHV_RNA2.seq
2783_to_843_#_43	2391_to_138_#_2	
@EndofLibrary
@NewLibrary: NC_004144_FHV_RNA2.seq_to_NC_004144_FHV_RNA2.seq
249_to_517_#_47544	1086_to_1175_#_10679	247_to_257_#_5578	734_to_1233_#_3730	726_to_1231_#_2303	740_to_1219_#_2265	249_to_520_#_1912	248_to_517_#_1758	727_to_1229_#_1066	730_to_1229_#_795	729_to_1229_#_773	738_to_1219_#_563	250_to_517_#_504	1086_to_1176_#_489	249_to_519_#_470	247_to_517_#_470	247_to_515_#_363	227_to_525_#_283	786_to_1215_#_277	194_to_201_#_264	225_to_521_#_264	756_to_1201_#_223	1085_to_1176_#_188	253_to_517_#_180	357_to_507_#_166	249_to_344_#_166	731_to_1231_#_156	1086_to_1174_#_148	1016_to_1198_#_133	1142_to_628_#_132	829_to_854_#_131	456_to_485_#_126	725_to_1228_#_124	738_to_1222_#_121	134_to_145_#_117	1113_to_1120_#_113	1082_to_1174_#_109	725_to_33_#_100	725_to_1234_#_98	378_to_472_#_90	1018_to_1198_#_83	726_to_1235_#_78	374_to_252_#_77	503_to_1184_#_77	1110_to_1119_#_72	1106_to_1120_#_71	378_to_469_#_70	1025_to_1189_#_68	248_to_513_#_67	728_to_1234_#_59	730_to_1227_#_59	282_to_475_#_59	1095_to_1165_#_57	800_to_987_#_56	1038_to_927_#_52	1077_to_1120_#_51	832_to_928_#_45	913_to_920_#_45	491_to_1171_#_45	376_to_254_#_44	1197_to_517_#_44	744_to_1219_#_44	256_to_521_#_41	1022_to_1191_#_40	1399_to_1_#_35	728_to_1231_#_33	495_to_709_#_33	1401_to_4_#_32	249_to_516_#_31	818_to_863_#_28	1334_to_1216_#_28	374_to_494_#_27	361_to_508_#_27	1083_to_1172_#_25	250_to_513_#_24	726_to_1233_#_24	799_to_878_#_23	785_to_994_#_21	1175_to_1022_#_21	729_to_1227_#_21	725_to_1236_#_20	231_to_514_#_20	357_to_466_#_20	913_to_969_#_20	1207_to_877_#_19	1006_to_929_#_18	377_to_256_#_17	1099_to_1166_#_17	1022_to_1192_#_16	1139_to_1146_#_15	467_to_362_#_15	1075_to_1172_#_14	796_to_986_#_14	1376_to_1117_#_14	390_to_259_#_14	231_to_38_#_14	715_to_1223_#_14	725_to_1237_#_13	1018_to_1111_#_12	375_to_251_#_12	786_to_1001_#_12	730_to_1228_#_12	806_to_979_#_11	1085_to_1174_#_11	376_to_243_#_11	807_to_958_#_11	378_to_490_#_10	1111_to_1145_#_9	389_to_260_#_9	836_to_852_#_9	1083_to_1176_#_9	1005_to_1208_#_9	1376_to_100_#_8	778_to_1223_#_8	738_to_1223_#_8	246_to_255_#_7	225_to_522_#_7	730_to_1219_#_7	224_to_21_#_7	718_to_1245_#_6	718_to_1227_#_6	106_to_5_#_6	1087_to_1176_#_6	180_to_79_#_6	753_to_1208_#_6	820_to_870_#_6	293_to_321_#_5	1017_to_1198_#_5	229_to_29_#_5	876_to_886_#_5	451_to_361_#_4	1382_to_1255_#_4	804_to_878_#_4	1087_to_1175_#_4	407_to_256_#_4	729_to_1230_#_4	132_to_160_#_3	726_to_1236_#_3	739_to_1221_#_3	729_to_1228_#_3	739_to_1218_#_3	247_to_514_#_3	1106_to_1153_#_3	226_to_31_#_2	728_to_1233_#_2	1372_to_1251_#_2	786_to_886_#_2	877_to_962_#_2	155_to_1378_#_2	250_to_518_#_2	725_to_1231_#_2	225_to_523_#_2	731_to_1229_#_2	739_to_1220_#_2	727_to_1227_#_2	454_to_483_#_2	255_to_42_#_2	1105_to_1153_#_2	442_to_361_#_2	138_to_154_#_2	247_to_516_#_2	469_to_362_#_1	736_to_1236_#_1	465_to_358_#_1	249_to_518_#_1	245_to_255_#_1	228_to_526_#_1	1086_to_1178_#_1	1333_to_1210_#_1	379_to_281_#_1	796_to_975_#_1	376_to_251_#_1	1085_to_1175_#_1	274_to_518_#_1	1376_to_1308_#_1	377_to_254_#_1	727_to_1219_#_1	1024_to_1190_#_1	785_to_1214_#_1	615_to_636_#_1	106_to_22_#_1	376_to_496_#_1	1078_to_1173_#_1	190_to_207_#_1	252_to_523_#_1	726_to_1219_#_1	737_to_1218_#_1	1105_to_1154_#_1	725_to_1230_#_1	1005_to_1205_#_1	223_to_523_#_1	347_to_7_#_1	495_to_1175_#_1	727_to_1231_#_1	738_to_1226_#_1	787_to_1216_#_1	716_to_1245_#_1	814_to_917_#_1	1004_to_927_#_1	451_to_359_#_1	245_to_515_#_1	1382_to_1279_#_1	832_to_850_#_1	
@EndofLibrary
@NewLibrary: NC_004144_FHV_RNA2.seq_to_NC_004146.1_FHV_RNA1.seq
1400_to_2720_#_653	
@EndofLibrary
