# Supplementary material for: Parallel ClickSeq and Nanopore sequencing elucidates the rapid evolution of defective-interfering RNAs in Flock House virus
Source: PLoS Pathog. 2017 May 5;13(5):e1006365. doi: 10.1371/journal.ppat.1006365 (PMC5435362; doi:10.1371/journal.ppat.1006365)
Supplement: S1 Datafile — Each passage in each replicate as well as the inoculum is shown. Output format, as described in Routh et al. [32], is given as “DonorCoord_to_AcceptorCoord_#_Counts”. This is the raw data used to populate Table 1and S1 Table. (ZIP) [file ppat.1006365.s009.zip › Supplementary_DataFile1_ClickSeq_Recs/P5R2_Virus_Recombination_Results.txt]

@NewLibrary: NC_004146.1_FHV_RNA1.seq_RevStrand_to_NC_004146.1_FHV_RNA1.seq
2457_to_2433_#_12	2192_to_2146_#_9	274_to_231_#_1	213_to_171_#_1	
@EndofLibrary
@NewLibrary: NC_004146.1_FHV_RNA1.seq_RevStrand_to_NC_004146.1_FHV_RNA1.seq_RevStrand
2279_to_326_#_30	1192_to_1139_#_9	2747_to_1225_#_5	869_to_420_#_4	1981_to_1288_#_1	1951_to_1302_#_1	2277_to_2008_#_1	
@EndofLibrary
@NewLibrary: NC_004146.1_FHV_RNA1.seq_to_NC_004146.1_FHV_RNA1.seq
2629_to_2644_#_34247	1242_to_2301_#_31183	2545_to_2685_#_14404	317_to_1091_#_11566	1225_to_2747_#_7269	1139_to_1192_#_6736	2524_to_2709_#_6564	312_to_1102_#_5738	1232_to_2301_#_4886	2513_to_21_#_4879	2513_to_2708_#_4371	1261_to_2270_#_4025	318_to_1102_#_3947	318_to_1090_#_3621	2598_to_2647_#_3384	1302_to_1951_#_2820	1291_to_1967_#_2781	1242_to_2311_#_2503	2552_to_2572_#_2486	420_to_869_#_2310	2602_to_2645_#_2205	318_to_1048_#_2195	1241_to_2298_#_2058	202_to_2748_#_2044	1241_to_2709_#_1983	2862_to_2888_#_1873	1288_to_2246_#_1808	1281_to_15_#_1727	319_to_941_#_1688	326_to_2279_#_1481	1243_to_2309_#_1397	311_to_1104_#_1310	2536_to_2682_#_1240	1340_to_2277_#_1109	300_to_1102_#_1107	301_to_1100_#_1099	2724_to_1219_#_1030	1262_to_2253_#_1014	1262_to_2259_#_964	309_to_1117_#_921	2277_to_2435_#_778	1241_to_2331_#_760	1262_to_2265_#_751	1288_to_2219_#_735	1245_to_2310_#_733	310_to_1095_#_662	1135_to_1190_#_615	1260_to_2278_#_608	316_to_2310_#_584	2597_to_2648_#_574	302_to_1099_#_573	2551_to_2648_#_570	309_to_940_#_557	2620_to_2729_#_554	1302_to_2164_#_538	308_to_951_#_529	2619_to_2734_#_527	1262_to_2280_#_484	420_to_916_#_476	2585_to_2644_#_470	2708_to_2525_#_466	1313_to_2277_#_453	1302_to_1900_#_441	1257_to_2277_#_438	318_to_2277_#_437	1257_to_2284_#_431	310_to_2258_#_387	434_to_2301_#_378	2511_to_2741_#_368	2597_to_2633_#_367	1283_to_2271_#_365	2525_to_2734_#_354	1341_to_2236_#_341	1139_to_1196_#_337	2576_to_2643_#_336	1288_to_2270_#_308	2521_to_2709_#_298	867_to_895_#_279	2499_to_2725_#_277	1129_to_1196_#_271	2523_to_2741_#_266	1283_to_2254_#_249	1276_to_2270_#_246	1305_to_2173_#_243	1268_to_2277_#_242	1244_to_2331_#_233	1138_to_1190_#_229	2545_to_2739_#_229	280_to_2310_#_226	1262_to_2277_#_225	2863_to_2944_#_224	2630_to_2644_#_221	2544_to_2725_#_218	1289_to_2205_#_211	296_to_1107_#_204	2257_to_2419_#_204	2539_to_2552_#_200	2527_to_2732_#_200	304_to_1100_#_199	1241_to_2305_#_198	294_to_1108_#_195	2531_to_2728_#_194	2008_to_2277_#_190	309_to_945_#_190	1288_to_2279_#_188	1289_to_2049_#_187	2389_to_2396_#_179	1997_to_2007_#_176	309_to_1090_#_175	1309_to_1925_#_174	1245_to_2514_#_172	2619_to_2744_#_171	1282_to_1981_#_170	1305_to_2260_#_169	419_to_783_#_165	312_to_1090_#_164	2585_to_2645_#_162	317_to_945_#_157	342_to_1083_#_156	310_to_1085_#_155	313_to_941_#_155	305_to_1102_#_152	581_to_783_#_150	1309_to_2186_#_146	2594_to_2628_#_144	2574_to_2655_#_143	2577_to_2671_#_141	811_to_896_#_138	1304_to_1955_#_137	2826_to_2834_#_137	1416_to_1873_#_136	2521_to_2708_#_135	2709_to_2525_#_131	2727_to_2734_#_128	1288_to_1981_#_127	2585_to_2641_#_126	2587_to_2648_#_125	1304_to_2268_#_125	1319_to_2277_#_120	2537_to_2742_#_119	2141_to_2153_#_117	2039_to_2192_#_117	287_to_1114_#_116	309_to_973_#_114	2578_to_2651_#_111	1224_to_2299_#_110	312_to_952_#_110	312_to_1093_#_108	309_to_1097_#_108	2618_to_2646_#_107	1285_to_2264_#_107	2543_to_2712_#_106	2742_to_2525_#_106	1302_to_1909_#_105	306_to_1121_#_99	312_to_935_#_97	1343_to_2277_#_97	2628_to_2644_#_96	3048_to_2763_#_92	331_to_922_#_91	2706_to_2525_#_90	1274_to_2268_#_89	1045_to_1059_#_89	332_to_1083_#_87	303_to_944_#_87	344_to_915_#_86	1312_to_1919_#_85	1298_to_2269_#_84	2512_to_2716_#_84	1302_to_1942_#_82	381_to_868_#_82	336_to_916_#_81	1749_to_1813_#_81	368_to_915_#_81	325_to_1085_#_77	302_to_1102_#_77	1257_to_2275_#_76	110_to_16_#_76	403_to_896_#_76	2578_to_2666_#_75	2873_to_2894_#_75	2709_to_2522_#_74	2310_to_1243_#_74	1340_to_1633_#_74	2039_to_2190_#_74	304_to_1058_#_73	1241_to_2322_#_72	2595_to_2644_#_72	2575_to_2652_#_71	1298_to_1932_#_70	2382_to_2402_#_69	1243_to_2306_#_68	2542_to_2741_#_68	2417_to_2479_#_68	3048_to_204_#_67	389_to_909_#_67	335_to_1017_#_66	2261_to_2270_#_65	671_to_2793_#_65	1764_to_1801_#_64	1752_to_1807_#_64	2645_to_2727_#_64	3107_to_1_#_64	821_to_896_#_63	2512_to_2708_#_62	1245_to_2300_#_61	2562_to_2726_#_61	318_to_1015_#_60	578_to_783_#_59	348_to_916_#_59	2304_to_1242_#_58	2708_to_2552_#_58	1356_to_2236_#_57	2548_to_2645_#_57	2569_to_2645_#_56	1288_to_2205_#_56	1241_to_2325_#_56	395_to_894_#_54	868_to_879_#_54	305_to_2300_#_53	395_to_915_#_52	1137_to_1153_#_51	351_to_907_#_51	2308_to_1244_#_51	1287_to_2244_#_51	2558_to_2569_#_51	1413_to_1540_#_50	1253_to_2307_#_50	1282_to_1994_#_50	345_to_910_#_50	1313_to_1905_#_49	1289_to_1963_#_48	2643_to_2733_#_48	380_to_915_#_48	2376_to_2407_#_47	1293_to_2269_#_47	2746_to_2522_#_46	342_to_859_#_46	1309_to_1901_#_46	2570_to_2619_#_46	2714_to_2734_#_45	1308_to_1920_#_45	2039_to_2184_#_45	324_to_2306_#_45	528_to_886_#_44	2708_to_2522_#_44	1198_to_1994_#_44	2619_to_2645_#_43	983_to_1084_#_43	313_to_986_#_42	1309_to_1889_#_42	2772_to_2420_#_41	1722_to_1920_#_41	1380_to_1537_#_41	809_to_896_#_41	1260_to_2258_#_41	1231_to_2310_#_41	1309_to_2192_#_41	2497_to_2733_#_40	108_to_21_#_40	334_to_920_#_40	1362_to_1501_#_40	1315_to_501_#_40	1298_to_1956_#_40	2521_to_2743_#_40	1340_to_1663_#_40	2595_to_2667_#_40	391_to_908_#_40	294_to_2305_#_39	1282_to_2269_#_39	1243_to_2299_#_39	810_to_868_#_39	2742_to_2522_#_38	1276_to_2243_#_38	370_to_896_#_38	312_to_958_#_38	2524_to_2707_#_38	310_to_1217_#_37	303_to_958_#_37	2621_to_2733_#_37	1288_to_1924_#_37	1246_to_2306_#_36	1225_to_2318_#_36	2844_to_2861_#_36	312_to_2733_#_35	3042_to_2763_#_35	2723_to_2562_#_35	2708_to_2559_#_35	316_to_1105_#_35	305_to_940_#_35	310_to_959_#_34	2722_to_2732_#_34	2001_to_2035_#_34	1755_to_1807_#_34	821_to_869_#_34	111_to_22_#_34	2300_to_1243_#_34	1038_to_1060_#_33	1268_to_2257_#_33	2539_to_2679_#_33	2747_to_2560_#_33	1327_to_1669_#_33	2547_to_2682_#_33	2595_to_2650_#_33	2706_to_2514_#_32	2717_to_2734_#_32	1351_to_1655_#_32	391_to_896_#_32	1244_to_2277_#_32	304_to_941_#_32	392_to_813_#_32	2267_to_1902_#_32	335_to_1083_#_32	1288_to_1967_#_32	1982_to_2275_#_32	1293_to_1966_#_32	309_to_1089_#_32	1194_to_48_#_31	2525_to_17_#_31	2269_to_2277_#_31	2508_to_2747_#_31	1719_to_1920_#_31	2586_to_2644_#_31	2735_to_2299_#_31	1284_to_2270_#_31	2548_to_2735_#_31	1274_to_2277_#_30	2521_to_2727_#_30	2297_to_1242_#_30	2724_to_2521_#_30	2727_to_2332_#_30	1138_to_21_#_30	2711_to_2559_#_30	356_to_913_#_30	370_to_869_#_30	972_to_1090_#_30	3086_to_2268_#_30	2513_to_204_#_30	343_to_911_#_30	2523_to_2747_#_30	1718_to_1887_#_30	391_to_879_#_30	1294_to_1151_#_29	1223_to_2520_#_29	1223_to_2307_#_29	2732_to_1221_#_29	1195_to_2468_#_29	2322_to_2196_#_29	1293_to_1963_#_29	2513_to_12_#_29	2512_to_2721_#_29	2709_to_2514_#_29	2743_to_1103_#_28	318_to_2284_#_28	2545_to_2645_#_28	1329_to_2270_#_28	1733_to_1872_#_28	1195_to_256_#_28	2362_to_2479_#_28	3024_to_2772_#_28	1307_to_1953_#_28	318_to_1083_#_28	1240_to_2299_#_27	310_to_945_#_27	1351_to_1640_#_27	2584_to_2651_#_27	1243_to_2321_#_27	2521_to_2703_#_27	3048_to_2514_#_27	316_to_1085_#_27	1752_to_1810_#_27	1282_to_2239_#_27	985_to_1074_#_27	2724_to_1217_#_27	2382_to_2479_#_27	2705_to_2521_#_27	2524_to_2727_#_26	320_to_1092_#_26	702_to_742_#_26	2270_to_2644_#_26	2726_to_2552_#_26	1979_to_2267_#_26	1341_to_1925_#_26	1376_to_1542_#_26	373_to_916_#_26	280_to_1214_#_26	1288_to_1969_#_26	1257_to_2305_#_26	1293_to_1962_#_26	1242_to_2302_#_26	810_to_907_#_26	2522_to_2553_#_26	2586_to_2631_#_25	2569_to_2642_#_25	2643_to_2710_#_25	2525_to_2560_#_25	309_to_204_#_25	2618_to_2679_#_25	105_to_17_#_25	681_to_766_#_25	2551_to_1965_#_25	2748_to_1212_#_25	1318_to_2200_#_25	819_to_895_#_25	440_to_772_#_25	2618_to_940_#_25	852_to_868_#_25	1517_to_1525_#_25	2601_to_2619_#_25	1762_to_1802_#_24	391_to_2024_#_24	1981_to_2269_#_24	2746_to_2531_#_24	378_to_915_#_24	1764_to_1798_#_24	2709_to_2310_#_24	2584_to_2642_#_24	396_to_826_#_24	1302_to_1957_#_24	1049_to_1074_#_24	1248_to_2305_#_24	1307_to_1940_#_24	295_to_216_#_24	1302_to_1924_#_24	3049_to_2821_#_24	2308_to_2013_#_24	310_to_935_#_24	2729_to_2525_#_23	1274_to_2270_#_23	2585_to_2647_#_23	2264_to_2014_#_23	1225_to_1139_#_23	2685_to_2516_#_23	1281_to_2020_#_23	2001_to_2270_#_23	3042_to_21_#_23	1230_to_1136_#_23	312_to_1094_#_23	1682_to_1689_#_23	1301_to_2220_#_23	2760_to_2462_#_23	2762_to_204_#_22	2803_to_2679_#_22	372_to_379_#_22	2596_to_2666_#_22	2539_to_2557_#_22	1327_to_1192_#_22	2733_to_2523_#_22	1350_to_2243_#_22	2762_to_2514_#_22	982_to_1005_#_22	2575_to_2644_#_22	583_to_420_#_22	3051_to_2786_#_22	368_to_1086_#_22	1350_to_2269_#_22	2520_to_2706_#_22	1294_to_2269_#_22	2576_to_2644_#_22	303_to_1094_#_21	391_to_1103_#_21	2746_to_2446_#_21	3049_to_2748_#_21	2711_to_2616_#_21	324_to_2005_#_21	106_to_20_#_21	342_to_915_#_21	683_to_759_#_21	2618_to_2514_#_21	316_to_958_#_21	2645_to_68_#_21	2525_to_2710_#_21	1139_to_1211_#_21	1291_to_2205_#_21	312_to_1166_#_21	2106_to_2167_#_21	867_to_887_#_21	2524_to_1139_#_21	2747_to_2311_#_21	2984_to_2993_#_21	2631_to_2646_#_20	916_to_204_#_20	1283_to_2258_#_20	2593_to_2687_#_20	349_to_919_#_20	335_to_940_#_20	300_to_940_#_20	2084_to_2148_#_20	1282_to_2235_#_20	2876_to_2888_#_20	2745_to_2524_#_20	430_to_770_#_20	2579_to_2645_#_20	2543_to_2569_#_20	396_to_907_#_20	2299_to_2310_#_20	1995_to_2201_#_20	2757_to_2544_#_20	894_to_915_#_19	1289_to_1968_#_19	2649_to_2257_#_19	2299_to_1246_#_19	1298_to_2274_#_19	1981_to_2012_#_19	2726_to_2540_#_19	2375_to_2478_#_19	390_to_904_#_19	2148_to_2012_#_19	2726_to_1191_#_19	2271_to_2533_#_19	396_to_787_#_19	1278_to_2235_#_19	1241_to_2683_#_19	3048_to_21_#_19	528_to_381_#_19	1160_to_1169_#_19	1386_to_1210_#_19	1381_to_1388_#_19	1047_to_2504_#_19	2575_to_2655_#_19	307_to_1064_#_19	1340_to_1647_#_19	879_to_895_#_19	957_to_1089_#_18	1742_to_1872_#_18	1138_to_204_#_18	2762_to_2432_#_18	2628_to_2257_#_18	2596_to_2672_#_18	1383_to_2239_#_18	2762_to_2563_#_18	2010_to_2235_#_18	2297_to_2011_#_18	2783_to_2686_#_18	2569_to_2589_#_18	2708_to_2310_#_18	2691_to_2559_#_18	2707_to_2514_#_18	2497_to_2723_#_18	2743_to_40_#_18	2543_to_2555_#_18	203_to_2747_#_18	2014_to_2570_#_18	696_to_745_#_18	2306_to_1994_#_18	530_to_682_#_18	2643_to_2725_#_17	2256_to_1981_#_17	2269_to_1277_#_17	3048_to_2788_#_17	2742_to_2319_#_17	202_to_2744_#_17	3053_to_2843_#_17	1993_to_2243_#_17	1513_to_1520_#_17	2298_to_2042_#_17	2763_to_2523_#_17	2601_to_2671_#_17	2540_to_2688_#_17	1683_to_1701_#_17	1303_to_1947_#_17	2709_to_2552_#_17	309_to_1218_#_17	1216_to_216_#_17	341_to_822_#_17	1341_to_1211_#_17	2575_to_2649_#_17	2524_to_2710_#_17	2022_to_2200_#_17	1330_to_1691_#_17	811_to_968_#_17	2390_to_1195_#_17	2725_to_2514_#_17	2585_to_2655_#_16	2597_to_2643_#_16	373_to_896_#_16	1191_to_1103_#_16	1383_to_2257_#_16	2309_to_1232_#_16	1329_to_1903_#_16	583_to_917_#_16	1246_to_2300_#_16	396_to_868_#_16	1737_to_1819_#_16	2721_to_2545_#_16	943_to_1105_#_16	2579_to_2644_#_16	2309_to_1246_#_16	1045_to_1055_#_16	2725_to_2747_#_16	2558_to_2581_#_16	1104_to_915_#_16	1520_to_1396_#_16	2762_to_2309_#_16	2887_to_17_#_15	1517_to_1614_#_15	2431_to_2462_#_15	877_to_940_#_15	1220_to_2531_#_15	544_to_765_#_15	2297_to_2506_#_15	1736_to_1863_#_15	2324_to_2235_#_15	2741_to_2270_#_15	3042_to_2707_#_15	2548_to_2597_#_15	2785_to_19_#_15	2619_to_2685_#_15	1141_to_1195_#_15	1231_to_2522_#_15	818_to_869_#_15	2095_to_2154_#_15	283_to_203_#_15	319_to_1103_#_15	1151_to_1190_#_15	2733_to_1140_#_15	2576_to_2655_#_15	111_to_13_#_15	2524_to_2708_#_15	2324_to_2021_#_15	3049_to_2785_#_15	1315_to_1919_#_15	2781_to_2788_#_15	309_to_1093_#_15	2569_to_2651_#_15	1362_to_1552_#_14	1379_to_1542_#_14	811_to_822_#_14	2301_to_2365_#_14	2568_to_2629_#_14	1719_to_1828_#_14	2643_to_2700_#_14	2325_to_2620_#_14	1736_to_1872_#_14	408_to_787_#_14	1429_to_1481_#_14	308_to_1091_#_14	1283_to_2922_#_14	2707_to_2513_#_14	2306_to_1246_#_14	2508_to_1242_#_14	2784_to_2320_#_14	2543_to_2556_#_14	2362_to_2490_#_14	1308_to_1951_#_14	915_to_1217_#_14	2629_to_2646_#_14	347_to_821_#_14	2521_to_2310_#_14	1284_to_2253_#_13	201_to_2322_#_13	2568_to_2578_#_13	2563_to_2570_#_13	2742_to_2552_#_13	333_to_811_#_13	1291_to_2270_#_13	2732_to_2432_#_13	1261_to_2275_#_13	3050_to_234_#_13	1671_to_2232_#_13	1257_to_2287_#_13	681_to_772_#_13	2546_to_2602_#_13	1363_to_1607_#_13	1257_to_2270_#_13	2742_to_2300_#_13	2528_to_2709_#_13	420_to_583_#_13	372_to_820_#_13	1395_to_1417_#_13	1293_to_2198_#_13	1223_to_2745_#_13	2746_to_204_#_13	1045_to_1058_#_13	2505_to_2730_#_13	1226_to_2748_#_13	391_to_869_#_13	1152_to_282_#_13	202_to_2299_#_13	335_to_930_#_13	1374_to_1546_#_12	587_to_777_#_12	439_to_767_#_12	1283_to_2268_#_12	810_to_940_#_12	983_to_311_#_12	2422_to_2432_#_12	1410_to_1537_#_12	1134_to_1210_#_12	1305_to_2141_#_12	2726_to_2525_#_12	1142_to_1189_#_12	1083_to_984_#_12	2708_to_1226_#_12	2298_to_1220_#_12	704_to_741_#_12	1137_to_280_#_12	1707_to_1900_#_12	2579_to_2647_#_12	639_to_870_#_12	1500_to_1606_#_12	1282_to_1951_#_12	445_to_569_#_12	1139_to_233_#_12	2576_to_2653_#_12	596_to_661_#_12	2720_to_1139_#_12	858_to_868_#_12	1282_to_2049_#_12	1218_to_2645_#_12	300_to_1090_#_11	2814_to_2492_#_11	1310_to_1884_#_11	2299_to_2191_#_11	2741_to_2310_#_11	1341_to_1669_#_11	1281_to_1500_#_11	1138_to_1537_#_11	2724_to_2731_#_11	1734_to_1832_#_11	2627_to_2642_#_11	1424_to_1501_#_11	1514_to_1525_#_11	2733_to_2301_#_11	1268_to_2280_#_11	2274_to_2152_#_11	2707_to_2525_#_11	2521_to_2710_#_11	765_to_772_#_11	294_to_1105_#_11	2325_to_2192_#_11	1682_to_1720_#_11	1979_to_2190_#_11	1245_to_2302_#_11	2601_to_2673_#_11	1391_to_2236_#_11	1048_to_1091_#_11	1260_to_2266_#_11	1356_to_2161_#_11	1309_to_1919_#_11	3049_to_1095_#_11	419_to_678_#_11	3024_to_2571_#_11	2551_to_1191_#_11	1129_to_1211_#_11	1136_to_204_#_11	439_to_446_#_11	867_to_880_#_11	1242_to_2309_#_11	323_to_952_#_11	2761_to_2540_#_11	1500_to_1552_#_11	2798_to_3010_#_11	368_to_909_#_10	717_to_726_#_10	1386_to_1537_#_10	1304_to_2041_#_10	1082_to_35_#_10	1282_to_2246_#_10	2547_to_2163_#_10	2148_to_2165_#_10	2729_to_2300_#_10	529_to_921_#_10	407_to_792_#_10	3056_to_16_#_10	2816_to_2345_#_10	1415_to_1656_#_10	310_to_1049_#_10	1668_to_1703_#_10	1241_to_2504_#_10	1409_to_1542_#_10	658_to_895_#_10	104_to_21_#_10	2547_to_2022_#_10	1141_to_1187_#_10	821_to_884_#_10	1282_to_1961_#_10	2833_to_2843_#_10	2542_to_2558_#_10	1303_to_1941_#_10	310_to_1084_#_10	3023_to_20_#_10	2305_to_203_#_10	2724_to_2309_#_10	1341_to_2269_#_10	2197_to_2479_#_10	1149_to_1181_#_10	1245_to_2277_#_10	2083_to_2151_#_10	1136_to_215_#_10	1453_to_1295_#_10	2601_to_2617_#_10	102_to_111_#_10	311_to_961_#_9	294_to_202_#_9	2550_to_2799_#_9	347_to_909_#_9	1038_to_1051_#_9	2733_to_1095_#_9	382_to_798_#_9	2697_to_2544_#_9	2727_to_1140_#_9	311_to_203_#_9	2761_to_2653_#_9	1885_to_1920_#_9	423_to_973_#_9	2724_to_205_#_9	354_to_910_#_9	703_to_739_#_9	3048_to_2960_#_9	2562_to_2571_#_9	2888_to_2022_#_9	439_to_887_#_9	2861_to_2886_#_9	420_to_1084_#_9	1284_to_1709_#_9	3042_to_2834_#_9	525_to_661_#_9	2747_to_2308_#_9	1943_to_1855_#_9	1242_to_2300_#_9	977_to_1088_#_9	309_to_1086_#_9	2101_to_2163_#_9	810_to_915_#_9	2644_to_2744_#_9	447_to_558_#_8	1660_to_1668_#_8	2728_to_2393_#_8	1352_to_1647_#_8	2733_to_1225_#_8	2541_to_2643_#_8	1356_to_1501_#_8	2732_to_1216_#_8	2570_to_2598_#_8	2630_to_2643_#_8	1923_to_2014_#_8	2355_to_2505_#_8	2573_to_2648_#_8	1333_to_1715_#_8	308_to_945_#_8	323_to_202_#_8	419_to_68_#_8	2252_to_1965_#_8	2708_to_2509_#_8	1302_to_1387_#_8	1402_to_1942_#_8	680_to_420_#_8	1384_to_1538_#_8	2547_to_2645_#_8	2632_to_2648_#_8	1279_to_2275_#_8	2618_to_2172_#_8	1242_to_22_#_8	424_to_743_#_8	1144_to_1189_#_8	2773_to_2653_#_8	2085_to_2104_#_8	2577_to_2596_#_8	1514_to_1388_#_8	1308_to_1720_#_8	294_to_2298_#_8	1223_to_2310_#_8	1278_to_2006_#_8	939_to_1048_#_8	1244_to_2303_#_7	2012_to_2875_#_7	3056_to_2806_#_7	3024_to_2522_#_7	2762_to_1226_#_7	2706_to_2506_#_7	2577_to_2633_#_7	2547_to_2557_#_7	2542_to_2646_#_7	2587_to_2310_#_7	1742_to_1826_#_7	3041_to_21_#_7	104_to_7_#_7	2709_to_202_#_7	2818_to_2726_#_7	820_to_887_#_7	2601_to_2646_#_7	2833_to_2938_#_7	2875_to_2938_#_7	2758_to_2526_#_7	2559_to_2603_#_7	2724_to_2325_#_7	1288_to_1964_#_7	2733_to_2553_#_7	1152_to_2287_#_7	3049_to_13_#_7	2277_to_1261_#_7	75_to_105_#_7	2327_to_2127_#_7	1223_to_2747_#_7	2527_to_2540_#_7	2601_to_2522_#_7	2507_to_2306_#_7	1242_to_2303_#_7	1661_to_1690_#_7	2065_to_2180_#_7	312_to_1101_#_7	2304_to_2506_#_7	1273_to_2252_#_7	1318_to_2163_#_7	2762_to_1203_#_7	2508_to_2709_#_6	1242_to_1140_#_6	2371_to_2199_#_6	306_to_948_#_6	2829_to_2982_#_6	2622_to_2687_#_6	440_to_822_#_6	993_to_1090_#_6	105_to_2326_#_6	1039_to_1063_#_6	483_to_846_#_6	2297_to_1249_#_6	2537_to_2682_#_6	2561_to_2587_#_6	2326_to_1136_#_6	419_to_787_#_6	2306_to_1228_#_6	867_to_907_#_6	1307_to_1928_#_6	372_to_883_#_6	3043_to_1217_#_6	1480_to_1544_#_6	2714_to_2733_#_6	283_to_2298_#_6	1225_to_1136_#_6	680_to_783_#_6	3050_to_2735_#_6	3056_to_2730_#_6	313_to_1103_#_6	434_to_548_#_6	413_to_786_#_6	2300_to_1196_#_6	2298_to_256_#_6	2698_to_2524_#_6	2725_to_1191_#_6	2523_to_2740_#_6	837_to_853_#_6	311_to_945_#_6	2016_to_2023_#_6	314_to_1088_#_6	3048_to_2277_#_6	2020_to_2233_#_6	315_to_1088_#_6	2017_to_1263_#_6	1238_to_2319_#_6	2305_to_1244_#_6	1304_to_2199_#_6	1980_to_2048_#_6	3058_to_2845_#_6	782_to_868_#_6	2875_to_2898_#_6	2644_to_2193_#_6	368_to_914_#_6	2726_to_2743_#_6	3048_to_68_#_6	2514_to_2709_#_6	2787_to_2552_#_6	1979_to_2238_#_6	2314_to_2507_#_6	2692_to_2505_#_6	2309_to_2514_#_6	993_to_1000_#_6	1352_to_2259_#_5	2975_to_2875_#_5	2244_to_1135_#_5	1139_to_203_#_5	882_to_809_#_5	1242_to_205_#_5	2309_to_2191_#_5	818_to_896_#_5	1303_to_1895_#_5	390_to_809_#_5	2741_to_2307_#_5	1352_to_1905_#_5	1227_to_1273_#_5	2572_to_2651_#_5	910_to_2831_#_5	2685_to_2525_#_5	2714_to_2738_#_5	1452_to_1285_#_5	2708_to_2347_#_5	680_to_774_#_5	2326_to_1188_#_5	2596_to_2644_#_5	680_to_899_#_5	2740_to_2524_#_5	1308_to_2268_#_5	582_to_421_#_5	1231_to_1139_#_5	2109_to_2164_#_5	1764_to_1802_#_5	821_to_887_#_5	1298_to_1920_#_5	2102_to_2152_#_5	2245_to_2433_#_5	1384_to_1903_#_5	533_to_421_#_5	2102_to_2148_#_5	309_to_2251_#_5	894_to_983_#_5	2742_to_2528_#_5	3048_to_2726_#_5	2973_to_2981_#_5	2601_to_1249_#_5	3049_to_2835_#_5	2847_to_2493_#_5	1121_to_202_#_5	1089_to_978_#_5	295_to_205_#_5	294_to_48_#_5	2309_to_1254_#_5	2569_to_2384_#_5	2741_to_2522_#_5	318_to_952_#_5	2937_to_2837_#_5	2833_to_2981_#_5	1241_to_2578_#_5	2299_to_1191_#_5	2885_to_2898_#_5	1189_to_266_#_5	3042_to_2310_#_5	1215_to_1083_#_5	390_to_1051_#_5	2304_to_1245_#_4	310_to_1101_#_4	2762_to_2598_#_4	3023_to_2508_#_4	2491_to_2199_#_4	1753_to_1814_#_4	283_to_205_#_4	2017_to_2164_#_4	1935_to_1051_#_4	2729_to_2506_#_4	428_to_2223_#_4	2522_to_1196_#_4	381_to_907_#_4	2541_to_2680_#_4	318_to_2602_#_4	2720_to_2502_#_4	2707_to_2544_#_4	1288_to_1997_#_4	1283_to_2244_#_4	3048_to_940_#_4	203_to_21_#_4	2522_to_2299_#_4	2763_to_22_#_4	75_to_12_#_4	2787_to_2708_#_4	378_to_895_#_4	2940_to_2440_#_4	128_to_16_#_4	1151_to_1174_#_4	2980_to_2834_#_4	1525_to_1412_#_4	2643_to_1242_#_4	1428_to_1477_#_4	2726_to_2522_#_4	2324_to_1981_#_4	370_to_916_#_4	2727_to_2311_#_4	2422_to_1223_#_4	373_to_827_#_4	1522_to_1411_#_4	2513_to_2686_#_4	2526_to_2298_#_4	1935_to_1363_#_4	2726_to_2514_#_4	1500_to_1525_#_4	1136_to_1195_#_4	1350_to_2191_#_4	2016_to_1260_#_4	2759_to_2561_#_4	2270_to_1982_#_4	2757_to_1260_#_4	2541_to_2558_#_4	2477_to_2376_#_4	2707_to_1210_#_4	1283_to_1140_#_4	2870_to_773_#_4	2763_to_2553_#_4	2619_to_2311_#_4	1193_to_1082_#_4	877_to_895_#_4	326_to_412_#_4	435_to_2301_#_4	1389_to_1537_#_4	1260_to_2264_#_4	310_to_1088_#_4	396_to_811_#_4	1293_to_2199_#_4	1341_to_1690_#_4	2733_to_2543_#_4	1287_to_2264_#_4	2761_to_105_#_4	2011_to_1244_#_4	318_to_1089_#_4	2762_to_68_#_4	1224_to_231_#_4	982_to_313_#_4	2742_to_2462_#_4	1089_to_973_#_4	1362_to_1696_#_4	203_to_2514_#_4	2706_to_2552_#_4	356_to_787_#_4	532_to_1101_#_4	396_to_169_#_4	2762_to_2619_#_4	1151_to_255_#_4	1402_to_1526_#_4	2742_to_2514_#_4	1961_to_931_#_4	3050_to_1212_#_4	1352_to_2277_#_4	394_to_894_#_4	1241_to_1137_#_4	3049_to_1196_#_4	2310_to_2236_#_4	1136_to_21_#_4	3048_to_2241_#_4	309_to_1084_#_4	2570_to_2743_#_4	1313_to_1191_#_4	1191_to_1211_#_4	2537_to_2548_#_4	1430_to_1461_#_4	875_to_1584_#_4	2580_to_2651_#_4	2578_to_2635_#_4	1656_to_1720_#_4	3011_to_2762_#_3	306_to_943_#_3	2330_to_2492_#_3	2299_to_2185_#_3	1500_to_1546_#_3	1721_to_1872_#_3	1384_to_2245_#_3	1330_to_1208_#_3	2709_to_2528_#_3	2576_to_2651_#_3	2040_to_2049_#_3	2854_to_2938_#_3	3024_to_2876_#_3	2306_to_2540_#_3	2024_to_2043_#_3	1386_to_1525_#_3	3048_to_2300_#_3	2076_to_2168_#_3	2305_to_1233_#_3	287_to_202_#_3	443_to_2316_#_3	2280_to_2672_#_3	2383_to_2393_#_3	1139_to_1046_#_3	2786_to_67_#_3	984_to_1083_#_3	820_to_973_#_3	1293_to_2222_#_3	2832_to_2972_#_3	1127_to_1210_#_3	1223_to_1139_#_3	1719_to_1909_#_3	2546_to_1224_#_3	318_to_1101_#_3	2836_to_2921_#_3	2817_to_1903_#_3	1291_to_1137_#_3	2729_to_2516_#_3	2887_to_2939_#_3	1113_to_202_#_3	2785_to_2565_#_3	419_to_779_#_3	818_to_371_#_3	2742_to_2499_#_3	2298_to_1261_#_3	2834_to_2748_#_3	2727_to_2532_#_3	1341_to_1607_#_3	2729_to_2741_#_3	1593_to_1647_#_3	1935_to_1942_#_3	1264_to_2255_#_3	820_to_313_#_3	2572_to_2641_#_3	2904_to_2944_#_3	1305_to_1948_#_3	3042_to_2653_#_3	1304_to_1953_#_3	2829_to_2944_#_3	1234_to_2300_#_3	2010_to_1260_#_3	2708_to_2506_#_3	378_to_868_#_3	200_to_2746_#_3	310_to_203_#_3	2743_to_2308_#_3	2707_to_2522_#_3	2382_to_2235_#_3	2619_to_2733_#_3	2754_to_2944_#_3	1309_to_2263_#_3	2309_to_1263_#_3	1240_to_2708_#_3	2707_to_2310_#_3	349_to_915_#_3	1107_to_1114_#_3	2824_to_2996_#_3	1327_to_1229_#_3	2102_to_2163_#_3	1606_to_1703_#_3	1134_to_1051_#_3	2310_to_2645_#_3	169_to_258_#_3	2570_to_2434_#_3	2742_to_2509_#_3	2277_to_1243_#_3	2814_to_2999_#_3	2733_to_2526_#_3	971_to_205_#_3	2241_to_193_#_3	1129_to_216_#_3	2726_to_1226_#_3	2335_to_2236_#_3	2302_to_2196_#_3	1043_to_1082_#_3	1393_to_1537_#_3	2999_to_2887_#_3	3041_to_2938_#_3	2788_to_2713_#_3	2018_to_1261_#_3	1104_to_868_#_3	2763_to_2589_#_3	2601_to_2653_#_3	1352_to_2199_#_3	2819_to_2377_#_3	2020_to_1242_#_3	3024_to_2783_#_3	1301_to_2163_#_3	1138_to_1226_#_3	2726_to_2238_#_3	2298_to_2308_#_3	314_to_942_#_3	3024_to_2762_#_3	1137_to_1227_#_3	2724_to_2557_#_3	1400_to_1522_#_3	2742_to_204_#_3	2309_to_1249_#_3	1662_to_1693_#_3	380_to_894_#_3	2783_to_2525_#_3	2306_to_2191_#_3	868_to_884_#_3	708_to_742_#_3	830_to_855_#_3	2761_to_204_#_3	2304_to_2011_#_3	1883_to_1903_#_3	1240_to_2505_#_3	2016_to_2152_#_3	2306_to_1188_#_3	1138_to_973_#_3	582_to_679_#_3	841_to_1453_#_3	1644_to_1520_#_3	707_to_732_#_3	639_to_523_#_3	1890_to_1909_#_3	1668_to_1684_#_3	1411_to_1328_#_3	2704_to_2549_#_3	2826_to_2994_#_3	2370_to_2479_#_3	3045_to_2742_#_3	3023_to_67_#_3	2779_to_3008_#_3	345_to_865_#_3	1409_to_1279_#_3	2715_to_2514_#_3	110_to_2758_#_3	2640_to_2741_#_3	441_to_547_#_3	1304_to_2548_#_3	2304_to_1249_#_2	2763_to_2645_#_2	2729_to_2520_#_2	2548_to_2689_#_2	2887_to_2894_#_2	2708_to_2648_#_2	389_to_1014_#_2	1518_to_1412_#_2	1322_to_1242_#_2	310_to_940_#_2	1139_to_17_#_2	2648_to_2576_#_2	2762_to_2646_#_2	2331_to_2206_#_2	1255_to_2282_#_2	1151_to_283_#_2	2845_to_2862_#_2	1286_to_2253_#_2	1894_to_1907_#_2	1730_to_1632_#_2	308_to_205_#_2	2784_to_233_#_2	1752_to_1861_#_2	1240_to_2321_#_2	697_to_745_#_2	3024_to_2525_#_2	369_to_909_#_2	1280_to_2245_#_2	2074_to_2163_#_2	2643_to_2597_#_2	2307_to_1084_#_2	2741_to_2492_#_2	2306_to_1232_#_2	2275_to_1969_#_2	1980_to_1204_#_2	3053_to_2761_#_2	2833_to_2752_#_2	2584_to_2645_#_2	2832_to_2750_#_2	2587_to_2665_#_2	418_to_914_#_2	1275_to_2248_#_2	2552_to_2403_#_2	2537_to_2683_#_2	1274_to_2265_#_2	1741_to_1835_#_2	2834_to_2759_#_2	2733_to_2481_#_2	2832_to_2976_#_2	2715_to_2525_#_2	279_to_2701_#_2	2724_to_2736_#_2	2301_to_1242_#_2	1268_to_2270_#_2	2541_to_2682_#_2	2258_to_1263_#_2	202_to_69_#_2	2559_to_2589_#_2	2022_to_1087_#_2	532_to_771_#_2	106_to_11_#_2	2298_to_1264_#_2	1308_to_2257_#_2	2801_to_3010_#_2	2742_to_2544_#_2	2921_to_2932_#_2	295_to_1211_#_2	2742_to_2506_#_2	1387_to_1231_#_2	1288_to_1195_#_2	2745_to_2551_#_2	1598_to_1668_#_2	3046_to_2525_#_2	2616_to_2695_#_2	108_to_12_#_2	2818_to_3000_#_2	2725_to_1136_#_2	1305_to_1941_#_2	419_to_887_#_2	1341_to_1703_#_2	1981_to_1243_#_2	944_to_2268_#_2	2708_to_2529_#_2	2309_to_1234_#_2	3048_to_2761_#_2	2298_to_1244_#_2	3028_to_2944_#_2	1138_to_2279_#_2	2590_to_2644_#_2	2549_to_2569_#_2	2726_to_2542_#_2	3082_to_2959_#_2	420_to_772_#_2	300_to_958_#_2	2725_to_2185_#_2	2726_to_1203_#_2	332_to_378_#_2	1194_to_202_#_2	2842_to_2960_#_2	1520_to_1412_#_2	1088_to_983_#_2	951_to_295_#_2	2585_to_2651_#_2	2742_to_2513_#_2	2381_to_2402_#_2	282_to_1210_#_2	1138_to_255_#_2	582_to_425_#_2	2733_to_2532_#_2	1282_to_2224_#_2	3049_to_2744_#_2	2319_to_2201_#_2	2729_to_2559_#_2	3040_to_2958_#_2	1141_to_1182_#_2	2769_to_2644_#_2	2726_to_2509_#_2	2780_to_2541_#_2	2380_to_2402_#_2	1886_to_1903_#_2	1741_to_1634_#_2	2525_to_1243_#_2	1305_to_1718_#_2	2524_to_215_#_2	582_to_766_#_2	1306_to_1950_#_2	2871_to_2887_#_2	1326_to_1700_#_2	2328_to_1233_#_2	1263_to_2260_#_2	1034_to_1068_#_2	316_to_1100_#_2	3049_to_2888_#_2	2788_to_69_#_2	2299_to_1923_#_2	1992_to_2257_#_2	2434_to_2326_#_2	2300_to_1233_#_2	1139_to_1049_#_2	2560_to_2725_#_2	2308_to_1225_#_2	1764_to_1788_#_2	1386_to_1552_#_2	1082_to_985_#_2	2706_to_2270_#_2	2871_to_2981_#_2	2833_to_3000_#_2	2036_to_2645_#_2	2283_to_2199_#_2	2732_to_2559_#_2	1238_to_1139_#_2	2085_to_2169_#_2	3046_to_2834_#_2	2325_to_2493_#_2	909_to_348_#_2	2139_to_2146_#_2	1303_to_1956_#_2	2537_to_2724_#_2	531_to_801_#_2	2400_to_767_#_2	302_to_1083_#_2	939_to_1102_#_2	2743_to_2620_#_2	389_to_880_#_2	2510_to_2740_#_2	3051_to_19_#_2	2835_to_2889_#_2	2512_to_2707_#_2	1209_to_29_#_2	2375_to_2595_#_2	543_to_568_#_2	2569_to_2182_#_2	2708_to_2492_#_2	1302_to_2205_#_2	439_to_327_#_2	1925_to_2154_#_2	971_to_318_#_2	1341_to_1219_#_2	2741_to_2514_#_2	2833_to_2960_#_2	3045_to_2762_#_2	318_to_1093_#_2	2508_to_1195_#_2	1409_to_1537_#_2	2325_to_2238_#_2	2584_to_2630_#_2	2710_to_2507_#_2	2886_to_3000_#_2	1037_to_1069_#_2	309_to_1051_#_2	1307_to_1887_#_2	2881_to_2969_#_2	1308_to_1942_#_2	1210_to_216_#_2	326_to_215_#_2	2569_to_2419_#_2	322_to_2240_#_2	336_to_216_#_2	1043_to_212_#_2	1690_to_1853_#_2	2708_to_2462_#_2	3056_to_2788_#_2	313_to_954_#_2	396_to_915_#_2	541_to_548_#_2	820_to_391_#_2	1293_to_1970_#_2	2716_to_2507_#_2	2298_to_2197_#_2	1430_to_1476_#_2	1093_to_973_#_2	309_to_1085_#_2	281_to_110_#_2	1284_to_1191_#_2	529_to_536_#_2	1330_to_2023_#_2	420_to_896_#_2	2055_to_1210_#_2	2299_to_1228_#_2	820_to_1191_#_2	1240_to_2306_#_2	2021_to_1261_#_2	2276_to_2163_#_2	2727_to_2403_#_2	2307_to_1192_#_2	2307_to_1196_#_2	1758_to_1904_#_2	317_to_972_#_2	2787_to_1232_#_1	440_to_337_#_1	529_to_295_#_1	2010_to_1720_#_1	3056_to_2761_#_1	2263_to_2274_#_1	1144_to_202_#_1	3056_to_2960_#_1	1242_to_1141_#_1	403_to_443_#_1	2833_to_2514_#_1	2541_to_2723_#_1	1511_to_1521_#_1	3053_to_2981_#_1	2013_to_1888_#_1	120_to_221_#_1	1338_to_2275_#_1	2593_to_2630_#_1	332_to_1014_#_1	311_to_1103_#_1	2305_to_1225_#_1	2329_to_2492_#_1	2757_to_2516_#_1	1303_to_2139_#_1	2569_to_2644_#_1	2786_to_3013_#_1	2719_to_1195_#_1	2535_to_2681_#_1	313_to_2734_#_1	1339_to_2234_#_1	1283_to_2266_#_1	1330_to_2152_#_1	2833_to_2742_#_1	2833_to_2740_#_1	2511_to_19_#_1	2707_to_2559_#_1	1140_to_2546_#_1	310_to_961_#_1	2732_to_2467_#_1	1218_to_38_#_1	1242_to_207_#_1	2621_to_2644_#_1	2568_to_2377_#_1	2299_to_1249_#_1	318_to_2246_#_1	1661_to_1887_#_1	1981_to_2268_#_1	2804_to_2526_#_1	1245_to_68_#_1	2040_to_1210_#_1	2043_to_2970_#_1	2723_to_1194_#_1	1395_to_1669_#_1	2875_to_2522_#_1	2489_to_1190_#_1	2597_to_2645_#_1	2628_to_2646_#_1	1189_to_244_#_1	2708_to_1242_#_1	1302_to_1195_#_1	2834_to_2945_#_1	3050_to_2971_#_1	2733_to_1219_#_1	2894_to_2908_#_1	2297_to_2199_#_1	309_to_213_#_1	1234_to_2303_#_1	2757_to_2509_#_1	103_to_15_#_1	1259_to_2268_#_1	3048_to_2911_#_1	2741_to_1226_#_1	3053_to_2763_#_1	2833_to_2753_#_1	2875_to_2547_#_1	1241_to_1260_#_1	1271_to_2252_#_1	1331_to_1227_#_1	2513_to_2646_#_1	2596_to_2480_#_1	1138_to_1149_#_1	1268_to_2265_#_1	1195_to_1202_#_1	977_to_1082_#_1	396_to_880_#_1	3055_to_2505_#_1	2538_to_2677_#_1	2542_to_2682_#_1	1303_to_1897_#_1	2802_to_2644_#_1	234_to_19_#_1	110_to_123_#_1	532_to_381_#_1	3048_to_2938_#_1	1138_to_215_#_1	1137_to_207_#_1	2261_to_1262_#_1	2305_to_1202_#_1	1226_to_1138_#_1	1139_to_2480_#_1	2530_to_2542_#_1	1605_to_1637_#_1	2008_to_2270_#_1	1194_to_1210_#_1	1312_to_2276_#_1	3041_to_1139_#_1	2623_to_2732_#_1	3042_to_2743_#_1	2787_to_29_#_1	1307_to_1923_#_1	2011_to_1243_#_1	2790_to_2820_#_1	1960_to_2021_#_1	2724_to_2735_#_1	2742_to_2164_#_1	2729_to_2514_#_1	294_to_213_#_1	3049_to_2728_#_1	2732_to_1195_#_1	1128_to_267_#_1	3047_to_2618_#_1	2805_to_3014_#_1	1239_to_2296_#_1	2532_to_2613_#_1	1241_to_2289_#_1	2979_to_29_#_1	2775_to_2521_#_1	1213_to_1224_#_1	242_to_267_#_1	1310_to_2187_#_1	702_to_887_#_1	2547_to_2746_#_1	2736_to_2602_#_1	419_to_319_#_1	202_to_2749_#_1	305_to_196_#_1	1283_to_1189_#_1	2537_to_2677_#_1	2584_to_2649_#_1	1432_to_2222_#_1	2748_to_2481_#_1	1073_to_1195_#_1	2822_to_2900_#_1	105_to_2835_#_1	976_to_395_#_1	317_to_939_#_1	486_to_395_#_1	2391_to_2603_#_1	2875_to_3001_#_1	1288_to_1191_#_1	2217_to_2241_#_1	2732_to_2506_#_1	2601_to_2442_#_1	2714_to_2735_#_1	390_to_867_#_1	2325_to_2240_#_1	1309_to_1940_#_1	1344_to_2199_#_1	474_to_493_#_1	2273_to_2297_#_1	390_to_919_#_1	2783_to_2588_#_1	820_to_403_#_1	2274_to_2433_#_1	2558_to_2259_#_1	2270_to_1278_#_1	379_to_916_#_1	1327_to_1196_#_1	2758_to_22_#_1	3053_to_2492_#_1	431_to_558_#_1	1288_to_1210_#_1	1525_to_1417_#_1	2016_to_2245_#_1	1993_to_2011_#_1	2950_to_2788_#_1	2000_to_1245_#_1	2720_to_2522_#_1	2524_to_2310_#_1	2325_to_1983_#_1	1216_to_2725_#_1	1264_to_2267_#_1	2326_to_2176_#_1	2830_to_2982_#_1	309_to_1101_#_1	1136_to_1189_#_1	2513_to_2743_#_1	2747_to_2549_#_1	1754_to_1806_#_1	2857_to_2942_#_1	105_to_13_#_1	3085_to_2732_#_1	3067_to_1195_#_1	2460_to_2327_#_1	582_to_417_#_1	1288_to_2235_#_1	308_to_2256_#_1	1586_to_1632_#_1	2619_to_2443_#_1	2275_to_2009_#_1	1750_to_1817_#_1	302_to_141_#_1	316_to_1091_#_1	319_to_1049_#_1	1217_to_21_#_1	2742_to_21_#_1	2708_to_2402_#_1	1222_to_2307_#_1	1230_to_2300_#_1	2832_to_2981_#_1	226_to_250_#_1	2298_to_1233_#_1	3048_to_2804_#_1	582_to_775_#_1	2707_to_2622_#_1	307_to_1088_#_1	2274_to_2164_#_1	2086_to_2152_#_1	203_to_12_#_1	1241_to_2644_#_1	1042_to_938_#_1	2873_to_1855_#_1	2666_to_2588_#_1	1280_to_1192_#_1	355_to_878_#_1	2670_to_2575_#_1	1190_to_2506_#_1	2580_to_2716_#_1	2424_to_2436_#_1	2433_to_2445_#_1	782_to_420_#_1	2569_to_2579_#_1	3049_to_2877_#_1	1294_to_2206_#_1	1240_to_2309_#_1	1356_to_2746_#_1	2515_to_2642_#_1	2726_to_2506_#_1	2577_to_2649_#_1	1961_to_2266_#_1	2822_to_2534_#_1	1007_to_1015_#_1	1410_to_1546_#_1	2875_to_2544_#_1	2578_to_2659_#_1	2740_to_2557_#_1	1113_to_288_#_1	289_to_297_#_1	2764_to_2565_#_1	2708_to_1224_#_1	1014_to_2277_#_1	2300_to_1975_#_1	1273_to_316_#_1	2712_to_2517_#_1	2312_to_2483_#_1	307_to_1097_#_1	215_to_2734_#_1	3046_to_1137_#_1	940_to_1106_#_1	2860_to_2886_#_1	2801_to_2503_#_1	2547_to_2302_#_1	2763_to_1217_#_1	2763_to_1211_#_1	1189_to_1102_#_1	2686_to_2558_#_1	2021_to_1264_#_1	1281_to_2252_#_1	1209_to_1083_#_1	2595_to_2432_#_1	318_to_197_#_1	2515_to_2923_#_1	1656_to_1743_#_1	299_to_1101_#_1	2705_to_2182_#_1	2319_to_2326_#_1	2302_to_1887_#_1	309_to_961_#_1	2235_to_1996_#_1	2542_to_2557_#_1	319_to_940_#_1	2319_to_1211_#_1	2597_to_2631_#_1	2754_to_2559_#_1	2718_to_2725_#_1	2702_to_2525_#_1	2269_to_2014_#_1	1347_to_1661_#_1	2264_to_2277_#_1	957_to_846_#_1	1282_to_1970_#_1	297_to_1111_#_1	302_to_1090_#_1	1231_to_2299_#_1	1915_to_1922_#_1	1307_to_1947_#_1	2733_to_1354_#_1	309_to_197_#_1	659_to_421_#_1	308_to_1084_#_1	487_to_296_#_1	3024_to_2774_#_1	2541_to_2450_#_1	374_to_895_#_1	1295_to_2269_#_1	2474_to_2481_#_1	1360_to_1252_#_1	2552_to_2384_#_1	2743_to_1140_#_1	2725_to_1195_#_1	3053_to_246_#_1	2708_to_2540_#_1	312_to_1097_#_1	3043_to_2734_#_1	3023_to_195_#_1	2727_to_1211_#_1	332_to_921_#_1	2528_to_2733_#_1	808_to_887_#_1	2746_to_1226_#_1	2872_to_2939_#_1	2602_to_2609_#_1	1303_to_1953_#_1	2208_to_2361_#_1	2724_to_2548_#_1	445_to_545_#_1	1147_to_1174_#_1	2872_to_2928_#_1	380_to_887_#_1	2743_to_2532_#_1	307_to_1104_#_1	2834_to_2856_#_1	2189_to_1980_#_1	2709_to_2559_#_1	345_to_915_#_1	2299_to_1129_#_1	312_to_202_#_1	1282_to_1166_#_1	3088_to_724_#_1	2600_to_2643_#_1	2720_to_2286_#_1	544_to_448_#_1	818_to_879_#_1	311_to_942_#_1	1242_to_2523_#_1	2875_to_232_#_1	2729_to_2552_#_1	309_to_949_#_1	2780_to_2787_#_1	2569_to_2301_#_1	2975_to_2833_#_1	2017_to_1246_#_1	2390_to_2305_#_1	2303_to_2262_#_1	1269_to_1153_#_1	105_to_203_#_1	1231_to_204_#_1	1781_to_1520_#_1	2686_to_2326_#_1	3081_to_2742_#_1	2783_to_2522_#_1	1316_to_1260_#_1	1330_to_1886_#_1	2010_to_2279_#_1	1980_to_1283_#_1	2910_to_2925_#_1	2762_to_2461_#_1	2256_to_2011_#_1	235_to_242_#_1	3042_to_2520_#_1	2904_to_2929_#_1	939_to_303_#_1	1104_to_983_#_1	596_to_327_#_1	1300_to_1949_#_1	2827_to_2983_#_1	2016_to_2235_#_1	1242_to_2312_#_1	3024_to_2960_#_1	916_to_379_#_1	3026_to_2889_#_1	2711_to_2525_#_1	307_to_1087_#_1	1258_to_2285_#_1	2762_to_149_#_1	957_to_306_#_1	2057_to_2147_#_1	1138_to_196_#_1	307_to_1058_#_1	3048_to_2522_#_1	3048_to_2525_#_1	2817_to_2548_#_1	1184_to_2633_#_1	1349_to_1887_#_1	2762_to_2506_#_1	2598_to_2634_#_1	1288_to_2253_#_1	1340_to_1582_#_1	1280_to_2201_#_1	3009_to_3016_#_1	2013_to_2023_#_1	2020_to_2235_#_1	1308_to_1948_#_1	2101_to_2115_#_1	533_to_869_#_1	280_to_202_#_1	2706_to_2547_#_1	2254_to_2415_#_1	2330_to_2235_#_1	102_to_16_#_1	2847_to_2854_#_1	2875_to_1137_#_1	2895_to_2961_#_1	2584_to_2199_#_1	2745_to_2664_#_1	2935_to_2946_#_1	2514_to_2734_#_1	2744_to_2757_#_1	2326_to_1909_#_1	486_to_391_#_1	2325_to_2040_#_1	2697_to_2708_#_1	317_to_1047_#_1	1243_to_1104_#_1	284_to_202_#_1	2833_to_2163_#_1	3046_to_2784_#_1	1207_to_2306_#_1	2546_to_2687_#_1	1582_to_1669_#_1	1330_to_1191_#_1	313_to_2270_#_1	1293_to_2267_#_1	985_to_198_#_1	1340_to_1642_#_1	2522_to_2734_#_1	2331_to_1225_#_1	953_to_297_#_1	468_to_490_#_1	336_to_203_#_1	2214_to_1051_#_1	309_to_1116_#_1	2724_to_1140_#_1	2602_to_2644_#_1	2140_to_2148_#_1	782_to_915_#_1	2011_to_2024_#_1	3025_to_2392_#_1	3049_to_2761_#_1	337_to_206_#_1	886_to_492_#_1	2601_to_2504_#_1	2708_to_2433_#_1	281_to_186_#_1	2514_to_2708_#_1	2783_to_1089_#_1	581_to_640_#_1	230_to_264_#_1	2783_to_1226_#_1	2873_to_2886_#_1	2728_to_2526_#_1	1047_to_940_#_1	1386_to_1720_#_1	1683_to_1692_#_1	2286_to_2136_#_1	1606_to_1664_#_1	2715_to_2519_#_1	1103_to_217_#_1	2920_to_2942_#_1	480_to_499_#_1	1223_to_1090_#_1	2950_to_2990_#_1	2871_to_2939_#_1	2015_to_1262_#_1	2752_to_2251_#_1	2536_to_2551_#_1	1137_to_1175_#_1	2643_to_2506_#_1	2136_to_2146_#_1	
@EndofLibrary
@NewLibrary: NC_004144_FHV_RNA2.seq_RevStrand_to_NC_004144_FHV_RNA2.seq_RevStrand
1219_to_738_#_1	
@EndofLibrary
@NewLibrary: NC_004146.1_FHV_RNA1.seq_to_NC_004146.1_FHV_RNA1.seq_RevStrand
3106_to_1390_#_2	
@EndofLibrary
@NewLibrary: NC_004146.1_FHV_RNA1.seq_to_NC_004144_FHV_RNA2.seq
2876_to_1280_#_10	2901_to_689_#_4	2478_to_1279_#_4	1371_to_1207_#_2	1434_to_273_#_1	2601_to_1305_#_1	
@EndofLibrary
@NewLibrary: NC_004144_FHV_RNA2.seq_to_NC_004144_FHV_RNA2.seq
250_to_513_#_48026	249_to_517_#_42699	736_to_1219_#_13252	249_to_519_#_8863	734_to_1233_#_3051	1086_to_1175_#_2153	738_to_1219_#_1271	1085_to_1176_#_1187	248_to_517_#_1019	726_to_1219_#_997	1086_to_1176_#_715	728_to_1232_#_692	729_to_1228_#_649	730_to_1227_#_554	729_to_1229_#_554	725_to_1236_#_552	727_to_1219_#_536	247_to_257_#_499	249_to_520_#_482	223_to_521_#_462	725_to_1237_#_431	247_to_515_#_347	730_to_1229_#_330	247_to_517_#_320	786_to_1215_#_259	727_to_1229_#_236	262_to_505_#_205	250_to_517_#_197	727_to_1233_#_183	737_to_1217_#_158	1095_to_1165_#_150	1401_to_4_#_107	1024_to_1190_#_106	1086_to_1174_#_96	738_to_1223_#_96	491_to_1171_#_91	274_to_518_#_88	249_to_513_#_86	1110_to_1119_#_78	786_to_1001_#_76	1017_to_1198_#_76	804_to_991_#_70	786_to_1211_#_68	727_to_1236_#_65	805_to_948_#_64	222_to_525_#_63	731_to_1231_#_62	253_to_517_#_60	373_to_497_#_56	357_to_466_#_50	1016_to_1198_#_45	250_to_503_#_44	227_to_525_#_43	361_to_468_#_42	804_to_987_#_42	735_to_1230_#_42	1333_to_616_#_41	358_to_507_#_39	250_to_344_#_39	1009_to_1199_#_39	718_to_1230_#_38	730_to_1219_#_38	728_to_1235_#_36	1095_to_1163_#_34	737_to_1219_#_34	725_to_1228_#_34	1116_to_1183_#_34	738_to_1222_#_34	255_to_517_#_33	1022_to_1192_#_32	1099_to_1166_#_32	441_to_466_#_32	737_to_1220_#_31	379_to_257_#_31	796_to_969_#_30	730_to_1226_#_29	727_to_1235_#_29	251_to_513_#_29	726_to_1231_#_29	361_to_470_#_28	142_to_155_#_27	1113_to_1120_#_26	753_to_1211_#_26	249_to_511_#_25	249_to_512_#_25	790_to_1212_#_25	811_to_887_#_24	1352_to_1259_#_24	1106_to_1156_#_24	1079_to_1172_#_24	1111_to_1153_#_23	373_to_236_#_22	901_to_928_#_22	1367_to_1084_#_22	796_to_987_#_22	468_to_507_#_22	1366_to_1119_#_22	534_to_338_#_22	800_to_986_#_21	199_to_33_#_21	251_to_514_#_21	1090_to_1174_#_21	392_to_244_#_21	1381_to_1227_#_21	710_to_80_#_21	740_to_1219_#_21	778_to_1219_#_20	1106_to_1153_#_20	1328_to_1207_#_20	1082_to_1174_#_19	1105_to_1153_#_19	378_to_469_#_19	730_to_1223_#_18	260_to_507_#_18	361_to_508_#_18	250_to_515_#_18	1017_to_1196_#_18	1004_to_1209_#_18	1131_to_1145_#_18	1382_to_1279_#_18	1135_to_1146_#_17	799_to_984_#_17	812_to_969_#_17	1068_to_1176_#_17	1307_to_82_#_17	1083_to_1172_#_17	254_to_101_#_16	1389_to_1258_#_16	1390_to_1114_#_16	728_to_1231_#_16	1106_to_1120_#_16	817_to_1149_#_16	797_to_992_#_16	1388_to_1280_#_16	53_to_65_#_15	1378_to_1280_#_15	1104_to_1117_#_15	999_to_1214_#_15	1139_to_1146_#_14	154_to_43_#_14	246_to_518_#_14	498_to_1179_#_14	787_to_962_#_14	786_to_987_#_14	801_to_985_#_14	800_to_983_#_13	1335_to_494_#_13	451_to_260_#_13	1377_to_1259_#_13	140_to_155_#_13	1025_to_1189_#_13	814_to_875_#_13	371_to_276_#_13	359_to_1118_#_12	1399_to_1_#_12	728_to_1233_#_12	731_to_1246_#_12	245_to_515_#_12	1080_to_1178_#_12	1086_to_1172_#_12	43_to_80_#_12	250_to_520_#_12	442_to_471_#_12	885_to_947_#_12	753_to_1208_#_12	375_to_274_#_12	377_to_469_#_11	800_to_987_#_11	1387_to_1117_#_11	1008_to_1208_#_11	43_to_77_#_11	1083_to_1177_#_11	1024_to_1055_#_11	154_to_20_#_10	836_to_852_#_10	803_to_876_#_10	1061_to_1182_#_10	804_to_955_#_10	757_to_1185_#_10	362_to_498_#_10	1080_to_1177_#_10	726_to_1236_#_10	1060_to_1143_#_10	1031_to_1178_#_10	222_to_520_#_10	848_to_946_#_10	1365_to_586_#_10	112_to_121_#_10	377_to_251_#_10	912_to_921_#_10	256_to_521_#_10	249_to_516_#_9	1095_to_1120_#_9	1074_to_1178_#_9	250_to_260_#_9	1386_to_1149_#_9	1335_to_1252_#_9	1377_to_1251_#_9	877_to_987_#_9	120_to_32_#_9	489_to_348_#_9	797_to_985_#_9	293_to_321_#_9	1008_to_1063_#_9	800_to_967_#_8	799_to_969_#_8	725_to_1234_#_8	787_to_1057_#_8	142_to_1117_#_8	1117_to_1166_#_8	1079_to_1175_#_8	442_to_361_#_8	804_to_969_#_8	407_to_256_#_8	1095_to_1146_#_8	1009_to_1206_#_8	438_to_456_#_8	725_to_1226_#_8	356_to_507_#_7	451_to_467_#_7	142_to_43_#_7	1334_to_1261_#_7	503_to_1184_#_7	835_to_850_#_7	1105_to_1154_#_7	374_to_468_#_7	231_to_514_#_6	1022_to_1190_#_6	1176_to_1062_#_6	1018_to_1198_#_6	901_to_1195_#_6	1382_to_1259_#_6	376_to_493_#_6	441_to_249_#_6	880_to_967_#_6	376_to_251_#_6	1083_to_1176_#_6	790_to_1199_#_6	723_to_1229_#_6	1367_to_1245_#_5	1307_to_1215_#_5	197_to_204_#_5	1334_to_1112_#_5	456_to_80_#_5	800_to_878_#_5	801_to_887_#_5	787_to_985_#_5	220_to_517_#_5	736_to_1228_#_5	375_to_256_#_5	726_to_1233_#_5	244_to_517_#_5	727_to_1215_#_5	804_to_928_#_5	800_to_973_#_5	722_to_1245_#_5	1062_to_1199_#_5	467_to_362_#_5	1171_to_1065_#_5	739_to_1217_#_5	1095_to_1156_#_5	1021_to_1176_#_5	1080_to_1159_#_5	719_to_1233_#_4	727_to_1238_#_4	467_to_62_#_4	1391_to_1280_#_4	374_to_252_#_4	877_to_801_#_4	1114_to_1146_#_4	224_to_36_#_4	814_to_1208_#_4	199_to_77_#_4	1368_to_1280_#_4	1021_to_1182_#_4	468_to_251_#_4	138_to_154_#_4	1014_to_1201_#_4	247_to_516_#_4	814_to_874_#_4	1111_to_1145_#_4	375_to_251_#_4	788_to_1174_#_4	786_to_886_#_4	456_to_321_#_4	667_to_274_#_4	725_to_1229_#_4	806_to_946_#_4	1063_to_1181_#_4	737_to_1218_#_4	1008_to_1202_#_4	1375_to_1269_#_4	803_to_1000_#_3	338_to_365_#_3	730_to_1224_#_3	468_to_293_#_3	804_to_640_#_3	717_to_1245_#_3	1172_to_1068_#_3	1391_to_1309_#_3	1039_to_1181_#_3	1111_to_1152_#_3	1112_to_1164_#_3	1105_to_1176_#_3	1382_to_1255_#_3	803_to_1214_#_3	786_to_1208_#_3	656_to_76_#_3	729_to_1233_#_3	451_to_359_#_3	247_to_514_#_3	1364_to_1244_#_3	465_to_358_#_3	735_to_1218_#_3	806_to_979_#_3	361_to_233_#_3	1382_to_1216_#_3	1382_to_1215_#_3	739_to_1220_#_3	1086_to_1165_#_3	1366_to_1252_#_3	426_to_320_#_3	1023_to_1185_#_3	737_to_1222_#_3	901_to_947_#_3	1010_to_1205_#_3	377_to_254_#_3	1368_to_711_#_3	727_to_1227_#_3	1137_to_1144_#_3	738_to_1229_#_3	1107_to_1154_#_3	617_to_1252_#_2	1387_to_1206_#_2	1335_to_1246_#_2	1067_to_1199_#_2	885_to_1216_#_2	1010_to_1211_#_2	456_to_354_#_2	233_to_570_#_2	1024_to_1181_#_2	1085_to_1174_#_2	254_to_360_#_2	266_to_518_#_2	392_to_260_#_2	250_to_262_#_2	224_to_44_#_2	252_to_37_#_2	360_to_260_#_2	246_to_255_#_2	573_to_1149_#_2	102_to_109_#_2	738_to_1237_#_2	1353_to_1121_#_2	728_to_1230_#_2	682_to_1288_#_2	364_to_230_#_2	779_to_1199_#_2	958_to_1199_#_2	1390_to_1295_#_2	782_to_1240_#_2	1004_to_918_#_2	755_to_1211_#_2	814_to_947_#_2	1334_to_525_#_2	1367_to_1208_#_2	1217_to_927_#_2	1119_to_535_#_2	1080_to_1172_#_2	352_to_224_#_2	1327_to_34_#_2	224_to_77_#_2	1387_to_1295_#_2	1365_to_707_#_2	1317_to_1236_#_2	1366_to_1306_#_2	1388_to_1309_#_2	805_to_957_#_2	729_to_1231_#_2	1387_to_1251_#_2	378_to_493_#_2	469_to_362_#_2	1377_to_1295_#_2	1244_to_987_#_2	804_to_881_#_2	1390_to_584_#_2	205_to_1264_#_2	828_to_886_#_2	451_to_361_#_2	736_to_1236_#_2	1106_to_1148_#_2	1383_to_1309_#_2	118_to_152_#_2	441_to_358_#_2	917_to_788_#_2	741_to_1216_#_2	807_to_886_#_2	379_to_293_#_2	178_to_84_#_2	1329_to_707_#_2	1382_to_707_#_2	1350_to_1255_#_2	1381_to_1244_#_2	804_to_980_#_2	1198_to_1100_#_2	720_to_1245_#_2	1082_to_1183_#_2	379_to_256_#_2	1175_to_1062_#_2	469_to_360_#_1	249_to_518_#_1	378_to_448_#_1	1329_to_1215_#_1	1392_to_1121_#_1	235_to_332_#_1	87_to_1251_#_1	719_to_1230_#_1	799_to_947_#_1	379_to_472_#_1	388_to_604_#_1	728_to_1246_#_1	730_to_1228_#_1	199_to_61_#_1	1277_to_1334_#_1	1378_to_587_#_1	729_to_1227_#_1	726_to_1217_#_1	726_to_1218_#_1	1009_to_869_#_1	252_to_519_#_1	796_to_1208_#_1	800_to_1198_#_1	1354_to_1231_#_1	1068_to_1183_#_1	810_to_875_#_1	726_to_1230_#_1	1022_to_1198_#_1	746_to_1226_#_1	1278_to_1308_#_1	1025_to_1179_#_1	1078_to_1173_#_1	1329_to_1216_#_1	1113_to_1176_#_1	1024_to_1177_#_1	249_to_501_#_1	731_to_1233_#_1	1177_to_1056_#_1	1351_to_1260_#_1	1005_to_617_#_1	697_to_1296_#_1	1083_to_1165_#_1	1214_to_928_#_1	224_to_339_#_1	730_to_1233_#_1	1390_to_1251_#_1	1068_to_1177_#_1	876_to_886_#_1	1336_to_1210_#_1	1329_to_1245_#_1	656_to_700_#_1	1045_to_176_#_1	709_to_1226_#_1	1377_to_1215_#_1	1025_to_1181_#_1	1334_to_1120_#_1	1114_to_1145_#_1	1068_to_1192_#_1	1079_to_1178_#_1	718_to_1241_#_1	718_to_1245_#_1	1095_to_1177_#_1	814_to_878_#_1	946_to_1215_#_1	1006_to_1204_#_1	437_to_468_#_1	33_to_81_#_1	441_to_362_#_1	725_to_1231_#_1	726_to_1235_#_1	259_to_507_#_1	829_to_854_#_1	739_to_1221_#_1	1335_to_711_#_1	1216_to_988_#_1	725_to_1218_#_1	725_to_1219_#_1	1084_to_1174_#_1	1092_to_1171_#_1	718_to_1219_#_1	199_to_4_#_1	1388_to_1288_#_1	78_to_517_#_1	1346_to_1228_#_1	660_to_361_#_1	199_to_103_#_1	1383_to_1288_#_1	232_to_517_#_1	1113_to_1155_#_1	455_to_359_#_1	1116_to_1175_#_1	1351_to_1164_#_1	804_to_1287_#_1	250_to_348_#_1	724_to_1246_#_1	1082_to_1182_#_1	1376_to_100_#_1	1117_to_1148_#_1	804_to_1219_#_1	1334_to_1259_#_1	446_to_368_#_1	713_to_1236_#_1	222_to_32_#_1	814_to_962_#_1	746_to_773_#_1	729_to_1245_#_1	1357_to_1251_#_1	804_to_878_#_1	736_to_1220_#_1	723_to_1223_#_1	1388_to_1336_#_1	886_to_918_#_1	250_to_257_#_1	727_to_1226_#_1	132_to_160_#_1	1377_to_1270_#_1	1386_to_1291_#_1	805_to_1209_#_1	134_to_143_#_1	134_to_145_#_1	1383_to_1220_#_1	738_to_1224_#_1	1024_to_1192_#_1	1352_to_1270_#_1	1081_to_1172_#_1	259_to_43_#_1	927_to_947_#_1	467_to_485_#_1	786_to_1220_#_1	1357_to_1190_#_1	633_to_1090_#_1	1334_to_1205_#_1	
@EndofLibrary
@NewLibrary: NC_004144_FHV_RNA2.seq_to_NC_004146.1_FHV_RNA1.seq
1400_to_2720_#_331	1054_to_2720_#_23	1401_to_2720_#_22	758_to_2877_#_7	452_to_10_#_6	137_to_2480_#_4	1297_to_2390_#_4	1335_to_2443_#_3	478_to_767_#_3	1398_to_2718_#_2	199_to_2759_#_2	681_to_2981_#_2	1282_to_2944_#_1	1390_to_3014_#_1	1279_to_2015_#_1	378_to_742_#_1	182_to_2775_#_1	247_to_2981_#_1	
@EndofLibrary
