# Supplementary material for: Parallel ClickSeq and Nanopore sequencing elucidates the rapid evolution of defective-interfering RNAs in Flock House virus
Source: PLoS Pathog. 2017 May 5;13(5):e1006365. doi: 10.1371/journal.ppat.1006365 (PMC5435362; doi:10.1371/journal.ppat.1006365)
Supplement: S1 Datafile — Each passage in each replicate as well as the inoculum is shown. Output format, as described in Routh et al. [32], is given as “DonorCoord_to_AcceptorCoord_#_Counts”. This is the raw data used to populate Table 1and S1 Table. (ZIP) [file ppat.1006365.s009.zip › Supplementary_DataFile1_ClickSeq_Recs/P5R3_Virus_Recombination_Results.txt]

@NewLibrary: NC_004146.1_FHV_RNA1.seq_RevStrand_to_NC_004146.1_FHV_RNA1.seq_RevStrand
2311_to_1242_#_4	2648_to_2530_#_2	1951_to_1298_#_1	
@EndofLibrary
@NewLibrary: NC_004146.1_FHV_RNA1.seq_to_NC_004146.1_FHV_RNA1.seq
2545_to_2685_#_12037	1241_to_2298_#_11404	1242_to_2311_#_10604	309_to_973_#_8820	1232_to_2301_#_7357	2525_to_2560_#_5643	318_to_1090_#_4619	1241_to_2644_#_3526	1241_to_2305_#_3438	1243_to_2309_#_3293	1243_to_2306_#_3252	2513_to_2646_#_3212	312_to_1102_#_2931	326_to_2200_#_2589	317_to_945_#_1835	1241_to_2331_#_1810	1288_to_2270_#_1669	1268_to_2277_#_1659	391_to_896_#_1510	1288_to_2219_#_1194	301_to_1100_#_1112	2643_to_2733_#_1051	311_to_1104_#_905	2513_to_2727_#_862	1262_to_2277_#_849	2581_to_2651_#_779	2618_to_2646_#_711	1268_to_2280_#_691	318_to_1102_#_639	1340_to_2277_#_638	2530_to_2648_#_617	348_to_916_#_611	309_to_1051_#_550	2620_to_2729_#_537	2541_to_2548_#_521	2524_to_2531_#_488	320_to_1083_#_453	1282_to_1994_#_421	2524_to_2709_#_413	1286_to_2241_#_411	311_to_972_#_407	2584_to_2651_#_399	310_to_959_#_395	2585_to_2640_#_384	1243_to_2734_#_381	2576_to_2643_#_365	344_to_915_#_355	321_to_2265_#_348	355_to_908_#_344	391_to_908_#_341	2542_to_2558_#_339	2575_to_2658_#_337	2862_to_2888_#_333	316_to_952_#_332	1293_to_2268_#_330	1262_to_2280_#_303	310_to_1095_#_286	2569_to_2645_#_282	1282_to_1961_#_268	309_to_945_#_268	1245_to_2310_#_249	2521_to_2710_#_247	309_to_1090_#_245	2521_to_2709_#_244	318_to_1045_#_243	1302_to_1909_#_243	1261_to_2270_#_238	1309_to_2264_#_233	2551_to_2598_#_232	1042_to_1060_#_232	1241_to_2325_#_230	2727_to_2734_#_224	2524_to_2726_#_197	581_to_783_#_193	1340_to_2205_#_190	310_to_989_#_184	1001_to_1084_#_184	1288_to_1967_#_182	1302_to_1951_#_179	867_to_895_#_178	313_to_941_#_176	335_to_919_#_174	310_to_1085_#_174	419_to_783_#_169	309_to_940_#_168	312_to_935_#_165	2587_to_2648_#_164	1292_to_2224_#_159	2602_to_2645_#_158	2585_to_2644_#_158	2524_to_2708_#_153	810_to_868_#_146	283_to_2306_#_143	406_to_1073_#_142	1351_to_2236_#_141	297_to_1106_#_140	1276_to_2270_#_133	2585_to_2645_#_132	312_to_952_#_130	2867_to_2944_#_127	2643_to_2701_#_124	2601_to_2670_#_122	1139_to_1192_#_121	1245_to_2307_#_119	371_to_831_#_119	1128_to_2277_#_119	1293_to_2269_#_118	345_to_910_#_117	317_to_972_#_116	1304_to_2199_#_113	304_to_1100_#_112	1978_to_2011_#_111	2629_to_2644_#_110	2277_to_2435_#_110	2819_to_3001_#_109	2562_to_2742_#_108	532_to_743_#_105	394_to_1082_#_104	1134_to_2245_#_102	2575_to_2652_#_101	2743_to_2311_#_101	1135_to_1195_#_100	295_to_2734_#_99	2041_to_2306_#_99	2585_to_2655_#_98	1317_to_1903_#_98	1281_to_2020_#_96	2535_to_2727_#_93	2733_to_2271_#_92	1269_to_2275_#_92	1262_to_2259_#_92	312_to_1087_#_91	810_to_907_#_90	2569_to_2384_#_89	2630_to_2644_#_89	1383_to_2245_#_88	1289_to_2265_#_87	2743_to_216_#_85	2525_to_2734_#_84	2530_to_2726_#_83	342_to_915_#_83	975_to_1084_#_83	1138_to_21_#_82	3051_to_2786_#_82	1755_to_1807_#_82	1259_to_2280_#_82	2539_to_2695_#_82	2586_to_2644_#_81	821_to_896_#_80	1266_to_2206_#_80	1048_to_1070_#_80	302_to_1102_#_80	2036_to_2184_#_80	327_to_2206_#_80	2513_to_2707_#_79	343_to_911_#_79	1309_to_1922_#_78	1982_to_2274_#_77	392_to_813_#_77	106_to_20_#_77	1517_to_1525_#_76	1764_to_1801_#_74	356_to_846_#_74	3048_to_2571_#_74	203_to_3014_#_73	2505_to_2727_#_72	1673_to_1701_#_72	2726_to_1191_#_72	309_to_964_#_71	2726_to_2525_#_71	2024_to_2037_#_70	282_to_1210_#_69	810_to_887_#_68	1048_to_1084_#_68	3053_to_2588_#_68	381_to_915_#_67	2507_to_2734_#_67	396_to_907_#_67	2619_to_2645_#_67	1242_to_2301_#_67	2548_to_2748_#_66	110_to_16_#_65	2596_to_2669_#_65	2618_to_1137_#_65	2598_to_2645_#_65	377_to_957_#_64	2596_to_2642_#_64	3049_to_2308_#_63	368_to_915_#_63	2431_to_2475_#_63	1308_to_1949_#_62	2540_to_2685_#_61	1248_to_2305_#_61	2539_to_2679_#_61	1274_to_2277_#_61	2707_to_1224_#_61	575_to_783_#_61	2708_to_2743_#_61	205_to_2743_#_60	1301_to_1929_#_60	2541_to_2683_#_60	2707_to_2310_#_58	3047_to_2530_#_58	2727_to_1196_#_57	2016_to_2023_#_56	671_to_2793_#_56	2619_to_2734_#_56	1392_to_1522_#_55	2732_to_2746_#_55	312_to_944_#_55	310_to_945_#_54	3049_to_2785_#_54	1139_to_1196_#_54	1430_to_1476_#_52	2642_to_2330_#_52	2524_to_2544_#_51	309_to_2287_#_51	1243_to_2300_#_50	1919_to_940_#_50	1701_to_1627_#_50	2583_to_2654_#_49	336_to_916_#_49	204_to_17_#_49	3023_to_195_#_48	1764_to_1798_#_47	1245_to_2302_#_47	404_to_2013_#_46	2726_to_2743_#_46	1139_to_2734_#_46	1259_to_2284_#_46	1341_to_1669_#_46	2276_to_1117_#_46	309_to_2263_#_45	2584_to_2596_#_45	2547_to_2562_#_45	1288_to_2246_#_44	2733_to_2203_#_44	1749_to_1813_#_44	2834_to_2983_#_43	2621_to_2733_#_43	312_to_1090_#_43	2325_to_2193_#_43	1576_to_2218_#_42	2708_to_2525_#_41	1227_to_2305_#_39	323_to_1113_#_39	1148_to_1191_#_39	2684_to_2733_#_39	430_to_770_#_39	1309_to_2186_#_38	317_to_2285_#_38	2570_to_2598_#_37	1279_to_2231_#_37	2577_to_2629_#_36	2220_to_2239_#_36	1193_to_228_#_35	1718_to_1887_#_35	3050_to_2735_#_35	763_to_771_#_35	2734_to_1212_#_35	1242_to_22_#_35	2629_to_2645_#_34	1293_to_1963_#_34	1135_to_1190_#_33	319_to_941_#_33	2324_to_1208_#_33	1283_to_2271_#_33	344_to_1089_#_32	1301_to_1953_#_32	972_to_1081_#_32	2376_to_2762_#_31	1838_to_1869_#_31	3049_to_2821_#_31	1281_to_2236_#_31	1453_to_1499_#_31	1291_to_2204_#_30	2558_to_2418_#_30	1289_to_1967_#_30	472_to_2285_#_30	1330_to_1702_#_30	441_to_895_#_30	877_to_887_#_29	2547_to_2684_#_29	325_to_2269_#_29	2588_to_2645_#_28	1243_to_2299_#_28	1342_to_1634_#_28	245_to_267_#_28	1210_to_205_#_28	2726_to_2319_#_27	313_to_950_#_27	1257_to_2257_#_27	300_to_940_#_27	2322_to_2196_#_26	1308_to_1923_#_26	327_to_2572_#_25	2628_to_2644_#_25	2733_to_2311_#_25	310_to_1088_#_25	2305_to_2197_#_25	2828_to_2994_#_24	2875_to_2898_#_24	1151_to_1015_#_24	2727_to_2364_#_24	1246_to_2306_#_24	2832_to_2982_#_24	1138_to_2800_#_23	1360_to_2277_#_22	2644_to_2685_#_22	307_to_941_#_22	1138_to_206_#_22	2722_to_2732_#_22	2618_to_2679_#_22	1298_to_1951_#_21	142_to_2788_#_21	1299_to_1953_#_21	681_to_772_#_21	1313_to_1956_#_21	3048_to_2763_#_20	1981_to_2276_#_20	811_to_896_#_20	2516_to_2713_#_19	2011_to_2264_#_19	2643_to_2725_#_18	1982_to_2269_#_18	1284_to_1968_#_18	578_to_783_#_18	1350_to_2326_#_18	2525_to_2301_#_17	1716_to_1904_#_17	3049_to_2748_#_17	2433_to_2462_#_17	2602_to_2649_#_17	294_to_1108_#_17	2559_to_2572_#_17	2724_to_2557_#_17	1337_to_2190_#_16	2785_to_10_#_16	283_to_1217_#_16	924_to_2293_#_16	1410_to_1537_#_16	1308_to_1936_#_16	2523_to_2557_#_16	2587_to_2646_#_15	2646_to_2734_#_15	1202_to_263_#_15	102_to_12_#_15	305_to_1090_#_15	1341_to_1607_#_14	2726_to_204_#_14	1298_to_1956_#_14	363_to_895_#_14	1762_to_1802_#_14	2574_to_2646_#_14	2010_to_2239_#_14	2732_to_2305_#_14	348_to_908_#_13	2125_to_2136_#_13	582_to_679_#_13	1309_to_1956_#_13	2548_to_2645_#_13	709_to_731_#_13	1606_to_1634_#_13	2578_to_2666_#_13	2746_to_2326_#_13	2018_to_2236_#_12	1292_to_2196_#_12	1981_to_2269_#_12	2561_to_2587_#_12	1308_to_1942_#_12	2309_to_1246_#_12	1291_to_1967_#_11	312_to_1015_#_11	395_to_894_#_11	2297_to_1242_#_11	2511_to_2725_#_11	1141_to_1168_#_11	2257_to_2271_#_11	2643_to_2721_#_10	1138_to_1190_#_10	294_to_48_#_10	2503_to_2712_#_10	2304_to_1226_#_10	389_to_898_#_10	1292_to_2178_#_10	1329_to_1903_#_10	3045_to_2762_#_10	2645_to_2667_#_10	2829_to_2990_#_9	2563_to_2201_#_9	3053_to_2804_#_9	2544_to_2601_#_9	370_to_884_#_9	845_to_869_#_9	2299_to_2310_#_9	1342_to_1660_#_9	2761_to_2310_#_9	1190_to_281_#_9	294_to_202_#_9	105_to_17_#_9	1981_to_2275_#_9	1543_to_1815_#_9	2298_to_2306_#_9	2578_to_2669_#_9	677_to_783_#_9	2835_to_2889_#_9	300_to_1102_#_9	2723_to_2326_#_8	1726_to_1886_#_8	1262_to_2265_#_8	305_to_1105_#_8	2539_to_2709_#_8	369_to_909_#_8	111_to_13_#_8	319_to_1088_#_8	1311_to_1903_#_8	3042_to_2747_#_8	382_to_1106_#_8	2300_to_1243_#_8	2039_to_2190_#_7	2644_to_2306_#_7	529_to_576_#_7	2733_to_2523_#_7	3048_to_2788_#_7	681_to_766_#_7	2643_to_2700_#_7	2726_to_2552_#_7	491_to_285_#_7	529_to_895_#_7	2304_to_1242_#_6	2646_to_2258_#_6	2861_to_2876_#_6	320_to_1092_#_6	645_to_1015_#_6	396_to_868_#_6	317_to_993_#_6	2707_to_2562_#_6	2685_to_2514_#_6	2906_to_2324_#_6	202_to_2311_#_6	1326_to_1232_#_6	379_to_825_#_6	2741_to_2563_#_6	318_to_958_#_6	1305_to_2270_#_6	3048_to_21_#_6	2742_to_2525_#_6	1240_to_2306_#_6	2595_to_2644_#_5	2726_to_2506_#_5	2601_to_2671_#_5	2599_to_2670_#_5	2591_to_2631_#_5	313_to_1103_#_5	1288_to_2243_#_5	316_to_1085_#_5	2709_to_2310_#_5	1338_to_1903_#_5	2763_to_2560_#_5	2517_to_2548_#_5	1198_to_1994_#_5	2562_to_2575_#_5	2708_to_2531_#_5	2686_to_2708_#_5	2257_to_2278_#_5	2006_to_2023_#_5	2742_to_2522_#_5	2598_to_2647_#_5	2513_to_2747_#_5	1891_to_2022_#_5	2257_to_2419_#_5	2531_to_2734_#_4	2558_to_2305_#_4	877_to_2569_#_4	2582_to_2645_#_4	2524_to_2716_#_4	370_to_908_#_4	2833_to_2522_#_4	537_to_382_#_4	2076_to_2168_#_4	2541_to_2680_#_4	1312_to_1919_#_4	2276_to_1924_#_4	2417_to_2479_#_4	2724_to_2515_#_4	2724_to_2523_#_4	2581_to_2667_#_4	2842_to_2960_#_4	2836_to_2887_#_4	3012_to_2521_#_3	2523_to_2558_#_3	1304_to_2268_#_3	1750_to_1817_#_3	2706_to_2525_#_3	214_to_267_#_3	3046_to_1137_#_3	2244_to_1135_#_3	1706_to_1922_#_3	2762_to_2540_#_3	1288_to_1924_#_3	2210_to_2011_#_3	2714_to_2309_#_3	315_to_943_#_3	1244_to_2334_#_3	1284_to_2270_#_3	2584_to_2630_#_3	390_to_1105_#_3	1513_to_1607_#_3	2875_to_2709_#_3	2513_to_2712_#_3	1190_to_21_#_3	2757_to_2556_#_3	308_to_1104_#_3	1919_to_2011_#_3	1330_to_1228_#_3	877_to_895_#_3	2726_to_206_#_3	2726_to_2514_#_3	2640_to_2730_#_3	296_to_2312_#_3	1240_to_2309_#_3	318_to_1089_#_3	2643_to_2479_#_3	544_to_440_#_3	391_to_1049_#_3	311_to_975_#_3	2306_to_2200_#_3	2725_to_2734_#_3	2676_to_2686_#_3	1138_to_267_#_2	2747_to_2560_#_2	2834_to_2748_#_2	1239_to_2303_#_2	380_to_915_#_2	2492_to_2199_#_2	2644_to_2493_#_2	2782_to_2478_#_2	422_to_915_#_2	304_to_1103_#_2	2298_to_1225_#_2	2584_to_2441_#_2	307_to_970_#_2	2834_to_2952_#_2	312_to_1097_#_2	680_to_774_#_2	2584_to_2287_#_2	2833_to_2938_#_2	1242_to_49_#_2	305_to_1102_#_2	439_to_545_#_2	309_to_1050_#_2	306_to_970_#_2	1597_to_1415_#_2	2708_to_2559_#_2	1383_to_1525_#_2	2723_to_2516_#_2	1244_to_2331_#_2	2577_to_2651_#_2	2787_to_2938_#_2	2305_to_2042_#_2	2574_to_2657_#_2	2800_to_2523_#_2	2885_to_2961_#_2	1243_to_2307_#_2	2310_to_1211_#_2	528_to_640_#_2	2861_to_2938_#_2	1234_to_2303_#_2	1313_to_1216_#_2	2309_to_2205_#_2	2727_to_1140_#_2	2707_to_2525_#_2	2557_to_2196_#_2	2528_to_2646_#_2	2584_to_2649_#_2	2552_to_2572_#_2	3053_to_1137_#_2	2363_to_1225_#_2	2729_to_1249_#_2	2285_to_2185_#_2	2644_to_2193_#_2	1134_to_1200_#_2	2602_to_2526_#_2	2618_to_2514_#_2	332_to_378_#_2	2511_to_2644_#_2	319_to_1103_#_2	3049_to_2877_#_2	2834_to_2945_#_2	3042_to_2743_#_2	311_to_1095_#_2	2727_to_2493_#_2	1136_to_1190_#_2	3024_to_2804_#_2	311_to_945_#_2	104_to_21_#_2	2513_to_21_#_2	2826_to_2993_#_2	2745_to_2524_#_2	1282_to_2191_#_2	2708_to_2522_#_2	2858_to_2886_#_2	2787_to_2519_#_2	2559_to_2589_#_2	678_to_766_#_2	1907_to_1921_#_2	480_to_2305_#_2	2733_to_2561_#_2	1302_to_2197_#_1	2706_to_2741_#_1	2573_to_2640_#_1	1260_to_2274_#_1	2762_to_2514_#_1	310_to_1100_#_1	2709_to_2525_#_1	269_to_276_#_1	2727_to_2532_#_1	1038_to_1050_#_1	2324_to_1242_#_1	1308_to_1951_#_1	1413_to_1540_#_1	2305_to_1225_#_1	2746_to_2509_#_1	2140_to_1666_#_1	311_to_1085_#_1	1702_to_1628_#_1	2575_to_1233_#_1	1433_to_1455_#_1	1374_to_1546_#_1	1921_to_2549_#_1	2732_to_2492_#_1	55_to_72_#_1	2069_to_2078_#_1	374_to_915_#_1	3043_to_2759_#_1	2541_to_2644_#_1	2745_to_2551_#_1	212_to_35_#_1	2045_to_2310_#_1	356_to_915_#_1	2733_to_1225_#_1	2551_to_2300_#_1	2714_to_2733_#_1	2214_to_1195_#_1	2784_to_2463_#_1	2255_to_2269_#_1	2787_to_48_#_1	2536_to_1903_#_1	317_to_1044_#_1	2706_to_2514_#_1	811_to_888_#_1	2819_to_2827_#_1	2307_to_2165_#_1	3045_to_2742_#_1	2705_to_2521_#_1	3107_to_1_#_1	2863_to_2887_#_1	2707_to_2520_#_1	2784_to_1209_#_1	1661_to_1887_#_1	108_to_12_#_1	2308_to_1225_#_1	2723_to_2479_#_1	1307_to_2262_#_1	2761_to_2204_#_1	1302_to_1924_#_1	2905_to_2560_#_1	937_to_1081_#_1	2708_to_2726_#_1	1600_to_1962_#_1	2004_to_2263_#_1	2331_to_1233_#_1	2619_to_2513_#_1	1234_to_2285_#_1	2526_to_2561_#_1	350_to_918_#_1	2294_to_2172_#_1	535_to_380_#_1	2726_to_2499_#_1	2597_to_2648_#_1	1374_to_1552_#_1	318_to_1015_#_1	2512_to_2720_#_1	2743_to_2312_#_1	2727_to_2311_#_1	2707_to_2561_#_1	2783_to_2656_#_1	1249_to_2315_#_1	2584_to_2687_#_1	1409_to_1689_#_1	320_to_1047_#_1	319_to_974_#_1	1848_to_1961_#_1	1231_to_2299_#_1	2551_to_2686_#_1	1241_to_1136_#_1	2325_to_2183_#_1	334_to_918_#_1	313_to_951_#_1	2757_to_48_#_1	309_to_210_#_1	2010_to_2235_#_1	1090_to_984_#_1	343_to_914_#_1	2309_to_2200_#_1	305_to_909_#_1	1062_to_1207_#_1	1260_to_2266_#_1	2743_to_2645_#_1	575_to_450_#_1	2235_to_1854_#_1	1269_to_2278_#_1	1082_to_985_#_1	1282_to_2241_#_1	294_to_206_#_1	2875_to_2834_#_1	2525_to_2710_#_1	1292_to_2223_#_1	105_to_13_#_1	2183_to_987_#_1	2779_to_3022_#_1	2619_to_1138_#_1	2726_to_2277_#_1	125_to_136_#_1	370_to_869_#_1	1286_to_1965_#_1	2536_to_2682_#_1	1229_to_2298_#_1	309_to_1089_#_1	2101_to_2163_#_1	323_to_964_#_1	2746_to_2522_#_1	1245_to_2309_#_1	2546_to_2730_#_1	1764_to_1887_#_1	2746_to_56_#_1	3048_to_2960_#_1	2893_to_2458_#_1	2306_to_2452_#_1	1291_to_2266_#_1	2713_to_2738_#_1	331_to_922_#_1	2305_to_1244_#_1	1310_to_2265_#_1	528_to_381_#_1	2616_to_2644_#_1	540_to_403_#_1	519_to_378_#_1	1660_to_1673_#_1	3048_to_2762_#_1	1194_to_1048_#_1	1244_to_2313_#_1	1288_to_2264_#_1	2326_to_2347_#_1	324_to_2306_#_1	2480_to_2306_#_1	2937_to_2959_#_1	1307_to_1920_#_1	1293_to_2275_#_1	1230_to_2300_#_1	2731_to_2556_#_1	2746_to_2514_#_1	2861_to_2881_#_1	338_to_920_#_1	2719_to_2561_#_1	2543_to_2556_#_1	408_to_1075_#_1	2584_to_2654_#_1	2875_to_2981_#_1	2836_to_2743_#_1	1411_to_2877_#_1	2709_to_2559_#_1	1769_to_1783_#_1	312_to_2257_#_1	578_to_395_#_1	2824_to_2994_#_1	2742_to_2514_#_1	1231_to_2310_#_1	2481_to_2489_#_1	2579_to_2649_#_1	2541_to_2682_#_1	2745_to_2548_#_1	2579_to_2645_#_1	910_to_921_#_1	1325_to_1702_#_1	2307_to_1192_#_1	356_to_373_#_1	2877_to_2969_#_1	322_to_2266_#_1	821_to_908_#_1	227_to_254_#_1	1241_to_2297_#_1	327_to_2202_#_1	342_to_1083_#_1	1134_to_1194_#_1	532_to_304_#_1	103_to_2789_#_1	
@EndofLibrary
@NewLibrary: NC_004146.1_FHV_RNA1.seq_to_NC_004146.1_FHV_RNA1.seq_RevStrand
2645_to_2670_#_1	
@EndofLibrary
@NewLibrary: NC_004146.1_FHV_RNA1.seq_to_NC_004144_FHV_RNA2.seq
84_to_501_#_26	
@EndofLibrary
@NewLibrary: NC_004144_FHV_RNA2.seq_to_NC_004144_FHV_RNA2.seq
249_to_517_#_62726	242_to_525_#_21164	249_to_520_#_9062	738_to_1219_#_6484	778_to_1219_#_3384	246_to_518_#_1423	1086_to_1175_#_1014	248_to_517_#_663	250_to_513_#_593	224_to_525_#_538	247_to_257_#_414	250_to_517_#_341	725_to_1231_#_340	241_to_526_#_279	734_to_1233_#_192	727_to_1219_#_163	249_to_519_#_150	227_to_525_#_125	1401_to_4_#_125	730_to_1227_#_116	43_to_80_#_113	224_to_526_#_105	729_to_1229_#_100	809_to_1195_#_98	104_to_155_#_90	731_to_1231_#_83	800_to_1198_#_82	407_to_256_#_72	727_to_1229_#_70	247_to_517_#_70	786_to_1215_#_60	451_to_467_#_59	223_to_521_#_59	738_to_1223_#_58	1099_to_1166_#_58	801_to_948_#_55	664_to_689_#_55	777_to_1217_#_48	757_to_1040_#_47	879_to_1041_#_47	360_to_503_#_46	199_to_33_#_43	379_to_469_#_43	249_to_344_#_42	247_to_515_#_42	359_to_507_#_42	942_to_956_#_40	1105_to_1154_#_39	730_to_1222_#_38	757_to_1009_#_38	797_to_978_#_38	730_to_1229_#_37	1086_to_1176_#_35	390_to_80_#_34	880_to_947_#_34	425_to_85_#_28	725_to_1236_#_26	885_to_1001_#_26	198_to_29_#_25	811_to_84_#_24	725_to_1228_#_24	133_to_189_#_23	389_to_235_#_19	249_to_516_#_18	817_to_958_#_18	274_to_518_#_18	227_to_524_#_17	1365_to_1011_#_17	799_to_878_#_15	726_to_1231_#_14	1330_to_138_#_14	378_to_469_#_14	468_to_490_#_14	1095_to_1117_#_12	1110_to_1119_#_11	1139_to_1146_#_11	360_to_230_#_10	793_to_991_#_10	756_to_1210_#_8	1086_to_1174_#_8	222_to_32_#_8	250_to_38_#_8	1022_to_1192_#_8	729_to_1219_#_8	469_to_362_#_7	811_to_887_#_7	739_to_1220_#_7	256_to_79_#_6	274_to_508_#_6	389_to_428_#_6	728_to_1235_#_5	1353_to_708_#_5	725_to_1237_#_5	1335_to_711_#_5	737_to_1218_#_5	740_to_1219_#_5	727_to_1233_#_4	726_to_1234_#_4	843_to_852_#_4	465_to_358_#_3	1278_to_1308_#_3	718_to_1245_#_3	442_to_361_#_3	887_to_945_#_3	725_to_1234_#_3	803_to_1214_#_3	1024_to_1190_#_3	780_to_1221_#_3	727_to_1237_#_3	451_to_359_#_3	1005_to_886_#_2	249_to_512_#_2	756_to_1213_#_2	1078_to_1173_#_2	1377_to_710_#_2	250_to_348_#_2	375_to_251_#_2	1382_to_1211_#_2	243_to_526_#_2	1016_to_1198_#_2	725_to_1233_#_2	726_to_1236_#_2	377_to_254_#_2	730_to_1228_#_2	817_to_856_#_2	1366_to_1280_#_2	246_to_517_#_2	796_to_950_#_2	778_to_1222_#_2	880_to_1211_#_2	1334_to_1216_#_2	441_to_358_#_2	378_to_245_#_2	138_to_147_#_2	361_to_508_#_2	786_to_1222_#_2	379_to_256_#_2	379_to_254_#_2	247_to_514_#_2	205_to_1264_#_2	250_to_518_#_1	718_to_1241_#_1	716_to_1236_#_1	1386_to_121_#_1	806_to_878_#_1	786_to_1001_#_1	804_to_890_#_1	718_to_1251_#_1	1086_to_1172_#_1	377_to_256_#_1	736_to_1219_#_1	1085_to_1174_#_1	420_to_337_#_1	248_to_518_#_1	582_to_589_#_1	738_to_1222_#_1	1352_to_728_#_1	726_to_1230_#_1	568_to_578_#_1	1087_to_1175_#_1	786_to_1216_#_1	785_to_1214_#_1	1382_to_1259_#_1	388_to_78_#_1	1022_to_1190_#_1	727_to_1220_#_1	738_to_1217_#_1	1007_to_1206_#_1	835_to_849_#_1	252_to_523_#_1	378_to_254_#_1	1144_to_1164_#_1	132_to_160_#_1	224_to_44_#_1	727_to_1238_#_1	1384_to_1277_#_1	729_to_1230_#_1	389_to_257_#_1	595_to_705_#_1	153_to_1353_#_1	226_to_527_#_1	1364_to_1236_#_1	797_to_876_#_1	241_to_524_#_1	138_to_154_#_1	247_to_516_#_1	467_to_362_#_1	248_to_520_#_1	491_to_1171_#_1	
@EndofLibrary
@NewLibrary: NC_004144_FHV_RNA2.seq_RevStrand_to_NC_004144_FHV_RNA2.seq_RevStrand
1219_to_738_#_4	361_to_455_#_2	1219_to_778_#_1	
@EndofLibrary
@NewLibrary: NC_004144_FHV_RNA2.seq_to_NC_004146.1_FHV_RNA1.seq
1400_to_2720_#_371	1382_to_2516_#_28	1398_to_2719_#_9	
@EndofLibrary
