# Supplementary material for: Parallel ClickSeq and Nanopore sequencing elucidates the rapid evolution of defective-interfering RNAs in Flock House virus
Source: PLoS Pathog. 2017 May 5;13(5):e1006365. doi: 10.1371/journal.ppat.1006365 (PMC5435362; doi:10.1371/journal.ppat.1006365)
Supplement: S1 Datafile — Each passage in each replicate as well as the inoculum is shown. Output format, as described in Routh et al. [32], is given as “DonorCoord_to_AcceptorCoord_#_Counts”. This is the raw data used to populate Table 1and S1 Table. (ZIP) [file ppat.1006365.s009.zip › Supplementary_DataFile1_ClickSeq_Recs/P6R1_Virus_Recombination_Results.txt]

@NewLibrary: NC_004146.1_FHV_RNA1.seq_to_NC_004146.1_FHV_RNA1.seq
2643_to_2700_#_140015	1243_to_2309_#_106814	305_to_1102_#_35725	369_to_2245_#_19948	2521_to_2710_#_17707	324_to_2306_#_17644	2545_to_2685_#_11869	301_to_1100_#_8605	1243_to_2306_#_8550	300_to_1102_#_7190	312_to_1102_#_6676	1350_to_2191_#_5946	320_to_957_#_3717	1288_to_2270_#_3584	316_to_2270_#_3366	2862_to_2888_#_2985	1225_to_2742_#_2615	391_to_2266_#_2351	435_to_2299_#_2239	1274_to_2277_#_1954	2678_to_2743_#_1900	380_to_895_#_1796	1281_to_2266_#_1737	1302_to_1951_#_1486	319_to_1088_#_1459	302_to_1102_#_1439	294_to_1108_#_1381	1242_to_2311_#_1345	1135_to_1190_#_1332	2513_to_12_#_1222	318_to_1090_#_964	2524_to_2709_#_890	312_to_1087_#_850	309_to_1090_#_811	1139_to_2570_#_740	1262_to_2277_#_684	2601_to_2653_#_677	1981_to_2019_#_674	1232_to_2301_#_600	2540_to_2687_#_597	1309_to_1922_#_570	342_to_915_#_535	301_to_1106_#_533	319_to_941_#_526	1288_to_2279_#_508	391_to_896_#_453	1313_to_2235_#_444	2569_to_2630_#_438	1309_to_1925_#_424	2590_to_2646_#_416	1136_to_1188_#_414	2718_to_2621_#_402	1241_to_2305_#_400	309_to_2017_#_400	2619_to_2734_#_372	2642_to_2699_#_337	2511_to_2708_#_318	1742_to_1872_#_311	2724_to_2372_#_300	1288_to_2228_#_267	2511_to_2746_#_261	2431_to_2460_#_259	2376_to_2409_#_258	811_to_896_#_244	2566_to_2602_#_221	2596_to_2308_#_204	2537_to_2308_#_191	1248_to_2300_#_188	1362_to_1258_#_154	1191_to_216_#_135	313_to_986_#_128	2010_to_2235_#_125	2548_to_2326_#_119	2305_to_203_#_113	2277_to_2435_#_113	2645_to_2702_#_106	2576_to_2643_#_102	2552_to_2572_#_100	1286_to_2253_#_97	1240_to_2306_#_94	307_to_1104_#_93	2681_to_2775_#_79	1275_to_2248_#_78	310_to_1100_#_78	1311_to_2236_#_68	377_to_1083_#_54	1245_to_2514_#_53	1302_to_1924_#_52	2887_to_2939_#_49	1241_to_2325_#_39	1249_to_2315_#_34	1339_to_1892_#_30	334_to_920_#_29	395_to_894_#_28	313_to_1103_#_26	1242_to_2307_#_26	1289_to_1998_#_26	2570_to_2602_#_25	2726_to_2516_#_24	2746_to_2514_#_24	2536_to_2651_#_23	1243_to_2305_#_21	1698_to_1581_#_20	318_to_1102_#_19	1241_to_2298_#_19	2940_to_2725_#_18	2521_to_2708_#_17	3019_to_288_#_17	2644_to_2700_#_17	2382_to_2402_#_17	1288_to_2219_#_17	2579_to_2645_#_16	1242_to_2515_#_15	2763_to_2523_#_15	2858_to_2898_#_15	1302_to_1942_#_15	312_to_1094_#_14	1246_to_2312_#_14	2566_to_2462_#_14	1355_to_2223_#_13	2644_to_2258_#_12	2539_to_2679_#_11	2513_to_2710_#_11	304_to_1103_#_11	2548_to_2645_#_9	301_to_1103_#_9	581_to_286_#_9	1223_to_2740_#_9	2713_to_2741_#_8	325_to_2307_#_8	1260_to_2278_#_8	419_to_783_#_8	1452_to_1459_#_8	309_to_1085_#_8	1779_to_2148_#_8	2709_to_2525_#_8	368_to_2245_#_7	111_to_22_#_7	3107_to_1_#_7	2652_to_2699_#_7	2542_to_2557_#_7	2679_to_2744_#_7	1242_to_2309_#_7	303_to_1100_#_7	2579_to_2667_#_7	2514_to_17_#_7	2829_to_2982_#_6	2559_to_2308_#_6	323_to_2305_#_6	317_to_945_#_6	1268_to_2277_#_6	2541_to_2680_#_6	2871_to_2887_#_6	1351_to_2191_#_6	370_to_2246_#_5	367_to_2243_#_5	2585_to_2406_#_5	345_to_910_#_5	2740_to_2546_#_5	2644_to_2678_#_5	2629_to_2644_#_5	488_to_887_#_5	368_to_909_#_4	322_to_1091_#_4	313_to_941_#_4	2910_to_3014_#_4	2833_to_2960_#_4	283_to_1217_#_4	2783_to_2552_#_4	287_to_202_#_3	2551_to_2691_#_3	318_to_955_#_3	1240_to_2307_#_3	1349_to_2190_#_3	2860_to_2886_#_3	2522_to_2711_#_3	299_to_1101_#_2	3049_to_2877_#_2	2010_to_2234_#_2	314_to_2268_#_2	1257_to_2277_#_2	1286_to_2268_#_2	316_to_2269_#_2	1239_to_2323_#_2	311_to_972_#_2	1276_to_2279_#_2	1288_to_1967_#_2	300_to_1103_#_2	1246_to_2309_#_2	2543_to_2569_#_2	320_to_1092_#_2	305_to_940_#_2	322_to_959_#_2	2433_to_2445_#_1	344_to_915_#_1	735_to_743_#_1	309_to_973_#_1	1935_to_1942_#_1	1138_to_1190_#_1	2761_to_2775_#_1	1241_to_2304_#_1	344_to_917_#_1	2533_to_2823_#_1	1129_to_1210_#_1	2311_to_1176_#_1	2887_to_2897_#_1	2078_to_2124_#_1	1240_to_2309_#_1	2960_to_2988_#_1	2510_to_2745_#_1	2727_to_2734_#_1	2937_to_2955_#_1	2801_to_3010_#_1	2539_to_2554_#_1	1242_to_2310_#_1	1224_to_2299_#_1	1244_to_2308_#_1	308_to_951_#_1	2338_to_2347_#_1	1741_to_1871_#_1	1719_to_1828_#_1	2734_to_2751_#_1	2513_to_2646_#_1	2623_to_2630_#_1	433_to_2297_#_1	326_to_2200_#_1	2478_to_2495_#_1	325_to_2306_#_1	1260_to_2266_#_1	821_to_829_#_1	319_to_940_#_1	2016_to_2025_#_1	2867_to_2944_#_1	1241_to_2709_#_1	319_to_2273_#_1	2578_to_2645_#_1	2539_to_2686_#_1	2513_to_21_#_1	2597_to_2633_#_1	2863_to_2887_#_1	2888_to_2903_#_1	2364_to_2391_#_1	1150_to_1167_#_1	2861_to_2876_#_1	312_to_1101_#_1	1289_to_1968_#_1	2541_to_2682_#_1	2677_to_2685_#_1	308_to_1104_#_1	303_to_1103_#_1	309_to_1099_#_1	390_to_2264_#_1	1314_to_2236_#_1	301_to_1101_#_1	843_to_1103_#_1	2554_to_2566_#_1	1242_to_2301_#_1	1244_to_2311_#_1	1289_to_2271_#_1	303_to_1101_#_1	1241_to_2331_#_1	2947_to_3003_#_1	1241_to_2644_#_1	2643_to_2691_#_1	1282_to_2267_#_1	304_to_1100_#_1	3049_to_112_#_1	1101_to_887_#_1	2372_to_2379_#_1	2779_to_2815_#_1	310_to_959_#_1	1979_to_2017_#_1	2516_to_2713_#_1	2477_to_2620_#_1	1351_to_2192_#_1	2342_to_2479_#_1	1309_to_1926_#_1	1933_to_1953_#_1	1137_to_1192_#_1	144_to_152_#_1	2377_to_2410_#_1	
@EndofLibrary
@NewLibrary: NC_004146.1_FHV_RNA1.seq_to_NC_004146.1_FHV_RNA1.seq_RevStrand
2602_to_2614_#_1	
@EndofLibrary
@NewLibrary: NC_004146.1_FHV_RNA1.seq_to_NC_004144_FHV_RNA2.seq
1241_to_1201_#_39	3107_to_1281_#_7	2541_to_271_#_1	
@EndofLibrary
@NewLibrary: NC_004144_FHV_RNA2.seq_to_NC_004144_FHV_RNA2.seq
249_to_517_#_35498	1086_to_1175_#_6066	247_to_257_#_3056	734_to_1233_#_2136	248_to_517_#_1526	1401_to_4_#_1372	249_to_520_#_1315	726_to_1231_#_881	1197_to_517_#_536	253_to_517_#_457	1086_to_1176_#_413	786_to_1215_#_373	727_to_1229_#_358	730_to_1229_#_279	829_to_853_#_264	247_to_517_#_224	729_to_1229_#_189	1376_to_100_#_134	786_to_1208_#_115	740_to_1219_#_114	730_to_1227_#_74	728_to_1231_#_58	1085_to_1176_#_58	725_to_1228_#_46	738_to_1219_#_42	729_to_1227_#_36	753_to_1211_#_35	730_to_1228_#_35	730_to_1219_#_31	358_to_497_#_30	250_to_260_#_30	731_to_1231_#_29	374_to_253_#_28	247_to_515_#_26	155_to_1308_#_25	1098_to_1162_#_23	1017_to_1198_#_23	733_to_1225_#_19	738_to_1226_#_19	1110_to_1119_#_18	726_to_1235_#_17	249_to_516_#_9	1064_to_1198_#_8	718_to_1245_#_8	359_to_34_#_7	1278_to_1297_#_7	732_to_1226_#_6	1086_to_1174_#_6	778_to_1219_#_5	227_to_525_#_5	725_to_1236_#_4	1085_to_1174_#_3	725_to_1237_#_3	728_to_1229_#_3	1087_to_1175_#_3	242_to_525_#_3	250_to_513_#_2	728_to_1232_#_2	246_to_255_#_2	1082_to_1174_#_2	223_to_521_#_1	736_to_1219_#_1	115_to_137_#_1	1325_to_1146_#_1	854_to_861_#_1	215_to_224_#_1	477_to_487_#_1	787_to_1216_#_1	738_to_1237_#_1	679_to_691_#_1	729_to_1228_#_1	1084_to_1174_#_1	138_to_154_#_1	992_to_1005_#_1	248_to_258_#_1	727_to_1231_#_1	725_to_1231_#_1	738_to_1222_#_1	887_to_898_#_1	
@EndofLibrary
@NewLibrary: NC_004144_FHV_RNA2.seq_RevStrand_to_NC_004144_FHV_RNA2.seq
774_to_748_#_1	
@EndofLibrary
@NewLibrary: NC_004144_FHV_RNA2.seq_RevStrand_to_NC_004144_FHV_RNA2.seq_RevStrand
1229_to_730_#_1	
@EndofLibrary
@NewLibrary: NC_004144_FHV_RNA2.seq_to_NC_004144_FHV_RNA2.seq_RevStrand
157_to_180_#_1	
@EndofLibrary
