# Supplementary material for: Parallel ClickSeq and Nanopore sequencing elucidates the rapid evolution of defective-interfering RNAs in Flock House virus
Source: PLoS Pathog. 2017 May 5;13(5):e1006365. doi: 10.1371/journal.ppat.1006365 (PMC5435362; doi:10.1371/journal.ppat.1006365)
Supplement: S1 Datafile — Each passage in each replicate as well as the inoculum is shown. Output format, as described in Routh et al. [32], is given as “DonorCoord_to_AcceptorCoord_#_Counts”. This is the raw data used to populate Table 1and S1 Table. (ZIP) [file ppat.1006365.s009.zip › Supplementary_DataFile1_ClickSeq_Recs/P6R2_Virus_Recombination_Results.txt]

@NewLibrary: NC_004146.1_FHV_RNA1.seq_RevStrand_to_NC_004146.1_FHV_RNA1.seq_RevStrand
1900_to_1302_#_4	2514_to_1245_#_1	
@EndofLibrary
@NewLibrary: NC_004146.1_FHV_RNA1.seq_to_NC_004146.1_FHV_RNA1.seq
1242_to_2301_#_54795	2629_to_2644_#_47868	317_to_1091_#_17435	342_to_1083_#_12390	2513_to_21_#_12378	1243_to_2309_#_10266	2545_to_2685_#_9771	2552_to_2572_#_9568	1260_to_2278_#_9368	300_to_1102_#_7917	1245_to_2514_#_6812	1261_to_2270_#_6640	312_to_1102_#_6280	1340_to_2277_#_4940	318_to_1090_#_4935	1242_to_2311_#_4906	319_to_941_#_4800	1129_to_1196_#_4167	1241_to_2298_#_3807	202_to_2748_#_3732	1262_to_2259_#_3015	1139_to_1192_#_2899	1225_to_2747_#_2718	1291_to_1967_#_2680	310_to_1095_#_2614	3048_to_2763_#_2408	1305_to_2260_#_2407	1232_to_2301_#_2369	420_to_869_#_2354	326_to_2279_#_2307	2524_to_2709_#_2294	1288_to_2219_#_2246	1139_to_1196_#_2241	1262_to_2277_#_2062	1260_to_2266_#_2050	311_to_1104_#_1998	318_to_1102_#_1807	308_to_951_#_1696	1281_to_15_#_1683	1135_to_1190_#_1646	2602_to_2645_#_1639	310_to_945_#_1533	305_to_940_#_1480	1283_to_2271_#_1475	2724_to_1219_#_1458	1288_to_2270_#_1445	336_to_916_#_1432	2551_to_2648_#_1391	1257_to_2277_#_1349	309_to_1117_#_1322	1302_to_2164_#_1158	2727_to_2734_#_1050	310_to_1217_#_1032	1257_to_2284_#_1012	1241_to_2325_#_1004	1341_to_2236_#_982	2598_to_2647_#_980	1302_to_1900_#_926	301_to_1100_#_857	318_to_1048_#_833	302_to_1099_#_826	1243_to_2299_#_824	320_to_1092_#_820	1302_to_1951_#_752	1754_to_1807_#_724	381_to_907_#_706	302_to_1102_#_638	1268_to_2277_#_614	2862_to_2888_#_599	1293_to_2257_#_580	2020_to_2219_#_563	2574_to_2655_#_561	2513_to_2708_#_545	309_to_940_#_541	1245_to_2310_#_534	310_to_2258_#_519	1997_to_2007_#_507	310_to_1046_#_467	370_to_896_#_446	1288_to_2246_#_445	1262_to_2280_#_396	2539_to_2552_#_366	1278_to_2235_#_365	308_to_945_#_336	1313_to_2277_#_330	282_to_1210_#_328	2511_to_2741_#_293	2729_to_1216_#_262	287_to_1114_#_244	313_to_941_#_232	305_to_2265_#_228	1302_to_1942_#_217	2536_to_2682_#_215	318_to_2277_#_204	323_to_1086_#_199	304_to_1100_#_181	811_to_896_#_175	305_to_1102_#_172	318_to_1015_#_171	1343_to_2277_#_170	310_to_1085_#_165	2521_to_2307_#_165	2597_to_2633_#_163	1383_to_2239_#_157	1245_to_2515_#_151	318_to_944_#_137	318_to_1051_#_136	1302_to_1924_#_131	2643_to_2700_#_127	318_to_1089_#_119	2298_to_2306_#_113	2585_to_2641_#_109	2597_to_2648_#_105	1285_to_1196_#_88	1241_to_2709_#_87	1309_to_2186_#_83	2630_to_2644_#_82	392_to_813_#_78	2277_to_2435_#_74	1309_to_1925_#_68	1242_to_2300_#_64	2833_to_2981_#_64	1045_to_1059_#_63	300_to_944_#_56	1301_to_2189_#_54	765_to_2198_#_53	2513_to_12_#_50	1240_to_2299_#_49	867_to_895_#_47	2578_to_2651_#_46	1363_to_1634_#_44	1356_to_2236_#_43	2875_to_2898_#_42	1309_to_1919_#_41	2709_to_2522_#_40	2302_to_2023_#_40	355_to_896_#_39	331_to_922_#_39	2742_to_2552_#_39	1262_to_2253_#_39	480_to_491_#_38	805_to_397_#_37	2973_to_2980_#_36	2506_to_1209_#_34	1241_to_2418_#_33	316_to_2310_#_33	389_to_909_#_33	405_to_895_#_31	309_to_1097_#_29	1274_to_2265_#_28	2708_to_2540_#_26	2746_to_2522_#_25	868_to_879_#_25	1383_to_1546_#_24	1258_to_2285_#_24	2732_to_2506_#_23	1305_to_1951_#_23	1302_to_1957_#_23	1308_to_1951_#_22	1341_to_1690_#_22	1308_to_1948_#_22	763_to_499_#_22	2820_to_2165_#_21	111_to_22_#_21	2631_to_2646_#_20	396_to_917_#_20	300_to_1210_#_20	1312_to_1919_#_19	200_to_2746_#_18	1334_to_2982_#_17	2380_to_2402_#_16	396_to_811_#_16	1258_to_2276_#_15	2697_to_2547_#_15	2733_to_2515_#_15	2726_to_2522_#_15	1089_to_973_#_14	2602_to_2649_#_14	1276_to_2243_#_14	2798_to_3010_#_14	2304_to_1242_#_13	1302_to_1909_#_12	2707_to_2522_#_12	2801_to_2561_#_12	2138_to_2151_#_12	2627_to_2642_#_12	938_to_1102_#_11	1244_to_2303_#_11	315_to_1088_#_11	1282_to_2258_#_11	1261_to_2269_#_11	2322_to_2196_#_11	1262_to_2265_#_10	1223_to_2520_#_10	1240_to_2306_#_10	2299_to_1246_#_10	318_to_1093_#_9	343_to_1084_#_9	313_to_1103_#_9	2829_to_2982_#_8	1289_to_2205_#_8	1230_to_2300_#_8	1260_to_2277_#_8	1350_to_2191_#_8	2732_to_2492_#_7	810_to_907_#_7	1241_to_2305_#_6	2762_to_2514_#_6	314_to_1088_#_6	2547_to_2405_#_6	369_to_2245_#_6	434_to_2301_#_6	1340_to_2276_#_6	312_to_1101_#_6	338_to_918_#_6	382_to_908_#_6	915_to_374_#_5	1416_to_1873_#_5	299_to_1101_#_5	1259_to_2268_#_5	1274_to_2277_#_5	1226_to_2748_#_5	1247_to_2312_#_5	1242_to_2307_#_5	1239_to_2323_#_5	280_to_1214_#_5	301_to_1103_#_5	2728_to_1220_#_5	309_to_1090_#_5	341_to_1081_#_4	1130_to_1197_#_4	1274_to_2235_#_4	2302_to_2199_#_4	1231_to_2299_#_4	310_to_940_#_4	2549_to_2569_#_4	403_to_896_#_4	1257_to_2283_#_4	309_to_945_#_4	2813_to_2560_#_4	391_to_896_#_3	392_to_912_#_3	1281_to_2269_#_3	2515_to_23_#_3	202_to_2749_#_3	304_to_1103_#_3	2511_to_19_#_3	1338_to_2275_#_3	2324_to_1242_#_3	1308_to_1942_#_3	1341_to_2235_#_3	2628_to_2644_#_3	418_to_867_#_3	1142_to_1195_#_3	2082_to_2161_#_3	312_to_1090_#_3	309_to_973_#_3	1255_to_2282_#_3	2722_to_1217_#_3	1245_to_2513_#_3	1240_to_2309_#_3	1229_to_2298_#_3	305_to_948_#_3	1753_to_1806_#_3	2780_to_2541_#_2	1138_to_1190_#_2	1241_to_2306_#_2	1260_to_2274_#_2	319_to_1103_#_2	1256_to_2276_#_2	2554_to_2574_#_2	314_to_1089_#_2	2746_to_2503_#_2	2261_to_2270_#_2	312_to_1093_#_2	1243_to_2512_#_2	317_to_945_#_2	340_to_1081_#_2	1294_to_1970_#_2	1127_to_1194_#_2	2863_to_2944_#_2	2553_to_2574_#_2	307_to_1115_#_2	1260_to_2265_#_2	309_to_1101_#_2	294_to_202_#_2	2715_to_2492_#_2	312_to_1097_#_2	1247_to_2516_#_2	2732_to_1216_#_2	2576_to_2643_#_2	1137_to_1194_#_2	301_to_1102_#_2	368_to_915_#_2	1244_to_2328_#_2	2600_to_2643_#_2	304_to_939_#_2	1264_to_2273_#_2	1301_to_1899_#_2	2541_to_2680_#_2	2541_to_2682_#_2	2708_to_2525_#_2	309_to_1093_#_2	1262_to_2258_#_2	2680_to_2601_#_2	2433_to_2440_#_1	204_to_2750_#_1	310_to_1216_#_1	1263_to_2260_#_1	310_to_1100_#_1	428_to_439_#_1	2541_to_2554_#_1	2039_to_2192_#_1	2091_to_2119_#_1	1245_to_2309_#_1	3046_to_2761_#_1	310_to_946_#_1	1289_to_2220_#_1	2620_to_2729_#_1	1141_to_1185_#_1	204_to_222_#_1	391_to_399_#_1	308_to_943_#_1	317_to_939_#_1	1242_to_2312_#_1	1242_to_2310_#_1	1302_to_2165_#_1	1056_to_1101_#_1	1223_to_2745_#_1	2818_to_2827_#_1	319_to_940_#_1	1258_to_2278_#_1	2575_to_2649_#_1	2538_to_2552_#_1	1935_to_1942_#_1	1020_to_1042_#_1	305_to_1101_#_1	378_to_895_#_1	309_to_1116_#_1	1263_to_2281_#_1	1141_to_1198_#_1	2573_to_2654_#_1	318_to_2246_#_1	310_to_2257_#_1	2895_to_2919_#_1	2396_to_2476_#_1	1249_to_2315_#_1	1341_to_2237_#_1	1234_to_2303_#_1	316_to_1088_#_1	1343_to_2280_#_1	316_to_1087_#_1	1243_to_2306_#_1	420_to_868_#_1	2522_to_2707_#_1	2726_to_2525_#_1	2560_to_1209_#_1	1304_to_1944_#_1	707_to_732_#_1	2389_to_2396_#_1	1244_to_2514_#_1	371_to_897_#_1	1276_to_2235_#_1	1261_to_2277_#_1	2595_to_2646_#_1	1294_to_2044_#_1	1306_to_2261_#_1	328_to_2281_#_1	334_to_920_#_1	1246_to_2312_#_1	313_to_940_#_1	2725_to_1220_#_1	1259_to_2274_#_1	2511_to_2746_#_1	2574_to_2646_#_1	1263_to_2280_#_1	2875_to_2895_#_1	1283_to_18_#_1	2953_to_2960_#_1	2722_to_1218_#_1	1301_to_2163_#_1	2376_to_2407_#_1	2011_to_2024_#_1	2551_to_2691_#_1	2066_to_2080_#_1	324_to_2306_#_1	1698_to_1705_#_1	2618_to_2730_#_1	395_to_917_#_1	381_to_906_#_1	2512_to_2708_#_1	307_to_2267_#_1	1258_to_2264_#_1	2730_to_1214_#_1	993_to_1010_#_1	1315_to_1922_#_1	2860_to_2868_#_1	1267_to_2276_#_1	2790_to_2810_#_1	
@EndofLibrary
@NewLibrary: NC_004146.1_FHV_RNA1.seq_to_NC_004144_FHV_RNA2.seq
3054_to_686_#_5	
@EndofLibrary
@NewLibrary: NC_004144_FHV_RNA2.seq_to_NC_004144_FHV_RNA2.seq
249_to_517_#_31590	250_to_513_#_21413	736_to_1219_#_8306	249_to_519_#_6196	734_to_1233_#_942	726_to_1219_#_901	1086_to_1175_#_678	249_to_520_#_585	223_to_521_#_477	728_to_1232_#_402	729_to_1229_#_390	730_to_1227_#_318	730_to_1229_#_305	1086_to_1172_#_297	725_to_1236_#_296	725_to_1237_#_243	738_to_1219_#_218	1401_to_4_#_159	727_to_1229_#_143	249_to_511_#_134	727_to_1219_#_131	727_to_888_#_124	247_to_257_#_109	740_to_1219_#_107	727_to_1233_#_98	729_to_1228_#_88	358_to_505_#_86	506_to_260_#_63	726_to_1233_#_51	731_to_1231_#_43	506_to_365_#_42	728_to_1235_#_41	1382_to_1216_#_38	737_to_1217_#_36	247_to_515_#_36	738_to_1222_#_31	442_to_361_#_29	727_to_1235_#_29	1364_to_1244_#_26	1085_to_1176_#_22	1086_to_1176_#_22	737_to_1220_#_20	725_to_1228_#_20	725_to_1229_#_19	177_to_298_#_18	747_to_1246_#_17	199_to_33_#_16	1382_to_1279_#_16	249_to_512_#_13	249_to_516_#_11	250_to_520_#_11	251_to_513_#_10	249_to_518_#_9	247_to_517_#_8	1365_to_707_#_6	727_to_1236_#_6	248_to_517_#_4	786_to_1215_#_4	251_to_514_#_3	201_to_59_#_3	726_to_1231_#_3	778_to_1219_#_2	835_to_847_#_1	143_to_152_#_1	1062_to_1087_#_1	735_to_1218_#_1	131_to_140_#_1	738_to_1237_#_1	725_to_1219_#_1	184_to_191_#_1	598_to_611_#_1	95_to_105_#_1	249_to_513_#_1	724_to_1234_#_1	1295_to_1309_#_1	269_to_283_#_1	725_to_1218_#_1	220_to_518_#_1	
@EndofLibrary
@NewLibrary: NC_004144_FHV_RNA2.seq_to_NC_004146.1_FHV_RNA1.seq
1400_to_2720_#_721	1335_to_2877_#_35	1398_to_2718_#_1	
@EndofLibrary
