# Supplementary material for: Parallel ClickSeq and Nanopore sequencing elucidates the rapid evolution of defective-interfering RNAs in Flock House virus
Source: PLoS Pathog. 2017 May 5;13(5):e1006365. doi: 10.1371/journal.ppat.1006365 (PMC5435362; doi:10.1371/journal.ppat.1006365)
Supplement: S1 Datafile — Each passage in each replicate as well as the inoculum is shown. Output format, as described in Routh et al. [32], is given as “DonorCoord_to_AcceptorCoord_#_Counts”. This is the raw data used to populate Table 1and S1 Table. (ZIP) [file ppat.1006365.s009.zip › Supplementary_DataFile1_ClickSeq_Recs/P6R3_Virus_Recombination_Results.txt]

@NewLibrary: NC_004146.1_FHV_RNA1.seq_RevStrand_to_NC_004146.1_FHV_RNA1.seq
2457_to_2433_#_53	274_to_231_#_4	1185_to_1148_#_1	
@EndofLibrary
@NewLibrary: NC_004146.1_FHV_RNA1.seq_RevStrand_to_NC_004146.1_FHV_RNA1.seq_RevStrand
2301_to_1232_#_2	2305_to_1241_#_1	
@EndofLibrary
@NewLibrary: NC_004146.1_FHV_RNA1.seq_to_NC_004146.1_FHV_RNA1.seq
1241_to_2298_#_68044	1241_to_2305_#_23298	317_to_945_#_21026	309_to_973_#_12368	318_to_1090_#_10320	1232_to_2301_#_9007	2513_to_2646_#_8639	2545_to_2685_#_6622	1242_to_2311_#_6604	309_to_1051_#_6104	1241_to_2331_#_5524	1241_to_2644_#_4789	1288_to_2270_#_4667	301_to_1100_#_4299	2643_to_2733_#_3584	1268_to_2280_#_3542	316_to_952_#_2829	310_to_1085_#_2783	2862_to_2888_#_2760	1241_to_2325_#_2573	326_to_2200_#_2458	1282_to_1961_#_2105	344_to_915_#_2094	313_to_941_#_1847	1243_to_2309_#_1642	1268_to_2277_#_1582	1243_to_2306_#_1492	2643_to_2700_#_1483	1262_to_2277_#_1449	348_to_916_#_1369	310_to_959_#_1229	2867_to_2944_#_1186	2513_to_2727_#_1081	312_to_1102_#_1048	335_to_919_#_857	318_to_1102_#_753	1293_to_1963_#_662	1245_to_2310_#_600	2598_to_2645_#_592	1350_to_2191_#_573	2576_to_2643_#_571	2525_to_2560_#_559	2581_to_2651_#_555	311_to_972_#_519	305_to_1102_#_513	300_to_940_#_508	1340_to_2277_#_493	2585_to_2640_#_486	355_to_908_#_464	1292_to_2224_#_436	1288_to_2219_#_431	2524_to_2531_#_407	310_to_989_#_402	1001_to_1084_#_402	1308_to_1936_#_384	1289_to_2265_#_379	2708_to_2559_#_357	304_to_1100_#_355	2643_to_2701_#_334	391_to_896_#_316	2551_to_2598_#_296	472_to_2285_#_287	3107_to_1_#_282	319_to_941_#_271	2619_to_2734_#_270	1261_to_2270_#_257	2521_to_2709_#_255	1313_to_1956_#_253	3086_to_2492_#_251	1981_to_2276_#_250	323_to_964_#_249	2541_to_2548_#_244	2772_to_2407_#_242	309_to_1090_#_238	1262_to_2280_#_236	2530_to_2648_#_235	342_to_915_#_230	309_to_1089_#_230	318_to_1045_#_229	2588_to_2332_#_226	311_to_1104_#_222	396_to_907_#_219	1302_to_1951_#_215	312_to_952_#_207	2277_to_2435_#_207	2683_to_2714_#_207	1148_to_1182_#_206	2620_to_2729_#_202	2295_to_1243_#_202	2716_to_149_#_200	2742_to_2525_#_200	2584_to_2651_#_199	1343_to_1689_#_194	381_to_915_#_180	1309_to_2264_#_180	2732_to_283_#_178	2707_to_2543_#_178	818_to_879_#_177	309_to_940_#_176	1194_to_16_#_173	321_to_2265_#_173	312_to_958_#_172	310_to_1095_#_172	2121_to_2148_#_169	2587_to_2648_#_168	312_to_1090_#_167	2817_to_2557_#_162	2322_to_2196_#_162	441_to_895_#_158	1285_to_2264_#_156	2772_to_2560_#_154	1837_to_1872_#_154	312_to_1093_#_153	294_to_1108_#_151	2591_to_2631_#_147	2684_to_1058_#_146	1244_to_2331_#_146	3056_to_2391_#_146	316_to_1085_#_145	2602_to_2645_#_137	1293_to_2268_#_137	2724_to_2372_#_136	2521_to_2710_#_135	2642_to_2697_#_133	2706_to_2559_#_132	308_to_945_#_131	2835_to_2889_#_131	1139_to_1192_#_131	1239_to_2303_#_130	1286_to_2241_#_130	1312_to_1919_#_130	2707_to_2513_#_130	1138_to_204_#_129	1101_to_887_#_125	1282_to_1994_#_123	310_to_2258_#_122	529_to_283_#_120	1262_to_2259_#_119	2567_to_2644_#_114	166_to_214_#_114	2817_to_2548_#_114	1302_to_1909_#_114	863_to_401_#_112	2011_to_2264_#_108	1103_to_956_#_107	2726_to_2277_#_102	1283_to_2003_#_100	2651_to_2725_#_100	2818_to_2327_#_99	2723_to_2559_#_98	300_to_958_#_96	1293_to_2275_#_94	312_to_935_#_94	2569_to_2645_#_93	2562_to_1903_#_92	1319_to_2328_#_92	2587_to_2646_#_91	310_to_945_#_90	2741_to_2559_#_87	2557_to_2299_#_86	2706_to_2548_#_85	369_to_2245_#_85	2547_to_58_#_85	1309_to_1925_#_85	2740_to_2559_#_84	1750_to_1817_#_83	300_to_1102_#_83	2521_to_2540_#_83	312_to_1087_#_78	2818_to_2726_#_78	2584_to_2326_#_77	1245_to_2302_#_75	1340_to_2205_#_75	420_to_916_#_72	1243_to_2299_#_71	1639_to_1201_#_71	2304_to_1242_#_70	396_to_868_#_70	283_to_2306_#_70	1308_to_1894_#_68	2595_to_2644_#_67	2621_to_2733_#_67	1762_to_1805_#_67	1294_to_2264_#_66	2642_to_2682_#_65	2724_to_2548_#_65	2532_to_2312_#_65	391_to_908_#_65	2643_to_2665_#_64	2642_to_2503_#_62	2618_to_2646_#_61	2293_to_2640_#_61	880_to_766_#_60	1260_to_2278_#_60	2630_to_2137_#_59	320_to_1083_#_58	2295_to_1202_#_58	2686_to_2545_#_58	344_to_1089_#_55	2306_to_1199_#_55	1241_to_2297_#_55	282_to_1210_#_51	2393_to_1198_#_50	1134_to_2245_#_49	2707_to_2480_#_49	2644_to_2685_#_48	1292_to_2196_#_47	1753_to_1814_#_46	2740_to_2543_#_46	2726_to_1203_#_46	2544_to_2601_#_45	469_to_887_#_44	1136_to_1195_#_44	1243_to_2734_#_43	2740_to_2551_#_39	381_to_868_#_38	2710_to_2517_#_38	2619_to_2443_#_37	2819_to_3001_#_37	1301_to_1953_#_36	320_to_957_#_36	2548_to_2645_#_36	2550_to_2799_#_36	2681_to_2741_#_36	1517_to_1387_#_34	2574_to_2581_#_34	2585_to_2628_#_34	338_to_1080_#_33	2325_to_2644_#_33	2327_to_2199_#_32	534_to_397_#_31	307_to_941_#_31	2724_to_2557_#_31	3086_to_2761_#_30	2479_to_1201_#_30	2257_to_2419_#_30	2561_to_2733_#_29	2586_to_2644_#_29	2524_to_2310_#_28	1184_to_48_#_27	2324_to_2235_#_27	2706_to_2492_#_26	2305_to_2198_#_25	186_to_35_#_24	2723_to_1195_#_24	2390_to_1228_#_24	307_to_970_#_23	2759_to_2549_#_23	2707_to_2522_#_23	2391_to_2409_#_23	2742_to_2552_#_23	2325_to_2193_#_22	2524_to_2709_#_21	324_to_2306_#_21	2408_to_1209_#_20	2561_to_1114_#_19	2831_to_2939_#_19	2746_to_2557_#_19	2684_to_2733_#_18	1274_to_2277_#_18	2307_to_2314_#_18	1281_to_2266_#_17	2724_to_2549_#_17	320_to_1092_#_17	2539_to_2419_#_17	319_to_1088_#_17	2834_to_2945_#_17	1239_to_2323_#_17	1094_to_216_#_17	1313_to_2235_#_16	2724_to_2507_#_16	227_to_2732_#_16	2549_to_2419_#_16	1039_to_1047_#_15	2770_to_2548_#_15	2300_to_1243_#_15	2687_to_2306_#_15	2680_to_2492_#_15	1278_to_1957_#_14	2601_to_2671_#_14	309_to_1050_#_14	1762_to_1802_#_14	2876_to_2759_#_14	583_to_917_#_14	2012_to_1794_#_14	2404_to_1189_#_14	317_to_972_#_14	2300_to_2515_#_13	2829_to_2990_#_13	2733_to_2620_#_13	318_to_947_#_13	2904_to_2940_#_13	1288_to_2279_#_13	1902_to_1764_#_13	2541_to_2643_#_13	2728_to_2561_#_13	2801_to_2548_#_12	1135_to_1190_#_12	2304_to_2011_#_12	2502_to_2305_#_12	316_to_2270_#_12	2760_to_2587_#_12	317_to_944_#_12	435_to_2299_#_11	2562_to_2420_#_11	2720_to_1195_#_11	2643_to_2719_#_11	2733_to_2549_#_11	1601_to_1707_#_11	318_to_1089_#_11	309_to_945_#_11	304_to_1103_#_10	2643_to_2686_#_10	2304_to_2203_#_10	3053_to_2727_#_10	1242_to_2301_#_10	1241_to_2304_#_9	83_to_90_#_9	2646_to_2734_#_9	2524_to_2707_#_9	1298_to_1951_#_9	2708_to_2548_#_9	2513_to_12_#_9	2725_to_2514_#_9	2325_to_2190_#_9	1086_to_1014_#_9	1341_to_2266_#_8	2513_to_2522_#_8	2714_to_2561_#_8	481_to_1330_#_8	2322_to_2175_#_8	395_to_894_#_8	2723_to_2479_#_8	2511_to_2746_#_8	2740_to_2526_#_8	2708_to_2525_#_8	3087_to_2819_#_7	315_to_943_#_7	2539_to_2679_#_7	2732_to_2512_#_7	2305_to_2197_#_7	1302_to_1924_#_7	2818_to_2563_#_7	2834_to_2983_#_6	1242_to_2515_#_6	2834_to_2941_#_6	2140_to_2148_#_6	2726_to_2514_#_6	2732_to_2523_#_6	1242_to_2327_#_6	993_to_1051_#_6	1241_to_2643_#_6	338_to_920_#_5	2721_to_2419_#_5	2521_to_2708_#_5	2642_to_2699_#_5	1248_to_2305_#_5	313_to_986_#_5	2719_to_2504_#_5	2542_to_2602_#_5	2371_to_1200_#_5	2681_to_2492_#_5	1901_to_1654_#_5	1317_to_1903_#_5	1225_to_2742_#_5	2569_to_2453_#_5	867_to_895_#_5	3050_to_2735_#_5	2729_to_2547_#_5	311_to_1053_#_5	3042_to_2743_#_5	2540_to_2329_#_5	1239_to_2296_#_5	1301_to_1166_#_4	380_to_895_#_4	1257_to_2275_#_4	1242_to_2310_#_4	299_to_1100_#_4	1286_to_2253_#_4	2513_to_204_#_4	1224_to_2299_#_4	1248_to_2300_#_4	2787_to_2710_#_4	1321_to_1922_#_4	2540_to_2734_#_4	1259_to_2280_#_4	2724_to_2492_#_4	2758_to_2630_#_4	2688_to_2482_#_4	1231_to_2299_#_4	2733_to_2558_#_4	2298_to_2193_#_4	2390_to_206_#_4	2686_to_2455_#_4	2801_to_2597_#_4	1243_to_2300_#_4	2817_to_2561_#_4	314_to_942_#_4	1752_to_1816_#_4	2640_to_2730_#_4	2719_to_2557_#_4	2514_to_17_#_4	2513_to_1139_#_3	302_to_1102_#_3	2843_to_2943_#_3	2723_to_2505_#_3	2515_to_2648_#_3	2746_to_2506_#_3	2724_to_2541_#_3	2828_to_2994_#_3	2542_to_2734_#_3	323_to_202_#_3	306_to_970_#_3	1248_to_2307_#_3	1391_to_1413_#_3	2382_to_2011_#_3	2542_to_2419_#_3	1246_to_2304_#_3	2284_to_2152_#_3	2513_to_2645_#_3	310_to_1084_#_3	1244_to_2328_#_3	1682_to_1689_#_3	2511_to_2644_#_3	272_to_318_#_3	203_to_2310_#_3	2547_to_2424_#_3	475_to_2285_#_3	1260_to_2274_#_3	950_to_993_#_3	2618_to_2679_#_3	2596_to_1209_#_3	2860_to_2886_#_3	2531_to_2734_#_3	2547_to_2725_#_3	1309_to_1922_#_3	309_to_2017_#_2	2558_to_2418_#_2	1240_to_2309_#_2	1304_to_1921_#_2	2685_to_2709_#_2	311_to_1085_#_2	2645_to_2702_#_2	2708_to_2516_#_2	319_to_947_#_2	2585_to_2644_#_2	1935_to_1942_#_2	2760_to_2571_#_2	1749_to_1813_#_2	2619_to_2725_#_2	1242_to_2296_#_2	2578_to_2645_#_2	2868_to_2945_#_2	531_to_898_#_2	2628_to_2644_#_2	1241_to_2324_#_2	419_to_2199_#_2	3043_to_2945_#_2	2711_to_2544_#_2	2552_to_2572_#_2	310_to_1088_#_2	2708_to_2544_#_2	2584_to_1209_#_2	350_to_918_#_2	2747_to_2493_#_2	2644_to_2678_#_2	2511_to_2741_#_2	1345_to_2222_#_2	2590_to_2646_#_2	1241_to_2330_#_2	3050_to_2883_#_2	1230_to_2300_#_2	2731_to_2556_#_2	2644_to_2700_#_2	2979_to_2236_#_2	1267_to_2276_#_2	1136_to_1193_#_2	1273_to_2252_#_2	2512_to_2532_#_2	2786_to_2521_#_2	2491_to_1208_#_2	2541_to_2680_#_2	1286_to_2268_#_2	1128_to_947_#_2	2569_to_2630_#_2	2524_to_2708_#_2	2842_to_2938_#_2	2734_to_2560_#_2	342_to_1083_#_2	1279_to_2231_#_2	2658_to_2669_#_1	2739_to_2499_#_1	391_to_897_#_1	1751_to_1812_#_1	368_to_909_#_1	1283_to_1999_#_1	2642_to_2731_#_1	326_to_930_#_1	314_to_954_#_1	2555_to_2602_#_1	1196_to_18_#_1	318_to_2257_#_1	2330_to_2492_#_1	2308_to_2715_#_1	107_to_16_#_1	341_to_1086_#_1	1289_to_1998_#_1	2646_to_2736_#_1	2884_to_2893_#_1	2556_to_2326_#_1	2532_to_2546_#_1	316_to_1100_#_1	345_to_907_#_1	2335_to_2342_#_1	1344_to_2250_#_1	2571_to_2589_#_1	317_to_939_#_1	1149_to_1182_#_1	1242_to_2312_#_1	2570_to_2619_#_1	1362_to_2257_#_1	2686_to_2557_#_1	2629_to_2644_#_1	1764_to_1801_#_1	2256_to_1981_#_1	1206_to_1074_#_1	1315_to_501_#_1	2336_to_2478_#_1	2360_to_2548_#_1	2325_to_1903_#_1	2586_to_2598_#_1	2833_to_2841_#_1	2547_to_2573_#_1	2106_to_2167_#_1	2874_to_2882_#_1	112_to_17_#_1	1286_to_2006_#_1	3053_to_2763_#_1	1141_to_1195_#_1	2570_to_2648_#_1	1288_to_2253_#_1	1268_to_2257_#_1	1244_to_2334_#_1	236_to_1198_#_1	328_to_2202_#_1	2526_to_2562_#_1	1290_to_2266_#_1	3107_to_22_#_1	1288_to_1967_#_1	2733_to_2749_#_1	1274_to_2270_#_1	2570_to_2602_#_1	157_to_176_#_1	316_to_1088_#_1	1241_to_2326_#_1	111_to_13_#_1	302_to_1099_#_1	3054_to_2389_#_1	2548_to_1233_#_1	334_to_918_#_1	1432_to_1903_#_1	2318_to_1319_#_1	313_to_959_#_1	2511_to_2725_#_1	3051_to_2814_#_1	940_to_1106_#_1	2563_to_2570_#_1	1238_to_2310_#_1	2644_to_2735_#_1	879_to_765_#_1	310_to_970_#_1	225_to_2730_#_1	317_to_953_#_1	1295_to_2265_#_1	1762_to_1806_#_1	1129_to_1171_#_1	318_to_958_#_1	2817_to_2559_#_1	1269_to_2278_#_1	2502_to_2304_#_1	1129_to_1196_#_1	2724_to_2747_#_1	2621_to_2727_#_1	1292_to_2223_#_1	2585_to_2645_#_1	2865_to_2943_#_1	2865_to_2942_#_1	2720_to_2560_#_1	2590_to_2645_#_1	537_to_1871_#_1	326_to_2199_#_1	1343_to_1688_#_1	2725_to_2552_#_1	1275_to_2248_#_1	2560_to_2585_#_1	2297_to_1242_#_1	1289_to_2271_#_1	2863_to_2897_#_1	1238_to_2328_#_1	2691_to_2259_#_1	301_to_1106_#_1	313_to_949_#_1	317_to_1091_#_1	1259_to_2275_#_1	1097_to_1111_#_1	2556_to_2298_#_1	2678_to_2743_#_1	2558_to_2569_#_1	1268_to_2233_#_1	2818_to_2558_#_1	1330_to_1700_#_1	1138_to_1180_#_1	300_to_1963_#_1	306_to_957_#_1	419_to_783_#_1	215_to_40_#_1	2740_to_2491_#_1	312_to_1101_#_1	313_to_940_#_1	2623_to_2734_#_1	1245_to_2514_#_1	531_to_377_#_1	2618_to_2747_#_1	307_to_1104_#_1	2326_to_2185_#_1	2725_to_2563_#_1	1639_to_1902_#_1	2680_to_2404_#_1	2524_to_2307_#_1	302_to_952_#_1	2596_to_2643_#_1	2289_to_2636_#_1	2546_to_2602_#_1	1344_to_1690_#_1	1260_to_2277_#_1	2746_to_2561_#_1	2543_to_2556_#_1	2726_to_2763_#_1	2153_to_2245_#_1	3086_to_2759_#_1	1284_to_1963_#_1	1309_to_1889_#_1	951_to_1105_#_1	1182_to_1189_#_1	346_to_914_#_1	2507_to_2725_#_1	370_to_896_#_1	470_to_888_#_1	2515_to_2730_#_1	2541_to_2682_#_1	2579_to_2644_#_1	2769_to_2560_#_1	2010_to_2235_#_1	1229_to_2298_#_1	2551_to_2708_#_1	390_to_880_#_1	810_to_907_#_1	2578_to_2585_#_1	1383_to_2245_#_1	1288_to_2021_#_1	2513_to_2747_#_1	2737_to_2543_#_1	2940_to_2326_#_1	2741_to_2544_#_1	2860_to_2869_#_1	316_to_951_#_1	2759_to_2517_#_1	1640_to_1904_#_1	307_to_1049_#_1	2491_to_2022_#_1	
@EndofLibrary
@NewLibrary: NC_004146.1_FHV_RNA1.seq_to_NC_004144_FHV_RNA2.seq
3108_to_4_#_1	
@EndofLibrary
@NewLibrary: NC_004144_FHV_RNA2.seq_to_NC_004144_FHV_RNA2.seq
249_to_517_#_95460	242_to_525_#_46559	738_to_1219_#_43709	778_to_1219_#_23954	249_to_520_#_13089	725_to_1231_#_3288	734_to_1233_#_1341	1086_to_1175_#_1214	247_to_257_#_1167	731_to_1231_#_1010	250_to_513_#_940	727_to_1229_#_828	730_to_1227_#_793	738_to_1223_#_706	1086_to_1176_#_517	224_to_525_#_497	241_to_526_#_468	809_to_1195_#_436	729_to_1229_#_413	246_to_518_#_394	248_to_517_#_345	727_to_1219_#_323	730_to_1222_#_289	1017_to_1198_#_259	247_to_515_#_232	725_to_1234_#_229	753_to_1211_#_226	618_to_19_#_207	730_to_1229_#_195	733_to_1217_#_193	1387_to_1259_#_188	786_to_1215_#_161	723_to_1236_#_113	255_to_517_#_101	274_to_518_#_100	241_to_524_#_97	1334_to_1175_#_91	247_to_517_#_87	725_to_1228_#_84	737_to_1218_#_84	738_to_1222_#_84	796_to_987_#_75	740_to_1219_#_59	249_to_516_#_57	739_to_1220_#_57	631_to_536_#_48	469_to_362_#_47	1382_to_707_#_39	726_to_1231_#_31	223_to_521_#_30	667_to_1368_#_29	1399_to_1_#_29	1386_to_799_#_27	1366_to_1280_#_25	1382_to_1120_#_25	730_to_1228_#_20	227_to_524_#_20	249_to_519_#_19	197_to_204_#_19	728_to_1233_#_14	387_to_222_#_14	727_to_1233_#_14	243_to_525_#_11	467_to_362_#_11	739_to_1219_#_10	118_to_152_#_8	790_to_1210_#_8	1401_to_4_#_8	491_to_1171_#_8	379_to_469_#_7	248_to_518_#_7	777_to_1217_#_7	223_to_38_#_6	1382_to_1062_#_6	252_to_523_#_6	250_to_517_#_5	1382_to_1279_#_5	730_to_1182_#_4	1376_to_100_#_3	1079_to_1175_#_3	239_to_525_#_3	243_to_526_#_3	725_to_1237_#_3	726_to_1233_#_3	726_to_1232_#_3	358_to_503_#_3	726_to_1234_#_3	1351_to_1221_#_3	780_to_1221_#_3	118_to_137_#_3	729_to_1228_#_3	726_to_1219_#_3	715_to_1245_#_3	744_to_1229_#_3	223_to_88_#_3	250_to_518_#_2	455_to_361_#_2	736_to_1219_#_2	221_to_33_#_2	222_to_30_#_2	1389_to_1258_#_2	1365_to_1216_#_2	227_to_525_#_2	741_to_1219_#_2	1336_to_1210_#_2	806_to_1192_#_2	729_to_1219_#_2	1335_to_1220_#_1	451_to_362_#_1	737_to_1222_#_1	728_to_1230_#_1	775_to_1216_#_1	373_to_497_#_1	251_to_514_#_1	1352_to_1219_#_1	70_to_78_#_1	678_to_723_#_1	239_to_524_#_1	1085_to_1176_#_1	225_to_522_#_1	194_to_201_#_1	1016_to_1197_#_1	248_to_513_#_1	800_to_980_#_1	790_to_1209_#_1	787_to_1215_#_1	731_to_1228_#_1	731_to_1215_#_1	1400_to_1148_#_1	357_to_33_#_1	225_to_521_#_1	724_to_1230_#_1	132_to_160_#_1	163_to_202_#_1	149_to_159_#_1	669_to_12_#_1	162_to_177_#_1	256_to_521_#_1	347_to_517_#_1	255_to_516_#_1	1095_to_1154_#_1	591_to_601_#_1	247_to_516_#_1	756_to_1201_#_1	1095_to_1165_#_1	
@EndofLibrary
@NewLibrary: NC_004144_FHV_RNA2.seq_to_NC_004146.1_FHV_RNA1.seq
1400_to_2720_#_416	534_to_2619_#_53	
@EndofLibrary
