# Supplementary material for: Parallel ClickSeq and Nanopore sequencing elucidates the rapid evolution of defective-interfering RNAs in Flock House virus
Source: PLoS Pathog. 2017 May 5;13(5):e1006365. doi: 10.1371/journal.ppat.1006365 (PMC5435362; doi:10.1371/journal.ppat.1006365)
Supplement: S1 Datafile — Each passage in each replicate as well as the inoculum is shown. Output format, as described in Routh et al. [32], is given as “DonorCoord_to_AcceptorCoord_#_Counts”. This is the raw data used to populate Table 1and S1 Table. (ZIP) [file ppat.1006365.s009.zip › Supplementary_DataFile1_ClickSeq_Recs/P7R1_Virus_Recombination_Results.txt]

@NewLibrary: NC_004146.1_FHV_RNA1.seq_RevStrand_to_NC_004146.1_FHV_RNA1.seq
2457_to_2433_#_7	2450_to_2443_#_5	964_to_953_#_5	2566_to_2692_#_2	2621_to_2609_#_1	
@EndofLibrary
@NewLibrary: NC_004146.1_FHV_RNA1.seq_to_NC_004146.1_FHV_RNA1.seq
2643_to_2700_#_102949	1243_to_2309_#_58799	1350_to_2191_#_36243	301_to_1100_#_33059	305_to_1102_#_21251	2521_to_2710_#_9786	2545_to_2685_#_7602	369_to_2245_#_5059	1243_to_2306_#_4283	320_to_957_#_4102	1288_to_2270_#_3857	1242_to_2311_#_2760	324_to_2306_#_2114	300_to_1102_#_1797	312_to_1102_#_1409	1274_to_2277_#_1206	2862_to_2888_#_1161	319_to_1088_#_1101	435_to_2299_#_1063	1135_to_1190_#_997	1281_to_2266_#_981	2524_to_2709_#_967	1225_to_2742_#_938	1288_to_2279_#_927	1313_to_2235_#_911	316_to_2270_#_862	1232_to_2301_#_832	318_to_1090_#_770	1242_to_2515_#_673	1241_to_2298_#_667	2511_to_2746_#_588	1288_to_2219_#_578	380_to_895_#_530	318_to_1102_#_530	2521_to_2708_#_505	1302_to_1951_#_494	2619_to_2734_#_492	319_to_941_#_446	2513_to_12_#_387	344_to_915_#_375	2590_to_2646_#_371	309_to_1090_#_360	1268_to_2277_#_326	342_to_915_#_324	395_to_894_#_311	312_to_1087_#_271	1302_to_1924_#_269	302_to_1102_#_251	2277_to_2435_#_236	2513_to_204_#_233	1241_to_2305_#_232	1248_to_2300_#_226	1248_to_2305_#_225	2569_to_2630_#_219	1309_to_1925_#_215	1224_to_2299_#_207	317_to_945_#_197	1262_to_2277_#_194	1286_to_2253_#_189	2642_to_2699_#_154	1289_to_1998_#_152	2514_to_17_#_150	2531_to_2734_#_139	1261_to_2270_#_137	391_to_896_#_132	309_to_2017_#_132	2524_to_2708_#_127	3107_to_1_#_120	1139_to_1192_#_116	1268_to_2257_#_115	2576_to_2643_#_113	2618_to_2747_#_110	313_to_941_#_106	294_to_1108_#_106	311_to_1104_#_99	1248_to_2307_#_95	309_to_973_#_93	300_to_1963_#_93	1240_to_2306_#_93	1283_to_2268_#_90	1293_to_1963_#_88	391_to_2266_#_87	1311_to_2236_#_86	203_to_2310_#_86	309_to_940_#_82	2645_to_2702_#_81	2548_to_2645_#_81	940_to_1106_#_80	2722_to_2732_#_80	2547_to_2725_#_79	2585_to_2644_#_79	345_to_907_#_78	1241_to_2325_#_77	309_to_1085_#_73	370_to_896_#_72	2570_to_2602_#_71	304_to_1103_#_69	2513_to_2646_#_69	377_to_1083_#_67	313_to_986_#_67	2644_to_2678_#_67	2570_to_2619_#_66	2601_to_2673_#_63	1288_to_1967_#_62	2574_to_2646_#_60	1294_to_2264_#_59	2521_to_2709_#_58	1350_to_2269_#_58	2584_to_2669_#_57	2643_to_2686_#_57	1241_to_2331_#_56	1245_to_2300_#_55	310_to_945_#_54	2257_to_2419_#_54	2621_to_2727_#_53	2522_to_2734_#_53	312_to_1094_#_52	334_to_920_#_52	2644_to_2700_#_50	310_to_1100_#_48	1282_to_2276_#_48	1139_to_1196_#_48	1262_to_2265_#_47	1309_to_1922_#_46	1291_to_1967_#_45	1045_to_1058_#_45	1262_to_2259_#_44	2010_to_2235_#_44	1302_to_1909_#_43	2585_to_2645_#_43	1231_to_2310_#_43	2678_to_2743_#_42	312_to_935_#_42	1273_to_2252_#_42	1339_to_1892_#_41	1742_to_1872_#_40	2540_to_2734_#_40	1241_to_2644_#_40	2620_to_2729_#_38	1246_to_2304_#_38	2525_to_2734_#_38	2627_to_2739_#_38	2552_to_2572_#_37	301_to_1106_#_37	1304_to_2214_#_36	310_to_1085_#_36	2585_to_2739_#_36	318_to_1089_#_36	309_to_1051_#_35	2569_to_2603_#_34	2491_to_2022_#_34	1136_to_1193_#_34	2823_to_2833_#_33	2628_to_2644_#_33	2382_to_2402_#_33	1302_to_1948_#_32	312_to_1090_#_32	1304_to_2199_#_32	2643_to_2733_#_32	1309_to_1889_#_32	308_to_951_#_32	2036_to_2184_#_32	300_to_940_#_32	2861_to_2876_#_31	2602_to_2645_#_31	1304_to_2725_#_31	1749_to_1813_#_31	316_to_952_#_30	419_to_783_#_29	307_to_1104_#_29	1268_to_2280_#_28	2621_to_2733_#_27	1345_to_2222_#_27	320_to_944_#_27	2887_to_2939_#_27	1134_to_2245_#_26	2558_to_2569_#_26	1136_to_1190_#_26	2527_to_2709_#_26	1289_to_1968_#_25	2569_to_2645_#_25	2542_to_2734_#_25	867_to_895_#_25	1275_to_2248_#_25	2479_to_1243_#_25	1243_to_2508_#_25	2686_to_2557_#_24	2336_to_2478_#_24	1282_to_1994_#_24	671_to_2793_#_24	302_to_952_#_24	1260_to_2278_#_24	2383_to_2408_#_23	318_to_1048_#_23	309_to_1117_#_23	1238_to_2310_#_23	1373_to_1635_#_23	1152_to_1180_#_22	2524_to_2716_#_22	1136_to_21_#_22	2539_to_2679_#_22	2381_to_2404_#_22	1136_to_1157_#_22	1259_to_2275_#_22	1141_to_2491_#_22	308_to_956_#_22	2643_to_2725_#_21	1354_to_2267_#_21	2304_to_1242_#_20	2049_to_2192_#_20	2585_to_2649_#_20	1268_to_2233_#_20	310_to_1095_#_20	2619_to_2645_#_20	1295_to_1903_#_19	818_to_896_#_19	317_to_954_#_19	289_to_2306_#_19	1160_to_1169_#_19	2235_to_2024_#_19	2727_to_2734_#_18	2551_to_2587_#_18	1223_to_2310_#_18	2818_to_2327_#_18	1655_to_2200_#_18	2724_to_2747_#_18	310_to_1088_#_18	2547_to_2326_#_18	2691_to_2259_#_18	391_to_908_#_18	1352_to_1626_#_18	2551_to_2596_#_17	1245_to_2310_#_17	1242_to_2307_#_17	1293_to_2275_#_17	3087_to_2307_#_17	2514_to_26_#_17	1283_to_1999_#_17	309_to_1000_#_17	1288_to_2021_#_17	2568_to_2601_#_17	1141_to_1182_#_16	2867_to_2944_#_16	1244_to_2331_#_16	2586_to_2644_#_16	530_to_2274_#_16	1221_to_2305_#_16	2561_to_2585_#_16	2370_to_2479_#_16	2623_to_2734_#_15	2724_to_2733_#_15	1231_to_2306_#_15	2706_to_1242_#_15	305_to_1101_#_15	2621_to_2644_#_15	307_to_945_#_15	1249_to_2315_#_15	2733_to_2749_#_15	2563_to_2570_#_15	391_to_869_#_15	2643_to_2746_#_15	1283_to_2232_#_15	2555_to_2598_#_15	326_to_2200_#_14	2629_to_2734_#_14	2644_to_2688_#_14	578_to_783_#_14	2568_to_16_#_14	111_to_13_#_14	2760_to_1903_#_14	1293_to_2269_#_14	345_to_910_#_14	2515_to_2644_#_13	2723_to_2561_#_13	294_to_1195_#_13	1355_to_2223_#_13	2570_to_2648_#_13	310_to_959_#_13	2876_to_2888_#_13	1262_to_2280_#_13	1432_to_1903_#_13	1194_to_16_#_13	2594_to_2628_#_13	1351_to_2191_#_13	2570_to_2598_#_13	2309_to_2571_#_13	3049_to_13_#_13	368_to_915_#_13	2618_to_2730_#_13	2724_to_2550_#_13	2545_to_2595_#_13	1225_to_2709_#_12	1282_to_1961_#_12	311_to_972_#_12	1223_to_2520_#_12	2022_to_2200_#_12	2680_to_2556_#_12	1207_to_1120_#_12	2732_to_2285_#_12	2521_to_2743_#_12	316_to_1085_#_12	302_to_1099_#_12	1754_to_1805_#_12	2569_to_2599_#_12	2590_to_2641_#_12	2298_to_2306_#_12	1223_to_206_#_12	326_to_2310_#_12	1764_to_1801_#_11	2740_to_2558_#_11	326_to_930_#_11	2555_to_2602_#_11	2551_to_2598_#_11	312_to_958_#_11	1351_to_2192_#_11	348_to_916_#_11	1582_to_1607_#_11	2597_to_2632_#_11	1242_to_2301_#_11	1293_to_1903_#_11	2584_to_2630_#_11	295_to_1105_#_11	2322_to_2196_#_11	1755_to_1807_#_11	1299_to_1927_#_11	419_to_786_#_11	1310_to_1904_#_11	2571_to_2589_#_11	2569_to_2651_#_11	2595_to_2644_#_10	2555_to_2562_#_10	419_to_923_#_10	1292_to_2307_#_10	581_to_783_#_10	2512_to_2724_#_10	2499_to_2725_#_10	315_to_1078_#_10	1188_to_1202_#_10	2556_to_2308_#_10	1198_to_1994_#_10	2375_to_2403_#_10	2590_to_2645_#_10	2863_to_2897_#_10	1268_to_2028_#_10	2559_to_2572_#_10	297_to_1106_#_10	2549_to_2644_#_10	2746_to_1261_#_10	431_to_767_#_10	1264_to_2279_#_10	1244_to_2480_#_10	810_to_907_#_10	1640_to_1904_#_10	2710_to_2741_#_9	368_to_909_#_9	2318_to_1319_#_9	951_to_1087_#_9	1356_to_2651_#_9	1835_to_1863_#_9	1701_to_2709_#_9	307_to_1085_#_9	1245_to_2277_#_9	1302_to_1942_#_9	2600_to_2631_#_9	867_to_880_#_9	1140_to_1188_#_9	2591_to_2644_#_9	2292_to_925_#_9	2732_to_2326_#_9	2525_to_2560_#_9	1159_to_1171_#_9	2513_to_2727_#_9	304_to_941_#_9	2747_to_2312_#_9	2686_to_2708_#_9	1384_to_1903_#_9	355_to_908_#_9	2546_to_2602_#_9	2732_to_1195_#_9	2556_to_956_#_9	2740_to_2557_#_8	282_to_295_#_8	2159_to_2670_#_8	2635_to_2645_#_8	1344_to_2250_#_8	1149_to_1188_#_8	312_to_952_#_8	1138_to_2730_#_8	1318_to_2270_#_8	1288_to_2253_#_8	2215_to_1262_#_8	2732_to_2306_#_8	2681_to_2317_#_8	319_to_979_#_8	335_to_919_#_8	1352_to_1905_#_8	1720_to_1920_#_8	2732_to_2746_#_8	2269_to_785_#_8	2596_to_2308_#_8	2307_to_1140_#_8	236_to_245_#_8	2724_to_2735_#_8	2558_to_2592_#_8	3023_to_1997_#_8	1900_to_1943_#_8	2604_to_2653_#_8	2561_to_2571_#_8	2643_to_2650_#_7	2585_to_2481_#_7	1308_to_1951_#_7	318_to_1093_#_7	396_to_907_#_7	1606_to_1658_#_7	322_to_959_#_7	2431_to_2462_#_7	1129_to_1210_#_7	821_to_896_#_7	2542_to_2557_#_7	336_to_916_#_7	2725_to_2327_#_7	3107_to_22_#_7	432_to_778_#_7	2687_to_2645_#_7	2579_to_2667_#_7	1160_to_1178_#_7	2550_to_2799_#_7	1268_to_2265_#_7	3085_to_2542_#_7	1246_to_2312_#_7	1137_to_1191_#_7	1242_to_2728_#_7	1639_to_1902_#_7	2011_to_2024_#_7	2740_to_2319_#_7	2555_to_57_#_7	2507_to_2725_#_7	2513_to_2747_#_7	2540_to_2652_#_7	2724_to_2558_#_7	1824_to_2488_#_6	2723_to_2730_#_6	1262_to_2269_#_6	2772_to_2307_#_6	2369_to_2476_#_6	2598_to_2645_#_6	2779_to_2788_#_6	204_to_2309_#_6	2541_to_2643_#_6	2529_to_2618_#_6	1136_to_1203_#_6	1308_to_1936_#_6	1274_to_2270_#_6	1902_to_2480_#_6	2297_to_2199_#_6	2324_to_1309_#_6	1242_to_2508_#_6	2643_to_2701_#_6	1138_to_1180_#_6	1241_to_2509_#_6	2601_to_2617_#_6	1245_to_2514_#_6	3085_to_2304_#_6	2725_to_2563_#_6	3051_to_19_#_6	304_to_1100_#_6	2557_to_2419_#_6	2389_to_2402_#_6	1371_to_1552_#_6	2560_to_2416_#_5	295_to_17_#_5	2723_to_1208_#_5	2554_to_2568_#_5	1690_to_1702_#_5	681_to_766_#_5	2532_to_2546_#_5	2542_to_2639_#_5	2746_to_2303_#_5	2785_to_19_#_5	2732_to_2318_#_5	2522_to_2711_#_5	1141_to_1195_#_5	993_to_1015_#_5	1410_to_1546_#_5	2686_to_1261_#_5	2726_to_2319_#_5	2234_to_2259_#_5	1719_to_1924_#_5	2547_to_2645_#_5	2818_to_2726_#_5	2549_to_1903_#_5	2234_to_2257_#_5	1135_to_1195_#_5	2546_to_2569_#_5	1156_to_2431_#_5	2513_to_2710_#_5	2382_to_2401_#_5	283_to_311_#_5	325_to_944_#_5	810_to_868_#_5	2578_to_2585_#_5	372_to_883_#_5	2940_to_2326_#_5	3056_to_16_#_5	2271_to_2533_#_4	2581_to_2651_#_4	1408_to_1547_#_4	276_to_288_#_4	2708_to_2726_#_4	2629_to_2644_#_4	303_to_1100_#_4	2329_to_2494_#_4	105_to_112_#_4	321_to_1087_#_4	313_to_1103_#_4	2548_to_18_#_4	1317_to_1200_#_4	2322_to_2506_#_4	1242_to_2309_#_4	1349_to_2190_#_4	2325_to_2222_#_4	370_to_2246_#_4	811_to_896_#_4	2563_to_2688_#_4	2556_to_2655_#_4	1142_to_1154_#_4	1305_to_2185_#_4	2585_to_2640_#_4	1980_to_2221_#_4	3086_to_2492_#_4	1370_to_1783_#_4	1242_to_2278_#_4	323_to_964_#_4	1388_to_2299_#_4	368_to_2245_#_4	2660_to_2521_#_4	1764_to_1816_#_4	2325_to_2192_#_4	2630_to_2730_#_4	1240_to_2309_#_4	3046_to_1137_#_4	1212_to_2285_#_4	323_to_1083_#_4	640_to_662_#_3	2740_to_2305_#_3	2330_to_2492_#_3	1223_to_2740_#_3	2820_to_2888_#_3	2389_to_2396_#_3	1750_to_1817_#_3	2542_to_2638_#_3	2706_to_2559_#_3	2546_to_2719_#_3	2726_to_2286_#_3	821_to_884_#_3	2630_to_1921_#_3	2302_to_2198_#_3	2524_to_2531_#_3	2560_to_2720_#_3	1036_to_1052_#_3	1241_to_2562_#_3	2541_to_2680_#_3	435_to_2275_#_3	390_to_880_#_3	3056_to_2391_#_3	640_to_887_#_3	2557_to_2587_#_3	1313_to_1956_#_3	2709_to_2310_#_3	1308_to_1894_#_3	309_to_2729_#_3	2773_to_2793_#_3	2562_to_2571_#_3	2736_to_2322_#_3	1138_to_1186_#_3	2590_to_2644_#_3	1284_to_917_#_3	309_to_1089_#_3	1293_to_2268_#_3	1211_to_2306_#_3	2758_to_17_#_3	313_to_942_#_3	420_to_772_#_3	254_to_1127_#_3	2684_to_1058_#_3	1282_to_2006_#_3	1308_to_1687_#_3	2334_to_2485_#_3	441_to_895_#_3	1981_to_2276_#_3	340_to_914_#_3	1136_to_1195_#_3	2584_to_2651_#_3	1514_to_1525_#_3	1302_to_1888_#_3	1424_to_1501_#_3	2734_to_2493_#_3	2559_to_2587_#_3	2763_to_2393_#_3	2572_to_2621_#_2	646_to_662_#_2	1239_to_2303_#_2	311_to_945_#_2	1133_to_1188_#_2	310_to_2258_#_2	1764_to_1798_#_2	2642_to_2682_#_2	2740_to_2323_#_2	2163_to_2743_#_2	318_to_1094_#_2	532_to_2306_#_2	2686_to_2203_#_2	2582_to_2645_#_2	191_to_2846_#_2	2244_to_1135_#_2	820_to_855_#_2	1349_to_1217_#_2	223_to_2730_#_2	2570_to_2542_#_2	335_to_1086_#_2	299_to_1101_#_2	318_to_1045_#_2	1374_to_1546_#_2	2708_to_2559_#_2	2302_to_2199_#_2	2299_to_1246_#_2	322_to_1091_#_2	2543_to_2602_#_2	316_to_1100_#_2	2301_to_2365_#_2	2556_to_2585_#_2	533_to_869_#_2	2560_to_2298_#_2	2382_to_2391_#_2	1242_to_2302_#_2	1138_to_204_#_2	2762_to_1191_#_2	337_to_920_#_2	2576_to_2741_#_2	2716_to_149_#_2	2742_to_2328_#_2	1428_to_1477_#_2	318_to_955_#_2	1244_to_2514_#_2	1362_to_2257_#_2	1142_to_1175_#_2	1341_to_1669_#_2	3053_to_2763_#_2	2286_to_2323_#_2	522_to_880_#_2	2707_to_2480_#_2	727_to_2380_#_2	1340_to_2277_#_2	2740_to_1306_#_2	472_to_2285_#_2	312_to_1093_#_2	310_to_989_#_2	1001_to_1084_#_2	301_to_1103_#_2	2595_to_2650_#_2	1138_to_213_#_2	2548_to_2460_#_2	1257_to_2284_#_2	2630_to_2644_#_2	1101_to_887_#_2	2683_to_2714_#_2	1343_to_1689_#_2	2872_to_2924_#_2	2727_to_17_#_2	2510_to_2745_#_2	2834_to_2945_#_2	395_to_915_#_2	2732_to_283_#_2	2513_to_21_#_2	1242_to_261_#_2	2392_to_1193_#_2	1083_to_984_#_2	2555_to_2593_#_2	2759_to_2561_#_2	2719_to_2286_#_2	1350_to_1214_#_1	2817_to_2548_#_1	1323_to_1903_#_1	463_to_503_#_1	1286_to_2241_#_1	1139_to_2728_#_1	2770_to_2778_#_1	2801_to_3010_#_1	433_to_2297_#_1	2587_to_2648_#_1	1284_to_2251_#_1	2587_to_2646_#_1	2541_to_2682_#_1	300_to_1098_#_1	2771_to_2331_#_1	2256_to_2011_#_1	2320_to_2492_#_1	1044_to_1069_#_1	2324_to_2506_#_1	2724_to_2548_#_1	2561_to_2733_#_1	320_to_1090_#_1	298_to_1097_#_1	320_to_1092_#_1	1089_to_973_#_1	880_to_766_#_1	368_to_2246_#_1	1762_to_1802_#_1	2785_to_2795_#_1	308_to_945_#_1	2550_to_2694_#_1	317_to_939_#_1	157_to_195_#_1	1287_to_2218_#_1	2562_to_1903_#_1	2376_to_2442_#_1	2548_to_2748_#_1	2857_to_2895_#_1	2373_to_2509_#_1	2022_to_1876_#_1	1240_to_2310_#_1	2575_to_2649_#_1	1315_to_501_#_1	378_to_895_#_1	2547_to_2558_#_1	2706_to_2548_#_1	2591_to_2631_#_1	166_to_214_#_1	2511_to_2725_#_1	2724_to_2372_#_1	2547_to_2573_#_1	1292_to_2224_#_1	2561_to_2569_#_1	1267_to_2276_#_1	318_to_947_#_1	2746_to_1207_#_1	2556_to_2203_#_1	1138_to_1203_#_1	2740_to_2543_#_1	2727_to_2735_#_1	2322_to_2492_#_1	2534_to_2508_#_1	2743_to_2565_#_1	2325_to_1275_#_1	2330_to_2494_#_1	2833_to_2876_#_1	1392_to_2460_#_1	2680_to_2404_#_1	2530_to_2648_#_1	396_to_868_#_1	698_to_741_#_1	380_to_915_#_1	2539_to_2680_#_1	2818_to_3001_#_1	2597_to_2631_#_1	283_to_2306_#_1	1278_to_2275_#_1	2972_to_2982_#_1	2585_to_2480_#_1	2588_to_2332_#_1	2011_to_2264_#_1	2634_to_2643_#_1	2723_to_1195_#_1	1135_to_1189_#_1	1259_to_2268_#_1	313_to_1095_#_1	2963_to_2992_#_1	2684_to_1244_#_1	318_to_1015_#_1	1138_to_206_#_1	628_to_636_#_1	1349_to_2191_#_1	2772_to_2407_#_1	1324_to_1889_#_1	2834_to_2941_#_1	2747_to_2549_#_1	2376_to_2402_#_1	2688_to_2482_#_1	108_to_21_#_1	347_to_909_#_1	2326_to_2216_#_1	2644_to_2735_#_1	1312_to_1919_#_1	344_to_917_#_1	1148_to_1182_#_1	1317_to_1903_#_1	2584_to_2326_#_1	1260_to_2266_#_1	1241_to_2297_#_1	2298_to_2193_#_1	2585_to_2641_#_1	3087_to_2819_#_1	2817_to_2557_#_1	2435_to_2448_#_1	1129_to_1196_#_1	2876_to_2883_#_1	1289_to_2265_#_1	2121_to_2148_#_1	2325_to_1201_#_1	373_to_896_#_1	2621_to_2736_#_1	3045_to_2246_#_1	2576_to_2644_#_1	1239_to_2323_#_1	1137_to_1192_#_1	2325_to_2644_#_1	305_to_940_#_1	1276_to_2279_#_1	1289_to_2271_#_1	1195_to_13_#_1	1755_to_1764_#_1	2820_to_2996_#_1	2619_to_2443_#_1	3045_to_2742_#_1	2038_to_2237_#_1	2285_to_2183_#_1	2017_to_2228_#_1	2326_to_306_#_1	2382_to_2479_#_1	2872_to_2925_#_1	2875_to_2898_#_1	2306_to_2014_#_1	2196_to_2281_#_1	1103_to_956_#_1	531_to_898_#_1	2742_to_2525_#_1	3086_to_2560_#_1	2781_to_2741_#_1	2121_to_2141_#_1	2541_to_2548_#_1	2325_to_2198_#_1	2653_to_2684_#_1	1244_to_2311_#_1	583_to_917_#_1	2325_to_2196_#_1	578_to_777_#_1	907_to_916_#_1	1242_to_2329_#_1	381_to_915_#_1	1307_to_1923_#_1	677_to_783_#_1	2733_to_2561_#_1	2304_to_2011_#_1	2586_to_2513_#_1	2979_to_2236_#_1	321_to_2265_#_1	2746_to_2561_#_1	2745_to_2754_#_1	2543_to_2552_#_1	2762_to_2771_#_1	2835_to_2889_#_1	2302_to_2200_#_1	1573_to_1586_#_1	582_to_772_#_1	317_to_944_#_1	2544_to_2687_#_1	2567_to_17_#_1	2762_to_12_#_1	2324_to_2491_#_1	2623_to_2645_#_1	2101_to_2163_#_1	1350_to_2192_#_1	2381_to_2402_#_1	961_to_1055_#_1	2686_to_2545_#_1	2306_to_2200_#_1	2643_to_2665_#_1	1286_to_2268_#_1	2818_to_2563_#_1	2576_to_2672_#_1	2520_to_2706_#_1	2542_to_2741_#_1	1282_to_2267_#_1	2832_to_2976_#_1	532_to_895_#_1	317_to_972_#_1	2707_to_2543_#_1	2807_to_2815_#_1	1144_to_1189_#_1	1283_to_2271_#_1	1283_to_2277_#_1	
@EndofLibrary
@NewLibrary: NC_004146.1_FHV_RNA1.seq_to_NC_004146.1_FHV_RNA1.seq_RevStrand
2645_to_2670_#_1	
@EndofLibrary
@NewLibrary: NC_004146.1_FHV_RNA1.seq_to_NC_004144_FHV_RNA2.seq
3108_to_4_#_25	1241_to_1011_#_14	1143_to_1169_#_9	2479_to_1196_#_8	1151_to_1121_#_7	1208_to_995_#_5	3107_to_1031_#_2	2542_to_1243_#_1	3107_to_961_#_1	1244_to_1208_#_1	1242_to_671_#_1	2403_to_1244_#_1	1313_to_137_#_1	3107_to_1235_#_1	3107_to_1281_#_1	1241_to_1238_#_1	
@EndofLibrary
@NewLibrary: NC_004146.1_FHV_RNA1.seq_RevStrand_to_NC_004146.1_FHV_RNA1.seq_RevStrand
1100_to_301_#_5	2245_to_369_#_1	
@EndofLibrary
@NewLibrary: NC_004144_FHV_RNA2.seq_to_NC_004144_FHV_RNA2.seq
249_to_517_#_29768	1086_to_1175_#_4666	247_to_257_#_1371	249_to_520_#_1013	734_to_1233_#_447	738_to_1219_#_430	242_to_525_#_416	248_to_517_#_381	249_to_519_#_248	726_to_1231_#_225	778_to_1219_#_212	247_to_517_#_141	1376_to_100_#_138	1401_to_4_#_122	227_to_525_#_114	491_to_1171_#_96	729_to_1229_#_79	727_to_1229_#_77	250_to_517_#_73	1086_to_1176_#_72	247_to_515_#_62	730_to_1229_#_58	272_to_1143_#_51	194_to_201_#_50	740_to_1219_#_48	225_to_521_#_43	1095_to_1165_#_40	225_to_522_#_39	503_to_1184_#_34	1197_to_517_#_33	253_to_517_#_33	249_to_516_#_31	441_to_466_#_28	725_to_1231_#_25	730_to_1227_#_23	374_to_468_#_23	834_to_847_#_22	250_to_513_#_21	885_to_1001_#_20	913_to_969_#_20	1400_to_489_#_20	1085_to_1176_#_19	800_to_917_#_19	118_to_152_#_18	796_to_986_#_17	796_to_987_#_17	256_to_521_#_17	756_to_1201_#_17	798_to_980_#_16	725_to_33_#_15	826_to_853_#_14	731_to_1231_#_14	796_to_974_#_14	786_to_1215_#_14	272_to_518_#_13	1113_to_1120_#_13	814_to_962_#_12	1085_to_1174_#_12	667_to_32_#_12	814_to_878_#_12	247_to_344_#_11	61_to_109_#_11	375_to_256_#_11	248_to_513_#_11	176_to_34_#_11	1400_to_1148_#_11	1388_to_1253_#_11	1095_to_1169_#_11	1372_to_1014_#_10	389_to_452_#_10	669_to_12_#_10	1086_to_1174_#_9	370_to_468_#_9	378_to_469_#_9	836_to_852_#_9	249_to_507_#_8	814_to_1172_#_8	155_to_1378_#_8	725_to_1237_#_8	423_to_277_#_8	796_to_886_#_8	1003_to_1014_#_8	1095_to_1154_#_8	138_to_154_#_8	797_to_992_#_7	807_to_984_#_7	377_to_467_#_7	800_to_983_#_7	738_to_1223_#_7	226_to_523_#_7	1139_to_1146_#_7	1116_to_1154_#_7	880_to_958_#_7	1385_to_1012_#_7	1382_to_1120_#_7	786_to_1008_#_6	804_to_878_#_6	1373_to_85_#_6	358_to_497_#_5	373_to_497_#_5	1010_to_886_#_5	1135_to_1146_#_5	1086_to_1178_#_5	1022_to_1191_#_5	1390_to_1004_#_4	728_to_1231_#_4	132_to_160_#_4	1329_to_1207_#_4	814_to_1142_#_4	1016_to_1198_#_4	397_to_452_#_4	231_to_514_#_4	1331_to_1206_#_4	607_to_4_#_4	224_to_525_#_4	835_to_850_#_4	250_to_260_#_4	738_to_1226_#_4	246_to_518_#_4	1382_to_1279_#_4	1095_to_1163_#_4	668_to_681_#_3	293_to_321_#_3	1017_to_1198_#_3	442_to_361_#_3	1024_to_1048_#_3	726_to_1234_#_3	725_to_1236_#_3	468_to_507_#_3	725_to_1228_#_3	777_to_33_#_3	1347_to_1215_#_3	716_to_1133_#_3	379_to_494_#_3	829_to_854_#_3	1131_to_1144_#_3	795_to_988_#_3	1322_to_33_#_3	241_to_526_#_3	727_to_1236_#_3	123_to_157_#_3	730_to_1222_#_3	389_to_425_#_3	228_to_33_#_2	493_to_669_#_2	737_to_1217_#_2	753_to_1211_#_2	1334_to_1229_#_2	275_to_99_#_2	1086_to_1117_#_2	885_to_32_#_2	733_to_1217_#_2	733_to_1225_#_2	738_to_1222_#_2	725_to_1234_#_2	1024_to_1055_#_2	1387_to_1259_#_2	1375_to_1258_#_2	1024_to_1190_#_2	723_to_1236_#_2	739_to_1220_#_2	631_to_536_#_2	729_to_1227_#_2	729_to_1226_#_2	282_to_475_#_2	1400_to_1_#_2	371_to_243_#_2	827_to_958_#_2	726_to_1219_#_2	797_to_985_#_2	667_to_1368_#_1	807_to_917_#_1	1228_to_1240_#_1	197_to_204_#_1	1018_to_1198_#_1	249_to_518_#_1	1075_to_1175_#_1	1343_to_1208_#_1	797_to_1208_#_1	920_to_787_#_1	467_to_106_#_1	425_to_192_#_1	813_to_828_#_1	1386_to_799_#_1	250_to_518_#_1	730_to_1219_#_1	887_to_945_#_1	725_to_1227_#_1	377_to_256_#_1	408_to_293_#_1	727_to_1235_#_1	727_to_1233_#_1	1288_to_1299_#_1	274_to_508_#_1	1003_to_1198_#_1	1114_to_1146_#_1	1104_to_1117_#_1	800_to_986_#_1	457_to_359_#_1	199_to_80_#_1	1105_to_1154_#_1	246_to_255_#_1	489_to_251_#_1	790_to_1210_#_1	728_to_1233_#_1	250_to_520_#_1	375_to_249_#_1	1381_to_1174_#_1	1382_to_1253_#_1	999_to_1214_#_1	786_to_886_#_1	227_to_524_#_1	1287_to_1309_#_1	357_to_507_#_1	807_to_958_#_1	607_to_485_#_1	29_to_77_#_1	1013_to_1076_#_1	618_to_19_#_1	787_to_998_#_1	241_to_524_#_1	737_to_1218_#_1	832_to_850_#_1	778_to_1223_#_1	1365_to_707_#_1	1080_to_1177_#_1	1399_to_1_#_1	352_to_224_#_1	1326_to_681_#_1	275_to_12_#_1	796_to_1208_#_1	249_to_344_#_1	1307_to_1245_#_1	1021_to_1182_#_1	877_to_1215_#_1	758_to_1199_#_1	815_to_911_#_1	777_to_1217_#_1	379_to_257_#_1	137_to_33_#_1	275_to_105_#_1	727_to_1219_#_1	800_to_980_#_1	809_to_1195_#_1	
@EndofLibrary
@NewLibrary: NC_004144_FHV_RNA2.seq_to_NC_004146.1_FHV_RNA1.seq
1400_to_2720_#_253	1400_to_2614_#_9	1079_to_2720_#_6	813_to_2784_#_4	1399_to_2_#_4	1400_to_1_#_3	534_to_2619_#_2	1269_to_2442_#_1	
@EndofLibrary
