# Supplementary material for: Parallel ClickSeq and Nanopore sequencing elucidates the rapid evolution of defective-interfering RNAs in Flock House virus
Source: PLoS Pathog. 2017 May 5;13(5):e1006365. doi: 10.1371/journal.ppat.1006365 (PMC5435362; doi:10.1371/journal.ppat.1006365)
Supplement: S1 Datafile — Each passage in each replicate as well as the inoculum is shown. Output format, as described in Routh et al. [32], is given as “DonorCoord_to_AcceptorCoord_#_Counts”. This is the raw data used to populate Table 1and S1 Table. (ZIP) [file ppat.1006365.s009.zip › Supplementary_DataFile1_ClickSeq_Recs/P7R2_Virus_Recombination_Results.txt]

@NewLibrary: NC_004146.1_FHV_RNA1.seq_RevStrand_to_NC_004146.1_FHV_RNA1.seq
2457_to_2433_#_4	2467_to_2432_#_1	2273_to_2221_#_1	
@EndofLibrary
@NewLibrary: NC_004146.1_FHV_RNA1.seq_RevStrand_to_NC_004146.1_FHV_RNA1.seq_RevStrand
932_to_1206_#_4	
@EndofLibrary
@NewLibrary: NC_004146.1_FHV_RNA1.seq_to_NC_004146.1_FHV_RNA1.seq
342_to_1083_#_17282	1245_to_2514_#_13307	2513_to_21_#_13213	1242_to_2301_#_11999	2629_to_2644_#_11289	2552_to_2572_#_9991	1260_to_2278_#_9686	2545_to_2685_#_6797	300_to_1102_#_5272	1242_to_2311_#_5044	1260_to_2266_#_4595	1243_to_2309_#_4312	318_to_1102_#_4256	317_to_1091_#_4003	1340_to_2277_#_3756	1383_to_2239_#_3669	311_to_1104_#_3657	1261_to_2270_#_3607	319_to_941_#_3520	312_to_1102_#_3372	318_to_1090_#_3252	2727_to_2734_#_2806	1241_to_2325_#_2699	313_to_941_#_2581	1257_to_2277_#_2544	1225_to_2747_#_2361	318_to_1015_#_2233	1129_to_1196_#_2158	1288_to_2219_#_1969	1139_to_1192_#_1822	2524_to_2709_#_1638	301_to_1100_#_1500	1302_to_1951_#_1377	1262_to_2259_#_1366	1241_to_2298_#_1296	1305_to_2260_#_1225	202_to_2748_#_1086	1268_to_2277_#_1068	308_to_951_#_1049	305_to_940_#_943	1232_to_2301_#_938	1341_to_2236_#_923	1302_to_2164_#_870	310_to_1095_#_792	1288_to_2270_#_776	1356_to_2236_#_769	1135_to_1190_#_724	1257_to_2275_#_719	2020_to_2219_#_718	310_to_1217_#_642	282_to_1210_#_611	420_to_869_#_598	1281_to_15_#_552	1288_to_2246_#_504	1139_to_1196_#_493	2598_to_2647_#_441	302_to_1102_#_434	309_to_1090_#_414	370_to_896_#_398	1313_to_2277_#_382	2724_to_1219_#_381	1262_to_2253_#_362	2536_to_2682_#_333	1241_to_2709_#_322	318_to_1048_#_322	309_to_1117_#_315	1262_to_2277_#_280	2539_to_2552_#_271	312_to_1093_#_255	2277_to_2435_#_247	1243_to_2299_#_230	2862_to_2888_#_219	2619_to_2744_#_214	294_to_1108_#_208	1302_to_1900_#_201	405_to_895_#_197	1274_to_2268_#_189	1241_to_2305_#_188	326_to_2279_#_188	1262_to_2280_#_185	309_to_940_#_179	434_to_2301_#_178	2576_to_2643_#_178	1308_to_1942_#_170	2551_to_2648_#_164	2513_to_2708_#_157	389_to_909_#_152	304_to_1100_#_150	1245_to_2310_#_149	1283_to_2271_#_143	1276_to_2270_#_132	1352_to_2259_#_131	1274_to_2265_#_130	1291_to_1967_#_124	378_to_895_#_124	310_to_2258_#_123	1241_to_2331_#_121	309_to_973_#_116	2527_to_2540_#_114	1302_to_1924_#_106	302_to_1099_#_104	1262_to_2265_#_98	1343_to_2277_#_94	1309_to_1925_#_93	1309_to_2186_#_89	312_to_1094_#_85	1285_to_2264_#_81	1284_to_2185_#_79	305_to_1102_#_78	320_to_1092_#_71	310_to_959_#_71	355_to_896_#_66	2511_to_2741_#_63	1289_to_1968_#_62	1257_to_2284_#_62	1243_to_2306_#_60	2578_to_2651_#_57	1312_to_1919_#_57	2597_to_2648_#_57	318_to_944_#_55	3107_to_1_#_55	2630_to_2644_#_55	2597_to_2633_#_54	1289_to_2205_#_50	1288_to_1967_#_50	1276_to_2243_#_50	2574_to_2655_#_49	3107_to_2282_#_49	1302_to_1909_#_46	2389_to_2396_#_45	310_to_1085_#_45	2008_to_2277_#_44	2382_to_2402_#_43	1308_to_1951_#_42	1304_to_1955_#_42	331_to_922_#_42	403_to_896_#_42	1298_to_1932_#_42	867_to_895_#_42	309_to_1093_#_42	1148_to_1182_#_41	296_to_1107_#_41	336_to_916_#_40	2724_to_2733_#_40	2602_to_2645_#_39	1288_to_1981_#_39	1317_to_2236_#_37	295_to_1211_#_36	1351_to_2222_#_36	2585_to_2645_#_35	2575_to_2649_#_34	2257_to_2419_#_34	395_to_894_#_33	1293_to_2275_#_33	2584_to_2597_#_32	1380_to_1537_#_32	2381_to_2402_#_31	1243_to_2734_#_30	312_to_935_#_30	2542_to_2558_#_29	1244_to_2331_#_29	2562_to_2726_#_29	2505_to_2730_#_28	334_to_920_#_28	811_to_896_#_28	2141_to_2153_#_27	280_to_1214_#_27	1305_to_1948_#_26	339_to_917_#_26	2620_to_2729_#_25	1280_to_2271_#_25	318_to_2277_#_25	1749_to_1813_#_25	2569_to_2645_#_24	2393_to_2771_#_24	2480_to_2493_#_23	2645_to_2653_#_23	1313_to_1905_#_22	1283_to_2268_#_22	1288_to_1924_#_22	2558_to_2596_#_22	309_to_1096_#_22	1278_to_2235_#_21	1304_to_2268_#_21	2261_to_2270_#_21	313_to_965_#_21	2722_to_2732_#_21	2585_to_2644_#_21	2555_to_2732_#_20	316_to_2310_#_20	312_to_958_#_20	2591_to_2631_#_20	2585_to_2641_#_20	1304_to_1903_#_20	1258_to_2276_#_19	1223_to_2520_#_19	295_to_1103_#_19	671_to_2793_#_19	1240_to_2299_#_19	368_to_915_#_19	2723_to_2537_#_19	2746_to_2327_#_19	2007_to_2236_#_19	2575_to_2644_#_18	343_to_1084_#_18	2539_to_2557_#_18	1320_to_1975_#_18	2539_to_2679_#_18	390_to_1105_#_17	312_to_952_#_17	1262_to_2310_#_17	1253_to_2307_#_17	318_to_952_#_17	347_to_909_#_17	2707_to_2724_#_17	309_to_1097_#_17	1305_to_1951_#_16	110_to_16_#_16	2723_to_2305_#_16	2547_to_2725_#_16	326_to_1094_#_16	2544_to_2725_#_16	2681_to_2725_#_16	1635_to_1903_#_16	1207_to_1214_#_16	2763_to_2645_#_15	982_to_48_#_15	2039_to_2190_#_15	2587_to_2648_#_15	1641_to_1924_#_15	2723_to_2559_#_15	2844_to_2861_#_15	2595_to_2650_#_15	1045_to_1059_#_15	1248_to_2305_#_15	2599_to_2641_#_15	2584_to_2772_#_15	2586_to_2644_#_15	307_to_1064_#_15	312_to_1090_#_15	2826_to_2834_#_15	2086_to_2098_#_15	2551_to_1909_#_15	2722_to_2556_#_15	2596_to_2644_#_15	2686_to_2199_#_15	1764_to_1801_#_14	2516_to_2717_#_14	1357_to_1674_#_14	1289_to_2049_#_14	390_to_883_#_14	342_to_915_#_14	2736_to_2322_#_14	2643_to_2679_#_14	1239_to_2323_#_14	389_to_880_#_14	2861_to_2886_#_14	2724_to_2735_#_14	2011_to_2019_#_13	2543_to_2569_#_13	2543_to_2562_#_13	1282_to_2255_#_13	640_to_647_#_13	1223_to_2310_#_13	419_to_783_#_13	2740_to_1125_#_13	1136_to_1195_#_13	1136_to_1194_#_13	318_to_2284_#_13	310_to_1100_#_12	1578_to_1663_#_12	344_to_915_#_12	381_to_868_#_12	2521_to_2709_#_12	1332_to_2185_#_12	1142_to_1192_#_12	2324_to_2331_#_12	306_to_2732_#_12	2639_to_2652_#_12	2266_to_1926_#_12	2724_to_2767_#_11	319_to_1103_#_11	2512_to_2716_#_11	1302_to_2205_#_11	1264_to_2255_#_11	344_to_910_#_11	2724_to_2750_#_11	289_to_1115_#_11	2521_to_2708_#_11	1308_to_1948_#_11	297_to_931_#_11	1198_to_1994_#_11	1309_to_1919_#_11	2740_to_2408_#_11	2643_to_2700_#_11	2641_to_2551_#_11	302_to_958_#_11	310_to_1097_#_11	2381_to_2405_#_11	287_to_1114_#_10	380_to_894_#_10	308_to_945_#_10	3089_to_22_#_10	340_to_1081_#_10	1224_to_2299_#_10	1343_to_2280_#_10	2667_to_2757_#_10	2376_to_2407_#_10	1301_to_2220_#_10	2464_to_2479_#_10	868_to_879_#_10	354_to_361_#_10	2381_to_2407_#_10	1689_to_1719_#_10	2039_to_2192_#_9	1354_to_2267_#_9	310_to_945_#_9	1669_to_1934_#_9	1718_to_2073_#_9	2512_to_2710_#_9	1209_to_1216_#_9	3048_to_182_#_9	2545_to_2739_#_9	578_to_783_#_9	1362_to_2257_#_9	318_to_1051_#_9	2516_to_2733_#_9	1314_to_2278_#_9	1260_to_2271_#_9	318_to_1089_#_9	1902_to_2203_#_9	2309_to_2514_#_9	2763_to_2392_#_9	1362_to_1552_#_8	2299_to_2310_#_8	391_to_896_#_8	2312_to_2483_#_8	2271_to_2533_#_8	1302_to_1942_#_8	581_to_783_#_8	304_to_1058_#_8	1274_to_2277_#_8	1350_to_2645_#_8	2388_to_2399_#_8	2817_to_1903_#_8	1339_to_2278_#_8	1283_to_2254_#_8	1244_to_2328_#_8	301_to_1103_#_8	317_to_918_#_8	2306_to_2014_#_8	1685_to_1902_#_8	2269_to_2277_#_8	424_to_896_#_8	324_to_2306_#_8	2527_to_2732_#_8	2273_to_242_#_8	2734_to_2493_#_8	1289_to_2220_#_7	2708_to_1223_#_7	1262_to_2262_#_7	2732_to_2492_#_7	1268_to_2280_#_7	2714_to_2733_#_7	2551_to_2602_#_7	370_to_908_#_7	1005_to_377_#_7	324_to_2005_#_7	818_to_869_#_7	1696_to_2704_#_7	2523_to_2741_#_7	2743_to_2620_#_7	2723_to_2478_#_7	2585_to_2733_#_7	2506_to_2034_#_7	708_to_895_#_7	1902_to_2298_#_7	2370_to_2479_#_7	309_to_945_#_7	1301_to_1899_#_7	332_to_1083_#_7	2708_to_2525_#_7	3023_to_1997_#_7	251_to_263_#_7	2643_to_2725_#_6	1139_to_2728_#_6	301_to_1106_#_6	419_to_584_#_6	304_to_1103_#_6	2643_to_2686_#_6	2298_to_2072_#_6	1134_to_2245_#_6	1451_to_1459_#_6	2647_to_2009_#_6	2511_to_19_#_6	867_to_880_#_6	1774_to_1791_#_6	821_to_869_#_6	1152_to_1197_#_6	2016_to_2245_#_6	2724_to_2285_#_6	2524_to_2708_#_6	349_to_905_#_6	1340_to_2276_#_6	1295_to_2047_#_6	296_to_1108_#_6	368_to_909_#_6	2732_to_2741_#_6	2505_to_2712_#_6	303_to_944_#_6	1240_to_2306_#_6	318_to_1101_#_6	1305_to_2173_#_6	2513_to_2716_#_6	357_to_376_#_6	1058_to_2639_#_6	1350_to_2191_#_6	810_to_868_#_6	1998_to_2019_#_6	1734_to_1864_#_5	2861_to_2898_#_5	1293_to_2199_#_5	2362_to_2596_#_5	2088_to_2200_#_5	2569_to_2640_#_5	299_to_1101_#_5	1381_to_1388_#_5	2763_to_17_#_5	2904_to_2418_#_5	2264_to_2277_#_5	2124_to_2148_#_5	1288_to_1969_#_5	304_to_941_#_5	1290_to_2109_#_5	2543_to_2646_#_5	2746_to_1139_#_5	1226_to_2748_#_5	2875_to_2898_#_5	1025_to_58_#_5	2523_to_2733_#_5	1240_to_2309_#_5	215_to_2728_#_5	391_to_879_#_5	1260_to_2265_#_5	2651_to_2481_#_5	2567_to_2651_#_5	2383_to_2572_#_5	1186_to_1200_#_4	2569_to_2603_#_4	107_to_2495_#_4	2575_to_2645_#_4	348_to_916_#_4	305_to_1101_#_4	1129_to_1211_#_4	2402_to_2463_#_4	394_to_887_#_4	2541_to_2405_#_4	1241_to_2622_#_4	2202_to_2257_#_4	1362_to_1594_#_4	319_to_1016_#_4	1258_to_2264_#_4	939_to_958_#_4	2563_to_2688_#_4	2762_to_12_#_4	301_to_2312_#_4	312_to_1097_#_4	2629_to_2725_#_4	305_to_957_#_4	2010_to_2049_#_4	310_to_2285_#_4	1606_to_1634_#_4	1385_to_2241_#_4	310_to_935_#_4	317_to_945_#_4	2627_to_2642_#_4	810_to_907_#_4	1383_to_1525_#_4	92_to_16_#_4	2597_to_2668_#_4	2739_to_2499_#_3	1337_to_1059_#_3	1138_to_1190_#_3	1737_to_1836_#_3	305_to_948_#_3	1982_to_2268_#_3	302_to_944_#_3	2532_to_2549_#_3	2763_to_2746_#_3	2546_to_2619_#_3	1387_to_1654_#_3	2817_to_2194_#_3	1112_to_260_#_3	1240_to_2505_#_3	2324_to_1208_#_3	2631_to_2646_#_3	809_to_916_#_3	2431_to_2462_#_3	1207_to_2306_#_3	1283_to_2266_#_3	313_to_1103_#_3	2725_to_2747_#_3	529_to_944_#_3	2379_to_2406_#_3	309_to_2592_#_3	2551_to_2567_#_3	1640_to_2140_#_3	1242_to_2307_#_3	1242_to_2300_#_3	1134_to_1210_#_3	316_to_1085_#_3	2834_to_2945_#_3	2371_to_2419_#_3	2645_to_2727_#_3	1245_to_2513_#_3	1320_to_1328_#_3	1314_to_1903_#_3	1762_to_1802_#_3	2358_to_2408_#_3	2255_to_2277_#_3	1430_to_1470_#_3	2863_to_2944_#_3	1160_to_1168_#_3	2274_to_1135_#_3	1356_to_2237_#_3	1682_to_1689_#_3	309_to_1089_#_3	2302_to_1340_#_3	2549_to_2569_#_3	2742_to_2522_#_3	1981_to_2012_#_3	111_to_22_#_3	314_to_942_#_3	1149_to_1174_#_3	2633_to_2766_#_3	2299_to_2653_#_3	2514_to_2709_#_3	203_to_2514_#_3	2626_to_2637_#_3	2984_to_2993_#_3	345_to_910_#_3	805_to_1886_#_3	2554_to_2574_#_3	1260_to_2277_#_3	3087_to_2726_#_3	906_to_35_#_3	1295_to_2247_#_3	1339_to_1719_#_3	2372_to_1159_#_3	75_to_105_#_2	1044_to_2094_#_2	2801_to_3010_#_2	1244_to_2303_#_2	300_to_1090_#_2	1980_to_2257_#_2	1243_to_2501_#_2	2371_to_2196_#_2	894_to_915_#_2	317_to_939_#_2	1242_to_2312_#_2	1223_to_2745_#_2	2708_to_2327_#_2	2759_to_44_#_2	1258_to_2278_#_2	1243_to_2512_#_2	335_to_1017_#_2	1647_to_2274_#_2	1686_to_1907_#_2	306_to_1121_#_2	2569_to_2644_#_2	307_to_1058_#_2	368_to_1086_#_2	2829_to_2982_#_2	155_to_170_#_2	680_to_783_#_2	1000_to_1067_#_2	2556_to_2587_#_2	200_to_2746_#_2	2978_to_2707_#_2	1274_to_2270_#_2	2298_to_2307_#_2	2298_to_2311_#_2	2687_to_2042_#_2	280_to_1191_#_2	1340_to_1633_#_2	313_to_954_#_2	1268_to_2270_#_2	307_to_1115_#_2	3048_to_105_#_2	309_to_1101_#_2	1652_to_1661_#_2	2594_to_2628_#_2	311_to_954_#_2	2521_to_2710_#_2	2384_to_2397_#_2	2558_to_2569_#_2	2551_to_2570_#_2	370_to_869_#_2	938_to_948_#_2	1389_to_2630_#_2	306_to_940_#_2	1190_to_1203_#_2	1137_to_1194_#_2	313_to_940_#_2	1341_to_2293_#_2	1137_to_1192_#_2	939_to_1102_#_2	1288_to_2279_#_2	420_to_868_#_2	2577_to_2671_#_2	2355_to_2439_#_2	2645_to_2725_#_2	1113_to_1207_#_2	2491_to_2372_#_2	396_to_915_#_2	2521_to_2703_#_2	2815_to_2721_#_2	2542_to_2747_#_2	419_to_774_#_2	2642_to_2699_#_1	1352_to_2258_#_1	3019_to_2328_#_1	2304_to_1242_#_1	1241_to_2301_#_1	1282_to_1951_#_1	1310_to_1944_#_1	1295_to_1923_#_1	2545_to_2725_#_1	306_to_941_#_1	1260_to_2274_#_1	2743_to_2757_#_1	2584_to_1222_#_1	2834_to_2748_#_1	2513_to_2522_#_1	300_to_1098_#_1	2327_to_1320_#_1	2817_to_2408_#_1	2515_to_23_#_1	2020_to_2235_#_1	2305_to_1192_#_1	2556_to_2326_#_1	2803_to_3014_#_1	309_to_1051_#_1	1225_to_2748_#_1	2176_to_2216_#_1	1315_to_501_#_1	2558_to_2418_#_1	2544_to_2687_#_1	316_to_1105_#_1	379_to_895_#_1	2732_to_2491_#_1	2512_to_1242_#_1	320_to_942_#_1	2724_to_2416_#_1	2817_to_2585_#_1	2762_to_2648_#_1	1381_to_2239_#_1	2629_to_2646_#_1	2428_to_2440_#_1	1404_to_2254_#_1	2780_to_2792_#_1	283_to_1212_#_1	1130_to_1197_#_1	1244_to_2277_#_1	2894_to_2734_#_1	2818_to_2726_#_1	2631_to_2645_#_1	1138_to_196_#_1	311_to_939_#_1	2729_to_2406_#_1	2017_to_2506_#_1	2274_to_2431_#_1	1141_to_1198_#_1	1000_to_2548_#_1	326_to_921_#_1	1639_to_1519_#_1	2724_to_2405_#_1	1034_to_1068_#_1	2340_to_3005_#_1	1338_to_2275_#_1	2324_to_1242_#_1	2724_to_2557_#_1	1343_to_2238_#_1	2645_to_2746_#_1	1765_to_1853_#_1	2684_to_2546_#_1	2905_to_1903_#_1	2529_to_2865_#_1	2742_to_2514_#_1	1919_to_2021_#_1	1304_to_1953_#_1	1249_to_2315_#_1	1309_to_1153_#_1	2584_to_2679_#_1	2041_to_2258_#_1	1259_to_2268_#_1	1263_to_2260_#_1	2490_to_2708_#_1	240_to_2534_#_1	2707_to_2562_#_1	1242_to_2303_#_1	2317_to_2204_#_1	1242_to_2309_#_1	2095_to_2154_#_1	324_to_195_#_1	316_to_1088_#_1	1241_to_2324_#_1	2440_to_1168_#_1	310_to_1046_#_1	3043_to_2945_#_1	2046_to_2179_#_1	2729_to_2736_#_1	2575_to_2652_#_1	3048_to_1203_#_1	2566_to_2602_#_1	341_to_1081_#_1	2644_to_2735_#_1	1330_to_2246_#_1	2043_to_2236_#_1	2739_to_2335_#_1	295_to_1107_#_1	2018_to_2217_#_1	2785_to_37_#_1	2550_to_2799_#_1	2742_to_21_#_1	315_to_1088_#_1	1327_to_1943_#_1	1902_to_2074_#_1	1209_to_1048_#_1	1242_to_17_#_1	1306_to_2261_#_1	1275_to_2248_#_1	320_to_1094_#_1	2478_to_2492_#_1	1582_to_1607_#_1	1283_to_2206_#_1	2514_to_2734_#_1	2433_to_2454_#_1	2643_to_2733_#_1	1301_to_2163_#_1	956_to_1088_#_1	1635_to_1690_#_1	1349_to_2279_#_1	2723_to_2479_#_1	2324_to_2235_#_1	2548_to_2734_#_1	2510_to_2740_#_1	2724_to_2199_#_1	1763_to_1802_#_1	2830_to_2982_#_1	1247_to_2516_#_1	2269_to_1314_#_1	1093_to_1162_#_1	2556_to_2723_#_1	320_to_2279_#_1	2824_to_2996_#_1	2783_to_2601_#_1	355_to_886_#_1	1690_to_2002_#_1	2541_to_2682_#_1	2858_to_2886_#_1	2644_to_2744_#_1	628_to_636_#_1	1242_to_2710_#_1	2317_to_2192_#_1	1262_to_2258_#_1	380_to_915_#_1	877_to_968_#_1	294_to_2305_#_1	2940_to_2557_#_1	1267_to_2276_#_1	1143_to_1174_#_1	3107_to_2284_#_1	
@EndofLibrary
@NewLibrary: NC_004146.1_FHV_RNA1.seq_to_NC_004144_FHV_RNA2.seq
3107_to_1253_#_1	1156_to_1247_#_1	1184_to_465_#_1	
@EndofLibrary
@NewLibrary: NC_004144_FHV_RNA2.seq_to_NC_004144_FHV_RNA2.seq
250_to_513_#_22962	249_to_517_#_12738	249_to_519_#_1567	736_to_1219_#_1314	223_to_521_#_620	1086_to_1175_#_544	248_to_517_#_279	734_to_1233_#_174	1085_to_1176_#_152	249_to_520_#_109	247_to_517_#_98	491_to_1171_#_89	247_to_515_#_81	1401_to_4_#_79	1086_to_1176_#_75	247_to_257_#_63	726_to_1219_#_49	738_to_1219_#_47	728_to_1232_#_46	725_to_1236_#_42	725_to_1237_#_38	729_to_1229_#_38	729_to_1228_#_35	730_to_1229_#_31	727_to_1219_#_28	799_to_980_#_25	251_to_513_#_24	1110_to_1119_#_22	730_to_1227_#_21	786_to_1001_#_20	259_to_507_#_19	727_to_1229_#_19	358_to_497_#_19	250_to_515_#_18	529_to_541_#_18	378_to_469_#_18	806_to_946_#_17	1139_to_1146_#_17	1081_to_1176_#_17	1113_to_1120_#_17	1095_to_1165_#_17	357_to_442_#_16	253_to_517_#_16	727_to_1233_#_15	1400_to_1_#_15	227_to_525_#_14	667_to_32_#_14	377_to_496_#_14	251_to_514_#_13	1368_to_1208_#_13	1386_to_1229_#_12	836_to_959_#_11	249_to_516_#_10	249_to_512_#_10	834_to_847_#_10	586_to_34_#_10	1111_to_1154_#_9	805_to_948_#_9	957_to_965_#_9	358_to_503_#_8	1111_to_1145_#_8	357_to_466_#_8	786_to_1211_#_8	1400_to_1149_#_8	1331_to_601_#_8	102_to_109_#_8	138_to_154_#_8	805_to_959_#_7	1095_to_1159_#_7	1017_to_1198_#_6	441_to_466_#_6	1055_to_1065_#_6	361_to_234_#_6	786_to_1215_#_6	192_to_214_#_6	718_to_359_#_6	1368_to_711_#_6	737_to_1220_#_5	955_to_972_#_5	787_to_18_#_5	1400_to_599_#_5	730_to_1219_#_5	443_to_470_#_5	1105_to_1154_#_5	900_to_1023_#_5	835_to_1080_#_5	1380_to_1208_#_5	879_to_888_#_5	807_to_916_#_4	250_to_519_#_4	293_to_321_#_4	250_to_503_#_4	627_to_33_#_4	1382_to_1011_#_4	804_to_875_#_4	737_to_1217_#_4	680_to_22_#_4	804_to_991_#_4	832_to_850_#_4	803_to_876_#_3	1079_to_1172_#_3	833_to_1039_#_3	118_to_152_#_3	1114_to_1145_#_3	390_to_242_#_3	43_to_77_#_3	250_to_520_#_3	730_to_1228_#_3	1344_to_1013_#_3	901_to_987_#_3	814_to_868_#_2	728_to_1235_#_2	814_to_875_#_2	1367_to_1245_#_2	796_to_987_#_2	250_to_518_#_2	1099_to_1118_#_2	718_to_1230_#_2	828_to_854_#_2	738_to_1223_#_2	457_to_358_#_2	724_to_33_#_2	913_to_958_#_2	829_to_854_#_2	796_to_969_#_2	262_to_505_#_2	257_to_505_#_2	884_to_1059_#_2	503_to_1184_#_2	317_to_1080_#_2	142_to_166_#_2	222_to_525_#_2	727_to_1235_#_1	250_to_517_#_1	249_to_518_#_1	1382_to_1208_#_1	132_to_160_#_1	228_to_526_#_1	498_to_1179_#_1	725_to_1222_#_1	731_to_1231_#_1	726_to_1231_#_1	1076_to_1090_#_1	731_to_1246_#_1	1038_to_1189_#_1	1085_to_1174_#_1	726_to_1236_#_1	730_to_1226_#_1	1141_to_1149_#_1	902_to_918_#_1	778_to_1219_#_1	804_to_868_#_1	180_to_233_#_1	797_to_694_#_1	242_to_525_#_1	1375_to_685_#_1	737_to_1218_#_1	136_to_218_#_1	190_to_18_#_1	809_to_1216_#_1	1075_to_1187_#_1	727_to_1236_#_1	1243_to_1261_#_1	1328_to_1207_#_1	220_to_518_#_1	516_to_260_#_1	730_to_1223_#_1	804_to_928_#_1	391_to_472_#_1	220_to_33_#_1	1086_to_1165_#_1	1113_to_1150_#_1	1022_to_1192_#_1	218_to_232_#_1	1095_to_1162_#_1	742_to_362_#_1	1115_to_1175_#_1	
@EndofLibrary
@NewLibrary: NC_004144_FHV_RNA2.seq_to_NC_004146.1_FHV_RNA1.seq
1400_to_2720_#_220	1390_to_2721_#_16	1400_to_2269_#_14	1164_to_2721_#_9	1386_to_2720_#_2	
@EndofLibrary
