# Supplementary material for: Parallel ClickSeq and Nanopore sequencing elucidates the rapid evolution of defective-interfering RNAs in Flock House virus
Source: PLoS Pathog. 2017 May 5;13(5):e1006365. doi: 10.1371/journal.ppat.1006365 (PMC5435362; doi:10.1371/journal.ppat.1006365)
Supplement: S1 Datafile — Each passage in each replicate as well as the inoculum is shown. Output format, as described in Routh et al. [32], is given as “DonorCoord_to_AcceptorCoord_#_Counts”. This is the raw data used to populate Table 1and S1 Table. (ZIP) [file ppat.1006365.s009.zip › Supplementary_DataFile1_ClickSeq_Recs/P7R3_Virus_Recombination_Results.txt]

@NewLibrary: NC_004146.1_FHV_RNA1.seq_RevStrand_to_NC_004146.1_FHV_RNA1.seq
2457_to_2433_#_4	191_to_178_#_1	2775_to_2817_#_1	1021_to_996_#_1	
@EndofLibrary
@NewLibrary: NC_004146.1_FHV_RNA1.seq_to_NC_004146.1_FHV_RNA1.seq
1241_to_2298_#_388506	317_to_945_#_81694	1241_to_2305_#_60858	2545_to_2685_#_20248	309_to_1051_#_16920	309_to_973_#_13650	2513_to_2646_#_11325	1232_to_2301_#_10382	1268_to_2280_#_10104	344_to_915_#_9175	1241_to_2331_#_8697	1242_to_2311_#_7668	301_to_1100_#_6303	1241_to_2325_#_6227	318_to_1090_#_6139	1288_to_2270_#_4228	2643_to_2733_#_3631	316_to_952_#_3490	1282_to_1961_#_3072	310_to_1085_#_2757	310_to_959_#_2654	1241_to_2644_#_1828	2551_to_2598_#_1390	2643_to_2701_#_1313	1243_to_2306_#_1235	1262_to_2277_#_1133	1268_to_2277_#_1093	2585_to_2640_#_897	2598_to_2645_#_836	2525_to_2560_#_760	313_to_941_#_728	1243_to_2309_#_722	335_to_919_#_708	312_to_1102_#_698	2862_to_2888_#_609	309_to_940_#_597	300_to_940_#_595	1288_to_2219_#_588	1259_to_2280_#_533	326_to_2200_#_516	2619_to_2734_#_469	1293_to_1963_#_439	2867_to_2944_#_422	1340_to_2277_#_410	1245_to_2310_#_386	348_to_916_#_378	2524_to_2531_#_344	355_to_908_#_331	1309_to_2264_#_310	2576_to_2643_#_297	311_to_972_#_293	2277_to_2435_#_290	2513_to_2727_#_289	312_to_958_#_275	1286_to_2241_#_273	311_to_1104_#_260	1981_to_2276_#_258	1313_to_1956_#_226	282_to_1210_#_225	2541_to_2548_#_213	391_to_896_#_211	319_to_941_#_210	3107_to_1_#_209	2581_to_2651_#_208	1135_to_1190_#_208	310_to_1095_#_207	294_to_1108_#_203	318_to_1045_#_202	309_to_1090_#_198	2620_to_2729_#_196	1241_to_2297_#_192	1223_to_2520_#_183	300_to_1102_#_183	338_to_920_#_177	2587_to_2648_#_177	1262_to_2259_#_164	300_to_958_#_161	1276_to_2270_#_149	1302_to_1951_#_145	2643_to_2686_#_145	441_to_895_#_140	1350_to_2269_#_130	2530_to_2648_#_125	2544_to_2601_#_125	1257_to_2275_#_123	2644_to_2685_#_122	1282_to_1994_#_119	1262_to_2280_#_117	2727_to_2734_#_115	1243_to_2300_#_114	1139_to_1192_#_114	312_to_952_#_111	305_to_1102_#_107	2618_to_2646_#_106	1136_to_1195_#_102	342_to_915_#_98	2513_to_12_#_97	1292_to_2196_#_96	323_to_964_#_96	318_to_1102_#_95	2524_to_2726_#_88	2521_to_2709_#_88	1383_to_2245_#_88	320_to_1083_#_87	1293_to_2268_#_87	2722_to_2732_#_84	283_to_2306_#_81	2548_to_2645_#_77	2585_to_2645_#_76	1298_to_1951_#_74	312_to_935_#_73	1136_to_1188_#_70	1139_to_1196_#_67	2585_to_2644_#_66	2646_to_2734_#_66	2376_to_2407_#_66	391_to_1049_#_65	1274_to_2277_#_64	321_to_2265_#_64	304_to_1100_#_62	1308_to_1936_#_59	2539_to_2679_#_59	1302_to_1909_#_57	1293_to_2275_#_56	1292_to_2224_#_56	2569_to_2645_#_55	344_to_1089_#_55	1242_to_2515_#_54	2643_to_2725_#_53	1239_to_2323_#_53	2552_to_2572_#_52	227_to_2732_#_52	2651_to_2725_#_50	1289_to_2265_#_49	310_to_989_#_48	1001_to_1084_#_48	310_to_1049_#_48	1261_to_2270_#_48	2602_to_2645_#_47	1340_to_2205_#_47	2530_to_2726_#_47	2524_to_2709_#_47	312_to_1090_#_46	1242_to_2301_#_46	1138_to_1190_#_43	2584_to_2651_#_43	317_to_944_#_42	993_to_1051_#_42	1279_to_2231_#_42	2601_to_2671_#_41	2257_to_2271_#_41	315_to_943_#_40	1223_to_2310_#_39	1293_to_2191_#_39	1312_to_1919_#_38	1283_to_2003_#_38	1044_to_1051_#_38	1301_to_1953_#_38	2621_to_2733_#_37	1244_to_2331_#_37	2724_to_2733_#_37	1241_to_2304_#_37	318_to_947_#_37	1042_to_1060_#_36	2904_to_2940_#_36	1257_to_2257_#_36	2819_to_3001_#_36	2011_to_2264_#_34	2505_to_16_#_34	302_to_1102_#_33	2559_to_2572_#_32	2567_to_2644_#_31	2723_to_2559_#_30	1244_to_2328_#_30	304_to_1103_#_30	312_to_1087_#_30	1243_to_2734_#_30	343_to_911_#_29	2734_to_1212_#_28	2725_to_2327_#_28	2382_to_2391_#_28	2298_to_2306_#_28	396_to_907_#_28	472_to_2285_#_27	1246_to_2306_#_27	2547_to_2725_#_27	983_to_1084_#_27	347_to_909_#_26	294_to_940_#_26	1239_to_2303_#_26	671_to_2793_#_26	1239_to_2296_#_24	391_to_908_#_24	1260_to_2278_#_24	419_to_2199_#_24	867_to_895_#_24	2642_to_2697_#_24	2723_to_2730_#_23	2705_to_2557_#_23	2558_to_2569_#_22	394_to_1082_#_21	1309_to_1922_#_21	2570_to_2602_#_21	1350_to_2326_#_20	2558_to_2730_#_20	2574_to_2646_#_20	2382_to_2402_#_20	2546_to_2569_#_20	310_to_2236_#_20	2545_to_2734_#_20	310_to_2258_#_20	2570_to_2673_#_19	2036_to_2184_#_19	1288_to_1964_#_19	1025_to_1086_#_19	2521_to_2710_#_18	2569_to_2603_#_18	296_to_937_#_18	2577_to_2629_#_17	581_to_783_#_17	2823_to_2835_#_17	2381_to_2402_#_17	1257_to_2277_#_17	1160_to_1167_#_17	2257_to_2419_#_17	2296_to_2303_#_17	2818_to_2327_#_17	2310_to_2480_#_17	2556_to_2416_#_16	308_to_951_#_16	441_to_1102_#_16	2591_to_2643_#_16	2517_to_2548_#_16	2562_to_2726_#_16	2724_to_2561_#_16	2759_to_2561_#_15	2555_to_2416_#_15	392_to_813_#_15	1134_to_2245_#_15	2513_to_21_#_15	1139_to_1183_#_15	2524_to_2708_#_15	2740_to_2557_#_15	2733_to_2561_#_15	2586_to_2631_#_14	2706_to_2424_#_14	3086_to_2687_#_14	2748_to_2562_#_14	419_to_783_#_14	1326_to_2275_#_14	2686_to_2562_#_14	1281_to_2020_#_14	1668_to_1703_#_14	2723_to_2305_#_14	1980_to_2010_#_14	2554_to_2585_#_14	311_to_2222_#_14	380_to_895_#_14	2325_to_1114_#_14	313_to_950_#_14	2371_to_2725_#_14	2587_to_2646_#_13	2738_to_1196_#_13	2686_to_2725_#_13	2744_to_2419_#_13	1278_to_2257_#_13	2818_to_2726_#_13	811_to_896_#_13	2547_to_2562_#_13	1340_to_2049_#_13	2525_to_2734_#_13	2580_to_2716_#_13	2542_to_2558_#_13	2560_to_2725_#_13	430_to_770_#_13	2678_to_2708_#_13	2499_to_2725_#_13	3048_to_2514_#_13	2752_to_2819_#_13	2797_to_2549_#_12	3042_to_2763_#_12	2907_to_2307_#_12	2513_to_2645_#_12	2542_to_2687_#_12	2708_to_2525_#_12	2582_to_2643_#_12	2732_to_2562_#_12	2418_to_1188_#_12	2362_to_2733_#_12	1262_to_2265_#_12	2513_to_2712_#_12	1354_to_2267_#_12	2708_to_2327_#_12	2556_to_2687_#_12	309_to_1050_#_12	867_to_885_#_12	2575_to_2658_#_12	1129_to_1196_#_12	1304_to_2199_#_12	2370_to_2479_#_12	2643_to_2700_#_12	111_to_22_#_12	2623_to_2734_#_11	2708_to_2387_#_11	395_to_894_#_11	2724_to_2735_#_11	2375_to_2478_#_11	294_to_1230_#_11	205_to_2743_#_11	2723_to_2332_#_11	3087_to_2552_#_11	3084_to_2722_#_11	1152_to_1177_#_11	1337_to_2326_#_11	1281_to_2236_#_11	2547_to_2682_#_11	327_to_2206_#_11	2244_to_2275_#_11	1135_to_1195_#_11	311_to_945_#_11	311_to_975_#_11	1238_to_2300_#_11	2816_to_1208_#_11	391_to_876_#_11	2781_to_2788_#_11	1119_to_1_#_10	3086_to_2783_#_10	2707_to_2560_#_10	319_to_1088_#_10	2525_to_2562_#_10	2726_to_2737_#_10	984_to_1084_#_10	3064_to_255_#_10	2629_to_2644_#_10	2725_to_2035_#_10	2734_to_2749_#_10	1140_to_1192_#_10	370_to_869_#_10	2734_to_2493_#_10	2324_to_2733_#_10	1291_to_1967_#_10	2489_to_2712_#_10	2336_to_1115_#_10	2678_to_2727_#_10	2326_to_2563_#_10	2644_to_203_#_10	3048_to_21_#_10	2751_to_1210_#_10	1292_to_2178_#_10	2724_to_2557_#_10	1302_to_1924_#_10	2724_to_2549_#_10	1307_to_2220_#_10	2726_to_2743_#_10	324_to_939_#_10	2747_to_2311_#_10	368_to_915_#_10	2542_to_2651_#_10	2384_to_2402_#_10	206_to_2701_#_9	973_to_1084_#_9	320_to_1092_#_9	2502_to_2734_#_9	2506_to_2738_#_9	2723_to_2372_#_9	1126_to_1199_#_9	1242_to_2513_#_9	2628_to_2644_#_9	2817_to_2298_#_9	2742_to_2328_#_9	2376_to_2383_#_9	2782_to_2560_#_9	1210_to_1219_#_9	2763_to_22_#_9	1151_to_1174_#_9	2743_to_17_#_9	1142_to_1192_#_9	2431_to_2462_#_9	2530_to_2622_#_9	2644_to_2678_#_9	2904_to_2371_#_9	2547_to_58_#_9	2578_to_2666_#_9	2561_to_2733_#_9	2582_to_2604_#_9	2382_to_2394_#_9	2547_to_2642_#_9	2733_to_2557_#_9	2389_to_2396_#_9	2438_to_2445_#_9	1749_to_1813_#_9	2817_to_2416_#_9	2574_to_2593_#_9	2686_to_2326_#_9	1291_to_2204_#_9	1045_to_1059_#_9	1718_to_1887_#_9	317_to_993_#_9	2905_to_2408_#_9	391_to_2267_#_9	2718_to_2561_#_9	2649_to_2675_#_9	310_to_1088_#_9	993_to_1014_#_9	2747_to_2320_#_9	1310_to_1872_#_9	2886_to_2491_#_8	2643_to_2650_#_8	1036_to_1049_#_8	1413_to_1540_#_8	894_to_915_#_8	1227_to_2310_#_8	2761_to_1014_#_8	439_to_767_#_8	2939_to_1195_#_8	1057_to_1076_#_8	1243_to_2307_#_8	2759_to_1193_#_8	2585_to_2642_#_8	373_to_896_#_8	2490_to_2299_#_8	2630_to_2644_#_8	1138_to_1188_#_8	351_to_895_#_8	327_to_2236_#_8	2618_to_2682_#_8	2686_to_1903_#_8	2725_to_1139_#_8	2586_to_2644_#_8	581_to_777_#_8	986_to_1122_#_8	2559_to_2589_#_8	2507_to_2715_#_8	2707_to_17_#_8	2382_to_2404_#_8	1350_to_2191_#_8	2759_to_2299_#_8	2042_to_2049_#_8	1245_to_2300_#_8	2852_to_2326_#_8	2561_to_2708_#_8	1149_to_1174_#_8	1200_to_2326_#_8	2827_to_2687_#_8	2556_to_908_#_8	2706_to_2491_#_8	205_to_1226_#_8	1346_to_231_#_8	2562_to_2742_#_8	307_to_1049_#_8	2559_to_2406_#_8	2818_to_2843_#_8	2505_to_2733_#_8	2551_to_1203_#_8	3026_to_20_#_8	1343_to_1642_#_8	1652_to_2732_#_8	2377_to_2406_#_8	544_to_584_#_8	1542_to_931_#_8	1240_to_2309_#_8	2732_to_2305_#_8	2636_to_2707_#_8	1145_to_1188_#_7	2490_to_2707_#_7	2556_to_2419_#_7	319_to_2281_#_7	3045_to_2788_#_7	2515_to_2648_#_7	2597_to_2648_#_7	369_to_904_#_7	347_to_809_#_7	2372_to_2407_#_7	1241_to_2724_#_7	2732_to_1073_#_7	2732_to_2746_#_7	1995_to_2271_#_7	1919_to_2126_#_7	2983_to_2482_#_7	1286_to_2270_#_7	982_to_1087_#_7	2312_to_2483_#_7	2558_to_2644_#_7	2645_to_2670_#_7	2524_to_2727_#_7	2745_to_2551_#_7	303_to_1101_#_7	2547_to_2416_#_7	2539_to_2552_#_7	2733_to_2688_#_7	349_to_907_#_7	3048_to_2763_#_7	2707_to_2310_#_7	2596_to_2644_#_7	2746_to_2562_#_7	2598_to_2647_#_7	2520_to_2706_#_7	2681_to_2741_#_7	2591_to_2631_#_7	404_to_2013_#_7	3080_to_2332_#_7	1190_to_2319_#_7	2746_to_2760_#_7	2307_to_1908_#_7	2686_to_2419_#_7	312_to_1093_#_7	2758_to_2538_#_7	2817_to_2561_#_7	345_to_910_#_7	1242_to_22_#_7	2817_to_1207_#_7	2546_to_2559_#_7	1309_to_1925_#_7	1346_to_2277_#_7	2545_to_2739_#_7	2505_to_2730_#_7	2559_to_2303_#_7	2975_to_2326_#_7	2758_to_2631_#_7	2758_to_2561_#_7	2740_to_2755_#_7	2839_to_2730_#_7	984_to_1045_#_7	2833_to_2981_#_7	1114_to_18_#_7	2727_to_2735_#_7	2545_to_2595_#_7	2306_to_2023_#_7	2610_to_2638_#_7	1231_to_2310_#_7	2513_to_2571_#_7	2548_to_1085_#_7	2719_to_2733_#_6	2631_to_2646_#_6	211_to_2577_#_6	2584_to_1199_#_6	310_to_956_#_6	378_to_910_#_6	1138_to_1186_#_6	2550_to_2799_#_6	2579_to_2734_#_6	2547_to_2557_#_6	1143_to_1183_#_6	1138_to_1187_#_6	2738_to_2748_#_6	381_to_907_#_6	1239_to_2299_#_6	2730_to_17_#_6	2726_to_2525_#_6	3066_to_187_#_6	2732_to_2299_#_6	2644_to_2651_#_6	2021_to_2042_#_6	2545_to_2747_#_6	2389_to_2402_#_6	2723_to_1242_#_6	2408_to_2475_#_6	2645_to_2653_#_6	957_to_1015_#_6	1257_to_2284_#_6	2758_to_2472_#_6	1313_to_2253_#_6	1242_to_2278_#_6	2724_to_2299_#_6	306_to_970_#_6	2382_to_2401_#_6	2551_to_2708_#_6	2759_to_2560_#_6	1141_to_1186_#_6	1245_to_2302_#_6	2561_to_2735_#_6	2724_to_2336_#_6	2668_to_2687_#_6	1139_to_2728_#_6	1141_to_1195_#_6	2680_to_2732_#_6	311_to_1053_#_6	1231_to_2299_#_6	808_to_1089_#_6	1350_to_945_#_6	2734_to_2549_#_6	2762_to_12_#_6	2724_to_2311_#_6	356_to_846_#_6	1241_to_2322_#_6	1160_to_1169_#_6	345_to_915_#_6	2724_to_2559_#_6	2513_to_2716_#_6	475_to_2285_#_6	2555_to_2593_#_6	1229_to_2298_#_6	1340_to_1687_#_6	1341_to_2266_#_6	2741_to_2646_#_6	2642_to_2731_#_6	1190_to_2656_#_6	1271_to_2283_#_6	2738_to_2546_#_6	2555_to_2585_#_6	2746_to_1203_#_6	2547_to_2586_#_6	1053_to_1077_#_6	2836_to_2864_#_6	2508_to_2721_#_6	481_to_1330_#_6	2906_to_2586_#_6	2687_to_1115_#_6	2639_to_2652_#_6	704_to_737_#_6	1045_to_1056_#_6	2732_to_283_#_6	2937_to_1_#_6	1191_to_1217_#_6	2361_to_2733_#_5	1901_to_1980_#_5	310_to_945_#_5	2761_to_2525_#_5	1308_to_2198_#_5	2709_to_2525_#_5	2244_to_1135_#_5	2732_to_2317_#_5	2803_to_2727_#_5	2548_to_2560_#_5	1244_to_2334_#_5	2758_to_2558_#_5	1243_to_2308_#_5	2723_to_2419_#_5	2732_to_2325_#_5	1221_to_2704_#_5	1239_to_2738_#_5	2732_to_2415_#_5	2564_to_2749_#_5	2597_to_2726_#_5	2515_to_2525_#_5	3086_to_2560_#_5	2547_to_2372_#_5	1194_to_1210_#_5	2724_to_2416_#_5	318_to_2269_#_5	2547_to_1049_#_5	1278_to_1957_#_5	1082_to_1089_#_5	1159_to_1170_#_5	1242_to_2523_#_5	307_to_970_#_5	2833_to_2843_#_5	342_to_913_#_5	1305_to_1951_#_5	1230_to_2300_#_5	2584_to_2597_#_5	810_to_868_#_5	2541_to_2644_#_5	2506_to_2684_#_5	2527_to_2589_#_5	3046_to_1137_#_5	2561_to_1098_#_5	1308_to_1903_#_5	381_to_868_#_5	1141_to_1190_#_5	2718_to_2492_#_5	1094_to_1103_#_5	1188_to_1196_#_5	2644_to_2298_#_5	2725_to_29_#_5	2686_to_2306_#_5	343_to_914_#_5	1317_to_1903_#_5	2321_to_2509_#_5	1238_to_2328_#_5	2737_to_2306_#_5	309_to_2635_#_5	318_to_1089_#_5	1058_to_2639_#_5	1048_to_1058_#_5	2681_to_2332_#_5	2324_to_2285_#_5	2758_to_2512_#_5	1906_to_2039_#_5	1074_to_2726_#_5	2539_to_2571_#_5	2647_to_2820_#_5	2714_to_2745_#_5	2740_to_2298_#_5	2619_to_2645_#_5	2705_to_2305_#_5	2644_to_2760_#_5	2021_to_2285_#_5	2718_to_2560_#_5	2556_to_2308_#_5	1243_to_1104_#_5	1085_to_12_#_5	2305_to_1247_#_5	2804_to_2301_#_5	316_to_2552_#_5	1003_to_1022_#_5	2497_to_2725_#_5	1013_to_1086_#_5	3021_to_2328_#_5	2640_to_2741_#_5	2556_to_2747_#_4	2747_to_1192_#_4	2636_to_2661_#_4	2709_to_2522_#_4	1283_to_2266_#_4	2568_to_2371_#_4	1224_to_2299_#_4	307_to_941_#_4	2320_to_1201_#_4	3048_to_2300_#_4	2563_to_2570_#_4	2724_to_2405_#_4	2552_to_2570_#_4	2767_to_2460_#_4	1353_to_2688_#_4	2559_to_2576_#_4	1141_to_1166_#_4	348_to_896_#_4	2748_to_2395_#_4	2414_to_1903_#_4	1212_to_1113_#_4	1177_to_1046_#_4	1293_to_2237_#_4	1763_to_1902_#_4	3047_to_2779_#_4	2564_to_2786_#_4	2547_to_2570_#_4	2707_to_2557_#_4	2707_to_2559_#_4	378_to_895_#_4	2326_to_1086_#_4	1266_to_2206_#_4	2724_to_1202_#_4	1347_to_1903_#_4	2084_to_2164_#_4	3085_to_2732_#_4	2674_to_2683_#_4	2771_to_2557_#_4	377_to_957_#_4	2343_to_2479_#_4	2380_to_2479_#_4	2546_to_2600_#_4	104_to_21_#_4	2381_to_2404_#_4	1225_to_2514_#_4	2653_to_2523_#_4	2561_to_2734_#_4	3087_to_2327_#_4	2875_to_2938_#_4	1242_to_2293_#_4	110_to_16_#_4	1136_to_1203_#_4	2322_to_2196_#_4	2746_to_1139_#_4	2272_to_2430_#_4	1027_to_1046_#_4	309_to_945_#_4	995_to_1176_#_4	2555_to_2441_#_4	2894_to_2314_#_4	2560_to_2416_#_4	2520_to_2529_#_4	2762_to_2514_#_4	2740_to_2305_#_4	2724_to_2492_#_4	3042_to_160_#_4	319_to_947_#_4	294_to_2284_#_4	2518_to_2709_#_4	89_to_16_#_4	2762_to_1191_#_4	1013_to_1090_#_4	2732_to_2418_#_4	309_to_1089_#_4	2762_to_2310_#_4	317_to_18_#_4	1236_to_2518_#_4	2558_to_2593_#_4	688_to_779_#_4	2724_to_2426_#_4	1134_to_1191_#_4	2829_to_2990_#_3	1039_to_1047_#_3	2514_to_2715_#_3	3087_to_2819_#_3	2628_to_2650_#_3	1210_to_2759_#_3	1260_to_2313_#_3	2564_to_2295_#_3	2516_to_2714_#_3	2306_to_59_#_3	1686_to_2034_#_3	1160_to_2328_#_3	2732_to_1208_#_3	2758_to_2557_#_3	2863_to_2887_#_3	2479_to_2490_#_3	2663_to_2524_#_3	2324_to_2491_#_3	2743_to_2821_#_3	159_to_170_#_3	2771_to_2687_#_3	334_to_920_#_3	2570_to_2598_#_3	2530_to_2540_#_3	2640_to_2730_#_3	1282_to_2269_#_3	2724_to_2419_#_3	308_to_956_#_3	1268_to_2270_#_3	2541_to_2682_#_3	2785_to_2565_#_3	2618_to_2679_#_3	2746_to_2558_#_3	1187_to_1194_#_3	2527_to_2709_#_3	2713_to_2725_#_3	2010_to_2198_#_3	3086_to_2513_#_3	1293_to_2236_#_3	2324_to_2479_#_3	157_to_176_#_3	1044_to_2586_#_3	381_to_915_#_3	2745_to_2557_#_3	1356_to_2284_#_3	1027_to_1047_#_3	2619_to_2725_#_3	2558_to_2418_#_3	1207_to_2730_#_3	2734_to_2748_#_3	2542_to_1069_#_3	2801_to_2563_#_3	1189_to_2616_#_3	2720_to_1190_#_3	2596_to_2642_#_3	1273_to_1970_#_3	309_to_1087_#_3	2542_to_1054_#_3	3022_to_1203_#_3	2381_to_2399_#_3	2724_to_1126_#_3	2685_to_2405_#_3	1245_to_2307_#_3	2560_to_2734_#_3	2730_to_2818_#_3	2590_to_2480_#_3	2682_to_1210_#_3	2732_to_2817_#_3	1035_to_1065_#_3	2740_to_1209_#_3	2643_to_2326_#_3	1248_to_2305_#_3	1043_to_1082_#_3	396_to_868_#_3	1222_to_2563_#_3	1045_to_1062_#_3	2373_to_2407_#_3	2576_to_2604_#_3	2584_to_2630_#_3	2708_to_2544_#_3	2724_to_2313_#_3	2523_to_2746_#_3	312_to_939_#_3	2022_to_2049_#_3	2991_to_2651_#_3	2578_to_2651_#_3	1014_to_1090_#_3	2562_to_2692_#_3	2568_to_2415_#_3	2643_to_945_#_3	380_to_894_#_3	1150_to_1183_#_3	320_to_2268_#_3	2861_to_2876_#_3	422_to_915_#_3	2562_to_2420_#_3	2373_to_2388_#_3	2479_to_2741_#_3	2551_to_2648_#_3	2381_to_2405_#_3	3050_to_1212_#_3	818_to_896_#_3	2478_to_2569_#_3	2939_to_2479_#_3	1284_to_2270_#_3	2735_to_2503_#_3	318_to_958_#_3	2558_to_2567_#_3	2686_to_2299_#_3	2817_to_1212_#_3	2829_to_2837_#_3	3086_to_1200_#_3	2220_to_2268_#_3	2816_to_2559_#_3	1014_to_1040_#_3	313_to_949_#_3	2604_to_2614_#_3	2539_to_2692_#_3	298_to_1104_#_3	2548_to_2570_#_2	1113_to_2741_#_2	2585_to_2481_#_2	303_to_958_#_2	2896_to_2560_#_2	2500_to_2734_#_2	1150_to_1167_#_2	2082_to_2152_#_2	1148_to_1191_#_2	1309_to_2741_#_2	2262_to_2424_#_2	2758_to_2555_#_2	2555_to_2723_#_2	2561_to_2480_#_2	2536_to_2_#_2	1243_to_2305_#_2	1606_to_1643_#_2	2297_to_2191_#_2	2831_to_2986_#_2	2741_to_2563_#_2	317_to_953_#_2	2801_to_2816_#_2	2724_to_2747_#_2	2643_to_2419_#_2	294_to_202_#_2	1286_to_2268_#_2	2325_to_1200_#_2	1244_to_2327_#_2	2548_to_2734_#_2	2732_to_2426_#_2	303_to_973_#_2	2343_to_2588_#_2	2298_to_2645_#_2	2317_to_2460_#_2	2814_to_2644_#_2	2558_to_2724_#_2	2042_to_2089_#_2	970_to_1084_#_2	2330_to_1210_#_2	309_to_204_#_2	3086_to_1058_#_2	2941_to_1075_#_2	2325_to_1210_#_2	1069_to_1081_#_2	1241_to_2289_#_2	2725_to_2733_#_2	2708_to_2742_#_2	2568_to_2605_#_2	3056_to_16_#_2	342_to_1083_#_2	2376_to_2246_#_2	983_to_1103_#_2	1038_to_1050_#_2	1310_to_1182_#_2	1699_to_2270_#_2	3108_to_2572_#_2	2385_to_2401_#_2	2732_to_2503_#_2	992_to_2854_#_2	2596_to_2669_#_2	3046_to_2525_#_2	1242_to_2327_#_2	2528_to_2678_#_2	2779_to_2788_#_2	2523_to_2699_#_2	646_to_662_#_2	2904_to_2944_#_2	2829_to_2300_#_2	2817_to_2557_#_2	318_to_1015_#_2	2585_to_2306_#_2	2830_to_2982_#_2	2331_to_2492_#_2	2726_to_21_#_2	2681_to_2725_#_2	453_to_742_#_2	2814_to_2557_#_2	2817_to_2724_#_2	1293_to_1903_#_2	1104_to_1228_#_2	1194_to_1222_#_2	294_to_1105_#_2	972_to_1090_#_2	2776_to_3021_#_2	1257_to_2287_#_2	2726_to_1191_#_2	2325_to_2196_#_2	2798_to_2644_#_2	2727_to_2493_#_2	3085_to_2643_#_2	2548_to_2079_#_2	2824_to_2994_#_2	2102_to_2163_#_2	2686_to_2708_#_2	2723_to_2316_#_2	1336_to_1769_#_2	2531_to_2734_#_2	2761_to_2619_#_2	2560_to_2733_#_2	1007_to_1015_#_2	2597_to_2629_#_2	2539_to_2788_#_2	2556_to_2734_#_2	202_to_2306_#_2	1315_to_501_#_2	1004_to_1045_#_2	970_to_1078_#_2	2732_to_2818_#_2	2540_to_2685_#_2	2749_to_2296_#_2	318_to_1048_#_2	2525_to_2705_#_2	2759_to_2645_#_2	2972_to_2503_#_2	2578_to_2647_#_2	2539_to_2683_#_2	883_to_896_#_2	3044_to_2277_#_2	2537_to_2733_#_2	1395_to_233_#_2	2554_to_2298_#_2	2733_to_2424_#_2	1309_to_1901_#_2	870_to_886_#_2	2362_to_2479_#_2	1241_to_2324_#_2	302_to_1097_#_2	1231_to_2520_#_2	148_to_1357_#_2	1198_to_1026_#_2	2585_to_2631_#_2	305_to_1097_#_2	2528_to_2733_#_2	2417_to_2479_#_2	2985_to_2725_#_2	317_to_1091_#_2	2649_to_2730_#_2	2561_to_2405_#_2	304_to_1088_#_2	2872_to_2923_#_2	1771_to_1792_#_2	2828_to_2747_#_2	337_to_920_#_2	1310_to_1904_#_2	1259_to_2259_#_2	1284_to_1963_#_2	47_to_58_#_2	2751_to_2480_#_2	2520_to_3013_#_2	2585_to_2628_#_2	3053_to_23_#_2	1048_to_1059_#_2	1164_to_1177_#_2	2734_to_2408_#_2	2843_to_2888_#_2	75_to_105_#_2	943_to_1048_#_2	2817_to_2409_#_2	2743_to_2299_#_2	1281_to_1959_#_2	2541_to_2602_#_2	1284_to_2265_#_2	2542_to_2275_#_2	2724_to_2372_#_2	2502_to_970_#_2	2106_to_2167_#_2	305_to_1101_#_2	2733_to_2410_#_2	2382_to_2454_#_2	2904_to_2383_#_2	2505_to_2644_#_2	867_to_880_#_2	1321_to_1922_#_2	2862_to_2884_#_2	2758_to_2562_#_2	2383_to_2481_#_2	3086_to_2810_#_2	1343_to_1647_#_2	2305_to_2171_#_2	1014_to_1089_#_2	2298_to_2197_#_2	314_to_975_#_2	2401_to_2479_#_2	2581_to_2394_#_2	1053_to_1066_#_2	993_to_1015_#_2	2324_to_1048_#_2	2802_to_2644_#_2	1705_to_1716_#_2	2875_to_2898_#_2	1302_to_1683_#_2	2440_to_977_#_2	982_to_1022_#_2	1240_to_2306_#_2	2060_to_2526_#_2	380_to_915_#_2	1190_to_1203_#_2	309_to_1097_#_2	2729_to_1235_#_2	2823_to_2953_#_2	806_to_2172_#_2	2829_to_2999_#_1	2666_to_2307_#_1	303_to_1090_#_1	2643_to_2656_#_1	2330_to_2492_#_1	2555_to_2643_#_1	394_to_899_#_1	1211_to_1046_#_1	2585_to_2480_#_1	2653_to_1217_#_1	2838_to_2940_#_1	2642_to_2682_#_1	2310_to_2212_#_1	1941_to_1960_#_1	2817_to_2512_#_1	1352_to_1647_#_1	1392_to_1706_#_1	1374_to_1546_#_1	1097_to_1110_#_1	2330_to_2817_#_1	1209_to_1216_#_1	2324_to_1114_#_1	2783_to_3011_#_1	1045_to_2570_#_1	2256_to_1981_#_1	2551_to_2307_#_1	986_to_1089_#_1	2324_to_1208_#_1	2536_to_2701_#_1	2640_to_2751_#_1	1763_to_1824_#_1	2388_to_2399_#_1	2548_to_2561_#_1	3086_to_2975_#_1	308_to_974_#_1	2543_to_255_#_1	1281_to_1993_#_1	318_to_2246_#_1	2819_to_3000_#_1	2808_to_2815_#_1	394_to_866_#_1	1099_to_2_#_1	312_to_1015_#_1	2719_to_2503_#_1	1242_to_1081_#_1	2817_to_2505_#_1	1228_to_2311_#_1	2739_to_2752_#_1	1974_to_2010_#_1	2074_to_2163_#_1	1241_to_2330_#_1	2309_to_2191_#_1	2732_to_2326_#_1	2740_to_2480_#_1	2755_to_2557_#_1	2740_to_1113_#_1	1341_to_1703_#_1	2767_to_2645_#_1	2825_to_2548_#_1	787_to_818_#_1	2974_to_2557_#_1	2409_to_1211_#_1	2738_to_2376_#_1	314_to_941_#_1	2562_to_2478_#_1	1269_to_2278_#_1	2834_to_2997_#_1	2585_to_2641_#_1	2546_to_983_#_1	2732_to_2416_#_1	2140_to_2148_#_1	2888_to_2987_#_1	2558_to_1048_#_1	318_to_993_#_1	1755_to_1764_#_1	2970_to_2560_#_1	984_to_1089_#_1	1263_to_2276_#_1	2732_to_2741_#_1	2642_to_2556_#_1	2630_to_2480_#_1	2715_to_2525_#_1	2342_to_2587_#_1	305_to_987_#_1	2758_to_2630_#_1	3107_to_2720_#_1	1290_to_1965_#_1	2760_to_2586_#_1	2362_to_1195_#_1	1283_to_2244_#_1	2732_to_2406_#_1	1268_to_2279_#_1	2758_to_2481_#_1	2687_to_2309_#_1	2541_to_2680_#_1	2514_to_2655_#_1	2556_to_2421_#_1	1289_to_1195_#_1	1239_to_2297_#_1	310_to_976_#_1	2390_to_2398_#_1	2726_to_2540_#_1	951_to_958_#_1	2832_to_2982_#_1	2502_to_2746_#_1	2985_to_2744_#_1	1222_to_2286_#_1	2707_to_2543_#_1	601_to_899_#_1	2747_to_2561_#_1	2908_to_2526_#_1	2740_to_2558_#_1	1241_to_2730_#_1	2559_to_2566_#_1	2817_to_2492_#_1	1208_to_1220_#_1	282_to_16_#_1	2801_to_3016_#_1	2801_to_3010_#_1	2723_to_2326_#_1	707_to_732_#_1	2646_to_2736_#_1	302_to_944_#_1	2644_to_2493_#_1	2941_to_2407_#_1	1186_to_2720_#_1	2746_to_2543_#_1	2560_to_2760_#_1	2550_to_2596_#_1	2419_to_2479_#_1	2553_to_2600_#_1	973_to_1049_#_1	2787_to_2709_#_1	2740_to_2543_#_1	2802_to_3013_#_1	1634_to_1661_#_1	2235_to_2126_#_1	1005_to_1016_#_1	312_to_961_#_1	2558_to_2415_#_1	2324_to_1242_#_1	1137_to_2_#_1	2583_to_2654_#_1	2729_to_2750_#_1	1234_to_2303_#_1	2868_to_2945_#_1	316_to_1088_#_1	2817_to_986_#_1	2688_to_2482_#_1	2980_to_2992_#_1	2771_to_2560_#_1	822_to_895_#_1	334_to_918_#_1	2568_to_2446_#_1	2773_to_3025_#_1	2725_to_2755_#_1	2749_to_2563_#_1	320_to_1047_#_1	2359_to_2371_#_1	3087_to_2973_#_1	2867_to_2943_#_1	2754_to_2562_#_1	1542_to_1871_#_1	388_to_2784_#_1	2751_to_2560_#_1	2528_to_2646_#_1	298_to_938_#_1	2326_to_1188_#_1	2802_to_2557_#_1	105_to_13_#_1	2801_to_2560_#_1	2824_to_2981_#_1	2619_to_2735_#_1	2325_to_2630_#_1	2682_to_2504_#_1	1304_to_1903_#_1	2559_to_2832_#_1	1209_to_1045_#_1	2733_to_2501_#_1	336_to_920_#_1	1226_to_2523_#_1	1308_to_1927_#_1	2901_to_2944_#_1	1827_to_2069_#_1	2726_to_1203_#_1	2277_to_2887_#_1	2644_to_2299_#_1	2547_to_1074_#_1	2432_to_2450_#_1	2829_to_2982_#_1	2816_to_2418_#_1	2325_to_2192_#_1	2708_to_2407_#_1	231_to_21_#_1	1195_to_233_#_1	2596_to_2643_#_1	2699_to_2791_#_1	2890_to_2918_#_1	2488_to_2385_#_1	312_to_944_#_1	2362_to_2492_#_1	2809_to_2503_#_1	350_to_918_#_1	2759_to_2564_#_1	2826_to_2994_#_1	2820_to_2832_#_1	1380_to_1537_#_1	2738_to_2493_#_1	229_to_343_#_1	2740_to_1188_#_1	1764_to_1801_#_1	2296_to_2256_#_1	2336_to_1167_#_1	1141_to_1185_#_1	2271_to_2533_#_1	2858_to_2938_#_1	2652_to_2525_#_1	3042_to_21_#_1	2897_to_2525_#_1	1752_to_1807_#_1	2617_to_2634_#_1	2601_to_2670_#_1	2536_to_2724_#_1	2822_to_2534_#_1	2762_to_105_#_1	2828_to_2944_#_1	1243_to_2299_#_1	311_to_1085_#_1	2885_to_2494_#_1	2724_to_2331_#_1	2890_to_2900_#_1	605_to_693_#_1	714_to_886_#_1	2725_to_2407_#_1	2404_to_1200_#_1	309_to_1015_#_1	2547_to_2303_#_1	2851_to_2859_#_1	328_to_953_#_1	2814_to_2999_#_1	923_to_435_#_1	2865_to_2993_#_1	1130_to_1197_#_1	2509_to_2741_#_1	1414_to_1322_#_1	2291_to_2503_#_1	2551_to_2602_#_1	313_to_1103_#_1	1113_to_2506_#_1	3026_to_107_#_1	1193_to_1082_#_1	1384_to_1903_#_1	2708_to_2559_#_1	994_to_1084_#_1	1666_to_1701_#_1	1777_to_1784_#_1	369_to_887_#_1	2732_to_2492_#_1	1151_to_2733_#_1	2436_to_2914_#_1	2746_to_2762_#_1	2578_to_2645_#_1	2972_to_2982_#_1	2972_to_2984_#_1	2702_to_2525_#_1	2872_to_2939_#_1	799_to_1063_#_1	2824_to_3000_#_1	1341_to_2199_#_1	2817_to_2682_#_1	2733_to_2550_#_1	2766_to_2562_#_1	2893_to_2682_#_1	3009_to_3016_#_1	1247_to_2312_#_1	1045_to_2882_#_1	2758_to_2642_#_1	2876_to_2888_#_1	2569_to_2599_#_1	310_to_1084_#_1	2732_to_2559_#_1	312_to_1094_#_1	1884_to_1922_#_1	1311_to_1903_#_1	2548_to_2639_#_1	1190_to_1200_#_1	3076_to_2503_#_1	2557_to_2579_#_1	2546_to_2369_#_1	2724_to_2548_#_1	2719_to_2492_#_1	316_to_940_#_1	2702_to_2709_#_1	2326_to_2425_#_1	2689_to_2534_#_1	2833_to_2960_#_1	2686_to_2538_#_1	2973_to_2980_#_1	314_to_942_#_1	2762_to_2520_#_1	2511_to_2644_#_1	2733_to_2543_#_1	2723_to_2479_#_1	2853_to_2725_#_1	2783_to_1107_#_1	2480_to_1115_#_1	2407_to_1209_#_1	2331_to_1212_#_1	2323_to_2364_#_1	2600_to_2643_#_1	1098_to_1112_#_1	2512_to_2708_#_1	2760_to_2644_#_1	2759_to_2463_#_1	1383_to_2239_#_1	2769_to_2562_#_1	1048_to_1055_#_1	1330_to_2726_#_1	605_to_774_#_1	304_to_971_#_1	1289_to_2271_#_1	2004_to_2537_#_1	2308_to_1244_#_1	154_to_2754_#_1	316_to_951_#_1	2940_to_2558_#_1	1853_to_959_#_1	1829_to_2938_#_1	1106_to_2327_#_1	2560_to_2419_#_1	314_to_954_#_1	1288_to_2246_#_1	2583_to_2638_#_1	2904_to_2746_#_1	1310_to_1911_#_1	2904_to_2325_#_1	2803_to_3014_#_1	1107_to_1116_#_1	2600_to_2670_#_1	2490_to_1045_#_1	2723_to_2731_#_1	2558_to_1216_#_1	2827_to_2983_#_1	2723_to_1051_#_1	2745_to_1200_#_1	2512_to_2716_#_1	1242_to_2312_#_1	308_to_939_#_1	417_to_851_#_1	319_to_949_#_1	2575_to_2649_#_1	2758_to_2424_#_1	127_to_135_#_1	1238_to_2307_#_1	2743_to_1211_#_1	2823_to_2976_#_1	299_to_1101_#_1	318_to_944_#_1	2719_to_2544_#_1	1129_to_1211_#_1	1138_to_1203_#_1	2817_to_2549_#_1	1045_to_1058_#_1	1254_to_2299_#_1	1260_to_2589_#_1	2795_to_2822_#_1	2826_to_2981_#_1	1242_to_986_#_1	2569_to_2630_#_1	2526_to_2557_#_1	2480_to_2022_#_1	311_to_961_#_1	2758_to_1211_#_1	2877_to_2895_#_1	1242_to_2309_#_1	1170_to_1218_#_1	420_to_869_#_1	2847_to_2854_#_1	2805_to_3008_#_1	2861_to_2938_#_1	3087_to_2726_#_1	1000_to_1052_#_1	2905_to_2405_#_1	1239_to_2642_#_1	2708_to_2718_#_1	2483_to_1115_#_1	2546_to_2598_#_1	1514_to_1396_#_1	2594_to_2628_#_1	2829_to_2709_#_1	2547_to_2594_#_1	983_to_1088_#_1	2546_to_2687_#_1	302_to_1210_#_1	2491_to_2405_#_1	1260_to_2274_#_1	248_to_1168_#_1	331_to_923_#_1	331_to_922_#_1	2388_to_2590_#_1	1758_to_1803_#_1	309_to_1084_#_1	1232_to_1243_#_1	2826_to_2993_#_1	2377_to_2408_#_1	1755_to_1807_#_1	2741_to_2538_#_1	2327_to_1160_#_1	2643_to_2359_#_1	2722_to_2556_#_1	2769_to_2556_#_1	2393_to_2404_#_1	3044_to_2519_#_1	2338_to_2346_#_1	307_to_1078_#_1	2606_to_2631_#_1	2643_to_1046_#_1	2329_to_1082_#_1	3046_to_2442_#_1	2427_to_2479_#_1	2557_to_1048_#_1	1921_to_2260_#_1	2873_to_2884_#_1	950_to_993_#_1	2817_to_23_#_1	2813_to_2734_#_1	2709_to_2514_#_1	2322_to_2199_#_1	2988_to_2558_#_1	2556_to_2597_#_1	2324_to_1210_#_1	2815_to_2726_#_1	2833_to_2993_#_1	1198_to_1994_#_1	973_to_984_#_1	
@EndofLibrary
@NewLibrary: NC_004146.1_FHV_RNA1.seq_to_NC_004146.1_FHV_RNA1.seq_RevStrand
1067_to_1079_#_1	2812_to_2799_#_1	
@EndofLibrary
@NewLibrary: NC_004146.1_FHV_RNA1.seq_to_NC_004144_FHV_RNA2.seq
3108_to_4_#_6	2139_to_1308_#_1	2383_to_1170_#_1	
@EndofLibrary
@NewLibrary: NC_004146.1_FHV_RNA1.seq_RevStrand_to_NC_004146.1_FHV_RNA1.seq_RevStrand
945_to_317_#_2	1108_to_294_#_2	916_to_348_#_1	
@EndofLibrary
@NewLibrary: NC_004144_FHV_RNA2.seq_to_NC_004144_FHV_RNA2.seq
249_to_517_#_29984	242_to_525_#_12927	249_to_520_#_3099	738_to_1219_#_1424	778_to_1219_#_972	250_to_513_#_336	1086_to_1175_#_301	247_to_257_#_163	246_to_518_#_149	224_to_525_#_106	248_to_517_#_102	725_to_1231_#_101	241_to_526_#_92	250_to_517_#_75	734_to_1233_#_73	249_to_519_#_54	247_to_515_#_52	1401_to_4_#_50	738_to_1223_#_41	491_to_1171_#_40	137_to_144_#_29	727_to_1229_#_26	379_to_469_#_25	809_to_1195_#_18	249_to_516_#_16	420_to_33_#_15	786_to_1215_#_14	729_to_1229_#_14	680_to_33_#_13	248_to_514_#_12	730_to_1222_#_12	730_to_1227_#_12	1385_to_30_#_12	43_to_80_#_11	730_to_1229_#_11	787_to_998_#_11	379_to_1056_#_10	812_to_962_#_10	1399_to_1_#_9	374_to_468_#_9	274_to_508_#_9	1335_to_711_#_9	667_to_32_#_9	1113_to_1120_#_9	833_to_1040_#_9	727_to_1219_#_8	1024_to_1190_#_8	408_to_254_#_8	265_to_338_#_8	249_to_344_#_8	1106_to_1153_#_8	359_to_507_#_8	1382_to_1216_#_7	731_to_1231_#_7	274_to_518_#_7	1086_to_1176_#_7	1328_to_33_#_7	378_to_469_#_7	252_to_523_#_7	1326_to_628_#_7	247_to_517_#_7	360_to_32_#_6	859_to_33_#_6	243_to_525_#_6	710_to_61_#_6	804_to_878_#_6	1400_to_1_#_6	358_to_503_#_5	818_to_863_#_5	730_to_535_#_5	902_to_918_#_5	617_to_641_#_5	503_to_1184_#_5	223_to_521_#_5	387_to_33_#_5	361_to_508_#_5	142_to_155_#_4	1017_to_1198_#_4	409_to_422_#_4	1085_to_1176_#_4	743_to_33_#_4	776_to_33_#_4	797_to_992_#_4	260_to_507_#_4	1327_to_34_#_4	250_to_515_#_4	1175_to_629_#_4	241_to_525_#_4	442_to_456_#_4	1365_to_1011_#_4	1227_to_33_#_3	1204_to_32_#_3	825_to_33_#_3	437_to_177_#_3	725_to_1228_#_3	1370_to_33_#_3	627_to_33_#_3	248_to_518_#_3	1330_to_34_#_3	726_to_1231_#_3	1334_to_1176_#_3	739_to_1220_#_3	885_to_947_#_3	808_to_1193_#_3	728_to_788_#_3	1136_to_1145_#_3	455_to_222_#_3	241_to_524_#_3	1099_to_1170_#_3	250_to_518_#_2	373_to_380_#_2	199_to_34_#_2	1137_to_1153_#_2	464_to_783_#_2	424_to_18_#_2	32_to_1331_#_2	757_to_1291_#_2	389_to_260_#_2	725_to_1234_#_2	725_to_1236_#_2	669_to_683_#_2	178_to_19_#_2	1386_to_1207_#_2	786_to_987_#_2	1010_to_32_#_2	358_to_230_#_2	442_to_245_#_2	132_to_160_#_2	250_to_260_#_2	177_to_34_#_2	252_to_37_#_2	738_to_1222_#_2	358_to_497_#_2	265_to_497_#_2	1387_to_1_#_2	1382_to_1279_#_2	729_to_1219_#_2	740_to_1219_#_2	201_to_33_#_1	441_to_466_#_1	248_to_33_#_1	708_to_33_#_1	728_to_1231_#_1	718_to_1245_#_1	1095_to_1174_#_1	1072_to_1176_#_1	617_to_470_#_1	1382_to_1206_#_1	1204_to_1080_#_1	1352_to_1255_#_1	1383_to_1309_#_1	729_to_33_#_1	292_to_313_#_1	1086_to_1174_#_1	1366_to_1206_#_1	736_to_1219_#_1	221_to_33_#_1	719_to_1230_#_1	1366_to_1220_#_1	118_to_152_#_1	843_to_852_#_1	1127_to_1162_#_1	441_to_358_#_1	1072_to_320_#_1	664_to_689_#_1	725_to_1237_#_1	667_to_682_#_1	777_to_1217_#_1	1369_to_1228_#_1	420_to_220_#_1	730_to_1224_#_1	780_to_1221_#_1	1380_to_1012_#_1	1094_to_1165_#_1	1012_to_835_#_1	723_to_1233_#_1	376_to_274_#_1	798_to_984_#_1	726_to_1219_#_1	737_to_1218_#_1	832_to_850_#_1	118_to_3_#_1	253_to_507_#_1	786_to_808_#_1	357_to_466_#_1	1241_to_33_#_1	1377_to_1295_#_1	336_to_235_#_1	253_to_517_#_1	376_to_467_#_1	744_to_1219_#_1	138_to_154_#_1	1036_to_1043_#_1	1022_to_1193_#_1	248_to_21_#_1	1095_to_1165_#_1	
@EndofLibrary
@NewLibrary: NC_004144_FHV_RNA2.seq_to_NC_004146.1_FHV_RNA1.seq
1400_to_2720_#_558	712_to_883_#_13	1401_to_2720_#_12	1040_to_2719_#_11	1402_to_2786_#_10	1400_to_2338_#_10	608_to_2786_#_8	1366_to_2720_#_8	1302_to_2720_#_8	1002_to_2721_#_5	452_to_2278_#_5	900_to_2719_#_3	1398_to_2718_#_3	1401_to_2482_#_2	1400_to_2724_#_2	710_to_2734_#_1	693_to_2725_#_1	1242_to_2720_#_1	720_to_1053_#_1	1400_to_2643_#_1	
@EndofLibrary
