# Supplementary material for: Parallel ClickSeq and Nanopore sequencing elucidates the rapid evolution of defective-interfering RNAs in Flock House virus
Source: PLoS Pathog. 2017 May 5;13(5):e1006365. doi: 10.1371/journal.ppat.1006365 (PMC5435362; doi:10.1371/journal.ppat.1006365)
Supplement: S1 Datafile — Each passage in each replicate as well as the inoculum is shown. Output format, as described in Routh et al. [32], is given as “DonorCoord_to_AcceptorCoord_#_Counts”. This is the raw data used to populate Table 1and S1 Table. (ZIP) [file ppat.1006365.s009.zip › Supplementary_DataFile1_ClickSeq_Recs/P8R1_Virus_Recombination_Results.txt]

@NewLibrary: NC_004146.1_FHV_RNA1.seq_RevStrand_to_NC_004146.1_FHV_RNA1.seq
2737_to_2727_#_12	2457_to_2433_#_5	1161_to_1166_#_1	2467_to_2432_#_1	
@EndofLibrary
@NewLibrary: NC_004146.1_FHV_RNA1.seq_to_NC_004146.1_FHV_RNA1.seq
2643_to_2700_#_400174	301_to_1100_#_145938	1243_to_2309_#_60231	1350_to_2191_#_57765	2521_to_2710_#_29339	2545_to_2685_#_21586	305_to_1102_#_18921	2511_to_2746_#_10151	1243_to_2306_#_2990	2590_to_2646_#_2828	2862_to_2888_#_2328	1288_to_2270_#_1672	320_to_957_#_1581	300_to_1102_#_1474	391_to_896_#_1342	1242_to_2515_#_1315	342_to_915_#_1261	1242_to_2311_#_1199	1225_to_2742_#_904	2642_to_2699_#_883	1288_to_2279_#_754	1248_to_2300_#_752	1135_to_1190_#_739	319_to_1088_#_714	369_to_2245_#_705	318_to_1102_#_654	312_to_1102_#_651	2619_to_2734_#_552	2524_to_2709_#_539	2521_to_2708_#_488	319_to_941_#_451	304_to_1103_#_433	1274_to_2277_#_381	2645_to_2702_#_318	1139_to_1192_#_282	2618_to_2747_#_274	318_to_1090_#_255	324_to_2306_#_252	1313_to_2235_#_215	1232_to_2301_#_204	435_to_2299_#_203	395_to_894_#_184	2644_to_2700_#_183	1302_to_1951_#_176	1248_to_2307_#_168	2722_to_2732_#_165	312_to_1087_#_161	2857_to_2895_#_157	1241_to_2325_#_156	1281_to_2266_#_149	2555_to_2562_#_148	2513_to_204_#_146	380_to_895_#_140	2585_to_2644_#_134	203_to_2310_#_133	2277_to_2435_#_133	2569_to_2630_#_132	1139_to_1196_#_132	316_to_2270_#_130	1241_to_2305_#_124	2843_to_2851_#_124	2547_to_2725_#_122	2570_to_2602_#_120	2726_to_2743_#_118	2724_to_2733_#_115	1339_to_1892_#_113	1262_to_2280_#_110	2511_to_2725_#_109	2558_to_2569_#_106	2322_to_2196_#_104	1302_to_1924_#_104	2618_to_2730_#_103	2531_to_2734_#_101	309_to_1090_#_99	344_to_915_#_97	2552_to_2572_#_95	1240_to_2306_#_93	2833_to_2876_#_90	2584_to_2669_#_88	2566_to_2588_#_88	2861_to_2876_#_86	2585_to_2645_#_86	334_to_920_#_86	2601_to_2673_#_84	1248_to_2305_#_84	1288_to_2219_#_83	1268_to_2277_#_77	1262_to_2277_#_77	302_to_1102_#_76	2524_to_2708_#_73	2576_to_2643_#_72	2887_to_2939_#_72	1286_to_2253_#_69	2835_to_2889_#_68	2514_to_17_#_67	2376_to_2407_#_66	419_to_783_#_66	1311_to_2236_#_65	2584_to_2651_#_64	2513_to_2710_#_64	1268_to_2257_#_63	2551_to_2598_#_61	1224_to_2299_#_57	320_to_944_#_57	3011_to_58_#_55	1283_to_2268_#_54	294_to_1108_#_54	2725_to_2327_#_51	2573_to_2803_#_50	1351_to_2191_#_50	1309_to_1925_#_50	2513_to_12_#_49	2678_to_2743_#_48	370_to_896_#_47	2727_to_2734_#_46	1242_to_207_#_46	309_to_1085_#_46	2570_to_2593_#_46	307_to_1104_#_46	1136_to_1193_#_46	2627_to_2739_#_46	310_to_945_#_45	2547_to_2601_#_45	2548_to_2645_#_45	343_to_911_#_44	310_to_1100_#_43	2545_to_2739_#_43	2302_to_16_#_43	326_to_930_#_42	345_to_907_#_42	1044_to_1051_#_41	2539_to_2679_#_41	2324_to_1242_#_40	2514_to_26_#_40	2547_to_2558_#_39	2382_to_2402_#_39	2644_to_2678_#_38	2920_to_1316_#_37	2724_to_2747_#_37	2510_to_2745_#_37	2521_to_2709_#_36	3107_to_1_#_36	3085_to_2643_#_36	2618_to_2679_#_36	2524_to_2716_#_35	671_to_2793_#_35	2550_to_2799_#_35	2522_to_2734_#_35	1241_to_2331_#_35	2304_to_1242_#_34	2863_to_2887_#_34	2569_to_2599_#_34	1136_to_1190_#_33	1246_to_2304_#_33	3048_to_2562_#_32	338_to_920_#_31	2574_to_2646_#_31	1136_to_1195_#_31	1262_to_2259_#_31	2561_to_2733_#_30	1134_to_2245_#_30	302_to_1099_#_30	309_to_940_#_30	2375_to_2403_#_29	1249_to_2315_#_29	1241_to_2298_#_29	2631_to_2747_#_29	2817_to_2492_#_28	2551_to_2602_#_28	331_to_922_#_28	2881_to_2888_#_28	2875_to_2898_#_28	297_to_1106_#_28	2818_to_2726_#_27	2506_to_2684_#_27	2553_to_2590_#_26	2309_to_2446_#_26	2547_to_2555_#_26	2324_to_2235_#_26	2325_to_1216_#_26	2724_to_2549_#_25	2906_to_2493_#_25	1130_to_1196_#_25	2908_to_2941_#_25	2723_to_2746_#_25	2732_to_2305_#_25	2244_to_1135_#_24	2643_to_2686_#_24	2834_to_2873_#_24	1288_to_1967_#_24	2617_to_2687_#_24	3086_to_1243_#_24	2732_to_2941_#_24	2306_to_1199_#_23	2542_to_2562_#_23	2548_to_1244_#_23	2325_to_2198_#_23	2579_to_2645_#_23	1581_to_1663_#_23	1210_to_44_#_22	318_to_1094_#_22	2379_to_2406_#_22	2516_to_2713_#_22	2522_to_2711_#_22	2714_to_2874_#_22	2630_to_2644_#_22	2732_to_2753_#_22	1044_to_1069_#_21	2543_to_2569_#_21	2584_to_2741_#_21	1223_to_2520_#_21	1190_to_2702_#_21	2552_to_2584_#_21	2560_to_2818_#_21	2732_to_283_#_21	2519_to_2708_#_21	1309_to_1922_#_21	2380_to_2405_#_20	1114_to_1189_#_20	1236_to_2746_#_20	2539_to_2876_#_20	312_to_935_#_20	1349_to_2190_#_20	2538_to_2730_#_20	2724_to_2748_#_20	2722_to_2556_#_20	1141_to_1190_#_20	2868_to_2881_#_20	3086_to_2732_#_19	318_to_1048_#_19	2505_to_2734_#_19	2537_to_2733_#_19	2544_to_2725_#_19	2722_to_2733_#_19	2686_to_2317_#_19	2544_to_2687_#_19	2854_to_2898_#_19	2643_to_2650_#_18	1282_to_2276_#_18	2642_to_2682_#_18	2684_to_2739_#_18	2542_to_2734_#_18	2382_to_2391_#_18	3087_to_2726_#_18	1340_to_2277_#_18	2747_to_2818_#_18	1242_to_2741_#_18	2511_to_2741_#_18	2556_to_2318_#_18	1247_to_1266_#_18	2758_to_2317_#_17	2561_to_2308_#_17	1289_to_1968_#_17	311_to_1104_#_17	2730_to_2326_#_17	2859_to_2834_#_17	2733_to_2561_#_17	1581_to_1702_#_17	2913_to_2927_#_17	1129_to_1196_#_17	1138_to_1188_#_17	2816_to_2559_#_17	2752_to_2327_#_17	1268_to_2270_#_17	2010_to_2235_#_17	213_to_2738_#_16	2833_to_2938_#_16	377_to_1083_#_16	2644_to_2688_#_16	821_to_896_#_16	2419_to_1200_#_16	2746_to_2531_#_16	2740_to_2478_#_16	2818_to_2327_#_16	2766_to_2364_#_16	391_to_2266_#_16	1246_to_2312_#_16	1345_to_2222_#_16	2326_to_2819_#_16	3049_to_2561_#_16	2506_to_2720_#_16	2724_to_2557_#_16	406_to_793_#_16	2724_to_2735_#_16	308_to_951_#_16	310_to_1095_#_16	982_to_1089_#_16	2547_to_2742_#_15	2304_to_2199_#_15	2558_to_2733_#_15	2683_to_2405_#_15	1141_to_1187_#_15	2871_to_2887_#_15	3087_to_2710_#_15	2569_to_2641_#_15	2542_to_2557_#_15	2559_to_2576_#_15	2325_to_2222_#_15	2556_to_2308_#_15	2562_to_2571_#_15	1293_to_1318_#_15	2556_to_1243_#_15	301_to_1106_#_15	300_to_1963_#_15	2723_to_2479_#_15	2861_to_2890_#_15	317_to_945_#_15	2520_to_2706_#_15	2579_to_2667_#_15	2306_to_2742_#_15	3009_to_2480_#_14	318_to_1093_#_14	2723_to_2818_#_14	2862_to_2875_#_14	2816_to_2479_#_14	2801_to_2682_#_14	1138_to_1190_#_14	2585_to_2480_#_14	2741_to_2417_#_14	1242_to_58_#_14	2732_to_2419_#_14	2377_to_2406_#_14	2757_to_2325_#_14	1244_to_2506_#_14	3024_to_2763_#_14	345_to_910_#_14	1082_to_1089_#_13	1288_to_2246_#_13	2746_to_2286_#_13	2628_to_2650_#_13	2555_to_2581_#_13	381_to_921_#_13	3049_to_2744_#_13	2551_to_2563_#_13	2817_to_2293_#_13	310_to_1085_#_13	2718_to_2734_#_13	2746_to_56_#_13	2549_to_2644_#_13	2586_to_2651_#_13	2762_to_2820_#_13	2542_to_2696_#_13	2615_to_2692_#_13	2954_to_2492_#_13	3082_to_2762_#_12	2818_to_2563_#_12	3048_to_2774_#_12	2569_to_2589_#_12	2714_to_2561_#_12	2319_to_2326_#_12	2380_to_2402_#_12	1243_to_1154_#_12	1258_to_1140_#_12	2378_to_2404_#_12	2596_to_1195_#_12	1238_to_2310_#_12	2547_to_1310_#_12	2431_to_2462_#_12	2568_to_2725_#_12	2725_to_2491_#_12	301_to_1102_#_12	2556_to_2543_#_12	302_to_952_#_12	3086_to_2708_#_12	2716_to_1194_#_12	2733_to_2309_#_11	2887_to_2894_#_11	2547_to_1977_#_11	2571_to_2589_#_11	2492_to_1244_#_11	2723_to_2559_#_11	2504_to_1045_#_11	2287_to_1319_#_11	2723_to_1242_#_11	2568_to_2371_#_11	1140_to_1188_#_11	1242_to_2307_#_11	2747_to_2299_#_11	2585_to_2735_#_11	1242_to_2278_#_11	2861_to_2881_#_11	2719_to_2560_#_11	2824_to_2864_#_11	937_to_1043_#_10	1128_to_39_#_10	300_to_1098_#_10	2904_to_2284_#_10	2569_to_2603_#_10	2537_to_2724_#_10	294_to_2731_#_10	2331_to_1244_#_10	2569_to_2645_#_10	2540_to_2688_#_10	2875_to_2938_#_10	368_to_909_#_10	2307_to_2199_#_10	1305_to_1318_#_10	3086_to_2980_#_10	2833_to_2981_#_10	2387_to_2397_#_10	2630_to_2642_#_10	2725_to_1262_#_10	1135_to_1195_#_10	982_to_1087_#_10	2549_to_2687_#_10	2596_to_2672_#_10	1211_to_2735_#_10	2529_to_2618_#_9	2725_to_2747_#_9	3108_to_2805_#_9	2620_to_2734_#_9	2559_to_2308_#_9	313_to_986_#_9	2681_to_1281_#_9	1243_to_2314_#_9	2596_to_2472_#_9	2519_to_2727_#_9	2298_to_1244_#_9	2325_to_2229_#_9	2585_to_2309_#_9	2742_to_2328_#_9	1261_to_2270_#_9	2533_to_2690_#_9	2727_to_2311_#_9	2584_to_2645_#_9	2084_to_2163_#_9	2747_to_2311_#_9	313_to_941_#_9	1242_to_2309_#_9	2597_to_2650_#_9	2732_to_2746_#_9	2565_to_2736_#_9	2866_to_2922_#_9	1190_to_3014_#_9	2530_to_2622_#_9	2724_to_2731_#_9	2740_to_2524_#_9	2873_to_2883_#_9	2370_to_2479_#_9	3086_to_2906_#_9	2618_to_2632_#_9	2568_to_2601_#_9	3040_to_2724_#_9	2582_to_2645_#_8	2604_to_2686_#_8	2740_to_2308_#_8	2724_to_2492_#_8	1317_to_2741_#_8	322_to_959_#_8	2564_to_2786_#_8	1291_to_2262_#_8	2547_to_2585_#_8	2568_to_2479_#_8	2563_to_2309_#_8	2324_to_2223_#_8	2525_to_2734_#_8	2732_to_2285_#_8	2904_to_2724_#_8	2568_to_2415_#_8	2643_to_2741_#_8	2871_to_967_#_8	530_to_311_#_8	1304_to_203_#_8	317_to_954_#_8	2724_to_2408_#_8	2876_to_2888_#_8	2519_to_2712_#_8	2556_to_2199_#_8	2322_to_2199_#_8	2860_to_2891_#_8	2772_to_2327_#_8	1266_to_2227_#_8	2724_to_2419_#_8	2781_to_2788_#_8	2861_to_2938_#_8	2555_to_2643_#_7	2551_to_2596_#_7	2537_to_19_#_7	2642_to_2700_#_7	1262_to_2265_#_7	2512_to_2712_#_7	2724_to_2372_#_7	1209_to_2698_#_7	2739_to_2239_#_7	2523_to_2699_#_7	2872_to_2880_#_7	2548_to_2748_#_7	3086_to_2853_#_7	2679_to_2722_#_7	2619_to_2645_#_7	2834_to_2941_#_7	3046_to_2742_#_7	2873_to_2923_#_7	2585_to_2642_#_7	2747_to_1201_#_7	2305_to_1244_#_7	2305_to_2198_#_7	298_to_1097_#_7	2643_to_2733_#_7	396_to_811_#_7	2571_to_2645_#_7	303_to_944_#_7	1308_to_1318_#_7	2819_to_2804_#_7	2326_to_1190_#_7	3049_to_2285_#_7	2579_to_2647_#_7	2324_to_2733_#_7	1242_to_1106_#_7	309_to_2017_#_6	2322_to_1209_#_6	2560_to_2308_#_6	2546_to_2345_#_6	2577_to_2653_#_6	2555_to_2732_#_6	2630_to_2683_#_6	2569_to_2306_#_6	1351_to_2192_#_6	2508_to_2747_#_6	2561_to_1243_#_6	2642_to_2703_#_6	2631_to_2646_#_6	2857_to_2942_#_6	2022_to_2200_#_6	2707_to_2557_#_6	1209_to_2325_#_6	2569_to_2586_#_6	2301_to_2365_#_6	2680_to_2732_#_6	2742_to_2277_#_6	2862_to_2883_#_6	2656_to_2665_#_6	2011_to_2186_#_6	2555_to_2723_#_6	2594_to_2628_#_6	2388_to_2399_#_6	2297_to_2199_#_6	2740_to_2394_#_6	3024_to_56_#_6	2324_to_1309_#_6	259_to_17_#_6	2817_to_2724_#_6	2940_to_2651_#_6	2719_to_2405_#_6	2817_to_2561_#_6	2317_to_1243_#_6	1268_to_2028_#_6	2298_to_2308_#_6	1160_to_1240_#_6	2542_to_2743_#_6	2327_to_1200_#_6	2459_to_2557_#_6	1273_to_2252_#_6	2758_to_2481_#_6	1283_to_2238_#_6	195_to_2850_#_6	2651_to_2748_#_6	317_to_972_#_6	2721_to_2741_#_6	1292_to_2199_#_5	2780_to_2541_#_5	1329_to_2236_#_5	1139_to_2888_#_5	2801_to_3010_#_5	2858_to_2886_#_5	940_to_1106_#_5	1282_to_1307_#_5	2714_to_2733_#_5	2569_to_2644_#_5	2299_to_2310_#_5	2686_to_1230_#_5	1241_to_2698_#_5	1749_to_1813_#_5	2940_to_2405_#_5	2479_to_2731_#_5	2552_to_2560_#_5	2732_to_2492_#_5	2597_to_2632_#_5	2863_to_2881_#_5	2547_to_260_#_5	2744_to_2724_#_5	2372_to_2563_#_5	1416_to_1669_#_5	2541_to_2680_#_5	2513_to_2622_#_5	2256_to_2268_#_5	2707_to_2269_#_5	2559_to_2572_#_5	2602_to_2645_#_5	2677_to_2733_#_5	2421_to_2734_#_5	2585_to_2646_#_5	1304_to_2199_#_5	2821_to_2312_#_5	2751_to_2558_#_5	1304_to_1216_#_5	2512_to_2747_#_5	2732_to_2741_#_5	2733_to_2480_#_5	2817_to_2306_#_5	2325_to_2192_#_5	3107_to_2720_#_5	2560_to_2644_#_5	1138_to_1176_#_5	2817_to_2645_#_5	3086_to_2759_#_5	3048_to_2800_#_5	2623_to_2639_#_5	1246_to_2306_#_5	2309_to_1246_#_5	1243_to_2688_#_5	2595_to_2644_#_4	2517_to_2711_#_4	2740_to_2300_#_4	380_to_894_#_4	1265_to_1314_#_4	2757_to_2415_#_4	2704_to_2419_#_4	2725_to_2819_#_4	2304_to_16_#_4	2814_to_2999_#_4	3086_to_2548_#_4	2938_to_2199_#_4	3087_to_2571_#_4	1045_to_1058_#_4	2765_to_2285_#_4	2720_to_2373_#_4	2570_to_2619_#_4	2302_to_1305_#_4	2317_to_2135_#_4	2540_to_2734_#_4	2322_to_2506_#_4	2724_to_2493_#_4	2378_to_2403_#_4	2507_to_1243_#_4	2629_to_2746_#_4	1221_to_2273_#_4	2573_to_2646_#_4	2255_to_2277_#_4	2732_to_2559_#_4	2706_to_1221_#_4	1245_to_2514_#_4	309_to_973_#_4	2620_to_2921_#_4	2643_to_2703_#_4	2824_to_2994_#_4	2737_to_2527_#_4	2874_to_2901_#_4	2560_to_2583_#_4	2632_to_2644_#_4	2297_to_1242_#_4	2302_to_2741_#_4	2499_to_2740_#_4	1243_to_2305_#_4	1345_to_1210_#_4	312_to_1100_#_4	2558_to_2384_#_4	2596_to_2644_#_4	2284_to_2500_#_4	2724_to_2738_#_4	2493_to_45_#_4	1248_to_2325_#_4	2381_to_2405_#_4	303_to_1103_#_4	2733_to_2503_#_4	2746_to_2424_#_4	1147_to_2513_#_4	2719_to_2548_#_4	2559_to_2589_#_3	2833_to_2709_#_3	229_to_268_#_3	2561_to_2651_#_3	2307_to_2320_#_3	1752_to_1807_#_3	2560_to_2725_#_3	2555_to_2585_#_3	2629_to_2644_#_3	330_to_925_#_3	3087_to_2819_#_3	2576_to_2668_#_3	2540_to_2687_#_3	2299_to_2709_#_3	2621_to_2733_#_3	2538_to_2373_#_3	1141_to_1195_#_3	1282_to_1994_#_3	2686_to_2562_#_3	2549_to_2326_#_3	1767_to_1801_#_3	2723_to_2326_#_3	1344_to_1908_#_3	1210_to_216_#_3	1293_to_1963_#_3	2480_to_2734_#_3	1261_to_2327_#_3	2555_to_2593_#_3	2681_to_2563_#_3	2855_to_2945_#_3	2522_to_2708_#_3	2492_to_18_#_3	2893_to_2682_#_3	3087_to_2973_#_3	2293_to_2191_#_3	2391_to_2153_#_3	2286_to_2198_#_3	2643_to_2701_#_3	2590_to_2644_#_3	2584_to_2638_#_3	2479_to_2572_#_3	2576_to_2644_#_3	2549_to_2560_#_3	2512_to_2746_#_3	2776_to_3021_#_3	2547_to_2557_#_3	2901_to_2944_#_3	2681_to_1243_#_3	2733_to_2481_#_3	2478_to_2724_#_3	2317_to_2762_#_3	2540_to_2715_#_3	2331_to_1154_#_3	2298_to_1305_#_3	2544_to_2557_#_3	2304_to_2168_#_3	2541_to_2682_#_3	2323_to_2199_#_3	1267_to_2227_#_3	2905_to_2287_#_3	2820_to_2744_#_2	2740_to_2550_#_2	2849_to_2876_#_2	1309_to_1153_#_2	2538_to_2551_#_2	2563_to_2384_#_2	1191_to_203_#_2	2834_to_2983_#_2	2330_to_2492_#_2	2587_to_2648_#_2	2587_to_2646_#_2	2653_to_2523_#_2	2862_to_2884_#_2	2592_to_2648_#_2	1308_to_1143_#_2	2284_to_2199_#_2	2284_to_2198_#_2	2803_to_3014_#_2	2544_to_2562_#_2	2862_to_2894_#_2	2686_to_2561_#_2	2821_to_2998_#_2	2723_to_2305_#_2	2246_to_2257_#_2	1138_to_21_#_2	2905_to_2741_#_2	3086_to_2562_#_2	2857_to_2982_#_2	3049_to_2731_#_2	2082_to_1902_#_2	1268_to_2253_#_2	1282_to_1968_#_2	2645_to_2709_#_2	303_to_1100_#_2	3085_to_2404_#_2	2799_to_3007_#_2	2724_to_2199_#_2	2802_to_2563_#_2	1266_to_2272_#_2	2841_to_2999_#_2	3086_to_2560_#_2	2724_to_2500_#_2	3086_to_2783_#_2	2758_to_2557_#_2	2801_to_2480_#_2	2540_to_2685_#_2	3051_to_2734_#_2	2548_to_2564_#_2	2644_to_2735_#_2	3086_to_2970_#_2	2556_to_2384_#_2	2576_to_2725_#_2	2539_to_2552_#_2	1242_to_261_#_2	1245_to_2310_#_2	2551_to_2593_#_2	2862_to_2885_#_2	2972_to_2982_#_2	2381_to_2404_#_2	1137_to_1192_#_2	2284_to_2209_#_2	2724_to_2714_#_2	2545_to_2552_#_2	1349_to_2191_#_2	3086_to_2921_#_2	2824_to_3000_#_2	2558_to_2593_#_2	2558_to_2592_#_2	2596_to_1243_#_2	1129_to_1211_#_2	2552_to_2585_#_2	2843_to_2894_#_2	2566_to_2602_#_2	312_to_952_#_2	2557_to_2585_#_2	2746_to_2279_#_2	2516_to_2725_#_2	3050_to_1140_#_2	2492_to_2306_#_2	2602_to_2649_#_2	2724_to_2404_#_2	2569_to_2733_#_2	1242_to_282_#_2	2817_to_2557_#_2	2862_to_2945_#_2	2584_to_2642_#_2	1350_to_2269_#_2	1039_to_1065_#_2	2857_to_2947_#_2	2857_to_2945_#_2	2856_to_2887_#_2	2547_to_2372_#_2	2974_to_2983_#_2	2631_to_2726_#_2	2871_to_2940_#_2	3047_to_2408_#_2	2627_to_2744_#_2	2713_to_2737_#_2	2819_to_3000_#_2	2561_to_2587_#_2	2872_to_2928_#_2	2490_to_1305_#_2	2816_to_1242_#_2	2593_to_2657_#_2	2754_to_1277_#_2	2542_to_2747_#_2	2558_to_1260_#_2	2304_to_2318_#_2	2539_to_2727_#_2	2758_to_2302_#_2	2724_to_2416_#_2	2724_to_2558_#_2	2299_to_271_#_2	2731_to_2327_#_2	2731_to_2326_#_2	1260_to_2278_#_2	318_to_1089_#_2	2875_to_2981_#_2	2542_to_2585_#_2	2541_to_2742_#_2	2817_to_2733_#_2	233_to_2424_#_2	2371_to_2463_#_2	2389_to_2402_#_2	2824_to_2996_#_2	2824_to_2995_#_2	2939_to_1242_#_2	1264_to_2273_#_2	3084_to_2722_#_2	2981_to_2760_#_2	2306_to_2200_#_2	2537_to_2742_#_2	2386_to_2575_#_2	2734_to_2409_#_2	2549_to_2688_#_2	2557_to_2577_#_2	2527_to_2709_#_2	2542_to_2741_#_2	2630_to_2646_#_2	2585_to_1283_#_2	2905_to_2490_#_2	1144_to_1189_#_2	1250_to_2309_#_2	2867_to_2881_#_2	2643_to_2725_#_1	2381_to_2395_#_1	2539_to_2326_#_1	2829_to_2996_#_1	2747_to_2561_#_1	1208_to_58_#_1	2863_to_2893_#_1	2833_to_2945_#_1	2740_to_2557_#_1	2914_to_2931_#_1	2325_to_1903_#_1	2281_to_1228_#_1	2774_to_3019_#_1	2275_to_1306_#_1	1240_to_2309_#_1	2575_to_2671_#_1	2801_to_3016_#_1	3039_to_2561_#_1	2760_to_2557_#_1	2297_to_1230_#_1	2560_to_2305_#_1	2809_to_2562_#_1	2556_to_2419_#_1	2871_to_2879_#_1	1347_to_2199_#_1	2854_to_2938_#_1	2801_to_2305_#_1	2725_to_2563_#_1	2098_to_3025_#_1	2817_to_2713_#_1	1257_to_2277_#_1	2491_to_1242_#_1	1242_to_2514_#_1	301_to_1101_#_1	2389_to_2396_#_1	2489_to_1243_#_1	2828_to_2942_#_1	2835_to_2920_#_1	2908_to_2939_#_1	2310_to_1244_#_1	2854_to_2980_#_1	2740_to_2759_#_1	2864_to_2888_#_1	2821_to_2844_#_1	2492_to_2013_#_1	2833_to_2994_#_1	2905_to_2936_#_1	1225_to_2747_#_1	1249_to_2300_#_1	2725_to_2405_#_1	2723_to_2741_#_1	2830_to_2995_#_1	2745_to_2560_#_1	1309_to_1188_#_1	1193_to_2922_#_1	1242_to_2310_#_1	1243_to_2493_#_1	2560_to_2324_#_1	2783_to_21_#_1	2767_to_2644_#_1	2304_to_2725_#_1	2980_to_2327_#_1	1149_to_1188_#_1	1142_to_1192_#_1	2562_to_2420_#_1	2519_to_2307_#_1	1242_to_2301_#_1	2548_to_2409_#_1	2817_to_2199_#_1	2905_to_2771_#_1	2783_to_3017_#_1	396_to_907_#_1	2745_to_2551_#_1	1262_to_2319_#_1	2738_to_2546_#_1	2541_to_2732_#_1	2519_to_1224_#_1	3086_to_2761_#_1	2372_to_59_#_1	309_to_1000_#_1	2315_to_1213_#_1	2856_to_2875_#_1	2820_to_2945_#_1	2516_to_2717_#_1	2535_to_2721_#_1	3085_to_2326_#_1	2065_to_2180_#_1	2780_to_3014_#_1	2556_to_2573_#_1	2660_to_1244_#_1	2724_to_2507_#_1	2912_to_2924_#_1	2732_to_1245_#_1	2912_to_2927_#_1	2541_to_2304_#_1	2575_to_2645_#_1	2584_to_170_#_1	2686_to_2419_#_1	2567_to_2585_#_1	392_to_891_#_1	2262_to_1310_#_1	2905_to_2844_#_1	2551_to_2567_#_1	2761_to_2417_#_1	2553_to_2591_#_1	2942_to_2961_#_1	1129_to_1210_#_1	2824_to_2960_#_1	1742_to_1872_#_1	1272_to_2275_#_1	2740_to_2543_#_1	2476_to_2308_#_1	2274_to_2433_#_1	2862_to_2876_#_1	2802_to_3012_#_1	2591_to_2646_#_1	2681_to_2323_#_1	2716_to_2725_#_1	2306_to_1267_#_1	2733_to_2562_#_1	2549_to_2324_#_1	2559_to_1187_#_1	1340_to_1893_#_1	2742_to_947_#_1	2568_to_2578_#_1	1249_to_2301_#_1	2854_to_2981_#_1	2902_to_2949_#_1	1304_to_2214_#_1	394_to_899_#_1	3013_to_2804_#_1	2979_to_2557_#_1	2557_to_2480_#_1	2744_to_2766_#_1	2540_to_2603_#_1	323_to_2268_#_1	2390_to_2198_#_1	2795_to_2823_#_1	2746_to_2763_#_1	2817_to_3004_#_1	2547_to_2416_#_1	2861_to_2960_#_1	2747_to_2309_#_1	1283_to_2199_#_1	2818_to_3001_#_1	2803_to_3008_#_1	2824_to_2944_#_1	2931_to_2938_#_1	2559_to_2603_#_1	2585_to_2481_#_1	2811_to_3008_#_1	2601_to_2650_#_1	282_to_1210_#_1	2326_to_59_#_1	1308_to_1208_#_1	2561_to_2897_#_1	2547_to_2755_#_1	2827_to_2834_#_1	2472_to_2286_#_1	993_to_1090_#_1	2559_to_17_#_1	2548_to_2308_#_1	1188_to_1196_#_1	3086_to_2887_#_1	3086_to_2968_#_1	2825_to_2999_#_1	2538_to_2425_#_1	2484_to_2921_#_1	84_to_93_#_1	2760_to_2492_#_1	356_to_2730_#_1	1276_to_2279_#_1	2515_to_2893_#_1	283_to_311_#_1	1298_to_2205_#_1	2829_to_2985_#_1	2732_to_2326_#_1	2327_to_1239_#_1	2724_to_2503_#_1	2723_to_2561_#_1	2873_to_2928_#_1	2873_to_2925_#_1	1287_to_2270_#_1	2817_to_1294_#_1	2524_to_2727_#_1	2731_to_2556_#_1	2317_to_1232_#_1	2919_to_2928_#_1	3046_to_2327_#_1	318_to_1101_#_1	2972_to_2981_#_1	2709_to_2310_#_1	2775_to_3024_#_1	2543_to_2730_#_1	1148_to_1182_#_1	2586_to_2648_#_1	2584_to_2630_#_1	2818_to_1214_#_1	367_to_2243_#_1	2724_to_2409_#_1	2520_to_3013_#_1	1260_to_2266_#_1	2723_to_2518_#_1	939_to_1090_#_1	2822_to_3000_#_1	2269_to_1262_#_1	2572_to_2672_#_1	2546_to_2598_#_1	2517_to_2305_#_1	2857_to_2944_#_1	2759_to_2493_#_1	1336_to_2219_#_1	2628_to_2644_#_1	3010_to_204_#_1	2835_to_2945_#_1	3046_to_2784_#_1	2643_to_1242_#_1	2318_to_1320_#_1	2480_to_2493_#_1	2525_to_2714_#_1	2732_to_2418_#_1	2643_to_2488_#_1	2683_to_2507_#_1	2548_to_2427_#_1	3049_to_2759_#_1	2757_to_2724_#_1	2779_to_3022_#_1	2621_to_2653_#_1	2547_to_2326_#_1	2758_to_2491_#_1	2747_to_2493_#_1	2738_to_2481_#_1	2561_to_2682_#_1	2390_to_1222_#_1	2572_to_1200_#_1	2724_to_1217_#_1	438_to_909_#_1	2641_to_2742_#_1	2441_to_2286_#_1	2528_to_2731_#_1	1312_to_2736_#_1	2718_to_2642_#_1	2777_to_2788_#_1	2325_to_1309_#_1	2826_to_2994_#_1	1134_to_1190_#_1	2415_to_2199_#_1	2830_to_2946_#_1	2908_to_1243_#_1	2811_to_3017_#_1	2547_to_2419_#_1	2492_to_2735_#_1	2799_to_2876_#_1	1755_to_1764_#_1	1340_to_1207_#_1	301_to_1103_#_1	2826_to_2988_#_1	2732_to_2383_#_1	1124_to_1132_#_1	316_to_1085_#_1	2297_to_1209_#_1	2941_to_3001_#_1	2418_to_2199_#_1	300_to_958_#_1	2980_to_2203_#_1	2903_to_2922_#_1	1243_to_203_#_1	2478_to_2199_#_1	2887_to_2978_#_1	316_to_2269_#_1	2887_to_2518_#_1	2325_to_2205_#_1	2980_to_3017_#_1	2933_to_2940_#_1	2740_to_2563_#_1	2740_to_2561_#_1	433_to_2297_#_1	2802_to_2994_#_1	2724_to_2481_#_1	2811_to_2993_#_1	2516_to_2525_#_1	2732_to_2562_#_1	2552_to_2844_#_1	2973_to_2981_#_1	2482_to_2306_#_1	2834_to_2856_#_1	2771_to_2557_#_1	2758_to_58_#_1	2723_to_2905_#_1	2740_to_2313_#_1	1160_to_1167_#_1	2816_to_2418_#_1	312_to_1101_#_1	2568_to_2596_#_1	2325_to_2216_#_1	2393_to_2887_#_1	2908_to_2921_#_1	2631_to_2746_#_1	2741_to_2425_#_1	2634_to_2949_#_1	2732_to_1260_#_1	2829_to_2982_#_1	2834_to_2945_#_1	2855_to_2996_#_1	2366_to_2906_#_1	2502_to_2372_#_1	2036_to_2184_#_1	2746_to_2300_#_1	1213_to_1221_#_1	2861_to_2886_#_1	1240_to_2307_#_1	2724_to_2556_#_1	2757_to_2569_#_1	2746_to_2562_#_1	2490_to_2416_#_1	2543_to_2552_#_1	2797_to_2818_#_1	2479_to_2308_#_1	1244_to_1102_#_1	2316_to_2562_#_1	2940_to_2326_#_1	2759_to_2561_#_1	2556_to_2725_#_1	317_to_939_#_1	2492_to_2500_#_1	2585_to_1037_#_1	2740_to_2292_#_1	1323_to_2199_#_1	2303_to_2199_#_1	2300_to_1243_#_1	3086_to_2909_#_1	2832_to_2848_#_1	2687_to_2309_#_1	1383_to_2239_#_1	3086_to_2982_#_1	2832_to_2885_#_1	1286_to_2268_#_1	2799_to_3012_#_1	320_to_1090_#_1	1251_to_2305_#_1	2758_to_2782_#_1	2407_to_2201_#_1	2562_to_2403_#_1	2705_to_2714_#_1	2833_to_2843_#_1	2556_to_2597_#_1	1289_to_2271_#_1	1282_to_1310_#_1	2587_to_2602_#_1	2782_to_17_#_1	2324_to_2199_#_1	3046_to_1137_#_1	2818_to_208_#_1	2824_to_2988_#_1	2644_to_2748_#_1	2308_to_1243_#_1	299_to_1099_#_1	214_to_2584_#_1	2308_to_1244_#_1	2292_to_2725_#_1	1299_to_2221_#_1	2779_to_2812_#_1	1194_to_2730_#_1	2824_to_2557_#_1	2821_to_2895_#_1	2734_to_2410_#_1	1243_to_2748_#_1	2584_to_2818_#_1	2514_to_18_#_1	
@EndofLibrary
@NewLibrary: NC_004146.1_FHV_RNA1.seq_to_NC_004146.1_FHV_RNA1.seq_RevStrand
2770_to_2791_#_1	1155_to_1184_#_1	
@EndofLibrary
@NewLibrary: NC_004146.1_FHV_RNA1.seq_to_NC_004144_FHV_RNA2.seq
1242_to_33_#_46	1241_to_1205_#_34	2587_to_1012_#_15	3108_to_4_#_15	1243_to_1209_#_14	1240_to_1210_#_12	1201_to_949_#_12	3046_to_1219_#_11	1241_to_1238_#_11	1207_to_1207_#_9	1242_to_1207_#_8	2371_to_1217_#_8	2512_to_98_#_5	1242_to_1210_#_5	1243_to_1220_#_5	1241_to_1207_#_4	1241_to_1011_#_3	1241_to_1208_#_2	1242_to_1200_#_2	2855_to_1309_#_1	2373_to_1255_#_1	3103_to_1_#_1	3107_to_1208_#_1	2561_to_1253_#_1	3107_to_986_#_1	1242_to_1197_#_1	2285_to_1176_#_1	1243_to_1246_#_1	
@EndofLibrary
@NewLibrary: NC_004144_FHV_RNA2.seq_to_NC_004144_FHV_RNA2.seq
249_to_517_#_9008	1086_to_1175_#_4776	247_to_257_#_2175	734_to_1233_#_1082	726_to_1231_#_754	727_to_1229_#_574	249_to_520_#_247	729_to_1229_#_230	730_to_1229_#_221	740_to_1219_#_208	1086_to_1176_#_160	738_to_1219_#_138	786_to_1215_#_128	249_to_519_#_119	248_to_517_#_97	1376_to_100_#_89	756_to_1201_#_88	227_to_525_#_61	222_to_519_#_59	374_to_468_#_57	725_to_1236_#_53	1085_to_1176_#_49	491_to_1171_#_49	1095_to_1165_#_45	247_to_517_#_36	728_to_1233_#_31	786_to_1222_#_29	250_to_513_#_28	1401_to_4_#_25	1110_to_1119_#_24	1329_to_1197_#_24	731_to_34_#_24	797_to_985_#_24	725_to_1228_#_23	177_to_33_#_23	737_to_1217_#_22	225_to_521_#_21	194_to_201_#_21	607_to_77_#_21	1017_to_1198_#_20	1071_to_1174_#_20	730_to_1227_#_18	218_to_28_#_17	968_to_1199_#_17	1106_to_1156_#_17	680_to_1205_#_16	806_to_1178_#_15	247_to_515_#_15	1366_to_1010_#_14	730_to_1219_#_14	797_to_978_#_14	1099_to_1166_#_14	784_to_986_#_13	1074_to_1176_#_13	1083_to_902_#_13	782_to_18_#_13	1086_to_1174_#_12	1014_to_1199_#_12	248_to_513_#_11	117_to_33_#_11	1005_to_1198_#_10	192_to_33_#_10	1022_to_1198_#_10	814_to_1145_#_9	1085_to_1138_#_9	1106_to_1153_#_9	437_to_34_#_8	142_to_35_#_8	796_to_980_#_8	957_to_1208_#_8	738_to_1223_#_8	1113_to_1120_#_8	785_to_34_#_8	220_to_33_#_8	352_to_35_#_7	389_to_260_#_7	1114_to_1146_#_7	43_to_77_#_7	1326_to_783_#_7	982_to_93_#_7	371_to_33_#_7	442_to_361_#_7	1204_to_851_#_7	1370_to_1175_#_6	249_to_516_#_6	728_to_1231_#_6	888_to_961_#_6	357_to_10_#_6	897_to_681_#_6	175_to_18_#_6	731_to_1231_#_6	1009_to_18_#_6	827_to_1013_#_6	733_to_1225_#_6	252_to_37_#_6	1328_to_1012_#_6	725_to_33_#_5	466_to_175_#_5	806_to_946_#_5	725_to_1234_#_5	1326_to_1012_#_5	814_to_1208_#_5	1024_to_1192_#_5	119_to_34_#_5	1092_to_1172_#_5	1198_to_587_#_5	253_to_517_#_5	754_to_1207_#_5	1025_to_1188_#_5	1022_to_1192_#_5	1018_to_1198_#_4	246_to_255_#_4	450_to_357_#_4	725_to_1145_#_4	118_to_152_#_4	176_to_34_#_4	786_to_886_#_4	152_to_1175_#_4	873_to_886_#_4	791_to_883_#_4	807_to_886_#_4	778_to_1223_#_4	1113_to_1150_#_4	1079_to_1172_#_3	250_to_517_#_3	1111_to_1145_#_3	155_to_1378_#_3	1065_to_1172_#_3	725_to_1227_#_3	1009_to_1199_#_3	43_to_80_#_3	248_to_18_#_3	1085_to_1174_#_3	1328_to_1207_#_3	627_to_33_#_3	199_to_33_#_3	726_to_1234_#_3	968_to_1191_#_3	1022_to_1040_#_3	1087_to_1168_#_3	730_to_1233_#_3	124_to_155_#_3	1061_to_1177_#_3	221_to_30_#_3	1091_to_1164_#_3	1204_to_995_#_3	963_to_982_#_2	248_to_33_#_2	1335_to_1246_#_2	1096_to_1012_#_2	359_to_1111_#_2	466_to_497_#_2	371_to_176_#_2	531_to_19_#_2	663_to_33_#_2	586_to_33_#_2	531_to_99_#_2	1139_to_1146_#_2	958_to_1199_#_2	1207_to_799_#_2	730_to_1224_#_2	1003_to_1207_#_2	97_to_628_#_2	136_to_25_#_2	378_to_254_#_2	885_to_947_#_2	1105_to_1154_#_2	387_to_493_#_2	1098_to_1160_#_2	1080_to_1172_#_2	1106_to_1150_#_2	610_to_33_#_2	753_to_1211_#_2	884_to_1191_#_2	1007_to_1198_#_2	1011_to_859_#_2	1095_to_1169_#_2	272_to_1143_#_1	1400_to_709_#_1	1400_to_1186_#_1	252_to_259_#_1	1372_to_1014_#_1	999_to_1214_#_1	728_to_1235_#_1	820_to_862_#_1	728_to_1230_#_1	1335_to_1220_#_1	1009_to_34_#_1	451_to_361_#_1	117_to_22_#_1	190_to_18_#_1	814_to_877_#_1	355_to_33_#_1	804_to_953_#_1	358_to_1344_#_1	250_to_518_#_1	254_to_33_#_1	175_to_330_#_1	1004_to_1209_#_1	1386_to_927_#_1	152_to_1222_#_1	738_to_1222_#_1	1216_to_33_#_1	1197_to_1083_#_1	725_to_1237_#_1	757_to_1208_#_1	98_to_276_#_1	138_to_154_#_1	356_to_365_#_1	1106_to_1149_#_1	1323_to_1228_#_1	874_to_1001_#_1	1111_to_1154_#_1	1341_to_1208_#_1	1329_to_1206_#_1	729_to_1228_#_1	1327_to_1220_#_1	1328_to_1237_#_1	726_to_1219_#_1	805_to_948_#_1	243_to_33_#_1	885_to_1183_#_1	1329_to_1009_#_1	739_to_1218_#_1	727_to_1231_#_1	738_to_1226_#_1	1400_to_1_#_1	1327_to_1252_#_1	1197_to_517_#_1	1039_to_1177_#_1	1025_to_1052_#_1	221_to_33_#_1	679_to_530_#_1	1371_to_1222_#_1	787_to_992_#_1	1008_to_1208_#_1	421_to_98_#_1	725_to_1231_#_1	1095_to_1160_#_1	420_to_33_#_1	
@EndofLibrary
@NewLibrary: NC_004144_FHV_RNA2.seq_to_NC_004146.1_FHV_RNA1.seq
1400_to_2720_#_586	1400_to_2614_#_19	174_to_2740_#_18	1400_to_2724_#_14	1379_to_2725_#_10	1401_to_2720_#_9	1054_to_2720_#_8	1079_to_2720_#_5	1386_to_2720_#_4	1386_to_2851_#_4	1400_to_2721_#_2	1237_to_2720_#_2	1390_to_2721_#_1	151_to_1216_#_1	1366_to_2720_#_1	1233_to_2725_#_1	1235_to_2718_#_1	
@EndofLibrary
