# Supplementary material for: Parallel ClickSeq and Nanopore sequencing elucidates the rapid evolution of defective-interfering RNAs in Flock House virus
Source: PLoS Pathog. 2017 May 5;13(5):e1006365. doi: 10.1371/journal.ppat.1006365 (PMC5435362; doi:10.1371/journal.ppat.1006365)
Supplement: S1 Datafile — Each passage in each replicate as well as the inoculum is shown. Output format, as described in Routh et al. [32], is given as “DonorCoord_to_AcceptorCoord_#_Counts”. This is the raw data used to populate Table 1and S1 Table. (ZIP) [file ppat.1006365.s009.zip › Supplementary_DataFile1_ClickSeq_Recs/P8R2_Virus_Recombination_Results.txt]

@NewLibrary: NC_004146.1_FHV_RNA1.seq_RevStrand_to_NC_004146.1_FHV_RNA1.seq
213_to_171_#_9	2467_to_2432_#_9	2457_to_2433_#_8	2797_to_2776_#_7	2737_to_2727_#_2	
@EndofLibrary
@NewLibrary: NC_004146.1_FHV_RNA1.seq_to_NC_004146.1_FHV_RNA1.seq_RevStrand
2991_to_2998_#_2	248_to_256_#_1	2602_to_2614_#_1	2762_to_2803_#_1	
@EndofLibrary
@NewLibrary: NC_004146.1_FHV_RNA1.seq_to_NC_004144_FHV_RNA2.seq
1242_to_1164_#_15	1241_to_1205_#_10	1209_to_1205_#_4	1198_to_1032_#_3	2770_to_1148_#_3	2570_to_1198_#_2	1242_to_1231_#_2	3087_to_1013_#_2	3107_to_1216_#_1	2255_to_974_#_1	2554_to_1152_#_1	1172_to_130_#_1	3107_to_1235_#_1	2761_to_363_#_1	2555_to_680_#_1	1242_to_1253_#_1	1165_to_1067_#_1	
@EndofLibrary
@NewLibrary: NC_004146.1_FHV_RNA1.seq_RevStrand_to_NC_004146.1_FHV_RNA1.seq_RevStrand
941_to_313_#_1	
@EndofLibrary
@NewLibrary: NC_004144_FHV_RNA2.seq_to_NC_004144_FHV_RNA2.seq
250_to_513_#_62600	736_to_1219_#_23161	249_to_517_#_13577	249_to_519_#_1794	1086_to_1175_#_1704	223_to_521_#_1012	248_to_517_#_835	1085_to_1176_#_724	734_to_1233_#_691	247_to_517_#_517	1086_to_1176_#_425	726_to_1219_#_414	738_to_1219_#_349	247_to_257_#_177	729_to_1229_#_177	725_to_1236_#_171	729_to_1228_#_167	727_to_1219_#_164	491_to_1171_#_153	728_to_1232_#_120	249_to_520_#_115	730_to_1229_#_113	730_to_1227_#_113	1386_to_121_#_108	727_to_1233_#_104	727_to_1229_#_101	725_to_1237_#_82	786_to_1215_#_80	1401_to_4_#_79	730_to_1226_#_78	737_to_1220_#_76	1095_to_1165_#_72	153_to_1353_#_71	503_to_1184_#_45	249_to_512_#_44	786_to_1211_#_44	251_to_514_#_41	247_to_515_#_41	251_to_513_#_39	731_to_1231_#_32	1400_to_1_#_30	1113_to_1120_#_26	253_to_517_#_25	727_to_1236_#_24	259_to_507_#_23	1108_to_1147_#_22	376_to_469_#_22	796_to_987_#_20	730_to_1219_#_19	738_to_1223_#_19	800_to_987_#_17	741_to_33_#_16	176_to_34_#_16	1131_to_1145_#_16	231_to_514_#_14	1109_to_1147_#_14	755_to_1211_#_14	1105_to_1153_#_14	1085_to_1174_#_13	249_to_513_#_13	1016_to_1198_#_13	737_to_1217_#_12	1081_to_1175_#_12	627_to_33_#_11	1086_to_1174_#_11	1009_to_34_#_11	961_to_1172_#_11	1021_to_1177_#_11	740_to_1219_#_11	799_to_980_#_10	102_to_109_#_10	1383_to_1214_#_10	1022_to_1193_#_10	1022_to_1192_#_10	227_to_525_#_10	1329_to_1207_#_10	799_to_12_#_10	250_to_519_#_10	826_to_33_#_10	738_to_1222_#_10	914_to_1043_#_9	623_to_640_#_9	1328_to_1012_#_9	1106_to_1156_#_9	248_to_520_#_9	1096_to_1160_#_9	1008_to_1208_#_9	1095_to_1156_#_9	723_to_1229_#_8	1111_to_1152_#_8	1063_to_1168_#_8	374_to_253_#_8	250_to_520_#_8	1010_to_503_#_8	1024_to_1041_#_8	976_to_681_#_8	1330_to_996_#_8	786_to_1001_#_7	566_to_34_#_7	796_to_955_#_7	1390_to_1014_#_7	1079_to_1172_#_7	1343_to_1228_#_7	1139_to_1146_#_7	1097_to_1119_#_7	1110_to_1119_#_7	1017_to_1198_#_7	145_to_1243_#_7	249_to_511_#_6	1383_to_33_#_6	740_to_33_#_6	1399_to_1_#_6	1382_to_1335_#_6	137_to_21_#_6	1022_to_1190_#_6	420_to_33_#_6	728_to_1231_#_6	1111_to_1155_#_6	1106_to_1120_#_6	436_to_327_#_6	809_to_1216_#_6	43_to_77_#_6	1330_to_33_#_6	726_to_1231_#_6	726_to_1236_#_6	1111_to_1142_#_6	825_to_1134_#_6	902_to_985_#_6	797_to_985_#_6	708_to_1000_#_6	250_to_517_#_6	490_to_275_#_6	175_to_1327_#_6	273_to_520_#_5	373_to_29_#_5	817_to_973_#_5	800_to_980_#_5	249_to_516_#_5	1341_to_1009_#_5	99_to_170_#_5	585_to_359_#_5	586_to_18_#_5	901_to_928_#_5	1039_to_1181_#_5	728_to_1233_#_5	250_to_348_#_5	1204_to_1011_#_5	1119_to_1145_#_5	360_to_237_#_5	1112_to_1164_#_5	834_to_847_#_5	1011_to_1148_#_5	1330_to_34_#_5	1008_to_1192_#_5	807_to_979_#_5	900_to_918_#_5	1388_to_1012_#_5	495_to_1175_#_5	1370_to_1242_#_5	1380_to_1329_#_5	957_to_1009_#_5	266_to_518_#_4	886_to_992_#_4	371_to_249_#_4	725_to_1234_#_4	727_to_1235_#_4	1091_to_1164_#_4	1000_to_1208_#_4	272_to_31_#_4	1157_to_743_#_4	1363_to_1174_#_4	711_to_719_#_4	1079_to_1175_#_4	1039_to_1192_#_4	376_to_251_#_4	1013_to_20_#_4	1005_to_1208_#_4	1095_to_1142_#_4	973_to_1198_#_4	669_to_99_#_4	815_to_1197_#_4	1326_to_1206_#_4	720_to_34_#_4	807_to_886_#_4	833_to_847_#_4	1039_to_1155_#_4	97_to_506_#_4	359_to_34_#_4	505_to_33_#_4	879_to_888_#_4	1002_to_1208_#_3	784_to_35_#_3	813_to_862_#_3	1096_to_1137_#_3	1040_to_1150_#_3	530_to_1346_#_3	1111_to_1150_#_3	1278_to_1308_#_3	1009_to_1199_#_3	797_to_1145_#_3	1380_to_1002_#_3	1330_to_1115_#_3	530_to_33_#_3	661_to_458_#_3	815_to_870_#_3	680_to_33_#_3	798_to_987_#_3	101_to_517_#_3	1089_to_1177_#_3	1025_to_1189_#_3	1106_to_1150_#_3	420_to_20_#_3	1022_to_1069_#_3	1008_to_1215_#_3	1381_to_33_#_3	1344_to_987_#_3	1387_to_1252_#_3	1083_to_1176_#_3	829_to_854_#_3	737_to_1219_#_3	451_to_361_#_3	1365_to_586_#_3	725_to_1228_#_3	1329_to_682_#_3	1105_to_1154_#_3	134_to_145_#_3	1022_to_1187_#_3	1081_to_1178_#_3	585_to_18_#_3	1095_to_1155_#_3	1108_to_1154_#_3	1164_to_1177_#_3	668_to_359_#_3	142_to_156_#_2	196_to_204_#_2	360_to_32_#_2	885_to_987_#_2	804_to_1040_#_2	1135_to_1148_#_2	233_to_575_#_2	1314_to_34_#_2	730_to_1223_#_2	796_to_947_#_2	835_to_847_#_2	1400_to_1082_#_2	456_to_34_#_2	452_to_33_#_2	787_to_944_#_2	392_to_281_#_2	1175_to_899_#_2	364_to_240_#_2	627_to_32_#_2	441_to_466_#_2	1114_to_1164_#_2	1386_to_1137_#_2	796_to_969_#_2	730_to_1233_#_2	190_to_18_#_2	1080_to_1177_#_2	736_to_1220_#_2	451_to_359_#_2	1106_to_1152_#_2	796_to_980_#_2	1008_to_1193_#_2	1329_to_1012_#_2	885_to_958_#_2	1400_to_600_#_2	1400_to_994_#_2	1380_to_1330_#_2	1074_to_1190_#_2	616_to_281_#_2	664_to_174_#_2	737_to_1222_#_2	1110_to_1118_#_2	293_to_321_#_2	796_to_990_#_2	902_to_928_#_2	757_to_1208_#_2	1397_to_101_#_2	799_to_886_#_2	801_to_982_#_2	456_to_176_#_2	778_to_1087_#_2	437_to_362_#_1	1375_to_101_#_1	249_to_518_#_1	1382_to_904_#_1	358_to_503_#_1	1259_to_681_#_1	727_to_875_#_1	786_to_1176_#_1	510_to_1190_#_1	734_to_1224_#_1	358_to_32_#_1	1400_to_1073_#_1	32_to_1328_#_1	1340_to_1008_#_1	1328_to_1225_#_1	778_to_1219_#_1	262_to_505_#_1	1074_to_1177_#_1	829_to_991_#_1	1330_to_1220_#_1	1109_to_1146_#_1	376_to_472_#_1	1354_to_1231_#_1	389_to_425_#_1	201_to_33_#_1	1099_to_1166_#_1	1068_to_1182_#_1	1073_to_1179_#_1	1391_to_1309_#_1	389_to_456_#_1	680_to_561_#_1	1330_to_576_#_1	728_to_1235_#_1	728_to_1236_#_1	1025_to_1179_#_1	1306_to_534_#_1	825_to_1065_#_1	1082_to_1174_#_1	1369_to_1008_#_1	1025_to_1052_#_1	801_to_887_#_1	117_to_33_#_1	1114_to_1146_#_1	228_to_526_#_1	377_to_274_#_1	827_to_1013_#_1	1024_to_1192_#_1	273_to_361_#_1	134_to_977_#_1	585_to_670_#_1	152_to_945_#_1	190_to_11_#_1	1006_to_1204_#_1	1006_to_1200_#_1	1080_to_1172_#_1	1327_to_34_#_1	1021_to_1191_#_1	1066_to_1176_#_1	265_to_497_#_1	220_to_33_#_1	138_to_154_#_1	1061_to_668_#_1	807_to_916_#_1	153_to_1331_#_1	1079_to_1178_#_1	814_to_878_#_1	1328_to_223_#_1	442_to_361_#_1	814_to_877_#_1	814_to_972_#_1	806_to_979_#_1	797_to_809_#_1	1328_to_1208_#_1	828_to_853_#_1	117_to_19_#_1	1387_to_122_#_1	726_to_1234_#_1	1290_to_1030_#_1	1381_to_1012_#_1	694_to_229_#_1	1328_to_35_#_1	739_to_1220_#_1	518_to_33_#_1	31_to_668_#_1	664_to_33_#_1	1084_to_1174_#_1	1095_to_1172_#_1	1259_to_33_#_1	959_to_1170_#_1	1098_to_1162_#_1	1098_to_1160_#_1	1022_to_1056_#_1	1390_to_640_#_1	176_to_78_#_1	947_to_220_#_1	797_to_987_#_1	358_to_669_#_1	1234_to_1079_#_1	1072_to_1172_#_1	1095_to_1117_#_1	799_to_974_#_1	1174_to_587_#_1	498_to_1179_#_1	1329_to_1206_#_1	1344_to_1215_#_1	219_to_33_#_1	118_to_152_#_1	814_to_969_#_1	274_to_518_#_1	1005_to_1198_#_1	833_to_848_#_1	730_to_17_#_1	743_to_33_#_1	818_to_876_#_1	1183_to_1195_#_1	454_to_275_#_1	1380_to_1253_#_1	804_to_987_#_1	378_to_251_#_1	885_to_947_#_1	737_to_1218_#_1	242_to_525_#_1	733_to_1226_#_1	177_to_33_#_1	1099_to_1159_#_1	1352_to_1270_#_1	1370_to_1246_#_1	1381_to_1227_#_1	1381_to_1216_#_1	228_to_33_#_1	729_to_1219_#_1	222_to_586_#_1	
@EndofLibrary
@NewLibrary: NC_004144_FHV_RNA2.seq_RevStrand_to_NC_004144_FHV_RNA2.seq
1273_to_1187_#_1	
@EndofLibrary
@NewLibrary: NC_004146.1_FHV_RNA1.seq_to_NC_004146.1_FHV_RNA1.seq
2629_to_2644_#_118771	2552_to_2572_#_65237	1245_to_2514_#_30089	342_to_1083_#_29910	313_to_941_#_27445	319_to_941_#_22318	2513_to_21_#_21650	1242_to_2301_#_20903	2545_to_2685_#_15677	2727_to_2734_#_12311	317_to_1091_#_10916	308_to_951_#_10887	318_to_1102_#_10859	1260_to_2278_#_10533	311_to_1104_#_8823	318_to_1015_#_8603	1340_to_2277_#_8536	1135_to_1190_#_7626	310_to_1095_#_6545	1260_to_2266_#_6447	1257_to_2277_#_6438	2524_to_2709_#_5907	1241_to_2325_#_5059	300_to_1102_#_4764	305_to_940_#_3902	312_to_1102_#_3553	318_to_1090_#_3548	2536_to_2682_#_3438	1302_to_2164_#_3316	1225_to_2747_#_3216	1139_to_1192_#_2894	1261_to_2270_#_2844	1302_to_1951_#_2697	389_to_909_#_2635	1383_to_2239_#_2589	1242_to_2311_#_2202	1243_to_2309_#_2045	282_to_1210_#_2037	2512_to_2716_#_1823	202_to_2748_#_1615	2597_to_2633_#_1493	301_to_1100_#_1439	302_to_1099_#_1294	2576_to_2643_#_1283	378_to_895_#_1194	355_to_896_#_1167	370_to_896_#_1156	1129_to_1196_#_1093	302_to_1102_#_1011	309_to_1090_#_974	1268_to_2277_#_890	1241_to_2709_#_874	2862_to_2888_#_870	1139_to_1196_#_788	1288_to_2219_#_718	1281_to_15_#_676	2598_to_2647_#_670	2574_to_2655_#_657	318_to_1048_#_597	2551_to_2648_#_582	2020_to_2219_#_564	1232_to_2301_#_526	2376_to_2407_#_483	405_to_895_#_453	1241_to_2298_#_444	331_to_922_#_432	1289_to_1968_#_410	1245_to_2310_#_399	420_to_869_#_375	1257_to_2275_#_369	2722_to_2732_#_341	310_to_959_#_340	2516_to_2713_#_336	1302_to_1924_#_335	2569_to_2645_#_329	395_to_894_#_326	2630_to_2644_#_325	1283_to_2271_#_324	2513_to_2708_#_320	2585_to_2644_#_317	1243_to_2299_#_311	2389_to_2396_#_301	320_to_1092_#_290	2575_to_2652_#_279	2619_to_2744_#_272	310_to_1217_#_267	2516_to_2717_#_267	2527_to_2540_#_260	2643_to_2733_#_258	1312_to_1919_#_254	2513_to_2716_#_233	300_to_1090_#_231	309_to_1117_#_231	2511_to_2741_#_230	1305_to_2260_#_217	312_to_1094_#_215	2629_to_2746_#_208	1309_to_2186_#_200	2724_to_2733_#_192	1284_to_2185_#_192	2643_to_2686_#_187	1262_to_2259_#_185	312_to_958_#_184	1045_to_1059_#_183	294_to_1108_#_171	2505_to_2730_#_171	304_to_1100_#_168	2548_to_2760_#_165	2513_to_2712_#_163	1241_to_2305_#_161	318_to_944_#_159	305_to_1102_#_155	2826_to_2834_#_151	339_to_917_#_151	294_to_2712_#_149	309_to_940_#_147	1356_to_2236_#_145	334_to_920_#_142	1308_to_1942_#_142	1341_to_2236_#_136	309_to_945_#_136	1302_to_1900_#_132	1291_to_1967_#_128	2645_to_2653_#_127	316_to_958_#_127	2539_to_2552_#_126	2729_to_2740_#_125	310_to_1097_#_125	2585_to_2645_#_122	1288_to_2270_#_118	2726_to_2743_#_115	2724_to_1219_#_111	312_to_1093_#_109	1288_to_2246_#_109	1304_to_1955_#_108	3107_to_1_#_108	1276_to_2270_#_108	2261_to_2270_#_105	2543_to_2709_#_104	1136_to_1195_#_103	2524_to_2708_#_103	287_to_1114_#_97	2575_to_2649_#_95	2601_to_2619_#_94	1262_to_2277_#_90	1293_to_2275_#_90	2721_to_2733_#_88	2631_to_2646_#_86	2502_to_2741_#_84	2573_to_2648_#_83	1278_to_2235_#_82	2627_to_2739_#_81	2643_to_2725_#_80	1305_to_1948_#_80	2141_to_2153_#_79	2643_to_2679_#_78	1298_to_1932_#_77	2569_to_2603_#_76	2733_to_2746_#_74	309_to_973_#_74	2548_to_2645_#_73	2505_to_2724_#_73	2524_to_2698_#_71	2547_to_2725_#_70	2835_to_2889_#_69	1058_to_2639_#_69	2559_to_2572_#_67	1262_to_2280_#_66	2202_to_2257_#_63	2518_to_2742_#_63	2551_to_2602_#_63	1309_to_1925_#_62	2602_to_2645_#_60	2585_to_2641_#_59	1304_to_2268_#_59	1313_to_2277_#_58	1288_to_1969_#_58	2643_to_2741_#_57	307_to_1064_#_57	332_to_921_#_57	314_to_942_#_55	2578_to_2651_#_53	318_to_958_#_53	2587_to_2648_#_52	1262_to_2253_#_52	2524_to_2710_#_52	2540_to_2685_#_51	2512_to_2720_#_50	280_to_1214_#_48	1351_to_2222_#_48	2863_to_2887_#_47	1225_to_2743_#_47	2523_to_2699_#_47	1262_to_2265_#_47	343_to_1084_#_45	1136_to_1194_#_44	2512_to_2712_#_44	2527_to_2709_#_43	2876_to_2888_#_43	2515_to_2714_#_42	2714_to_2734_#_42	2844_to_2861_#_42	2584_to_2597_#_41	2858_to_2886_#_41	2597_to_2648_#_40	2514_to_2715_#_39	2555_to_2732_#_39	1038_to_1060_#_39	2531_to_2734_#_39	2521_to_2708_#_38	310_to_1085_#_38	336_to_916_#_36	2277_to_2435_#_36	2596_to_2644_#_36	2644_to_2688_#_35	2732_to_2741_#_35	2619_to_2734_#_35	2521_to_2698_#_35	420_to_916_#_35	2558_to_2569_#_35	1231_to_2310_#_35	2516_to_2711_#_34	1289_to_2205_#_34	332_to_1083_#_34	2984_to_2993_#_34	3087_to_2819_#_33	2584_to_2642_#_33	2547_to_2746_#_33	2629_to_2725_#_33	2503_to_2712_#_33	2382_to_2402_#_33	1223_to_2520_#_32	2627_to_2642_#_32	2526_to_2703_#_32	1242_to_2303_#_32	1243_to_2512_#_32	1274_to_2268_#_31	2724_to_2735_#_31	2871_to_2887_#_31	2523_to_2741_#_31	1241_to_2331_#_31	2643_to_2746_#_31	1268_to_2280_#_30	2725_to_2747_#_30	1240_to_2299_#_30	2512_to_2714_#_30	313_to_965_#_30	2781_to_2788_#_30	2504_to_2731_#_29	2629_to_2646_#_29	2549_to_2569_#_29	305_to_948_#_29	303_to_944_#_29	303_to_970_#_28	1320_to_1975_#_28	1245_to_2513_#_28	2545_to_2739_#_28	2833_to_2843_#_27	1239_to_2323_#_27	2620_to_2729_#_26	2570_to_2598_#_26	2553_to_2590_#_26	2644_to_2678_#_26	1282_to_1951_#_26	2547_to_2720_#_26	1305_to_1951_#_25	312_to_952_#_25	319_to_1016_#_25	2544_to_2725_#_25	2834_to_2945_#_24	2548_to_2725_#_24	2548_to_2728_#_24	318_to_1051_#_24	2524_to_2707_#_24	2510_to_2725_#_23	342_to_915_#_23	2519_to_2727_#_23	2539_to_2679_#_23	1242_to_2719_#_23	2540_to_2688_#_23	1308_to_1951_#_23	1044_to_1069_#_23	310_to_945_#_22	894_to_915_#_22	2537_to_2682_#_22	2872_to_2884_#_22	1329_to_1903_#_22	2525_to_2734_#_22	381_to_868_#_22	2542_to_2725_#_22	2524_to_2703_#_22	2642_to_2682_#_21	2041_to_2258_#_21	1243_to_2306_#_21	2544_to_2674_#_21	2579_to_2645_#_21	2762_to_2820_#_21	2601_to_2671_#_21	2855_to_2945_#_21	326_to_1094_#_21	2656_to_2690_#_21	309_to_1093_#_21	2523_to_2711_#_20	2585_to_2649_#_20	1241_to_2730_#_20	317_to_939_#_20	2566_to_2588_#_20	2630_to_2734_#_20	3036_to_2733_#_20	1044_to_1057_#_20	2506_to_2717_#_20	2585_to_2642_#_19	2547_to_2557_#_19	1274_to_2265_#_19	2545_to_2645_#_19	2039_to_2192_#_19	1258_to_2276_#_19	2547_to_2682_#_19	2542_to_2708_#_19	390_to_1105_#_19	2562_to_2571_#_19	312_to_1097_#_19	2861_to_2886_#_19	318_to_1089_#_19	319_to_1103_#_19	2499_to_2725_#_19	2875_to_2898_#_19	434_to_2301_#_19	1352_to_2259_#_18	2522_to_2707_#_18	2527_to_2703_#_18	2584_to_2679_#_18	1053_to_2638_#_18	2680_to_2732_#_18	2972_to_2981_#_18	2537_to_2733_#_18	1293_to_1963_#_18	2514_to_2734_#_18	2521_to_2709_#_18	2324_to_1208_#_17	1215_to_2733_#_17	1241_to_2724_#_17	2584_to_2651_#_17	2567_to_2720_#_17	2833_to_2981_#_17	671_to_2793_#_17	1135_to_1195_#_17	2762_to_2876_#_17	2502_to_2829_#_17	2686_to_2708_#_17	2502_to_2732_#_16	311_to_939_#_16	317_to_945_#_16	2198_to_2278_#_16	1134_to_1210_#_16	1248_to_2305_#_16	316_to_947_#_16	1354_to_2267_#_16	56_to_2556_#_16	2490_to_2707_#_15	2642_to_2681_#_15	2719_to_2733_#_15	2644_to_2687_#_15	2681_to_2818_#_15	2798_to_3010_#_15	1268_to_2270_#_15	1138_to_1190_#_15	340_to_1081_#_15	1242_to_2734_#_15	2574_to_2647_#_15	2561_to_2733_#_15	297_to_931_#_15	2564_to_2586_#_15	316_to_1105_#_15	2559_to_150_#_15	1722_to_1920_#_15	2860_to_2891_#_15	2525_to_2688_#_15	2642_to_2697_#_15	2007_to_2236_#_15	2537_to_2725_#_14	2628_to_2644_#_14	1288_to_1981_#_14	318_to_1101_#_14	404_to_894_#_14	344_to_915_#_14	1244_to_2644_#_14	2507_to_2715_#_14	2512_to_2708_#_14	2867_to_2876_#_14	1210_to_2729_#_14	1343_to_2277_#_14	2548_to_2735_#_14	335_to_1017_#_13	2516_to_2714_#_13	2269_to_2277_#_13	2550_to_2799_#_13	2707_to_56_#_13	2673_to_2590_#_13	2008_to_2277_#_13	2503_to_2726_#_13	2503_to_2727_#_13	2569_to_2589_#_13	2601_to_2673_#_13	2644_to_2724_#_13	2560_to_2725_#_13	2505_to_2709_#_13	316_to_940_#_13	2512_to_2703_#_13	2539_to_2746_#_13	318_to_952_#_13	296_to_1107_#_13	309_to_1097_#_13	3087_to_2747_#_12	2548_to_2748_#_12	2724_to_2731_#_12	2547_to_2562_#_12	1139_to_2728_#_12	2521_to_2703_#_12	2833_to_2876_#_12	304_to_941_#_12	2681_to_2725_#_12	2510_to_2714_#_12	1158_to_1168_#_12	2517_to_2759_#_12	2708_to_2726_#_12	2723_to_2730_#_12	2723_to_2741_#_12	2539_to_2742_#_12	310_to_2258_#_12	2830_to_2914_#_12	2523_to_2701_#_12	2570_to_2721_#_11	1244_to_2331_#_11	2554_to_2574_#_11	2566_to_2602_#_11	2504_to_2734_#_11	2549_to_2645_#_11	2707_to_2548_#_11	2630_to_2651_#_11	2551_to_2598_#_11	2590_to_2644_#_11	1114_to_67_#_11	2596_to_2642_#_11	2731_to_2825_#_11	2542_to_2734_#_11	2973_to_2981_#_11	1256_to_2276_#_11	1285_to_2264_#_11	2575_to_2651_#_11	313_to_940_#_11	2547_to_2708_#_11	1244_to_2303_#_10	2511_to_2725_#_10	2502_to_2733_#_10	2628_to_2650_#_10	2723_to_2559_#_10	2569_to_2642_#_10	2539_to_2675_#_10	2643_to_2700_#_10	2537_to_2683_#_10	2326_to_2726_#_10	3084_to_2722_#_10	2763_to_22_#_10	2596_to_2655_#_10	2551_to_2570_#_10	2687_to_2736_#_10	2505_to_2559_#_10	2560_to_2734_#_10	1208_to_2733_#_10	2547_to_2783_#_10	2733_to_2523_#_10	3019_to_2906_#_10	2585_to_2638_#_10	2539_to_2692_#_10	2537_to_2726_#_10	2543_to_2552_#_10	2724_to_2548_#_10	2547_to_2726_#_10	2557_to_2587_#_10	2752_to_2491_#_10	2575_to_2671_#_9	2502_to_2723_#_9	3086_to_2759_#_9	2543_to_2730_#_9	2548_to_2734_#_9	2558_to_2724_#_9	2724_to_2738_#_9	2818_to_2829_#_9	2543_to_2707_#_9	2542_to_2741_#_9	2834_to_2983_#_9	2371_to_1200_#_9	1212_to_48_#_9	1142_to_1192_#_9	1258_to_2278_#_9	2707_to_2557_#_9	1139_to_2734_#_9	310_to_1046_#_9	1216_to_2728_#_9	2586_to_2646_#_9	2572_to_2672_#_9	351_to_910_#_9	2681_to_2720_#_9	2562_to_2819_#_9	2478_to_2724_#_9	2817_to_2833_#_9	1241_to_2644_#_9	2506_to_2684_#_9	2652_to_2700_#_9	2823_to_2833_#_9	1151_to_2733_#_9	2551_to_2730_#_9	306_to_1121_#_9	1044_to_1051_#_9	2501_to_2712_#_9	2530_to_2708_#_9	2709_to_2742_#_9	341_to_1081_#_9	1274_to_2270_#_9	2491_to_2725_#_9	1244_to_2619_#_9	2724_to_2557_#_9	2580_to_2588_#_9	2579_to_2640_#_9	319_to_940_#_9	2595_to_2650_#_9	1243_to_2645_#_9	1288_to_1924_#_9	2543_to_2740_#_9	2539_to_2727_#_9	2802_to_3014_#_9	306_to_941_#_8	2557_to_2747_#_8	2519_to_2698_#_8	3025_to_2744_#_8	2502_to_2734_#_8	2547_to_2714_#_8	2643_to_2710_#_8	2819_to_2462_#_8	2548_to_69_#_8	2479_to_2707_#_8	2584_to_2645_#_8	2584_to_2643_#_8	2585_to_2640_#_8	2638_to_2749_#_8	1981_to_2012_#_8	2587_to_2665_#_8	2651_to_2734_#_8	2326_to_2819_#_8	373_to_896_#_8	2556_to_2746_#_8	214_to_2737_#_8	2535_to_2737_#_8	1153_to_2735_#_8	3086_to_2734_#_8	2515_to_23_#_8	2574_to_2665_#_8	2508_to_2747_#_8	2746_to_2725_#_8	1238_to_2716_#_8	2539_to_2557_#_8	2904_to_2724_#_8	2560_to_2719_#_8	2547_to_2326_#_8	1137_to_1192_#_8	317_to_918_#_8	1257_to_2284_#_8	3086_to_2897_#_8	2732_to_2561_#_8	2529_to_2701_#_8	2584_to_2591_#_8	2641_to_2699_#_8	1380_to_1537_#_8	300_to_944_#_8	2480_to_2384_#_8	1155_to_1167_#_8	1752_to_1807_#_8	2555_to_2782_#_8	2630_to_2727_#_8	2525_to_2685_#_8	2520_to_2734_#_8	313_to_1103_#_8	1126_to_204_#_8	2524_to_2692_#_8	2510_to_23_#_8	341_to_1084_#_8	2644_to_2735_#_8	2526_to_2552_#_8	2322_to_2196_#_8	294_to_2710_#_8	2632_to_2644_#_8	2630_to_2747_#_8	2513_to_2710_#_8	1218_to_2707_#_8	2642_to_2733_#_8	343_to_1165_#_8	1101_to_985_#_8	2795_to_2562_#_8	2759_to_2783_#_8	2584_to_2783_#_8	2366_to_2153_#_8	1245_to_2726_#_8	1045_to_1053_#_8	2817_to_2630_#_8	1338_to_2275_#_8	1134_to_2733_#_8	2512_to_2724_#_8	2818_to_2327_#_8	305_to_2800_#_8	295_to_1103_#_8	2696_to_2558_#_8	2638_to_2645_#_8	2720_to_2742_#_8	2611_to_2646_#_8	2542_to_2686_#_8	2524_to_2544_#_7	2555_to_2643_#_7	326_to_2279_#_7	1289_to_2049_#_7	2504_to_2747_#_7	2863_to_2881_#_7	2707_to_2560_#_7	2741_to_2563_#_7	1148_to_1182_#_7	2549_to_2720_#_7	2559_to_57_#_7	1762_to_1802_#_7	2543_to_2601_#_7	2548_to_1046_#_7	2325_to_1208_#_7	1244_to_2328_#_7	315_to_1088_#_7	2732_to_2746_#_7	2713_to_2731_#_7	2404_to_2725_#_7	309_to_2731_#_7	2574_to_2671_#_7	2721_to_2746_#_7	1207_to_2724_#_7	2535_to_2727_#_7	2544_to_2687_#_7	2543_to_2712_#_7	1708_to_908_#_7	2583_to_2654_#_7	2574_to_2656_#_7	1259_to_2268_#_7	1136_to_1188_#_7	1198_to_1214_#_7	72_to_2775_#_7	1258_to_2264_#_7	1223_to_2727_#_7	1293_to_1903_#_7	2521_to_2710_#_7	342_to_2644_#_7	2818_to_2726_#_7	2760_to_2783_#_7	2554_to_58_#_7	2380_to_2402_#_7	3046_to_1137_#_7	2645_to_2703_#_7	2814_to_2999_#_7	2833_to_2938_#_7	1114_to_2652_#_7	1035_to_1065_#_7	2542_to_2558_#_7	1309_to_1908_#_7	2630_to_2408_#_7	2523_to_2747_#_7	312_to_935_#_7	1647_to_1875_#_7	2746_to_69_#_7	2501_to_2734_#_7	2491_to_2733_#_7	2381_to_2395_#_7	2513_to_2703_#_7	2575_to_2644_#_7	2545_to_2735_#_7	2505_to_2733_#_7	1242_to_2300_#_7	2541_to_2709_#_7	2817_to_2886_#_7	2500_to_2686_#_7	2558_to_2817_#_7	1340_to_1644_#_7	2724_to_2561_#_7	2504_to_2761_#_7	2900_to_2712_#_7	2572_to_2747_#_7	102_to_111_#_7	2569_to_2651_#_7	1208_to_58_#_6	2557_to_2746_#_6	2575_to_2673_#_6	1209_to_2725_#_6	2555_to_2733_#_6	1384_to_2245_#_6	2559_to_2682_#_6	2649_to_2734_#_6	1280_to_2271_#_6	2818_to_2753_#_6	2815_to_2428_#_6	339_to_1083_#_6	1234_to_2506_#_6	2539_to_2708_#_6	2010_to_2021_#_6	2490_to_2373_#_6	2589_to_2644_#_6	2356_to_2507_#_6	2831_to_2986_#_6	1283_to_2254_#_6	2724_to_2748_#_6	2724_to_2747_#_6	1239_to_2734_#_6	2638_to_2741_#_6	1039_to_1065_#_6	2325_to_1200_#_6	2490_to_2725_#_6	3024_to_1137_#_6	2630_to_2641_#_6	1147_to_1182_#_6	419_to_783_#_6	2502_to_2730_#_6	2718_to_2405_#_6	2541_to_2687_#_6	2559_to_2589_#_6	982_to_1085_#_6	1186_to_1200_#_6	2551_to_2596_#_6	3086_to_2642_#_6	1241_to_2703_#_6	1302_to_1942_#_6	2527_to_2710_#_6	1885_to_1904_#_6	2536_to_2745_#_6	1241_to_2716_#_6	2829_to_2944_#_6	2574_to_2650_#_6	993_to_1090_#_6	316_to_2710_#_6	200_to_2746_#_6	1276_to_2243_#_6	1736_to_1863_#_6	2547_to_2696_#_6	2307_to_2710_#_6	2591_to_2650_#_6	3025_to_2419_#_6	1245_to_2686_#_6	811_to_896_#_6	2578_to_2666_#_6	2831_to_2953_#_6	1190_to_2727_#_6	2549_to_2688_#_6	2540_to_2560_#_6	2731_to_2723_#_6	2524_to_2686_#_6	2557_to_2725_#_6	1200_to_1046_#_6	2511_to_2689_#_6	2558_to_2680_#_6	1282_to_2235_#_6	1141_to_1195_#_6	2513_to_2737_#_6	2906_to_2564_#_6	2539_to_2683_#_6	2724_to_2324_#_6	423_to_776_#_6	1308_to_1950_#_6	2530_to_2709_#_6	2584_to_2638_#_6	1260_to_2268_#_6	311_to_954_#_6	2594_to_2628_#_6	312_to_1090_#_6	2687_to_2702_#_6	2542_to_2720_#_6	2537_to_2724_#_6	1301_to_2189_#_6	1232_to_2541_#_6	1138_to_2710_#_6	3024_to_2763_#_6	374_to_883_#_6	2390_to_1120_#_6	318_to_1084_#_6	355_to_886_#_6	1343_to_1668_#_6	1231_to_2743_#_6	2544_to_2704_#_6	2709_to_2748_#_6	2861_to_2897_#_6	2570_to_2619_#_6	1223_to_2745_#_6	2562_to_2731_#_6	1242_to_1111_#_6	2537_to_2748_#_6	2573_to_2650_#_6	2905_to_1219_#_6	2558_to_1048_#_6	2499_to_2722_#_6	2518_to_2712_#_6	2769_to_2559_#_6	2310_to_2645_#_6	2641_to_2733_#_6	2551_to_1226_#_6	306_to_945_#_5	2643_to_2650_#_5	2723_to_1148_#_5	2651_to_2719_#_5	2511_to_2728_#_5	2556_to_2741_#_5	1209_to_1216_#_5	2724_to_2503_#_5	1283_to_2268_#_5	2511_to_19_#_5	2621_to_2644_#_5	299_to_2711_#_5	2585_to_2725_#_5	2548_to_2741_#_5	303_to_962_#_5	2571_to_2645_#_5	2728_to_15_#_5	1340_to_1633_#_5	2681_to_2492_#_5	2535_to_2695_#_5	3092_to_2721_#_5	2621_to_2727_#_5	2504_to_2735_#_5	2542_to_2687_#_5	2726_to_2737_#_5	2556_to_2761_#_5	2673_to_2687_#_5	2905_to_976_#_5	2732_to_2400_#_5	2556_to_2734_#_5	2725_to_2732_#_5	283_to_2733_#_5	2542_to_2747_#_5	2502_to_2747_#_5	2502_to_2746_#_5	1237_to_2730_#_5	3084_to_2500_#_5	2734_to_2560_#_5	1143_to_1174_#_5	2713_to_2725_#_5	2681_to_2708_#_5	2558_to_2644_#_5	2640_to_2708_#_5	2385_to_2402_#_5	2527_to_2726_#_5	371_to_883_#_5	2556_to_2708_#_5	2547_to_2570_#_5	2536_to_2699_#_5	2729_to_2757_#_5	336_to_1091_#_5	1240_to_2717_#_5	2784_to_2877_#_5	2818_to_2514_#_5	2734_to_2748_#_5	2523_to_2551_#_5	1340_to_2276_#_5	2619_to_2730_#_5	2543_to_2643_#_5	2760_to_2557_#_5	2590_to_2646_#_5	2550_to_2733_#_5	2527_to_2734_#_5	2596_to_2640_#_5	2602_to_2634_#_5	2703_to_2845_#_5	1244_to_2726_#_5	2824_to_2994_#_5	2319_to_2759_#_5	1302_to_1909_#_5	2588_to_2866_#_5	2380_to_2405_#_5	2590_to_2639_#_5	1121_to_2730_#_5	2511_to_2684_#_5	2556_to_2802_#_5	348_to_916_#_5	308_to_1091_#_5	1242_to_2707_#_5	2533_to_2823_#_5	2513_to_2731_#_5	1298_to_1956_#_5	2746_to_2761_#_5	2556_to_2585_#_5	2732_to_2725_#_5	2587_to_2597_#_5	2872_to_2939_#_5	2264_to_2276_#_5	2709_to_197_#_5	2862_to_2945_#_5	2513_to_12_#_5	2772_to_2784_#_5	2725_to_2425_#_5	2501_to_2724_#_5	2971_to_2480_#_5	1045_to_1061_#_5	2665_to_2779_#_5	2733_to_2549_#_5	2568_to_2677_#_5	2327_to_1200_#_5	1144_to_1189_#_5	2871_to_2879_#_5	2729_to_2739_#_5	2503_to_2734_#_5	2530_to_2653_#_5	2569_to_2731_#_5	2803_to_3014_#_5	2492_to_2718_#_5	1302_to_2205_#_5	1201_to_2306_#_5	1243_to_1115_#_5	2511_to_2716_#_5	2746_to_204_#_5	2707_to_2720_#_5	3086_to_2483_#_5	1206_to_68_#_5	1243_to_2734_#_5	1203_to_2733_#_5	1113_to_2725_#_5	1241_to_1048_#_5	2653_to_2733_#_5	2505_to_2742_#_5	2518_to_2710_#_5	2514_to_2645_#_5	2560_to_2688_#_5	293_to_2721_#_5	2733_to_2586_#_5	2686_to_2711_#_5	2762_to_2307_#_5	1238_to_2737_#_4	1133_to_1188_#_4	2585_to_2481_#_4	2676_to_2733_#_4	389_to_1014_#_4	2524_to_2726_#_4	2719_to_2734_#_4	2623_to_2734_#_4	2630_to_2682_#_4	1384_to_1571_#_4	2530_to_2698_#_4	2631_to_2644_#_4	1242_to_2682_#_4	2548_to_2564_#_4	2544_to_2818_#_4	2862_to_2875_#_4	2515_to_2718_#_4	2581_to_2645_#_4	2905_to_2561_#_4	1238_to_2727_#_4	1242_to_1085_#_4	1208_to_1059_#_4	3106_to_2722_#_4	2734_to_2541_#_4	1025_to_1049_#_4	240_to_2534_#_4	1138_to_204_#_4	2547_to_2761_#_4	2573_to_2667_#_4	2742_to_2328_#_4	2498_to_2726_#_4	2621_to_2653_#_4	2519_to_2712_#_4	2643_to_2703_#_4	2515_to_2708_#_4	2570_to_2602_#_4	2707_to_58_#_4	1275_to_2248_#_4	2870_to_2905_#_4	2318_to_2727_#_4	2327_to_2347_#_4	2511_to_2562_#_4	2546_to_2730_#_4	2574_to_2672_#_4	2543_to_2708_#_4	2519_to_2709_#_4	2541_to_2682_#_4	1036_to_944_#_4	2627_to_2645_#_4	2577_to_2602_#_4	2559_to_2741_#_4	287_to_2733_#_4	2561_to_2592_#_4	2558_to_2732_#_4	2573_to_2647_#_4	2801_to_3016_#_4	1038_to_1058_#_4	295_to_1211_#_4	2507_to_2734_#_4	2304_to_1208_#_4	2501_to_2755_#_4	939_to_1085_#_4	310_to_2734_#_4	326_to_1102_#_4	2802_to_3013_#_4	2539_to_2558_#_4	1885_to_1903_#_4	2641_to_2652_#_4	384_to_896_#_4	1190_to_2667_#_4	2586_to_2644_#_4	2734_to_2749_#_4	1138_to_2653_#_4	2740_to_1200_#_4	2616_to_2733_#_4	2596_to_2346_#_4	2857_to_2944_#_4	2547_to_2736_#_4	1696_to_2704_#_4	2322_to_2496_#_4	2515_to_2677_#_4	2772_to_2803_#_4	2325_to_2738_#_4	1141_to_1182_#_4	2941_to_2563_#_4	2515_to_2644_#_4	2799_to_2806_#_4	2532_to_2733_#_4	2749_to_2759_#_4	2539_to_2784_#_4	2326_to_2407_#_4	1047_to_16_#_4	1241_to_2679_#_4	1282_to_2239_#_4	335_to_2686_#_4	2591_to_2631_#_4	2324_to_1163_#_4	2681_to_2562_#_4	2645_to_2525_#_4	2531_to_2724_#_4	2513_to_2730_#_4	2618_to_2650_#_4	2818_to_2563_#_4	2559_to_2603_#_4	2632_to_2746_#_4	2551_to_2593_#_4	2725_to_2327_#_4	2578_to_2648_#_4	2735_to_195_#_4	1634_to_1683_#_4	326_to_1092_#_4	2817_to_2687_#_4	2409_to_2735_#_4	2498_to_2758_#_4	2584_to_2631_#_4	1242_to_2600_#_4	2600_to_2650_#_4	2731_to_2742_#_4	2542_to_2723_#_4	2724_to_2313_#_4	2537_to_2727_#_4	2565_to_2736_#_4	2724_to_1114_#_4	2492_to_2725_#_4	2579_to_2644_#_4	2557_to_2569_#_4	1191_to_1084_#_4	2676_to_2686_#_4	2686_to_2419_#_4	2650_to_2675_#_4	1195_to_1091_#_4	2039_to_2190_#_4	2325_to_53_#_4	1134_to_2275_#_4	2747_to_1084_#_4	2732_to_2818_#_4	2624_to_2678_#_4	2543_to_2562_#_4	2550_to_2694_#_4	2770_to_2783_#_4	2817_to_2548_#_4	2726_to_2742_#_4	2542_to_1216_#_4	2819_to_3001_#_4	2530_to_2732_#_4	2824_to_2996_#_4	2569_to_2630_#_4	2540_to_2734_#_4	2572_to_2664_#_4	2643_to_2561_#_4	1226_to_2748_#_4	2513_to_2602_#_4	2644_to_25_#_4	2622_to_2653_#_4	2624_to_2661_#_4	2869_to_2571_#_4	1059_to_25_#_4	2864_to_2880_#_4	3049_to_2311_#_4	323_to_2681_#_4	2533_to_2612_#_4	2514_to_2706_#_4	2741_to_2420_#_4	2816_to_1208_#_4	2526_to_2692_#_4	1304_to_2166_#_4	2509_to_2725_#_4	2733_to_1126_#_4	309_to_1096_#_4	2516_to_2704_#_4	2526_to_2698_#_4	3094_to_2704_#_4	2573_to_2671_#_4	2771_to_2644_#_3	2562_to_2702_#_3	2561_to_2631_#_3	2524_to_2547_#_3	2505_to_2644_#_3	2592_to_2648_#_3	2524_to_2727_#_3	2624_to_2643_#_3	993_to_1015_#_3	2571_to_2589_#_3	1101_to_2725_#_3	1208_to_1070_#_3	2326_to_2709_#_3	2733_to_2802_#_3	2576_to_2668_#_3	1142_to_2735_#_3	105_to_112_#_3	2723_to_2372_#_3	2431_to_2462_#_3	1230_to_1038_#_3	2548_to_2561_#_3	2722_to_57_#_3	2572_to_2671_#_3	2722_to_2440_#_3	313_to_986_#_3	2490_to_2738_#_3	2724_to_1188_#_3	2539_to_2707_#_3	2758_to_2557_#_3	1238_to_2721_#_3	2502_to_2725_#_3	2733_to_2741_#_3	2686_to_2394_#_3	1144_to_2736_#_3	2732_to_2326_#_3	2547_to_2364_#_3	295_to_2728_#_3	2560_to_58_#_3	73_to_2586_#_3	2542_to_2709_#_3	2543_to_2602_#_3	2642_to_57_#_3	2643_to_2708_#_3	2737_to_2526_#_3	2561_to_2759_#_3	2560_to_2585_#_3	2548_to_2642_#_3	1233_to_2687_#_3	2551_to_2691_#_3	2516_to_2735_#_3	1298_to_2269_#_3	1307_to_1929_#_3	2760_to_2585_#_3	3042_to_2622_#_3	2724_to_2416_#_3	2724_to_2419_#_3	57_to_2328_#_3	2550_to_2746_#_3	2539_to_2587_#_3	2558_to_2733_#_3	2817_to_2384_#_3	2681_to_2631_#_3	2631_to_2726_#_3	1242_to_2741_#_3	2760_to_2480_#_3	304_to_1103_#_3	2325_to_1043_#_3	2519_to_2737_#_3	2296_to_2303_#_3	2629_to_2645_#_3	2501_to_2751_#_3	2586_to_2671_#_3	1306_to_1904_#_3	2536_to_2747_#_3	1404_to_2254_#_3	2723_to_20_#_3	2503_to_2709_#_3	2758_to_2597_#_3	2746_to_2406_#_3	2324_to_1242_#_3	3048_to_2763_#_3	2539_to_2547_#_3	309_to_2695_#_3	2583_to_2648_#_3	1246_to_2645_#_3	2631_to_2707_#_3	389_to_908_#_3	3088_to_2817_#_3	2745_to_1072_#_3	2720_to_2733_#_3	2257_to_2419_#_3	2732_to_2562_#_3	2570_to_2665_#_3	2707_to_2310_#_3	2782_to_2806_#_3	2199_to_2277_#_3	2530_to_2622_#_3	2651_to_2748_#_3	2687_to_2734_#_3	2538_to_2746_#_3	999_to_1083_#_3	1237_to_2702_#_3	311_to_1095_#_3	1897_to_1962_#_3	2561_to_2724_#_3	2746_to_2562_#_3	2391_to_17_#_3	2740_to_2526_#_3	2787_to_2644_#_3	2798_to_2914_#_3	2381_to_2402_#_3	2598_to_2645_#_3	2510_to_2717_#_3	1597_to_1634_#_3	2512_to_2759_#_3	2580_to_2716_#_3	2867_to_2887_#_3	1141_to_1187_#_3	2583_to_2689_#_3	2629_to_2708_#_3	2418_to_2724_#_3	2653_to_2523_#_3	2577_to_2648_#_3	2578_to_2657_#_3	2539_to_2788_#_3	2560_to_2724_#_3	2687_to_2550_#_3	2556_to_2732_#_3	2822_to_2725_#_3	2569_to_2747_#_3	1260_to_2258_#_3	2512_to_2737_#_3	2391_to_2480_#_3	985_to_1074_#_3	2570_to_2648_#_3	2759_to_2645_#_3	2684_to_2739_#_3	316_to_1100_#_3	2539_to_2686_#_3	2597_to_2632_#_3	2707_to_2516_#_3	1200_to_1037_#_3	2502_to_2862_#_3	2553_to_2574_#_3	2863_to_2944_#_3	2697_to_2744_#_3	2548_to_203_#_3	2740_to_2479_#_3	2702_to_2709_#_3	2686_to_2306_#_3	2720_to_2737_#_3	3024_to_2774_#_3	1295_to_2269_#_3	2974_to_2419_#_3	2293_to_2563_#_3	2513_to_2720_#_3	2721_to_2548_#_3	2492_to_2735_#_3	1138_to_1187_#_3	1245_to_2679_#_3	3086_to_2823_#_3	2503_to_2525_#_3	2736_to_2753_#_3	2723_to_2736_#_3	2816_to_1242_#_3	2879_to_2408_#_3	2376_to_2402_#_3	2616_to_2649_#_3	2725_to_2563_#_3	1191_to_17_#_3	2631_to_2742_#_3	2510_to_2741_#_3	2569_to_2725_#_3	1044_to_2818_#_3	2513_to_2713_#_3	2578_to_2669_#_3	2579_to_2647_#_3	2585_to_2621_#_3	1229_to_2298_#_3	2721_to_2730_#_3	2676_to_2683_#_3	2546_to_2558_#_3	1185_to_2725_#_3	2521_to_2697_#_3	2530_to_2720_#_3	2724_to_2492_#_3	2373_to_2407_#_3	2548_to_2818_#_3	2861_to_2890_#_3	2724_to_2543_#_3	2644_to_2658_#_3	3049_to_2303_#_3	2575_to_2645_#_3	987_to_2643_#_3	2304_to_2630_#_3	299_to_1101_#_3	2617_to_2699_#_3	2742_to_2727_#_3	1129_to_1211_#_3	2642_to_2746_#_3	2545_to_2734_#_3	2733_to_2561_#_3	313_to_2783_#_3	2512_to_2727_#_3	2508_to_2727_#_3	1242_to_2307_#_3	1214_to_218_#_3	3086_to_2921_#_3	2562_to_2725_#_3	1255_to_2273_#_3	2515_to_2743_#_3	1301_to_2220_#_3	2723_to_202_#_3	2707_to_2480_#_3	2817_to_2557_#_3	2010_to_2257_#_3	3086_to_2491_#_3	2641_to_2708_#_3	2504_to_2738_#_3	867_to_895_#_3	309_to_1089_#_3	296_to_1108_#_3	1204_to_2_#_3	368_to_915_#_3	2497_to_2723_#_3	312_to_1101_#_3	2297_to_2479_#_3	2651_to_21_#_3	2649_to_2867_#_3	2558_to_2577_#_3	2558_to_2592_#_3	2324_to_1210_#_3	2836_to_2881_#_3	2724_to_2517_#_3	1320_to_2728_#_2	2513_to_2622_#_2	2543_to_2596_#_2	2552_to_2597_#_2	2497_to_2733_#_2	2497_to_2732_#_2	2643_to_2655_#_2	2490_to_2708_#_2	206_to_2701_#_2	2541_to_2725_#_2	301_to_1101_#_2	2511_to_2724_#_2	3086_to_2651_#_2	2571_to_2586_#_2	2781_to_3014_#_2	2551_to_2780_#_2	2547_to_2719_#_2	2300_to_1906_#_2	2709_to_2522_#_2	2536_to_2740_#_2	2558_to_2746_#_2	3086_to_2784_#_2	2711_to_2616_#_2	2530_to_2692_#_2	2530_to_2697_#_2	986_to_1083_#_2	2567_to_2644_#_2	682_to_761_#_2	2817_to_3004_#_2	2857_to_2942_#_2	1283_to_2266_#_2	2546_to_2644_#_2	1342_to_1660_#_2	2829_to_2982_#_2	2325_to_1127_#_2	1242_to_2515_#_2	1605_to_2592_#_2	2504_to_2746_#_2	1242_to_205_#_2	2819_to_3002_#_2	2333_to_2661_#_2	2194_to_2277_#_2	2718_to_1050_#_2	2325_to_1309_#_2	2301_to_2562_#_2	2539_to_2671_#_2	2817_to_2507_#_2	2723_to_1199_#_2	2707_to_2562_#_2	280_to_2310_#_2	2723_to_2416_#_2	2574_to_2659_#_2	1163_to_56_#_2	2740_to_2483_#_2	324_to_2005_#_2	2522_to_2709_#_2	2686_to_2738_#_2	347_to_909_#_2	2562_to_2773_#_2	2723_to_2746_#_2	2760_to_2441_#_2	2550_to_2701_#_2	1283_to_2258_#_2	2525_to_2761_#_2	2732_to_2331_#_2	2552_to_2570_#_2	343_to_911_#_2	2504_to_2733_#_2	2621_to_2650_#_2	2748_to_2565_#_2	2504_to_2722_#_2	1145_to_1180_#_2	2650_to_205_#_2	301_to_1103_#_2	2511_to_2747_#_2	2439_to_2199_#_2	2881_to_2888_#_2	2521_to_2876_#_2	1138_to_1188_#_2	2740_to_2561_#_2	2673_to_2680_#_2	2733_to_2481_#_2	2996_to_2725_#_2	2723_to_2758_#_2	3039_to_2327_#_2	1282_to_2269_#_2	318_to_1105_#_2	2532_to_1059_#_2	2724_to_2736_#_2	1488_to_1635_#_2	2713_to_1097_#_2	2758_to_2480_#_2	2503_to_2720_#_2	2585_to_2734_#_2	2541_to_2680_#_2	2511_to_2733_#_2	2852_to_2562_#_2	2940_to_2326_#_2	2632_to_1192_#_2	2545_to_2644_#_2	2514_to_2526_#_2	2617_to_2743_#_2	2674_to_2685_#_2	2674_to_2683_#_2	3024_to_2478_#_2	1208_to_1049_#_2	2588_to_2645_#_2	983_to_1103_#_2	3086_to_2512_#_2	1210_to_2543_#_2	196_to_2703_#_2	2801_to_3010_#_2	301_to_1099_#_2	1367_to_2253_#_2	1242_to_2523_#_2	2582_to_2641_#_2	2548_to_2719_#_2	2941_to_2538_#_2	2864_to_2877_#_2	311_to_942_#_2	2383_to_2408_#_2	2601_to_2679_#_2	2733_to_1345_#_2	2375_to_2406_#_2	2650_to_2660_#_2	2820_to_2945_#_2	2491_to_2558_#_2	1156_to_2_#_2	2490_to_2306_#_2	2590_to_2651_#_2	1287_to_1963_#_2	2759_to_2549_#_2	2644_to_2481_#_2	2591_to_2643_#_2	2725_to_1139_#_2	1242_to_2736_#_2	2760_to_2492_#_2	1242_to_2709_#_2	318_to_1014_#_2	2491_to_2630_#_2	2732_to_1088_#_2	2379_to_2406_#_2	2687_to_2748_#_2	2556_to_2570_#_2	1205_to_1036_#_2	2545_to_2537_#_2	2751_to_2560_#_2	309_to_1101_#_2	324_to_2725_#_2	2824_to_2981_#_2	2875_to_2708_#_2	2747_to_2493_#_2	2506_to_2657_#_2	2641_to_2687_#_2	2641_to_2685_#_2	2549_to_2585_#_2	2724_to_2440_#_2	972_to_1090_#_2	951_to_958_#_2	2760_to_2558_#_2	2549_to_2691_#_2	2558_to_2589_#_2	2508_to_2652_#_2	2556_to_2492_#_2	2527_to_2732_#_2	1142_to_1189_#_2	2818_to_1086_#_2	2732_to_2708_#_2	2528_to_2656_#_2	2547_to_2561_#_2	2940_to_2731_#_2	2732_to_2371_#_2	2904_to_2418_#_2	2834_to_2886_#_2	2520_to_2718_#_2	1162_to_2733_#_2	3049_to_2748_#_2	2745_to_3005_#_2	1137_to_1194_#_2	2719_to_2557_#_2	2522_to_2734_#_2	2568_to_2371_#_2	2726_to_1232_#_2	3087_to_2538_#_2	3045_to_2726_#_2	2629_to_2416_#_2	2271_to_2533_#_2	2725_to_1200_#_2	1111_to_990_#_2	2822_to_2534_#_2	1113_to_195_#_2	2559_to_2630_#_2	203_to_2747_#_2	408_to_787_#_2	2561_to_2644_#_2	2583_to_2482_#_2	1134_to_2245_#_2	2530_to_2602_#_2	2762_to_2547_#_2	2522_to_2654_#_2	2818_to_2981_#_2	2826_to_2960_#_2	3086_to_2992_#_2	2551_to_2601_#_2	2867_to_2944_#_2	2525_to_2706_#_2	2525_to_2705_#_2	2803_to_2373_#_2	294_to_1107_#_2	396_to_868_#_2	1291_to_2687_#_2	2597_to_2634_#_2	2972_to_2980_#_2	2972_to_2982_#_2	883_to_895_#_2	3047_to_2733_#_2	2819_to_2981_#_2	146_to_173_#_2	2725_to_2439_#_2	2726_to_2319_#_2	3084_to_2680_#_2	2547_to_2642_#_2	1241_to_2324_#_2	2561_to_2072_#_2	2729_to_2736_#_2	2733_to_2557_#_2	1979_to_2000_#_2	1244_to_2514_#_2	2644_to_2299_#_2	2628_to_2648_#_2	1129_to_2734_#_2	2584_to_2630_#_2	1260_to_2265_#_2	1151_to_1174_#_2	2503_to_2740_#_2	2525_to_2718_#_2	2492_to_2739_#_2	305_to_2727_#_2	1239_to_2326_#_2	294_to_2711_#_2	2798_to_2560_#_2	1238_to_2322_#_2	323_to_2730_#_2	2745_to_2782_#_2	1749_to_1813_#_2	2630_to_2733_#_2	2001_to_2035_#_2	1301_to_2163_#_2	2548_to_2332_#_2	2834_to_2856_#_2	1160_to_1169_#_2	2723_to_2479_#_2	2709_to_2373_#_2	2724_to_2481_#_2	3085_to_2867_#_2	2724_to_2558_#_2	1714_to_1907_#_2	1260_to_2277_#_2	1242_to_2327_#_2	2819_to_2897_#_2	1240_to_2674_#_2	1113_to_2708_#_2	2555_to_2597_#_2	2706_to_2818_#_2	1242_to_25_#_2	1040_to_1063_#_2	2798_to_2413_#_2	2587_to_2602_#_2	2490_to_2741_#_2	2724_to_2301_#_2	2537_to_2373_#_2	2687_to_2725_#_2	2417_to_16_#_2	2325_to_1046_#_2	1291_to_2205_#_2	110_to_16_#_2	2862_to_2894_#_2	1242_to_2620_#_2	2781_to_3022_#_2	318_to_1093_#_2	2827_to_2983_#_2	1293_to_2733_#_2	2643_to_2372_#_2	1241_to_1142_#_2	368_to_894_#_2	334_to_1063_#_2	2837_to_2879_#_2	2524_to_2716_#_2	1222_to_2683_#_2	2617_to_2698_#_2	318_to_941_#_2	2653_to_2801_#_2	2511_to_2717_#_2	2771_to_1199_#_2	2734_to_2501_#_2	2505_to_2731_#_2	2598_to_2634_#_2	1338_to_2276_#_2	2518_to_2709_#_2	2530_to_2730_#_2	2479_to_2562_#_2	2645_to_2742_#_2	2803_to_3008_#_2	2540_to_2649_#_2	2381_to_2404_#_2	2543_to_2571_#_2	2558_to_2593_#_2	3087_to_2726_#_2	2769_to_2543_#_2	2562_to_2726_#_2	2575_to_2650_#_2	313_to_959_#_2	1241_to_2818_#_2	1245_to_2737_#_2	294_to_2720_#_2	2324_to_2733_#_2	2785_to_37_#_2	3085_to_2556_#_2	2525_to_2710_#_2	1243_to_1103_#_2	2546_to_2598_#_2	2547_to_2599_#_2	2747_to_1202_#_2	2610_to_2629_#_2	2506_to_2719_#_2	1247_to_2516_#_2	309_to_1087_#_2	2801_to_2597_#_2	2861_to_2307_#_2	2747_to_2882_#_2	2540_to_2724_#_2	313_to_1089_#_2	2706_to_2755_#_2	2760_to_2383_#_2	2575_to_2663_#_2	2756_to_2327_#_2	1353_to_2254_#_2	2274_to_2431_#_2	2587_to_2656_#_2	2627_to_2685_#_2	3044_to_2733_#_2	2616_to_2692_#_2	2545_to_2595_#_2	317_to_972_#_2	2513_to_2646_#_2	2733_to_2460_#_2	2596_to_2639_#_2	2873_to_2883_#_2	2641_to_2734_#_2	1190_to_1203_#_2	2558_to_2596_#_2	1654_to_1521_#_2	1149_to_2820_#_2	2644_to_2748_#_2	2644_to_2690_#_2	2731_to_2556_#_2	1753_to_1805_#_2	2502_to_2799_#_2	1134_to_1190_#_2	2867_to_2922_#_2	1243_to_2688_#_2	2304_to_1242_#_1	2562_to_2417_#_1	2554_to_1045_#_1	1352_to_2252_#_1	2284_to_2818_#_1	2517_to_2718_#_1	2756_to_2563_#_1	312_to_961_#_1	2729_to_2257_#_1	2781_to_3017_#_1	2543_to_2598_#_1	1275_to_2268_#_1	310_to_1100_#_1	2774_to_3019_#_1	2568_to_2581_#_1	2556_to_1210_#_1	2514_to_2718_#_1	2541_to_2723_#_1	1191_to_1046_#_1	2556_to_2326_#_1	1411_to_1526_#_1	2606_to_2624_#_1	2555_to_2737_#_1	3086_to_3012_#_1	2867_to_2942_#_1	1352_to_1642_#_1	2593_to_2630_#_1	2725_to_151_#_1	984_to_1083_#_1	2867_to_2938_#_1	1128_to_2730_#_1	2707_to_1047_#_1	2971_to_2986_#_1	1017_to_2755_#_1	1007_to_16_#_1	2296_to_1249_#_1	2525_to_2305_#_1	2940_to_1200_#_1	2686_to_2491_#_1	332_to_2721_#_1	2781_to_2644_#_1	2713_to_2326_#_1	354_to_895_#_1	2780_to_2405_#_1	333_to_918_#_1	1037_to_2762_#_1	2639_to_2703_#_1	2569_to_2644_#_1	1113_to_1318_#_1	2719_to_1198_#_1	2801_to_2809_#_1	2309_to_2522_#_1	2542_to_35_#_1	2818_to_3001_#_1	1209_to_2269_#_1	2729_to_2402_#_1	2687_to_1059_#_1	1352_to_2223_#_1	329_to_924_#_1	2892_to_2817_#_1	2552_to_2560_#_1	1145_to_1191_#_1	2724_to_202_#_1	3086_to_2478_#_1	2717_to_2734_#_1	2819_to_3000_#_1	2407_to_2725_#_1	2687_to_2491_#_1	1036_to_1058_#_1	1191_to_1057_#_1	1037_to_59_#_1	2817_to_2563_#_1	2779_to_3021_#_1	2527_to_2698_#_1	2573_to_2687_#_1	2708_to_2727_#_1	1238_to_2723_#_1	320_to_1087_#_1	2585_to_2480_#_1	326_to_2200_#_1	983_to_1059_#_1	2707_to_2760_#_1	2378_to_2402_#_1	1124_to_2889_#_1	2524_to_2310_#_1	1238_to_2740_#_1	2682_to_2698_#_1	2516_to_2527_#_1	2663_to_2524_#_1	1243_to_2307_#_1	2571_to_2646_#_1	2834_to_2941_#_1	2316_to_2527_#_1	2506_to_2722_#_1	241_to_2644_#_1	316_to_2310_#_1	2547_to_2361_#_1	2745_to_2579_#_1	2817_to_3015_#_1	1304_to_1944_#_1	2762_to_2328_#_1	1243_to_2570_#_1	2723_to_2745_#_1	2549_to_2725_#_1	2322_to_2507_#_1	2297_to_2203_#_1	2933_to_2948_#_1	2018_to_2218_#_1	1269_to_2278_#_1	2584_to_2649_#_1	2418_to_2828_#_1	2585_to_2646_#_1	2732_to_2416_#_1	2504_to_2730_#_1	1289_to_2226_#_1	2643_to_2701_#_1	2896_to_2480_#_1	2525_to_2560_#_1	2587_to_2667_#_1	2504_to_2708_#_1	2515_to_2707_#_1	2585_to_2733_#_1	2483_to_2734_#_1	2592_to_2624_#_1	2542_to_2689_#_1	965_to_1062_#_1	2620_to_2741_#_1	2753_to_2561_#_1	2975_to_2987_#_1	2570_to_2593_#_1	304_to_971_#_1	1239_to_49_#_1	1215_to_2726_#_1	2547_to_2771_#_1	2630_to_2642_#_1	1190_to_2646_#_1	2740_to_2563_#_1	2834_to_2750_#_1	2733_to_2480_#_1	2511_to_2729_#_1	2832_to_2978_#_1	2740_to_2492_#_1	295_to_2734_#_1	2549_to_2644_#_1	2861_to_2902_#_1	2531_to_2550_#_1	2758_to_2562_#_1	1141_to_1166_#_1	2549_to_2734_#_1	1191_to_2748_#_1	2562_to_2442_#_1	2803_to_2306_#_1	3087_to_2881_#_1	2724_to_2732_#_1	2513_to_2656_#_1	2735_to_1313_#_1	2514_to_2686_#_1	3049_to_2728_#_1	2772_to_3011_#_1	2760_to_2630_#_1	2515_to_2730_#_1	324_to_207_#_1	2708_to_2525_#_1	3047_to_2618_#_1	1302_to_1950_#_1	2725_to_2738_#_1	2725_to_2733_#_1	2734_to_2493_#_1	1330_to_2665_#_1	1048_to_23_#_1	2649_to_2686_#_1	2972_to_16_#_1	2586_to_2662_#_1	2586_to_2665_#_1	2940_to_2491_#_1	2881_to_2898_#_1	2650_to_2557_#_1	2539_to_2326_#_1	314_to_1104_#_1	2824_to_2897_#_1	209_to_1230_#_1	2558_to_2730_#_1	202_to_2747_#_1	2571_to_2661_#_1	2573_to_2649_#_1	2817_to_2492_#_1	2834_to_2984_#_1	2509_to_2731_#_1	1038_to_1050_#_1	3045_to_2246_#_1	2835_to_2882_#_1	1199_to_59_#_1	1228_to_2731_#_1	2575_to_2691_#_1	2326_to_1353_#_1	2644_to_2492_#_1	1241_to_2708_#_1	2940_to_2306_#_1	1225_to_2748_#_1	2829_to_2950_#_1	2573_to_2803_#_1	1138_to_21_#_1	2584_to_2660_#_1	2544_to_2682_#_1	2601_to_2670_#_1	2504_to_2717_#_1	2724_to_1045_#_1	1216_to_2725_#_1	1302_to_2165_#_1	2718_to_2560_#_1	2325_to_1048_#_1	2725_to_208_#_1	2629_to_2641_#_1	2585_to_2598_#_1	2259_to_2268_#_1	2817_to_1046_#_1	2141_to_2152_#_1	2832_to_2560_#_1	2553_to_2599_#_1	2830_to_2995_#_1	1267_to_2276_#_1	1165_to_1049_#_1	317_to_1047_#_1	2558_to_2944_#_1	2740_to_2549_#_1	2802_to_3012_#_1	2589_to_2618_#_1	2531_to_2771_#_1	2968_to_2760_#_1	2558_to_2418_#_1	1241_to_2629_#_1	2795_to_2557_#_1	157_to_169_#_1	2304_to_2712_#_1	2681_to_2480_#_1	2802_to_2709_#_1	1230_to_1073_#_1	296_to_1109_#_1	2745_to_2560_#_1	318_to_2284_#_1	2732_to_2517_#_1	2887_to_2481_#_1	2707_to_2301_#_1	2406_to_70_#_1	249_to_1091_#_1	2832_to_2548_#_1	1428_to_1477_#_1	2556_to_1153_#_1	2414_to_2479_#_1	2538_to_2733_#_1	2707_to_2734_#_1	3107_to_2282_#_1	3087_to_2974_#_1	2778_to_3019_#_1	2885_to_2326_#_1	1142_to_1175_#_1	2830_to_2982_#_1	2773_to_2790_#_1	2602_to_2649_#_1	1736_to_1868_#_1	2565_to_2645_#_1	2542_to_2326_#_1	3048_to_2762_#_1	2503_to_238_#_1	2840_to_2887_#_1	2747_to_2549_#_1	306_to_1084_#_1	2817_to_2724_#_1	2702_to_2733_#_1	2824_to_2982_#_1	2824_to_2983_#_1	2858_to_2981_#_1	2590_to_2645_#_1	2536_to_2681_#_1	319_to_1049_#_1	2833_to_2866_#_1	2814_to_2733_#_1	1327_to_1943_#_1	2598_to_2652_#_1	2758_to_17_#_1	2562_to_2816_#_1	2759_to_2570_#_1	2781_to_1113_#_1	2543_to_2646_#_1	2646_to_2688_#_1	2526_to_2707_#_1	2904_to_2371_#_1	2776_to_3022_#_1	2574_to_2646_#_1	1151_to_1166_#_1	2747_to_1201_#_1	983_to_1016_#_1	2724_to_1069_#_1	1134_to_1200_#_1	2685_to_2504_#_1	2726_to_1191_#_1	2817_to_1114_#_1	2819_to_2520_#_1	1345_to_1210_#_1	2651_to_2687_#_1	2547_to_113_#_1	2532_to_2728_#_1	2555_to_2723_#_1	2586_to_2656_#_1	2617_to_2733_#_1	2732_to_2512_#_1	2817_to_2644_#_1	2821_to_2528_#_1	338_to_918_#_1	3085_to_2643_#_1	1313_to_1905_#_1	2755_to_2766_#_1	1233_to_2732_#_1	304_to_939_#_1	2382_to_2401_#_1	1304_to_2199_#_1	2382_to_2404_#_1	2547_to_2684_#_1	2851_to_2862_#_1	1301_to_1899_#_1	2969_to_1201_#_1	1246_to_2315_#_1	2861_to_2943_#_1	2861_to_2942_#_1	2619_to_2698_#_1	2759_to_2560_#_1	2547_to_3007_#_1	2818_to_2993_#_1	1222_to_59_#_1	2549_to_2570_#_1	1242_to_2710_#_1	2510_to_2716_#_1	2510_to_2713_#_1	2525_to_2730_#_1	1162_to_56_#_1	2584_to_2611_#_1	2513_to_2698_#_1	2819_to_1232_#_1	2491_to_945_#_1	2567_to_2480_#_1	2489_to_2731_#_1	282_to_2559_#_1	2820_to_2744_#_1	2820_to_2741_#_1	2531_to_2736_#_1	1221_to_895_#_1	2767_to_2962_#_1	2542_to_2384_#_1	2526_to_2700_#_1	1282_to_1981_#_1	2740_to_2557_#_1	2558_to_2304_#_1	2573_to_2734_#_1	1221_to_207_#_1	2819_to_2575_#_1	1262_to_2262_#_1	2816_to_2733_#_1	2312_to_2483_#_1	215_to_2734_#_1	2873_to_2913_#_1	1241_to_141_#_1	2940_to_2725_#_1	2562_to_2602_#_1	2500_to_2748_#_1	2504_to_1241_#_1	2537_to_2631_#_1	2655_to_2710_#_1	1282_to_1961_#_1	2556_to_2406_#_1	2857_to_2893_#_1	2479_to_1222_#_1	283_to_1212_#_1	2733_to_2526_#_1	3043_to_2875_#_1	1039_to_986_#_1	1600_to_1903_#_1	2737_to_2326_#_1	2576_to_2611_#_1	1690_to_1813_#_1	335_to_1083_#_1	2490_to_2298_#_1	2875_to_2938_#_1	2570_to_2643_#_1	2434_to_2456_#_1	2568_to_2479_#_1	2548_to_2599_#_1	2542_to_2551_#_1	305_to_2710_#_1	3035_to_2306_#_1	2732_to_2492_#_1	2528_to_2703_#_1	2528_to_2702_#_1	3086_to_2853_#_1	2578_to_2642_#_1	2745_to_2333_#_1	2624_to_2734_#_1	2642_to_3007_#_1	2537_to_2734_#_1	1134_to_243_#_1	2545_to_1313_#_1	2382_to_2397_#_1	2382_to_2398_#_1	1221_to_2682_#_1	2736_to_2747_#_1	2547_to_2645_#_1	2824_to_3000_#_1	326_to_1090_#_1	2501_to_2828_#_1	1243_to_1070_#_1	1146_to_1183_#_1	2543_to_2684_#_1	2782_to_3012_#_1	2740_to_2503_#_1	2782_to_3014_#_1	2520_to_2725_#_1	2873_to_2928_#_1	2873_to_2922_#_1	2873_to_2923_#_1	2567_to_2733_#_1	2591_to_2601_#_1	1189_to_1200_#_1	1142_to_2725_#_1	2687_to_2427_#_1	2373_to_2409_#_1	2712_to_2795_#_1	2717_to_2557_#_1	2867_to_2979_#_1	2730_to_2738_#_1	2811_to_2834_#_1	356_to_897_#_1	1260_to_2267_#_1	434_to_358_#_1	1247_to_2312_#_1	1241_to_2686_#_1	2733_to_2422_#_1	2526_to_2554_#_1	390_to_883_#_1	2580_to_2602_#_1	2762_to_12_#_1	343_to_2672_#_1	1294_to_2264_#_1	2758_to_2537_#_1	2617_to_2655_#_1	305_to_1097_#_1	1248_to_2257_#_1	2618_to_2528_#_1	306_to_2736_#_1	2745_to_2301_#_1	2632_to_2646_#_1	2830_to_2949_#_1	1238_to_2328_#_1	1238_to_2324_#_1	2807_to_2326_#_1	2719_to_2492_#_1	2501_to_2727_#_1	2777_to_3017_#_1	2719_to_1216_#_1	2523_to_2746_#_1	2577_to_2653_#_1	2298_to_2307_#_1	2298_to_2306_#_1	2973_to_2980_#_1	2960_to_2999_#_1	1288_to_2279_#_1	2782_to_3008_#_1	2511_to_2644_#_1	1277_to_2666_#_1	2324_to_1142_#_1	2724_to_2483_#_1	2817_to_2941_#_1	345_to_910_#_1	2645_to_2727_#_1	2882_to_2894_#_1	2707_to_2408_#_1	2724_to_2556_#_1	2574_to_2592_#_1	318_to_1085_#_1	2822_to_2988_#_1	308_to_945_#_1	1193_to_2643_#_1	1286_to_2205_#_1	302_to_326_#_1	2886_to_2326_#_1	2429_to_2445_#_1	106_to_2875_#_1	1242_to_1101_#_1	2737_to_2548_#_1	2860_to_2869_#_1	2649_to_2723_#_1	2546_to_2602_#_1	957_to_2708_#_1	2501_to_2733_#_1	315_to_1090_#_1	2799_to_2981_#_1	2771_to_2480_#_1	2636_to_2752_#_1	2558_to_2305_#_1	2491_to_2730_#_1	1241_to_2306_#_1	435_to_2299_#_1	2521_to_2695_#_1	2715_to_2815_#_1	2505_to_2729_#_1	2415_to_2492_#_1	392_to_912_#_1	2529_to_2699_#_1	2740_to_2305_#_1	2297_to_2723_#_1	3048_to_105_#_1	1281_to_2269_#_1	2815_to_2480_#_1	1127_to_1168_#_1	2861_to_2876_#_1	314_to_1089_#_1	2507_to_2022_#_1	2777_to_3014_#_1	2741_to_2514_#_1	2723_to_2732_#_1	2833_to_2960_#_1	1300_to_1949_#_1	2857_to_2982_#_1	2512_to_2717_#_1	2547_to_1203_#_1	2680_to_92_#_1	1292_to_2274_#_1	1717_to_1947_#_1	2560_to_2645_#_1	2798_to_2542_#_1	1238_to_2307_#_1	2662_to_2682_#_1	997_to_1070_#_1	305_to_1101_#_1	2306_to_1188_#_1	2769_to_2794_#_1	316_to_327_#_1	1885_to_1920_#_1	2843_to_2894_#_1	2881_to_2969_#_1	2547_to_2585_#_1	2727_to_2735_#_1	2937_to_2955_#_1	2491_to_2709_#_1	2859_to_2946_#_1	2760_to_2560_#_1	1299_to_1933_#_1	2843_to_2945_#_1	1127_to_1194_#_1	2908_to_2940_#_1	140_to_156_#_1	2551_to_2646_#_1	2747_to_2308_#_1	292_to_2716_#_1	2916_to_2923_#_1	2544_to_2601_#_1	2381_to_2405_#_1	2560_to_17_#_1	2569_to_2419_#_1	313_to_1095_#_1	2549_to_2406_#_1	2512_to_2723_#_1	306_to_328_#_1	1242_to_2304_#_1	2515_to_2818_#_1	1324_to_1889_#_1	2325_to_1114_#_1	2644_to_2501_#_1	1356_to_2263_#_1	2307_to_2728_#_1	2732_to_2301_#_1	2517_to_2644_#_1	1307_to_2184_#_1	2011_to_2252_#_1	1140_to_15_#_1	1047_to_1065_#_1	2855_to_2983_#_1	2618_to_2625_#_1	2624_to_2662_#_1	2736_to_1210_#_1	2569_to_2599_#_1	1139_to_2493_#_1	2817_to_2558_#_1	2547_to_2601_#_1	2502_to_2717_#_1	2896_to_2543_#_1	358_to_889_#_1	2699_to_2710_#_1	2707_to_2733_#_1	2650_to_150_#_1	1252_to_2488_#_1	2505_to_2743_#_1	1231_to_2563_#_1	2537_to_2558_#_1	2830_to_2994_#_1	2687_to_1115_#_1	2548_to_2424_#_1	1059_to_26_#_1	2509_to_2719_#_1	2575_to_2641_#_1	2547_to_2686_#_1	2305_to_2196_#_1	309_to_1086_#_1	2804_to_2301_#_1	2826_to_2994_#_1	2826_to_2992_#_1	2536_to_2724_#_1	2741_to_2538_#_1	379_to_866_#_1	3052_to_2750_#_1	2720_to_2747_#_1	2733_to_2912_#_1	403_to_896_#_1	2724_to_1143_#_1	2525_to_2538_#_1	2896_to_2977_#_1	2559_to_2869_#_1	2801_to_2630_#_1	2738_to_2560_#_1	1286_to_2230_#_1	2597_to_2503_#_1	2816_to_2559_#_1	313_to_942_#_1	2956_to_3000_#_1	2568_to_2593_#_1	1141_to_1198_#_1	2524_to_2730_#_1	2886_to_2725_#_1	2560_to_2421_#_1	1138_to_2788_#_1	2740_to_2748_#_1	1240_to_2309_#_1	2547_to_2853_#_1	2814_to_17_#_1	1208_to_2747_#_1	2779_to_2994_#_1	2765_to_2823_#_1	2557_to_2803_#_1	1236_to_2518_#_1	1641_to_2563_#_1	1708_to_1626_#_1	2678_to_2687_#_1	2815_to_2866_#_1	72_to_81_#_1	2732_to_945_#_1	2861_to_2938_#_1	2858_to_2887_#_1	2679_to_2687_#_1	2747_to_2326_#_1	2715_to_2514_#_1	2529_to_2687_#_1	77_to_108_#_1	298_to_1103_#_1	2833_to_2841_#_1	2534_to_2725_#_1	2950_to_2971_#_1	3057_to_2744_#_1	316_to_1013_#_1	3042_to_2434_#_1	1138_to_2619_#_1	1134_to_1191_#_1	2854_to_2943_#_1	2867_to_2927_#_1	
@EndofLibrary
@NewLibrary: NC_004144_FHV_RNA2.seq_to_NC_004146.1_FHV_RNA1.seq
1400_to_2720_#_1210	1386_to_2720_#_15	1399_to_2720_#_15	1390_to_2721_#_10	191_to_2645_#_6	1394_to_2721_#_5	1018_to_2721_#_4	1079_to_2720_#_4	1289_to_2720_#_4	1401_to_2720_#_4	1400_to_2779_#_4	141_to_62_#_3	1399_to_2722_#_3	1382_to_2562_#_3	949_to_2721_#_3	139_to_2347_#_3	32_to_2708_#_2	1361_to_2718_#_2	1297_to_2666_#_2	1400_to_2601_#_1	1400_to_2719_#_1	1328_to_1217_#_1	1264_to_2622_#_1	804_to_2721_#_1	723_to_2725_#_1	734_to_2500_#_1	905_to_2455_#_1	
@EndofLibrary
