# Supplementary material for: Parallel ClickSeq and Nanopore sequencing elucidates the rapid evolution of defective-interfering RNAs in Flock House virus
Source: PLoS Pathog. 2017 May 5;13(5):e1006365. doi: 10.1371/journal.ppat.1006365 (PMC5435362; doi:10.1371/journal.ppat.1006365)
Supplement: S1 Datafile — Each passage in each replicate as well as the inoculum is shown. Output format, as described in Routh et al. [32], is given as “DonorCoord_to_AcceptorCoord_#_Counts”. This is the raw data used to populate Table 1and S1 Table. (ZIP) [file ppat.1006365.s009.zip › Supplementary_DataFile1_ClickSeq_Recs/P8R3_Virus_Recombination_Results.txt]

@NewLibrary: NC_004146.1_FHV_RNA1.seq_to_NC_004146.1_FHV_RNA1.seq
1241_to_2298_#_33647	317_to_945_#_13927	1241_to_2305_#_8877	344_to_915_#_2771	2545_to_2685_#_2592	309_to_973_#_1995	2513_to_2646_#_1646	1232_to_2301_#_872	1241_to_2331_#_796	301_to_1100_#_766	1282_to_1961_#_705	316_to_952_#_667	2643_to_2733_#_657	2643_to_2701_#_585	313_to_941_#_574	2862_to_2888_#_549	1241_to_2325_#_515	309_to_1051_#_484	310_to_959_#_474	310_to_1085_#_370	1268_to_2280_#_359	2551_to_2598_#_311	1242_to_2311_#_239	2619_to_2734_#_220	318_to_1090_#_214	2598_to_2645_#_193	2940_to_2405_#_154	2727_to_2734_#_145	309_to_940_#_141	2817_to_2543_#_136	2867_to_2944_#_124	391_to_896_#_109	300_to_958_#_106	310_to_1095_#_102	2556_to_1211_#_101	2725_to_2327_#_101	2525_to_2734_#_91	2718_to_2548_#_77	1262_to_2277_#_76	1241_to_2304_#_66	2760_to_2512_#_64	1242_to_1158_#_62	338_to_920_#_57	300_to_940_#_56	2587_to_2648_#_46	2569_to_2645_#_46	2725_to_2563_#_45	2724_to_2549_#_45	3086_to_2734_#_44	342_to_915_#_39	1139_to_1192_#_38	2602_to_2645_#_37	1243_to_1115_#_25	2760_to_2560_#_24	2904_to_2644_#_23	2708_to_2525_#_23	441_to_895_#_22	2585_to_2640_#_22	1208_to_1061_#_21	2726_to_1191_#_21	3087_to_2742_#_20	1307_to_1198_#_20	2524_to_2709_#_19	282_to_1195_#_19	1260_to_2266_#_18	2325_to_1207_#_18	2781_to_2556_#_18	3087_to_2819_#_17	2323_to_1068_#_16	1136_to_1195_#_15	2525_to_2560_#_12	2547_to_2326_#_12	2723_to_2559_#_11	2738_to_2493_#_11	2746_to_2557_#_9	2683_to_2534_#_8	2894_to_2654_#_8	1259_to_2280_#_8	1288_to_2270_#_7	2686_to_2513_#_7	2817_to_2503_#_7	315_to_943_#_6	1139_to_1196_#_6	2818_to_2726_#_6	2723_to_2479_#_5	2760_to_2561_#_5	1245_to_2310_#_5	317_to_944_#_5	1309_to_2264_#_5	355_to_908_#_4	2643_to_2700_#_4	2732_to_2538_#_4	1288_to_1964_#_4	2707_to_2562_#_4	1036_to_36_#_4	2818_to_2520_#_4	335_to_919_#_3	2766_to_2557_#_3	110_to_16_#_3	2515_to_2648_#_3	2747_to_2546_#_3	2758_to_2557_#_3	1239_to_2323_#_3	2826_to_2994_#_3	1241_to_2297_#_3	1239_to_2296_#_3	1278_to_1957_#_3	343_to_914_#_2	2801_to_2542_#_2	2491_to_1050_#_2	2833_to_2938_#_2	318_to_947_#_2	2539_to_2679_#_2	1350_to_2191_#_2	2886_to_2741_#_2	312_to_958_#_2	1243_to_2300_#_2	342_to_1083_#_2	2723_to_2562_#_2	347_to_909_#_1	2829_to_2990_#_1	1223_to_2520_#_1	2535_to_2322_#_1	2548_to_2689_#_1	395_to_894_#_1	2830_to_2982_#_1	345_to_915_#_1	2817_to_2558_#_1	2814_to_2560_#_1	2740_to_960_#_1	318_to_1102_#_1	1265_to_2280_#_1	1313_to_1956_#_1	2859_to_2938_#_1	2552_to_2572_#_1	318_to_1089_#_1	311_to_1085_#_1	2643_to_1075_#_1	1284_to_1963_#_1	93_to_130_#_1	1981_to_2276_#_1	2689_to_2943_#_1	1135_to_1194_#_1	304_to_1103_#_1	2541_to_2682_#_1	2734_to_2560_#_1	2971_to_2987_#_1	1242_to_2301_#_1	2738_to_2546_#_1	319_to_947_#_1	307_to_970_#_1	319_to_941_#_1	2814_to_2999_#_1	2708_to_2519_#_1	1243_to_2307_#_1	311_to_1053_#_1	2731_to_2557_#_1	2820_to_2945_#_1	2547_to_2561_#_1	2803_to_2544_#_1	2881_to_2897_#_1	2277_to_2435_#_1	
@EndofLibrary
@NewLibrary: NC_004146.1_FHV_RNA1.seq_to_NC_004146.1_FHV_RNA1.seq_RevStrand
2770_to_2791_#_1	
@EndofLibrary
@NewLibrary: NC_004144_FHV_RNA2.seq_to_NC_004146.1_FHV_RNA1.seq
222_to_2491_#_6	
@EndofLibrary
@NewLibrary: NC_004144_FHV_RNA2.seq_to_NC_004144_FHV_RNA2.seq
778_to_1219_#_1617	249_to_517_#_1439	242_to_525_#_1104	249_to_520_#_371	738_to_1219_#_355	252_to_259_#_196	667_to_32_#_102	725_to_1231_#_36	734_to_1233_#_33	1387_to_1137_#_16	250_to_513_#_13	247_to_257_#_12	782_to_628_#_11	1386_to_1217_#_9	730_to_1229_#_5	736_to_1219_#_3	222_to_33_#_3	738_to_1223_#_2	727_to_1219_#_2	250_to_257_#_1	246_to_255_#_1	253_to_261_#_1	138_to_154_#_1	1086_to_1175_#_1	
@EndofLibrary
