# Supplementary material for: Parallel ClickSeq and Nanopore sequencing elucidates the rapid evolution of defective-interfering RNAs in Flock House virus
Source: PLoS Pathog. 2017 May 5;13(5):e1006365. doi: 10.1371/journal.ppat.1006365 (PMC5435362; doi:10.1371/journal.ppat.1006365)
Supplement: S1 Datafile — Each passage in each replicate as well as the inoculum is shown. Output format, as described in Routh et al. [32], is given as “DonorCoord_to_AcceptorCoord_#_Counts”. This is the raw data used to populate Table 1and S1 Table. (ZIP) [file ppat.1006365.s009.zip › Supplementary_DataFile1_ClickSeq_Recs/P9R1_Virus_Recombination_Results.txt]

@NewLibrary: NC_004146.1_FHV_RNA1.seq_RevStrand_to_NC_004146.1_FHV_RNA1.seq
2457_to_2433_#_6	2273_to_2221_#_3	1283_to_1220_#_3	2904_to_2852_#_2	1306_to_1251_#_1	2897_to_2857_#_1	977_to_962_#_1	
@EndofLibrary
@NewLibrary: NC_004146.1_FHV_RNA1.seq_RevStrand_to_NC_004146.1_FHV_RNA1.seq_RevStrand
2191_to_1350_#_3	
@EndofLibrary
@NewLibrary: NC_004146.1_FHV_RNA1.seq_to_NC_004146.1_FHV_RNA1.seq
301_to_1100_#_181226	2643_to_2700_#_150961	1350_to_2191_#_132053	1243_to_2309_#_26928	2545_to_2685_#_26574	305_to_1102_#_11168	2521_to_2710_#_6118	2511_to_2746_#_5245	2590_to_2646_#_1550	391_to_896_#_1144	1243_to_2306_#_1007	342_to_915_#_956	1242_to_2515_#_915	319_to_941_#_885	1288_to_2270_#_860	1242_to_2311_#_845	2862_to_2888_#_704	320_to_957_#_608	300_to_1102_#_601	1225_to_2742_#_594	318_to_1102_#_547	1248_to_2300_#_533	1288_to_2279_#_493	304_to_1103_#_483	1135_to_1190_#_442	312_to_1102_#_366	2642_to_2699_#_314	395_to_894_#_312	1241_to_2325_#_299	319_to_1088_#_266	369_to_2245_#_228	2722_to_2732_#_224	2277_to_2435_#_222	1351_to_2191_#_201	2555_to_2562_#_173	380_to_895_#_172	2322_to_2196_#_168	2619_to_2734_#_167	1274_to_2277_#_153	2513_to_204_#_147	2887_to_2939_#_143	2524_to_2709_#_143	1248_to_2307_#_130	1313_to_2235_#_129	2857_to_2895_#_119	2585_to_2645_#_114	2521_to_2708_#_113	2514_to_26_#_111	2645_to_2702_#_111	2618_to_2747_#_111	2584_to_2651_#_106	326_to_930_#_106	1281_to_2266_#_105	1139_to_1192_#_98	2531_to_2734_#_95	318_to_1090_#_90	324_to_2306_#_90	2644_to_2700_#_84	3107_to_1_#_82	1139_to_1196_#_81	344_to_915_#_80	2552_to_2572_#_76	2566_to_2588_#_76	2511_to_2725_#_75	1288_to_2219_#_74	2724_to_2733_#_73	2726_to_2743_#_73	2569_to_2630_#_72	1232_to_2301_#_67	1268_to_2257_#_62	309_to_1090_#_62	203_to_2310_#_61	2835_to_2889_#_60	2843_to_2851_#_60	2324_to_1242_#_59	2618_to_2730_#_57	2305_to_1244_#_57	312_to_1087_#_56	2539_to_2679_#_56	2304_to_1242_#_54	334_to_920_#_53	2524_to_2708_#_53	2585_to_2644_#_52	2861_to_2876_#_52	2576_to_2643_#_52	302_to_1102_#_50	1240_to_2306_#_50	435_to_2299_#_49	2725_to_2327_#_48	2382_to_2402_#_46	1349_to_2190_#_45	2732_to_2741_#_42	2760_to_2492_#_42	1302_to_1924_#_42	312_to_935_#_41	2548_to_2645_#_40	2596_to_2644_#_40	1246_to_2304_#_40	2431_to_2462_#_39	2643_to_2725_#_38	2560_to_2199_#_38	2584_to_2643_#_37	1262_to_2280_#_37	2644_to_2678_#_37	1136_to_1193_#_37	2547_to_2725_#_37	2558_to_2569_#_37	2620_to_2729_#_36	2724_to_2735_#_36	2863_to_2887_#_35	2549_to_2687_#_34	2727_to_2734_#_34	1242_to_2301_#_34	2300_to_1243_#_34	2551_to_2598_#_33	316_to_2270_#_33	2514_to_17_#_33	2734_to_2749_#_32	2548_to_1244_#_32	1141_to_1195_#_32	2297_to_2517_#_31	1302_to_1951_#_31	2628_to_2650_#_30	1268_to_2277_#_30	2570_to_2602_#_30	2571_to_2589_#_29	2628_to_2644_#_29	2297_to_2199_#_29	2723_to_2741_#_29	2584_to_2642_#_29	2643_to_2741_#_29	2584_to_2669_#_29	2553_to_2590_#_29	2817_to_2416_#_29	2545_to_2739_#_29	2547_to_2326_#_28	2376_to_2407_#_28	2513_to_2710_#_28	2257_to_2419_#_28	2723_to_2559_#_27	2324_to_2235_#_27	1134_to_2245_#_27	297_to_1106_#_27	310_to_1095_#_27	1351_to_2192_#_26	2643_to_2686_#_26	2908_to_2941_#_26	2325_to_2198_#_25	1241_to_2644_#_25	2480_to_2493_#_25	1241_to_2305_#_25	2331_to_1233_#_25	2492_to_1244_#_24	2308_to_1243_#_24	1317_to_2741_#_24	1261_to_2270_#_24	2687_to_2480_#_22	1139_to_2728_#_22	2725_to_2747_#_22	2569_to_2599_#_22	2306_to_2200_#_22	1289_to_1968_#_21	2561_to_2586_#_21	2559_to_2308_#_21	1339_to_1892_#_21	2801_to_2914_#_21	2631_to_2747_#_20	308_to_956_#_20	2629_to_2644_#_20	1242_to_2732_#_20	3085_to_2732_#_20	2641_to_2687_#_20	1136_to_1190_#_20	2302_to_1318_#_20	2644_to_2735_#_20	2876_to_2888_#_20	2733_to_2549_#_20	2308_to_1244_#_20	2724_to_2308_#_20	307_to_1104_#_20	2740_to_2747_#_20	3087_to_2819_#_19	2522_to_2711_#_19	2562_to_2602_#_19	2733_to_2309_#_19	2601_to_2673_#_19	2732_to_2492_#_19	1249_to_2315_#_19	940_to_1106_#_19	2820_to_2945_#_18	2548_to_2748_#_18	2550_to_2799_#_18	1242_to_58_#_18	2732_to_2562_#_18	2584_to_2597_#_18	2569_to_2589_#_18	2490_to_2203_#_18	2569_to_2603_#_18	1148_to_1182_#_17	1241_to_2724_#_17	2547_to_2555_#_17	2568_to_2601_#_17	1248_to_2298_#_17	2734_to_2409_#_17	1309_to_1925_#_17	2799_to_2806_#_17	3063_to_1_#_17	1034_to_1068_#_17	2390_to_2402_#_17	2717_to_2744_#_17	2817_to_2405_#_17	2570_to_2619_#_17	1045_to_1057_#_17	2512_to_2720_#_17	2547_to_2708_#_17	2732_to_2334_#_16	2375_to_2478_#_16	2714_to_2734_#_16	1345_to_2222_#_16	1138_to_1190_#_16	2544_to_2557_#_16	2637_to_2921_#_16	2562_to_2571_#_16	2542_to_2725_#_16	2718_to_2561_#_16	2873_to_2882_#_16	2506_to_2708_#_16	2555_to_2644_#_15	2642_to_2682_#_15	2732_to_2460_#_15	1224_to_2299_#_15	2687_to_2493_#_15	3086_to_2562_#_15	2727_to_2271_#_15	2740_to_2557_#_15	2547_to_2682_#_15	2307_to_2728_#_15	2739_to_2817_#_15	2560_to_2308_#_15	2724_to_2512_#_15	2254_to_2274_#_15	309_to_2017_#_14	2643_to_2650_#_14	2569_to_2644_#_14	2758_to_2557_#_14	1274_to_2011_#_14	2724_to_2747_#_14	2552_to_2570_#_14	2549_to_2645_#_14	2756_to_2816_#_14	2706_to_2525_#_14	104_to_2788_#_14	2563_to_2624_#_14	2818_to_2726_#_14	2325_to_2194_#_14	2585_to_2481_#_14	2036_to_2184_#_14	2681_to_2562_#_14	1288_to_1967_#_14	2784_to_2201_#_14	2584_to_2630_#_14	2570_to_2362_#_14	2973_to_2981_#_14	2862_to_2894_#_14	2724_to_2548_#_14	2742_to_1263_#_14	2390_to_2397_#_14	2824_to_2994_#_14	2310_to_2199_#_14	2525_to_2061_#_14	2875_to_2898_#_14	310_to_945_#_13	311_to_1104_#_13	2631_to_2644_#_13	2547_to_2557_#_13	2630_to_2644_#_13	2491_to_2301_#_13	2801_to_2305_#_13	298_to_1097_#_13	2745_to_2558_#_13	303_to_1103_#_13	581_to_783_#_13	2547_to_2691_#_13	1699_to_1743_#_13	2725_to_2563_#_13	2758_to_1243_#_13	2327_to_1320_#_13	2590_to_2480_#_13	2513_to_12_#_13	2772_to_2545_#_13	2302_to_1243_#_13	2723_to_2479_#_13	2686_to_2326_#_13	2555_to_2585_#_13	2543_to_1307_#_13	2686_to_2512_#_13	317_to_972_#_13	2854_to_2898_#_13	2524_to_2543_#_12	300_to_1098_#_12	1981_to_2252_#_12	2299_to_1246_#_12	1269_to_2847_#_12	2732_to_2325_#_12	2478_to_2257_#_12	301_to_1106_#_12	373_to_896_#_12	2724_to_2738_#_12	2721_to_2746_#_12	2324_to_1208_#_12	2628_to_2683_#_12	2602_to_2645_#_12	2645_to_2653_#_12	2723_to_1210_#_12	2746_to_2562_#_12	2556_to_2725_#_12	2506_to_2684_#_12	2601_to_2671_#_12	2547_to_2302_#_12	2314_to_1318_#_12	1294_to_2264_#_12	819_to_868_#_12	1308_to_58_#_12	235_to_1128_#_12	1347_to_1187_#_12	2284_to_1654_#_12	2720_to_2327_#_12	1276_to_2270_#_12	2852_to_2725_#_11	1139_to_17_#_11	2630_to_2683_#_11	2244_to_1135_#_11	2567_to_1198_#_11	2732_to_2326_#_11	3053_to_2784_#_11	2644_to_2258_#_11	2326_to_2726_#_11	1266_to_2227_#_11	2541_to_2682_#_11	2383_to_2400_#_11	2071_to_2078_#_11	2872_to_2884_#_11	2726_to_2520_#_11	2309_to_1239_#_11	2298_to_1244_#_11	2537_to_2733_#_11	2594_to_2628_#_11	2746_to_2326_#_11	1304_to_2640_#_11	2836_to_2856_#_11	2724_to_2549_#_11	355_to_896_#_11	2319_to_2201_#_11	2320_to_1244_#_11	2619_to_2645_#_11	2479_to_2290_#_11	2747_to_2309_#_11	2758_to_2562_#_11	2325_to_2222_#_11	2302_to_1262_#_11	2324_to_1210_#_11	2554_to_2419_#_10	2308_to_2493_#_10	1286_to_2253_#_10	2515_to_2714_#_10	2681_to_2818_#_10	2643_to_2746_#_10	2492_to_1212_#_10	2305_to_2492_#_10	2299_to_2709_#_10	1186_to_58_#_10	2787_to_2710_#_10	1194_to_16_#_10	1242_to_2278_#_10	2596_to_2642_#_10	2547_to_2562_#_10	2560_to_2734_#_10	2297_to_2317_#_10	2833_to_2938_#_10	2551_to_2602_#_10	1262_to_2277_#_10	2855_to_2945_#_10	3086_to_2298_#_10	2631_to_2687_#_10	2819_to_3001_#_10	2561_to_1191_#_10	2861_to_2881_#_10	1248_to_2325_#_10	2725_to_1245_#_10	2575_to_2649_#_10	2724_to_2372_#_10	2746_to_1209_#_10	2785_to_2874_#_10	2310_to_2708_#_10	2557_to_2587_#_10	2401_to_1210_#_10	2720_to_2742_#_10	2372_to_2270_#_10	2858_to_2886_#_10	2330_to_2492_#_9	2502_to_2733_#_9	2486_to_2199_#_9	2782_to_2720_#_9	1223_to_2520_#_9	2723_to_2562_#_9	2559_to_2572_#_9	2601_to_2310_#_9	2751_to_2558_#_9	2732_to_2746_#_9	2733_to_2480_#_9	2938_to_2951_#_9	2724_to_2732_#_9	2745_to_2557_#_9	2388_to_2199_#_9	2507_to_2641_#_9	1340_to_2277_#_9	2306_to_255_#_9	2747_to_2549_#_9	630_to_660_#_9	2771_to_1243_#_9	1268_to_2028_#_9	1302_to_1969_#_9	2817_to_2645_#_9	1140_to_1188_#_9	1190_to_2727_#_9	2759_to_2561_#_9	2565_to_2594_#_9	2542_to_2557_#_9	2991_to_2305_#_9	2578_to_2642_#_9	2972_to_2981_#_9	2552_to_2645_#_9	2389_to_2396_#_9	2865_to_2883_#_9	1301_to_1339_#_9	1309_to_1922_#_9	2308_to_2324_#_9	2575_to_2645_#_9	2524_to_2710_#_9	1301_to_1956_#_9	2759_to_2318_#_9	2687_to_1244_#_9	2253_to_2269_#_9	2579_to_2667_#_9	203_to_1191_#_9	2491_to_1305_#_9	2826_to_2994_#_9	1260_to_2278_#_9	2305_to_2197_#_9	2325_to_1263_#_8	2833_to_2876_#_8	3086_to_2783_#_8	2818_to_3001_#_8	2548_to_2746_#_8	2733_to_2320_#_8	2307_to_2199_#_8	2621_to_2727_#_8	2548_to_2640_#_8	2678_to_2743_#_8	419_to_783_#_8	2562_to_2592_#_8	2618_to_2679_#_8	2561_to_2592_#_8	2547_to_2719_#_8	2650_to_2783_#_8	1244_to_2703_#_8	3086_to_2651_#_8	2713_to_2269_#_8	2746_to_2561_#_8	2584_to_2599_#_8	2598_to_2647_#_8	2532_to_2734_#_8	2574_to_2631_#_8	1241_to_2326_#_8	2417_to_2479_#_8	2769_to_2687_#_8	2524_to_2774_#_8	2817_to_2561_#_8	2510_to_2745_#_8	3051_to_19_#_8	2419_to_208_#_8	2555_to_1113_#_8	671_to_2793_#_8	2299_to_2310_#_8	3086_to_17_#_8	2743_to_13_#_8	2281_to_2297_#_8	2684_to_1313_#_8	3049_to_2785_#_8	1307_to_1186_#_8	1898_to_1923_#_8	2560_to_2687_#_8	2740_to_1318_#_8	3086_to_2771_#_8	2536_to_2733_#_8	2304_to_2199_#_7	310_to_1100_#_7	1721_to_1902_#_7	2376_to_2383_#_7	1432_to_1898_#_7	2841_to_2999_#_7	378_to_915_#_7	108_to_21_#_7	2264_to_2287_#_7	2306_to_1231_#_7	1244_to_2327_#_7	2632_to_2725_#_7	390_to_809_#_7	2651_to_2734_#_7	1219_to_2729_#_7	2724_to_2731_#_7	2742_to_1203_#_7	1229_to_1125_#_7	1344_to_2199_#_7	286_to_1101_#_7	2521_to_2709_#_7	2755_to_2560_#_7	2583_to_2654_#_7	2893_to_2480_#_7	2327_to_2205_#_7	389_to_909_#_7	2433_to_2454_#_7	1241_to_2509_#_7	2381_to_2404_#_7	1248_to_2305_#_7	1302_to_1905_#_7	2650_to_2725_#_7	2306_to_1246_#_7	2590_to_2725_#_7	2547_to_69_#_7	1345_to_2269_#_7	2676_to_2683_#_7	2299_to_2784_#_7	2871_to_2879_#_7	2325_to_1294_#_7	225_to_232_#_7	2307_to_1318_#_7	2824_to_2996_#_7	2742_to_2277_#_7	2550_to_2687_#_7	2556_to_2308_#_7	983_to_1084_#_7	2377_to_2406_#_7	2559_to_986_#_7	2722_to_2556_#_7	2746_to_2460_#_7	313_to_941_#_7	1244_to_2313_#_7	2829_to_2997_#_6	2490_to_2709_#_6	2371_to_2199_#_6	2548_to_2561_#_6	3049_to_2748_#_6	2643_to_1069_#_6	2531_to_1211_#_6	2968_to_2408_#_6	2478_to_2817_#_6	2324_to_1309_#_6	2326_to_2819_#_6	2418_to_2557_#_6	2781_to_2800_#_6	2499_to_2725_#_6	1242_to_261_#_6	2304_to_1214_#_6	2746_to_2558_#_6	2760_to_2513_#_6	2757_to_2305_#_6	2874_to_2889_#_6	1387_to_1903_#_6	2871_to_2948_#_6	1278_to_2275_#_6	2433_to_2462_#_6	2304_to_1236_#_6	2725_to_59_#_6	2304_to_1310_#_6	2571_to_2274_#_6	2580_to_2716_#_6	2601_to_2679_#_6	2252_to_2259_#_6	2723_to_2818_#_6	2642_to_2700_#_6	2680_to_2732_#_6	2556_to_2588_#_6	1295_to_1326_#_6	2726_to_2319_#_6	2753_to_2492_#_6	2686_to_2199_#_6	2802_to_1075_#_6	2782_to_2492_#_6	2412_to_1243_#_6	2556_to_2597_#_6	2326_to_2224_#_6	2724_to_2311_#_6	868_to_879_#_6	2752_to_2327_#_6	3087_to_2291_#_6	2257_to_2645_#_6	2545_to_2818_#_6	2801_to_2842_#_6	1242_to_2307_#_6	1242_to_2309_#_6	1304_to_2199_#_6	2833_to_2980_#_6	2833_to_2981_#_6	2601_to_2617_#_6	166_to_248_#_6	2228_to_2277_#_6	1275_to_1318_#_6	2873_to_2883_#_6	2723_to_2438_#_6	2682_to_2727_#_6	2863_to_2893_#_5	1344_to_261_#_5	2311_to_2822_#_5	2685_to_2480_#_5	2506_to_2720_#_5	2887_to_2549_#_5	2304_to_1261_#_5	1241_to_2298_#_5	1304_to_2481_#_5	317_to_945_#_5	2643_to_1261_#_5	2479_to_58_#_5	2817_to_2492_#_5	1249_to_2693_#_5	2801_to_3010_#_5	2253_to_2712_#_5	2163_to_2743_#_5	381_to_826_#_5	2746_to_2543_#_5	2307_to_2708_#_5	2818_to_3002_#_5	2759_to_2549_#_5	2591_to_2643_#_5	2591_to_2646_#_5	2586_to_2513_#_5	2556_to_2570_#_5	2476_to_2725_#_5	2817_to_2724_#_5	2548_to_2285_#_5	1246_to_2312_#_5	2740_to_2260_#_5	2554_to_1224_#_5	2757_to_2325_#_5	2585_to_1209_#_5	2555_to_2574_#_5	2291_to_1318_#_5	2724_to_2299_#_5	2578_to_2669_#_5	2546_to_2602_#_5	2405_to_24_#_5	583_to_783_#_5	2760_to_2308_#_5	2785_to_19_#_5	2887_to_2801_#_5	2560_to_2197_#_5	82_to_2244_#_5	2814_to_2999_#_5	2562_to_58_#_5	2867_to_2944_#_5	2480_to_203_#_5	783_to_2818_#_5	2822_to_2503_#_5	2556_to_2585_#_5	2387_to_2442_#_5	1327_to_2308_#_5	2686_to_2306_#_5	2601_to_2650_#_5	2570_to_2742_#_5	1138_to_2619_#_5	2560_to_2269_#_5	2819_to_3002_#_5	2298_to_2306_#_5	2724_to_2557_#_5	2724_to_2550_#_5	2537_to_1243_#_5	2544_to_2687_#_5	2550_to_2644_#_5	2539_to_2419_#_5	2862_to_2885_#_5	2974_to_2984_#_5	2621_to_2653_#_5	2330_to_2041_#_5	2684_to_1316_#_5	2816_to_2559_#_5	2719_to_2560_#_5	2971_to_2978_#_5	2312_to_2220_#_5	2815_to_2726_#_5	2722_to_2237_#_4	2680_to_2755_#_4	2556_to_2413_#_4	2561_to_2303_#_4	3086_to_2548_#_4	2786_to_3013_#_4	2857_to_2942_#_4	2857_to_2945_#_4	2706_to_2514_#_4	2644_to_2688_#_4	1244_to_2331_#_4	2390_to_2194_#_4	2554_to_2568_#_4	2834_to_2945_#_4	2723_to_2561_#_4	1199_to_261_#_4	2705_to_2299_#_4	2778_to_2869_#_4	2630_to_2641_#_4	2551_to_2691_#_4	2832_to_2976_#_4	2732_to_2406_#_4	3087_to_2571_#_4	2307_to_2818_#_4	2732_to_2539_#_4	2547_to_2419_#_4	2566_to_2575_#_4	2559_to_2589_#_4	1764_to_1591_#_4	2734_to_2560_#_4	395_to_1074_#_4	2801_to_3016_#_4	2715_to_2887_#_4	2629_to_2734_#_4	1346_to_2199_#_4	2325_to_2243_#_4	2830_to_2995_#_4	2830_to_2999_#_4	2262_to_2277_#_4	2729_to_283_#_4	340_to_920_#_4	2787_to_2391_#_4	1289_to_2205_#_4	2325_to_2557_#_4	3048_to_2763_#_4	2857_to_2944_#_4	2853_to_2501_#_4	294_to_1108_#_4	2723_to_2305_#_4	2512_to_2747_#_4	2574_to_2646_#_4	2817_to_2644_#_4	2267_to_2275_#_4	1308_to_2269_#_4	2725_to_2784_#_4	2547_to_2684_#_4	2817_to_2733_#_4	2733_to_1244_#_4	2633_to_2641_#_4	2742_to_2514_#_4	1241_to_2516_#_4	1245_to_2300_#_4	2650_to_2513_#_4	2776_to_3021_#_4	2940_to_2724_#_4	2871_to_2887_#_4	2645_to_2709_#_4	2294_to_2199_#_4	2318_to_2742_#_4	1164_to_17_#_4	1341_to_2199_#_4	2733_to_2557_#_4	2873_to_2922_#_4	345_to_907_#_4	1683_to_1906_#_4	2585_to_2631_#_4	2587_to_2619_#_4	2505_to_2287_#_4	2330_to_2198_#_4	2821_to_2998_#_4	2834_to_2941_#_4	318_to_1089_#_4	2558_to_1208_#_4	2688_to_2482_#_4	2579_to_2645_#_4	2439_to_1318_#_4	2803_to_2820_#_4	3079_to_2761_#_4	2659_to_2690_#_4	2821_to_2312_#_4	1241_to_55_#_4	2738_to_2546_#_4	1192_to_2864_#_4	2514_to_2725_#_4	1349_to_2191_#_4	2818_to_2327_#_4	2524_to_2716_#_4	2737_to_2561_#_4	2305_to_2372_#_4	2736_to_2322_#_4	2974_to_2983_#_4	2559_to_1305_#_4	2525_to_2688_#_4	2561_to_17_#_4	2325_to_1256_#_4	75_to_2784_#_4	2803_to_2285_#_4	2817_to_2856_#_4	1320_to_2728_#_3	2585_to_2480_#_3	2268_to_1243_#_3	2651_to_1244_#_3	2817_to_2199_#_3	2305_to_2222_#_3	1310_to_1317_#_3	2563_to_2583_#_3	322_to_959_#_3	1209_to_2732_#_3	2684_to_2546_#_3	2291_to_1261_#_3	2937_to_2974_#_3	2783_to_3024_#_3	2742_to_2328_#_3	232_to_19_#_3	3086_to_2687_#_3	2561_to_1049_#_3	2724_to_2748_#_3	2644_to_2785_#_3	2643_to_2679_#_3	2748_to_2565_#_3	3021_to_1200_#_3	2724_to_1195_#_3	2304_to_1199_#_3	3086_to_2980_#_3	2577_to_2631_#_3	2570_to_2598_#_3	2881_to_2888_#_3	2042_to_2191_#_3	2408_to_2481_#_3	2817_to_2285_#_3	2719_to_2733_#_3	1308_to_2198_#_3	2645_to_2665_#_3	2686_to_2818_#_3	2782_to_2561_#_3	2283_to_1242_#_3	2547_to_2561_#_3	2630_to_2651_#_3	2747_to_2561_#_3	2819_to_2938_#_3	2733_to_2308_#_3	2834_to_2983_#_3	2235_to_1198_#_3	1282_to_1307_#_3	2629_to_2733_#_3	2805_to_3008_#_3	2539_to_2820_#_3	2383_to_2405_#_3	344_to_917_#_3	2491_to_2222_#_3	2561_to_2748_#_3	3058_to_2765_#_3	2715_to_2727_#_3	2558_to_2418_#_3	167_to_2589_#_3	1242_to_2734_#_3	1344_to_1243_#_3	2887_to_2481_#_3	2863_to_2938_#_3	2747_to_2493_#_3	2686_to_2578_#_3	2733_to_2501_#_3	3045_to_21_#_3	2478_to_2724_#_3	2524_to_2307_#_3	2758_to_2308_#_3	2087_to_2183_#_3	2802_to_2563_#_3	1298_to_1327_#_3	2760_to_2548_#_3	3042_to_21_#_3	2515_to_2644_#_3	2502_to_195_#_3	1341_to_2140_#_3	2740_to_2512_#_3	2379_to_2406_#_3	2547_to_2657_#_3	2803_to_2573_#_3	2818_to_2563_#_3	2568_to_2479_#_3	2759_to_2645_#_3	2318_to_2328_#_3	2557_to_2725_#_3	2818_to_1263_#_3	2872_to_2939_#_3	2267_to_2490_#_3	2715_to_2581_#_3	2102_to_2148_#_3	2861_to_2980_#_3	2742_to_1191_#_3	1311_to_2236_#_3	3009_to_2525_#_3	2557_to_2577_#_3	2551_to_2593_#_3	2830_to_2946_#_3	2682_to_2747_#_3	2751_to_2631_#_3	2561_to_2408_#_3	2727_to_2748_#_3	2317_to_1243_#_3	2491_to_2725_#_3	2799_to_2514_#_3	2533_to_2306_#_3	1302_to_1920_#_3	3045_to_1190_#_3	2740_to_2480_#_3	2724_to_2303_#_3	2686_to_2419_#_3	2642_to_2733_#_3	2039_to_2190_#_3	2803_to_3014_#_3	2543_to_2569_#_3	2597_to_2563_#_3	2556_to_1318_#_3	1327_to_2663_#_3	299_to_1100_#_3	1293_to_1963_#_3	1330_to_1188_#_3	2013_to_2023_#_3	2782_to_1243_#_3	2322_to_2505_#_3	2808_to_3006_#_3	2542_to_2643_#_3	2375_to_2396_#_3	2830_to_2998_#_3	2522_to_2734_#_3	2692_to_2518_#_3	2724_to_2561_#_3	2782_to_2980_#_3	821_to_869_#_3	2770_to_2561_#_3	2817_to_2548_#_3	2542_to_2255_#_3	2725_to_2288_#_3	2746_to_2513_#_3	2726_to_2763_#_3	1231_to_2310_#_3	2861_to_2938_#_3	2307_to_1192_#_3	2569_to_2651_#_3	2233_to_2458_#_3	2757_to_2298_#_3	2049_to_2192_#_2	2758_to_2610_#_2	2330_to_2761_#_2	2939_to_1208_#_2	2592_to_2648_#_2	2719_to_2513_#_2	2555_to_2732_#_2	3086_to_2549_#_2	67_to_109_#_2	2369_to_2234_#_2	2739_to_2506_#_2	205_to_2567_#_2	2285_to_2687_#_2	2780_to_2880_#_2	2759_to_2854_#_2	2817_to_3004_#_2	2631_to_2646_#_2	3042_to_2763_#_2	2431_to_2461_#_2	1242_to_150_#_2	1283_to_2268_#_2	2829_to_2982_#_2	2829_to_2986_#_2	2585_to_2655_#_2	2643_to_2719_#_2	313_to_986_#_2	2301_to_2365_#_2	2582_to_2589_#_2	2807_to_3010_#_2	2287_to_2200_#_2	2758_to_2382_#_2	2320_to_1201_#_2	2276_to_2520_#_2	2418_to_2561_#_2	3086_to_2759_#_2	2721_to_2317_#_2	2297_to_2172_#_2	2559_to_1243_#_2	2681_to_2492_#_2	2831_to_2986_#_2	1642_to_1655_#_2	2709_to_2310_#_2	317_to_954_#_2	2269_to_1262_#_2	2938_to_2945_#_2	1136_to_2834_#_2	2816_to_2561_#_2	2720_to_1262_#_2	3053_to_2548_#_2	2587_to_2656_#_2	1275_to_2248_#_2	3086_to_2982_#_2	2548_to_2642_#_2	2547_to_2558_#_2	2756_to_2560_#_2	2731_to_57_#_2	2742_to_2557_#_2	2724_to_2526_#_2	2706_to_2531_#_2	2519_to_2708_#_2	2541_to_2680_#_2	1309_to_1208_#_2	2325_to_1673_#_2	2925_to_2563_#_2	2746_to_2557_#_2	2713_to_2548_#_2	2074_to_2102_#_2	2740_to_2558_#_2	2563_to_2201_#_2	2286_to_1242_#_2	2286_to_1243_#_2	2641_to_2648_#_2	2597_to_2420_#_2	2829_to_2955_#_2	2686_to_2550_#_2	2818_to_2830_#_2	2325_to_1048_#_2	2832_to_2940_#_2	2585_to_2597_#_2	2714_to_2481_#_2	1302_to_1942_#_2	2746_to_2541_#_2	1208_to_2553_#_2	2297_to_1229_#_2	3025_to_94_#_2	2561_to_2747_#_2	2491_to_2040_#_2	68_to_142_#_2	2621_to_2876_#_2	2732_to_2199_#_2	2732_to_2198_#_2	2723_to_2513_#_2	2389_to_2402_#_2	2817_to_2585_#_2	2697_to_204_#_2	2499_to_2199_#_2	2548_to_2410_#_2	2478_to_2198_#_2	2332_to_2442_#_2	2297_to_1305_#_2	2309_to_1302_#_2	2306_to_2204_#_2	1142_to_1192_#_2	3087_to_2974_#_2	2502_to_2305_#_2	2813_to_2645_#_2	2600_to_2408_#_2	1140_to_1192_#_2	2422_to_2199_#_2	1709_to_2193_#_2	2729_to_2544_#_2	2760_to_2556_#_2	2418_to_2199_#_2	2285_to_262_#_2	2247_to_2669_#_2	2438_to_2445_#_2	2816_to_2418_#_2	2713_to_2512_#_2	2578_to_2666_#_2	2724_to_1188_#_2	1136_to_1192_#_2	2720_to_2492_#_2	2573_to_2632_#_2	2479_to_1243_#_2	2303_to_2199_#_2	2824_to_2995_#_2	2730_to_2220_#_2	2306_to_1261_#_2	2381_to_2402_#_2	1243_to_2508_#_2	2714_to_2854_#_2	1288_to_2205_#_2	2520_to_2706_#_2	2759_to_2560_#_2	916_to_1144_#_2	2820_to_2744_#_2	2815_to_2327_#_2	2271_to_2533_#_2	2063_to_1981_#_2	1220_to_1036_#_2	3087_to_2957_#_2	2491_to_2306_#_2	2302_to_2200_#_2	2923_to_2560_#_2	2547_to_2306_#_2	3045_to_2959_#_2	2857_to_2893_#_2	2325_to_1306_#_2	1035_to_1068_#_2	1044_to_1051_#_2	2313_to_18_#_2	2478_to_2235_#_2	1296_to_1306_#_2	2758_to_2783_#_2	433_to_2297_#_2	2288_to_2199_#_2	2740_to_2503_#_2	2863_to_2944_#_2	1188_to_1196_#_2	2824_to_3000_#_2	2686_to_2524_#_2	1262_to_2275_#_2	2295_to_2199_#_2	2512_to_2609_#_2	2310_to_2620_#_2	2643_to_1209_#_2	3086_to_2914_#_2	1311_to_2233_#_2	309_to_973_#_2	2751_to_2630_#_2	1135_to_232_#_2	2872_to_2923_#_2	376_to_1006_#_2	1302_to_1249_#_2	2555_to_57_#_2	2724_to_2558_#_2	2526_to_2548_#_2	229_to_268_#_2	2742_to_204_#_2	3042_to_1191_#_2	2513_to_21_#_2	2799_to_2994_#_2	3086_to_2906_#_2	2579_to_2642_#_2	2317_to_2200_#_2	2541_to_2614_#_2	2309_to_2938_#_2	2834_to_2882_#_2	2299_to_2164_#_2	2719_to_2557_#_2	3086_to_2630_#_2	2596_to_2405_#_2	2904_to_2325_#_2	318_to_1093_#_2	2827_to_2983_#_2	1242_to_2312_#_2	1224_to_203_#_2	231_to_267_#_2	2527_to_2540_#_2	2940_to_2548_#_2	2719_to_2548_#_2	1276_to_2673_#_2	1138_to_1203_#_2	1136_to_202_#_2	2734_to_2501_#_2	2876_to_2945_#_2	2821_to_2951_#_2	2706_to_2549_#_2	2562_to_2726_#_2	2404_to_2199_#_2	318_to_955_#_2	318_to_952_#_2	2817_to_2557_#_2	2547_to_2601_#_2	1350_to_2269_#_2	2324_to_2021_#_2	2491_to_2405_#_2	2305_to_2198_#_2	309_to_1085_#_2	1293_to_2269_#_2	1243_to_2586_#_2	2643_to_2701_#_2	2319_to_2199_#_2	2683_to_2711_#_2	2725_to_2514_#_2	2838_to_2881_#_2	3087_to_2646_#_2	2536_to_2320_#_2	2257_to_2463_#_2	2939_to_1242_#_2	2406_to_2269_#_2	1221_to_1059_#_2	2521_to_2310_#_2	2558_to_2592_#_2	1340_to_1657_#_2	2731_to_2556_#_2	2733_to_2561_#_2	2582_to_2639_#_1	368_to_909_#_1	3046_to_21_#_1	2722_to_2544_#_1	2011_to_2019_#_1	3048_to_1224_#_1	2325_to_1312_#_1	2563_to_2835_#_1	2297_to_1261_#_1	2414_to_2425_#_1	1243_to_203_#_1	2246_to_2259_#_1	2561_to_2491_#_1	1366_to_1550_#_1	2539_to_2446_#_1	584_to_2258_#_1	1291_to_2247_#_1	2679_to_2919_#_1	2783_to_3018_#_1	2318_to_2495_#_1	2732_to_2318_#_1	2730_to_2779_#_1	2971_to_2983_#_1	1327_to_1243_#_1	2757_to_2518_#_1	2569_to_2642_#_1	338_to_920_#_1	2801_to_2480_#_1	2741_to_2558_#_1	1188_to_2734_#_1	2548_to_2564_#_1	2018_to_2201_#_1	2921_to_1244_#_1	3043_to_2557_#_1	2684_to_1201_#_1	2542_to_2419_#_1	2763_to_17_#_1	2562_to_2600_#_1	2390_to_2198_#_1	2325_to_1305_#_1	2651_to_2493_#_1	2624_to_2637_#_1	2561_to_2480_#_1	2305_to_2326_#_1	1274_to_2276_#_1	1305_to_1319_#_1	2719_to_2236_#_1	2309_to_2191_#_1	2269_to_1285_#_1	2710_to_2838_#_1	2547_to_2367_#_1	2948_to_2961_#_1	2733_to_1219_#_1	2732_to_2559_#_1	2767_to_2644_#_1	2704_to_2193_#_1	2741_to_2563_#_1	2276_to_1258_#_1	2762_to_1226_#_1	2727_to_284_#_1	2543_to_2602_#_1	2269_to_1269_#_1	2731_to_2681_#_1	2256_to_1210_#_1	2723_to_16_#_1	3106_to_2264_#_1	2760_to_1243_#_1	2514_to_2690_#_1	2325_to_1200_#_1	2375_to_2408_#_1	2585_to_2734_#_1	2548_to_2734_#_1	660_to_402_#_1	300_to_1100_#_1	2297_to_1249_#_1	2297_to_1242_#_1	301_to_1103_#_1	2570_to_2593_#_1	2900_to_2939_#_1	2679_to_2733_#_1	2515_to_2525_#_1	1350_to_2022_#_1	282_to_1214_#_1	1284_to_1336_#_1	2756_to_2767_#_1	2742_to_2319_#_1	2832_to_2978_#_1	2306_to_1223_#_1	2549_to_2643_#_1	3042_to_105_#_1	2409_to_1115_#_1	2831_to_2997_#_1	1635_to_2651_#_1	2760_to_2587_#_1	3051_to_2923_#_1	2940_to_2804_#_1	2821_to_2901_#_1	1282_to_2267_#_1	2724_to_2419_#_1	2706_to_2538_#_1	2723_to_2199_#_1	2310_to_1243_#_1	2308_to_2549_#_1	320_to_944_#_1	2887_to_2938_#_1	2585_to_18_#_1	2318_to_2224_#_1	2708_to_2525_#_1	2725_to_2733_#_1	1330_to_2665_#_1	2230_to_2277_#_1	2568_to_2604_#_1	2877_to_2920_#_1	438_to_909_#_1	342_to_1083_#_1	202_to_2744_#_1	2335_to_189_#_1	2319_to_2236_#_1	2834_to_2984_#_1	1304_to_1922_#_1	3042_to_2737_#_1	2822_to_2903_#_1	2757_to_2418_#_1	2510_to_2725_#_1	1152_to_1181_#_1	2582_to_2645_#_1	2297_to_1310_#_1	2808_to_2822_#_1	2985_to_2992_#_1	2556_to_2563_#_1	2141_to_2153_#_1	2043_to_2523_#_1	2885_to_2937_#_1	2539_to_2552_#_1	2547_to_2199_#_1	2723_to_2518_#_1	2859_to_2938_#_1	2544_to_2674_#_1	2258_to_3008_#_1	1283_to_2199_#_1	2644_to_2481_#_1	2568_to_2415_#_1	2993_to_2556_#_1	1151_to_1174_#_1	2970_to_2978_#_1	2512_to_2644_#_1	2304_to_1305_#_1	2825_to_2996_#_1	2825_to_2999_#_1	2758_to_2503_#_1	2745_to_2561_#_1	1265_to_2226_#_1	2536_to_2333_#_1	2043_to_2194_#_1	2318_to_1319_#_1	1292_to_2199_#_1	2940_to_2303_#_1	2586_to_2644_#_1	2778_to_3016_#_1	2556_to_2372_#_1	2707_to_2525_#_1	2751_to_2562_#_1	2746_to_2570_#_1	2650_to_2682_#_1	3087_to_2327_#_1	2755_to_2512_#_1	2730_to_2306_#_1	2583_to_2645_#_1	2758_to_17_#_1	1137_to_1192_#_1	2820_to_2996_#_1	2512_to_2746_#_1	2776_to_3022_#_1	1308_to_1210_#_1	2612_to_2623_#_1	3087_to_2307_#_1	2820_to_3004_#_1	2734_to_1212_#_1	2327_to_1245_#_1	2737_to_2548_#_1	2732_to_2569_#_1	2746_to_2419_#_1	2541_to_2326_#_1	811_to_896_#_1	1319_to_1160_#_1	2596_to_2641_#_1	2874_to_2976_#_1	2497_to_2514_#_1	2560_to_2419_#_1	2236_to_1199_#_1	3048_to_2800_#_1	309_to_1000_#_1	2468_to_1261_#_1	2303_to_2192_#_1	1350_to_2192_#_1	1138_to_255_#_1	2814_to_2724_#_1	2010_to_2235_#_1	2817_to_2824_#_1	2233_to_2227_#_1	2940_to_2557_#_1	2687_to_1295_#_1	2525_to_2735_#_1	2816_to_2479_#_1	3049_to_2877_#_1	2741_to_2286_#_1	1166_to_2977_#_1	2542_to_2562_#_1	2556_to_2480_#_1	2726_to_2504_#_1	2822_to_2534_#_1	2887_to_2734_#_1	2648_to_2658_#_1	2678_to_2733_#_1	202_to_2748_#_1	3087_to_2958_#_1	2842_to_2977_#_1	2380_to_2402_#_1	2573_to_2731_#_1	2525_to_1243_#_1	2610_to_2777_#_1	2298_to_1225_#_1	2583_to_2482_#_1	2682_to_2562_#_1	2814_to_2991_#_1	2435_to_2454_#_1	1329_to_2492_#_1	313_to_1103_#_1	2584_to_2628_#_1	2815_to_2548_#_1	2643_to_2326_#_1	2875_to_2938_#_1	2782_to_2796_#_1	2503_to_2513_#_1	2557_to_2432_#_1	2706_to_1232_#_1	2302_to_2199_#_1	2723_to_2466_#_1	2383_to_2199_#_1	2316_to_1243_#_1	2318_to_2327_#_1	2014_to_2236_#_1	110_to_16_#_1	3048_to_2557_#_1	1136_to_1203_#_1	2740_to_2644_#_1	2972_to_2982_#_1	2811_to_3001_#_1	2310_to_2166_#_1	2303_to_1243_#_1	2370_to_1242_#_1	317_to_1091_#_1	3024_to_2791_#_1	2781_to_2556_#_1	2918_to_2925_#_1	2547_to_2643_#_1	984_to_1000_#_1	1340_to_2205_#_1	1322_to_2233_#_1	2873_to_2928_#_1	2747_to_1244_#_1	2873_to_2923_#_1	229_to_57_#_1	2421_to_2457_#_1	2641_to_1261_#_1	2822_to_3002_#_1	2913_to_2927_#_1	2862_to_2945_#_1	2555_to_2304_#_1	1287_to_1887_#_1	2876_to_2883_#_1	2876_to_2887_#_1	2886_to_2758_#_1	2558_to_1309_#_1	2818_to_2552_#_1	2731_to_2746_#_1	2504_to_17_#_1	3086_to_1243_#_1	2494_to_2369_#_1	1239_to_2323_#_1	2038_to_2237_#_1	84_to_16_#_1	3023_to_20_#_1	2734_to_2410_#_1	2546_to_2560_#_1	1139_to_1211_#_1	1244_to_2311_#_1	2819_to_3000_#_1	2420_to_1214_#_1	2270_to_1318_#_1	2307_to_1244_#_1	1305_to_1199_#_1	939_to_1102_#_1	2886_to_2925_#_1	2686_to_2405_#_1	2681_to_2548_#_1	2795_to_2372_#_1	2865_to_2887_#_1	2831_to_2873_#_1	1634_to_2198_#_1	2827_to_2996_#_1	2827_to_2997_#_1	2276_to_1320_#_1	2300_to_2199_#_1	2203_to_2220_#_1	1309_to_2532_#_1	309_to_940_#_1	3086_to_2909_#_1	2305_to_203_#_1	2746_to_2327_#_1	46_to_1319_#_1	2579_to_2647_#_1	1286_to_2205_#_1	2520_to_3013_#_1	260_to_24_#_1	2555_to_2440_#_1	1259_to_2709_#_1	2589_to_2645_#_1	1326_to_2199_#_1	2746_to_1215_#_1	2326_to_2237_#_1	1230_to_2728_#_1	2542_to_2199_#_1	1262_to_2259_#_1	2860_to_2868_#_1	2479_to_1198_#_1	1188_to_202_#_1	357_to_913_#_1	2733_to_2406_#_1	2814_to_2503_#_1	2578_to_2585_#_1	2739_to_2499_#_1	2042_to_2049_#_1	2824_to_2956_#_1	370_to_2246_#_1	1291_to_2205_#_1	1208_to_189_#_1	2928_to_2961_#_1	2305_to_1261_#_1	2821_to_2984_#_1	2724_to_2491_#_1	2892_to_2305_#_1	1223_to_2740_#_1	636_to_420_#_1	2861_to_2898_#_1	1304_to_2460_#_1	2786_to_2833_#_1	2724_to_2543_#_1	2859_to_2923_#_1	2833_to_2960_#_1	2781_to_3022_#_1	2330_to_2199_#_1	1290_to_1209_#_1	2418_to_2515_#_1	2818_to_2938_#_1	2706_to_2559_#_1	2853_to_2863_#_1	1242_to_2310_#_1	2562_to_2420_#_1	2319_to_2463_#_1	319_to_940_#_1	1968_to_1998_#_1	2725_to_2538_#_1	2402_to_2236_#_1	2758_to_2513_#_1	3026_to_2889_#_1	3048_to_2377_#_1	2325_to_2232_#_1	2823_to_2976_#_1	2542_to_2678_#_1	1355_to_2223_#_1	305_to_1101_#_1	2022_to_2200_#_1	2479_to_1214_#_1	2817_to_2543_#_1	2881_to_2969_#_1	2783_to_2539_#_1	2325_to_2235_#_1	2859_to_2943_#_1	648_to_2126_#_1	2312_to_2517_#_1	2889_to_2999_#_1	2549_to_2326_#_1	3066_to_2544_#_1	2854_to_2981_#_1	1318_to_2200_#_1	1314_to_1326_#_1	2803_to_3008_#_1	842_to_1181_#_1	2826_to_2981_#_1	3046_to_2800_#_1	2551_to_2563_#_1	2569_to_2638_#_1	2781_to_2938_#_1	2866_to_2878_#_1	2202_to_2502_#_1	370_to_896_#_1	2568_to_2617_#_1	111_to_13_#_1	3106_to_2_#_1	2939_to_2479_#_1	2514_to_2734_#_1	2981_to_2725_#_1	1304_to_1188_#_1	2235_to_1304_#_1	2306_to_1188_#_1	2546_to_2687_#_1	2859_to_2950_#_1	3086_to_2492_#_1	2813_to_2725_#_1	2521_to_2300_#_1	2558_to_2581_#_1	2305_to_2196_#_1	2305_to_2193_#_1	2370_to_2479_#_1	2569_to_2620_#_1	2643_to_2733_#_1	2848_to_2940_#_1	821_to_868_#_1	2787_to_1166_#_1	2722_to_2557_#_1	111_to_22_#_1	78_to_105_#_1	2724_to_2688_#_1	2325_to_2217_#_1	2724_to_2199_#_1	2940_to_2298_#_1	2905_to_2505_#_1	2556_to_2268_#_1	2746_to_1262_#_1	2733_to_2296_#_1	1273_to_2252_#_1	2781_to_2788_#_1	1211_to_203_#_1	2704_to_2713_#_1	647_to_2125_#_1	3086_to_2986_#_1	2732_to_2306_#_1	2876_to_2923_#_1	2876_to_2922_#_1	2724_to_2517_#_1	2731_to_2557_#_1	2309_to_2516_#_1	2536_to_2551_#_1	
@EndofLibrary
@NewLibrary: NC_004146.1_FHV_RNA1.seq_to_NC_004144_FHV_RNA2.seq
1241_to_1205_#_73	1243_to_1209_#_56	1240_to_1210_#_49	1242_to_1195_#_36	1309_to_1193_#_15	1242_to_1137_#_12	2559_to_90_#_11	1242_to_1210_#_11	2513_to_1013_#_9	1241_to_1208_#_9	3107_to_1_#_8	1242_to_33_#_8	937_to_34_#_8	2326_to_1222_#_8	2554_to_1208_#_7	2939_to_32_#_7	1243_to_1252_#_4	1242_to_1228_#_4	1242_to_1190_#_4	1242_to_1175_#_4	1241_to_1238_#_4	2325_to_1009_#_4	1284_to_1219_#_3	3107_to_1225_#_3	2782_to_1205_#_3	2325_to_1245_#_2	2548_to_1209_#_2	1243_to_1231_#_2	1234_to_1206_#_2	3086_to_11_#_2	1242_to_1253_#_2	1242_to_1250_#_2	3106_to_924_#_2	1242_to_1207_#_1	3110_to_1258_#_1	2746_to_1254_#_1	3107_to_1281_#_1	1242_to_1229_#_1	2334_to_1174_#_1	1283_to_1173_#_1	1242_to_1197_#_1	3107_to_1299_#_1	
@EndofLibrary
@NewLibrary: NC_004144_FHV_RNA2.seq_to_NC_004144_FHV_RNA2.seq
249_to_517_#_4620	1086_to_1175_#_4228	247_to_257_#_2239	734_to_1233_#_1152	727_to_1229_#_1097	726_to_1231_#_536	1376_to_100_#_283	730_to_1229_#_243	729_to_1229_#_209	1086_to_1176_#_167	738_to_1219_#_152	249_to_520_#_151	491_to_1171_#_117	786_to_1215_#_91	740_to_1219_#_87	1085_to_1176_#_59	227_to_525_#_52	731_to_1231_#_50	248_to_517_#_45	222_to_519_#_38	249_to_519_#_35	1401_to_4_#_28	836_to_852_#_27	503_to_1184_#_26	756_to_1201_#_26	725_to_1228_#_25	248_to_513_#_24	1022_to_1193_#_23	728_to_1231_#_22	730_to_1219_#_22	1136_to_1145_#_20	746_to_18_#_20	353_to_34_#_20	849_to_726_#_19	667_to_456_#_19	467_to_229_#_18	667_to_32_#_18	797_to_59_#_17	250_to_517_#_17	730_to_1227_#_16	1106_to_1156_#_16	118_to_152_#_16	797_to_985_#_15	738_to_1222_#_15	1335_to_1246_#_14	1000_to_1219_#_14	155_to_1378_#_14	730_to_1222_#_14	1344_to_1234_#_13	272_to_31_#_13	796_to_886_#_13	250_to_513_#_13	1062_to_1173_#_12	358_to_494_#_12	1022_to_1191_#_12	1106_to_1159_#_12	682_to_34_#_12	722_to_1218_#_12	1334_to_1253_#_12	259_to_33_#_11	730_to_1224_#_11	1113_to_1120_#_11	753_to_1211_#_11	999_to_1214_#_11	1327_to_1252_#_11	1096_to_1137_#_10	420_to_33_#_10	916_to_957_#_10	1082_to_1174_#_10	797_to_18_#_10	452_to_34_#_10	1022_to_1188_#_10	374_to_468_#_10	977_to_18_#_9	249_to_513_#_9	1097_to_1119_#_9	727_to_1236_#_9	1024_to_1190_#_9	1400_to_1_#_9	1144_to_1012_#_9	737_to_1217_#_9	734_to_1227_#_8	607_to_80_#_8	901_to_928_#_8	419_to_17_#_8	1095_to_1117_#_8	1017_to_1198_#_8	222_to_33_#_8	786_to_1001_#_7	371_to_249_#_7	328_to_32_#_7	1278_to_1308_#_7	736_to_1219_#_7	1032_to_1049_#_7	1079_to_1172_#_7	418_to_274_#_7	1110_to_1119_#_7	1386_to_1073_#_7	1021_to_1176_#_7	223_to_521_#_7	1074_to_1183_#_7	730_to_1228_#_6	531_to_131_#_6	1079_to_1165_#_6	465_to_219_#_6	1384_to_1010_#_6	1382_to_1208_#_6	1025_to_1179_#_6	826_to_629_#_6	725_to_1236_#_6	1086_to_1174_#_6	1327_to_1116_#_6	176_to_34_#_6	779_to_294_#_6	786_to_1222_#_6	747_to_1010_#_6	758_to_670_#_6	1016_to_1195_#_6	1255_to_1247_#_6	841_to_467_#_6	358_to_530_#_6	1095_to_1156_#_6	1074_to_1181_#_6	248_to_22_#_5	718_to_1236_#_5	1328_to_1228_#_5	911_to_918_#_5	250_to_260_#_5	1095_to_1162_#_5	1108_to_1149_#_5	151_to_1279_#_5	1326_to_959_#_5	155_to_967_#_5	375_to_251_#_5	851_to_743_#_5	441_to_466_#_5	1279_to_1296_#_5	231_to_514_#_4	252_to_37_#_4	256_to_35_#_4	1022_to_1190_#_4	728_to_1233_#_4	1382_to_1206_#_4	796_to_32_#_4	223_to_60_#_4	361_to_508_#_4	247_to_515_#_4	246_to_255_#_4	1399_to_1189_#_4	434_to_33_#_4	802_to_1217_#_4	293_to_321_#_4	275_to_19_#_4	152_to_1331_#_4	727_to_1227_#_4	729_to_1228_#_4	757_to_145_#_4	738_to_1223_#_4	155_to_1295_#_4	282_to_475_#_4	391_to_425_#_3	1135_to_1146_#_3	457_to_358_#_3	1343_to_1208_#_3	741_to_1219_#_3	1022_to_1192_#_3	428_to_252_#_3	194_to_201_#_3	1326_to_1175_#_3	786_to_1208_#_3	1331_to_1214_#_3	1203_to_33_#_3	1377_to_1215_#_3	221_to_33_#_3	138_to_154_#_3	1106_to_1150_#_3	1054_to_904_#_3	1111_to_1145_#_3	1329_to_1206_#_3	225_to_521_#_3	1330_to_34_#_3	1332_to_1247_#_3	378_to_469_#_3	534_to_76_#_3	616_to_32_#_3	424_to_228_#_3	841_to_1233_#_3	607_to_103_#_3	663_to_33_#_3	1364_to_1174_#_3	1382_to_1225_#_3	154_to_38_#_3	804_to_980_#_3	739_to_1217_#_3	738_to_1226_#_3	152_to_1175_#_3	468_to_484_#_3	1061_to_1190_#_3	247_to_344_#_2	360_to_32_#_2	249_to_516_#_2	1399_to_1217_#_2	425_to_34_#_2	1135_to_1143_#_2	1007_to_627_#_2	1399_to_1_#_2	1331_to_1240_#_2	725_to_1237_#_2	1085_to_1172_#_2	379_to_105_#_2	275_to_33_#_2	443_to_366_#_2	253_to_348_#_2	1197_to_996_#_2	877_to_1215_#_2	877_to_972_#_2	1082_to_1178_#_2	249_to_507_#_2	680_to_1205_#_2	377_to_469_#_2	1084_to_867_#_2	1333_to_1260_#_2	816_to_1233_#_2	1294_to_1115_#_2	1012_to_1153_#_2	406_to_1175_#_2	730_to_1236_#_2	805_to_968_#_2	1266_to_1237_#_2	1085_to_1188_#_2	843_to_1202_#_2	258_to_75_#_2	1372_to_1014_#_2	456_to_201_#_2	1328_to_1207_#_2	723_to_1218_#_2	787_to_998_#_2	51_to_65_#_2	1377_to_1295_#_2	372_to_131_#_2	1109_to_1152_#_2	1174_to_33_#_2	1003_to_1198_#_2	1376_to_1206_#_2	112_to_1145_#_2	912_to_920_#_2	1344_to_1261_#_2	378_to_254_#_2	223_to_523_#_2	177_to_33_#_2	1371_to_1198_#_2	1095_to_1159_#_2	1204_to_1214_#_2	1328_to_1174_#_1	912_to_979_#_1	1330_to_1248_#_1	390_to_225_#_1	453_to_362_#_1	586_to_33_#_1	1085_to_1174_#_1	1087_to_1175_#_1	729_to_1252_#_1	1331_to_1209_#_1	1342_to_1206_#_1	902_to_918_#_1	1381_to_1242_#_1	242_to_525_#_1	562_to_98_#_1	726_to_1219_#_1	1329_to_1252_#_1	1021_to_1193_#_1	1136_to_1039_#_1	377_to_484_#_1	655_to_323_#_1	728_to_1116_#_1	1012_to_1165_#_1	204_to_628_#_1	246_to_34_#_1	457_to_367_#_1	1095_to_1165_#_1	728_to_1235_#_1	728_to_1230_#_1	426_to_232_#_1	627_to_33_#_1	1114_to_1146_#_1	1384_to_1200_#_1	360_to_235_#_1	1087_to_1168_#_1	424_to_230_#_1	828_to_862_#_1	1006_to_1208_#_1	729_to_1231_#_1	1080_to_1178_#_1	1329_to_1245_#_1	1329_to_1240_#_1	457_to_33_#_1	670_to_457_#_1	440_to_358_#_1	376_to_469_#_1	390_to_192_#_1	247_to_517_#_1	668_to_1327_#_1	442_to_361_#_1	1380_to_692_#_1	804_to_811_#_1	728_to_1229_#_1	728_to_1222_#_1	1003_to_1207_#_1	1329_to_1207_#_1	1344_to_1117_#_1	757_to_1193_#_1	352_to_20_#_1	376_to_251_#_1	1331_to_360_#_1	727_to_1219_#_1	422_to_33_#_1	829_to_854_#_1	1326_to_1164_#_1	850_to_32_#_1	1092_to_1172_#_1	1093_to_1100_#_1	722_to_1252_#_1	421_to_33_#_1	1334_to_1216_#_1	357_to_17_#_1	1398_to_2_#_1	1375_to_1206_#_1	1023_to_1185_#_1	1380_to_1208_#_1	1227_to_6_#_1	1329_to_1341_#_1	152_to_1164_#_1	1329_to_799_#_1	1326_to_1209_#_1	1009_to_1206_#_1	797_to_1208_#_1	1371_to_1241_#_1	175_to_18_#_1	388_to_402_#_1	806_to_946_#_1	441_to_358_#_1	1244_to_1062_#_1	798_to_681_#_1	1083_to_1169_#_1	132_to_160_#_1	733_to_1225_#_1	901_to_914_#_1	715_to_1241_#_1	152_to_1375_#_1	1328_to_1317_#_1	1145_to_33_#_1	
@EndofLibrary
@NewLibrary: NC_004144_FHV_RNA2.seq_to_NC_004146.1_FHV_RNA1.seq
1400_to_2720_#_227	1394_to_2721_#_19	248_to_2732_#_17	1366_to_2719_#_10	1400_to_2721_#_9	1106_to_2018_#_9	1347_to_2720_#_9	123_to_2_#_8	1400_to_2833_#_7	1401_to_2720_#_5	850_to_2758_#_5	1396_to_2719_#_4	1096_to_2719_#_3	368_to_2964_#_2	1147_to_2719_#_2	1029_to_2721_#_1	1259_to_2807_#_1	674_to_2982_#_1	153_to_2728_#_1	
@EndofLibrary
