# Supplementary material for: Parallel ClickSeq and Nanopore sequencing elucidates the rapid evolution of defective-interfering RNAs in Flock House virus
Source: PLoS Pathog. 2017 May 5;13(5):e1006365. doi: 10.1371/journal.ppat.1006365 (PMC5435362; doi:10.1371/journal.ppat.1006365)
Supplement: S1 Datafile — Each passage in each replicate as well as the inoculum is shown. Output format, as described in Routh et al. [32], is given as “DonorCoord_to_AcceptorCoord_#_Counts”. This is the raw data used to populate Table 1and S1 Table. (ZIP) [file ppat.1006365.s009.zip › Supplementary_DataFile1_ClickSeq_Recs/P9R2_Virus_Recombination_Results.txt]

@NewLibrary: NC_004146.1_FHV_RNA1.seq_to_NC_004146.1_FHV_RNA1.seq
313_to_941_#_36749	2629_to_2644_#_36332	2545_to_2685_#_24858	342_to_1083_#_24754	1245_to_2514_#_18430	1242_to_2301_#_17211	2552_to_2572_#_16550	2513_to_21_#_15909	319_to_941_#_12905	1260_to_2278_#_12119	1257_to_2277_#_11041	1241_to_2325_#_9561	308_to_951_#_9028	2727_to_2734_#_8456	1260_to_2266_#_8038	318_to_1015_#_7834	318_to_1102_#_6845	1340_to_2277_#_6006	311_to_1104_#_5559	2524_to_2709_#_5469	317_to_1091_#_4611	1135_to_1190_#_4375	389_to_909_#_3770	310_to_1095_#_3581	1261_to_2270_#_3409	1242_to_2311_#_2882	300_to_1102_#_2797	312_to_1102_#_2467	1243_to_2309_#_2438	305_to_940_#_2191	318_to_1090_#_2172	1225_to_2747_#_2166	1302_to_2164_#_2117	2536_to_2682_#_2105	1139_to_1192_#_2013	1383_to_2239_#_1854	378_to_895_#_1669	1302_to_1951_#_1653	282_to_1210_#_1649	2512_to_2716_#_1580	355_to_896_#_1395	1129_to_1196_#_1126	301_to_1100_#_956	370_to_896_#_912	309_to_1090_#_875	202_to_2748_#_845	1232_to_2301_#_799	1268_to_2277_#_793	2576_to_2643_#_711	302_to_1099_#_636	1288_to_2219_#_600	2389_to_2396_#_589	1241_to_2709_#_582	395_to_894_#_581	1139_to_1196_#_576	302_to_1102_#_575	2862_to_2888_#_541	2597_to_2633_#_490	1257_to_2275_#_451	2020_to_2219_#_424	310_to_1217_#_423	1245_to_2310_#_407	1243_to_2299_#_405	310_to_959_#_395	2574_to_2655_#_363	331_to_922_#_354	2629_to_2746_#_349	2516_to_2713_#_348	318_to_1048_#_336	1289_to_1968_#_324	320_to_1092_#_321	1241_to_2298_#_318	405_to_895_#_316	2513_to_2712_#_305	2722_to_2732_#_303	2513_to_2708_#_288	2527_to_2540_#_268	1283_to_2271_#_266	1284_to_2185_#_249	1262_to_2259_#_245	2511_to_2741_#_242	312_to_1094_#_225	300_to_1090_#_219	2513_to_2716_#_216	1302_to_1924_#_213	1356_to_2236_#_210	2643_to_2733_#_208	420_to_869_#_193	1305_to_2260_#_189	2551_to_2648_#_188	1309_to_2186_#_186	294_to_2712_#_186	2729_to_2740_#_184	2585_to_2644_#_183	2502_to_2741_#_179	2726_to_2743_#_179	2724_to_2733_#_177	1291_to_1967_#_174	309_to_940_#_164	318_to_944_#_157	1308_to_1942_#_157	2516_to_2717_#_153	2643_to_2686_#_149	1341_to_2236_#_145	2547_to_2725_#_144	304_to_1100_#_142	2376_to_2407_#_141	1262_to_2265_#_132	316_to_958_#_132	2598_to_2647_#_127	2518_to_2742_#_125	3107_to_1_#_125	2505_to_2730_#_123	334_to_920_#_121	2524_to_2698_#_121	2505_to_2724_#_120	294_to_1108_#_107	1312_to_1919_#_106	318_to_958_#_105	1241_to_2305_#_104	339_to_917_#_99	1276_to_2270_#_99	2575_to_2652_#_98	2548_to_2760_#_97	2575_to_2649_#_97	2502_to_2733_#_96	1231_to_2310_#_95	2887_to_2899_#_94	2619_to_2744_#_94	2585_to_2645_#_93	2714_to_2734_#_93	2261_to_2270_#_92	318_to_952_#_88	2838_to_2876_#_86	2569_to_2645_#_85	309_to_1117_#_85	2539_to_2552_#_85	1281_to_15_#_85	2725_to_2747_#_84	1262_to_2277_#_84	2554_to_2720_#_83	2524_to_2708_#_82	2630_to_2644_#_78	2521_to_2708_#_73	1225_to_2743_#_72	1278_to_2235_#_72	305_to_1102_#_71	2627_to_2739_#_69	2515_to_2714_#_68	2628_to_2644_#_66	2584_to_2651_#_66	2523_to_2741_#_66	2511_to_2717_#_65	309_to_945_#_64	1309_to_1925_#_64	1288_to_2246_#_64	2524_to_2716_#_64	2529_to_2701_#_64	1320_to_1975_#_63	1305_to_1948_#_63	2724_to_2557_#_63	2645_to_2653_#_61	2724_to_1219_#_60	1239_to_2323_#_59	2547_to_2746_#_58	2733_to_2512_#_58	2512_to_2720_#_58	2510_to_2725_#_56	2519_to_2727_#_55	287_to_1114_#_55	314_to_942_#_54	2041_to_2258_#_53	2862_to_2875_#_52	1298_to_1932_#_52	2512_to_2714_#_52	2708_to_2726_#_51	2829_to_2886_#_51	2555_to_2732_#_50	1243_to_2306_#_50	2510_to_2717_#_50	1242_to_2734_#_49	2876_to_2888_#_49	2724_to_2505_#_48	2733_to_2746_#_48	2521_to_2698_#_47	2514_to_2734_#_47	2548_to_2645_#_46	2724_to_2735_#_46	2519_to_2800_#_46	2619_to_2734_#_46	2597_to_2648_#_45	2829_to_2885_#_45	2618_to_2788_#_45	312_to_1093_#_45	2535_to_2737_#_44	2727_to_1183_#_44	1293_to_2275_#_44	2984_to_2993_#_44	2834_to_2945_#_43	303_to_970_#_43	2527_to_2709_#_43	2602_to_2645_#_43	312_to_952_#_43	2644_to_2735_#_43	2905_to_2318_#_43	2540_to_2409_#_43	310_to_1097_#_43	2843_to_2858_#_43	2875_to_2898_#_43	1038_to_1060_#_42	2723_to_2559_#_42	2643_to_2679_#_42	2537_to_2733_#_42	326_to_1094_#_42	2537_to_2726_#_42	3107_to_2282_#_41	1268_to_2280_#_41	1288_to_2270_#_41	2746_to_2327_#_41	2513_to_2703_#_41	2499_to_2725_#_41	2559_to_2772_#_40	1262_to_2280_#_40	2822_to_2895_#_40	2861_to_2886_#_40	1304_to_2268_#_40	312_to_958_#_39	2601_to_2619_#_39	2686_to_2562_#_38	2526_to_2703_#_38	2501_to_2734_#_38	2642_to_2682_#_37	2502_to_2732_#_37	1329_to_1903_#_37	2643_to_2815_#_37	2972_to_2981_#_37	313_to_965_#_37	343_to_1084_#_37	2643_to_2746_#_37	2506_to_2719_#_37	2587_to_2648_#_36	1244_to_2331_#_36	2733_to_2481_#_36	1232_to_2649_#_36	1238_to_2708_#_36	2707_to_2548_#_36	1257_to_2284_#_36	280_to_1214_#_36	337_to_1226_#_36	983_to_1049_#_36	2825_to_2644_#_36	2555_to_2700_#_36	2539_to_2679_#_35	1198_to_2284_#_35	2681_to_2492_#_35	2858_to_2886_#_35	2643_to_2725_#_34	1304_to_1926_#_34	1313_to_2277_#_34	2734_to_2549_#_33	2503_to_2727_#_33	2713_to_2725_#_33	2524_to_2703_#_33	2523_to_2699_#_33	2544_to_2557_#_33	3086_to_2906_#_33	420_to_916_#_33	2491_to_2301_#_32	2507_to_2725_#_32	2548_to_2728_#_32	2871_to_2887_#_32	2724_to_2548_#_32	2644_to_2688_#_31	1241_to_2331_#_31	2506_to_2722_#_31	1136_to_1194_#_31	1351_to_2222_#_31	2511_to_2734_#_31	3086_to_2783_#_30	2548_to_2748_#_30	2504_to_2717_#_30	1302_to_1900_#_30	2725_to_2327_#_30	1288_to_1969_#_30	2511_to_2739_#_30	2514_to_2715_#_29	2381_to_2405_#_29	2539_to_2686_#_29	2547_to_2599_#_29	2585_to_2481_#_28	2430_to_1_#_28	2724_to_2419_#_28	332_to_1083_#_28	2326_to_1190_#_28	812_to_393_#_28	2620_to_2729_#_27	2520_to_2787_#_27	311_to_939_#_27	2724_to_1195_#_27	2542_to_2326_#_27	2141_to_2153_#_27	2867_to_2887_#_27	2732_to_2559_#_27	2861_to_2876_#_27	3042_to_2328_#_27	2724_to_2561_#_27	2514_to_2718_#_26	1187_to_2727_#_26	1298_to_2269_#_26	982_to_1087_#_26	2542_to_2747_#_26	304_to_941_#_26	2857_to_2944_#_26	2441_to_21_#_26	1231_to_2727_#_26	2531_to_2734_#_26	2578_to_2651_#_26	3084_to_2680_#_26	1262_to_2253_#_26	434_to_2301_#_26	368_to_909_#_25	2202_to_2257_#_25	2732_to_2746_#_25	2558_to_2733_#_25	2538_to_2733_#_25	1696_to_2704_#_25	2382_to_2402_#_25	1238_to_2324_#_25	1045_to_1059_#_25	2562_to_2726_#_25	2772_to_2327_#_25	2547_to_2708_#_25	2733_to_2741_#_24	2506_to_2725_#_24	1269_to_2278_#_24	347_to_910_#_24	2584_to_2662_#_24	3025_to_203_#_24	2491_to_2799_#_24	58_to_2373_#_24	2506_to_2651_#_24	2556_to_2818_#_24	2855_to_2945_#_24	316_to_940_#_24	1191_to_1046_#_23	2566_to_2602_#_23	1137_to_1192_#_23	313_to_940_#_23	1274_to_2268_#_22	2732_to_2742_#_22	2574_to_2650_#_22	2646_to_2689_#_22	2502_to_2687_#_22	2733_to_2557_#_22	332_to_921_#_22	2687_to_2706_#_22	2886_to_2326_#_22	2723_to_2730_#_22	1308_to_1948_#_22	2502_to_2718_#_22	2621_to_1182_#_22	2623_to_2734_#_21	2500_to_2725_#_21	2558_to_2419_#_21	1138_to_2721_#_21	2525_to_2724_#_21	811_to_896_#_21	2381_to_2395_#_21	2818_to_2563_#_21	2542_to_2734_#_21	2510_to_23_#_21	310_to_1085_#_21	309_to_973_#_21	1058_to_2639_#_21	305_to_948_#_21	304_to_2655_#_21	2408_to_2549_#_21	2581_to_2651_#_20	2585_to_2641_#_20	2498_to_2730_#_20	2826_to_2834_#_20	2547_to_2783_#_20	2590_to_2480_#_20	309_to_964_#_20	1282_to_1994_#_20	2686_to_2326_#_20	1354_to_2267_#_20	2559_to_2481_#_20	2622_to_2687_#_19	2783_to_2818_#_19	2726_to_2737_#_19	1258_to_2276_#_19	3041_to_2373_#_19	2509_to_2688_#_19	2504_to_2722_#_19	2494_to_2733_#_19	2906_to_1209_#_19	2513_to_2692_#_19	2871_to_2886_#_19	2540_to_2685_#_19	2644_to_2549_#_19	2307_to_2326_#_19	2524_to_2710_#_19	2833_to_2981_#_19	2631_to_2646_#_18	2504_to_2734_#_18	2490_to_2725_#_18	301_to_1101_#_18	2503_to_2720_#_18	2747_to_2561_#_18	2817_to_2492_#_18	2558_to_2673_#_18	1142_to_1192_#_18	2547_to_2326_#_18	2597_to_2327_#_18	1242_to_2719_#_18	316_to_1105_#_18	2656_to_2690_#_18	2724_to_2543_#_18	2765_to_2557_#_18	2490_to_2384_#_18	1213_to_70_#_17	2863_to_2881_#_17	2584_to_2642_#_17	2585_to_2733_#_17	2643_to_2741_#_17	2724_to_2731_#_17	2573_to_2648_#_17	2625_to_2731_#_17	2558_to_2415_#_17	2818_to_2726_#_17	1245_to_2513_#_17	2738_to_1201_#_17	1136_to_1195_#_17	341_to_1081_#_17	2580_to_2588_#_17	2545_to_2739_#_17	1285_to_2264_#_17	1059_to_2735_#_17	1209_to_1216_#_16	2673_to_2590_#_16	578_to_777_#_16	2548_to_2735_#_16	2008_to_2277_#_16	2513_to_2710_#_16	2745_to_2561_#_16	2734_to_2749_#_16	2596_to_2644_#_16	2742_to_1150_#_16	2867_to_2893_#_16	2762_to_2516_#_16	2555_to_2326_#_16	2513_to_2707_#_16	1207_to_2306_#_16	2590_to_2651_#_15	1225_to_2737_#_15	340_to_1081_#_15	336_to_1091_#_15	1258_to_2264_#_15	2527_to_2732_#_15	2510_to_2716_#_15	2327_to_1209_#_15	2643_to_2681_#_15	2517_to_2694_#_15	2877_to_2895_#_15	3087_to_2726_#_15	2524_to_2707_#_15	2304_to_2724_#_15	1199_to_2327_#_14	2631_to_2644_#_14	2536_to_2561_#_14	2643_to_2700_#_14	2385_to_2402_#_14	2555_to_2771_#_14	310_to_1096_#_14	2512_to_26_#_14	2644_to_2724_#_14	2488_to_2726_#_14	1240_to_2299_#_14	2512_to_2707_#_14	2512_to_2717_#_14	2540_to_2734_#_14	2628_to_2650_#_13	2561_to_224_#_13	2643_to_2708_#_13	2557_to_1085_#_13	2198_to_2278_#_13	344_to_915_#_13	2479_to_2734_#_13	2629_to_2725_#_13	2551_to_2570_#_13	2723_to_2538_#_13	2542_to_2701_#_13	2732_to_2492_#_13	2542_to_2725_#_13	2733_to_2549_#_13	1256_to_2276_#_13	2306_to_2725_#_13	2980_to_2726_#_13	2558_to_2817_#_13	2300_to_1243_#_13	2575_to_2671_#_12	2737_to_2406_#_12	2585_to_2642_#_12	2543_to_2709_#_12	2746_to_2557_#_12	1258_to_2278_#_12	2585_to_2372_#_12	2755_to_2782_#_12	2560_to_2150_#_12	2203_to_2277_#_12	2886_to_1143_#_12	3049_to_2877_#_12	2601_to_2671_#_12	2524_to_2686_#_12	2020_to_2228_#_12	2833_to_2843_#_12	2382_to_2461_#_12	2973_to_2981_#_12	2510_to_2741_#_12	2818_to_2327_#_12	2826_to_2994_#_12	2722_to_2556_#_12	2861_to_2938_#_12	2575_to_2672_#_11	310_to_945_#_11	1238_to_2721_#_11	2584_to_2643_#_11	2627_to_2642_#_11	2630_to_2651_#_11	1199_to_1046_#_11	2325_to_1224_#_11	2596_to_2480_#_11	2745_to_2560_#_11	2630_to_2638_#_11	1282_to_2235_#_11	2844_to_2861_#_11	2512_to_2712_#_11	2559_to_2303_#_11	309_to_1097_#_11	2581_to_2630_#_11	1134_to_1191_#_11	1133_to_1188_#_10	993_to_1071_#_10	2684_to_2546_#_10	1244_to_2328_#_10	2515_to_2707_#_10	320_to_1094_#_10	1222_to_2727_#_10	2574_to_2671_#_10	951_to_958_#_10	1304_to_2166_#_10	2559_to_2572_#_10	2543_to_2712_#_10	2507_to_2735_#_10	344_to_910_#_10	318_to_1014_#_10	1289_to_2205_#_10	2562_to_2326_#_10	2549_to_2569_#_10	2554_to_2674_#_10	2505_to_2722_#_10	1241_to_2698_#_10	1195_to_1054_#_10	2872_to_2939_#_10	2819_to_3001_#_10	319_to_940_#_10	1261_to_2282_#_10	2512_to_2724_#_10	2758_to_2631_#_10	2718_to_2561_#_10	306_to_2736_#_10	2820_to_2945_#_9	2801_to_2480_#_9	2547_to_2372_#_9	2968_to_2741_#_9	2715_to_2737_#_9	2277_to_2435_#_9	2725_to_2563_#_9	2556_to_2720_#_9	1350_to_2191_#_9	313_to_1103_#_9	2758_to_2783_#_9	406_to_1903_#_9	2524_to_2699_#_9	1260_to_2265_#_9	2835_to_2889_#_9	2505_to_2728_#_9	2539_to_2742_#_9	1012_to_2906_#_9	2517_to_2738_#_9	1352_to_2259_#_8	3087_to_2742_#_8	894_to_915_#_8	2537_to_2725_#_8	2570_to_2727_#_8	2863_to_2944_#_8	2855_to_2326_#_8	2541_to_2690_#_8	1274_to_2265_#_8	1288_to_1981_#_8	2324_to_1242_#_8	2724_to_1073_#_8	2717_to_2561_#_8	2585_to_2419_#_8	1229_to_1074_#_8	1349_to_2170_#_8	2502_to_2749_#_8	2746_to_2562_#_8	2491_to_2372_#_8	2540_to_2560_#_8	2759_to_2645_#_8	2564_to_2586_#_8	319_to_1016_#_8	318_to_1051_#_8	2503_to_2698_#_8	2322_to_2196_#_8	2746_to_59_#_8	2440_to_2872_#_8	2681_to_1201_#_8	2719_to_2559_#_8	1141_to_2712_#_8	2738_to_2546_#_8	2550_to_2694_#_8	2859_to_2942_#_8	2569_to_2418_#_8	1245_to_2737_#_8	307_to_1064_#_8	3087_to_2646_#_8	2539_to_2726_#_8	3089_to_2882_#_8	3087_to_2819_#_7	2719_to_2733_#_7	2857_to_2942_#_7	2502_to_2723_#_7	2831_to_2986_#_7	301_to_1103_#_7	2537_to_2683_#_7	2516_to_2738_#_7	1241_to_2730_#_7	2818_to_2827_#_7	1268_to_2270_#_7	2892_to_2944_#_7	2588_to_2645_#_7	2747_to_2560_#_7	2544_to_2687_#_7	2544_to_2682_#_7	317_to_939_#_7	1243_to_2512_#_7	1053_to_2638_#_7	309_to_1101_#_7	2747_to_2549_#_7	2574_to_2647_#_7	2732_to_2562_#_7	2541_to_2643_#_7	2558_to_2686_#_7	335_to_1083_#_7	2524_to_2692_#_7	2724_to_2491_#_7	3089_to_2877_#_7	311_to_954_#_7	2708_to_1159_#_7	318_to_1089_#_7	2852_to_2948_#_7	1045_to_18_#_7	1152_to_956_#_7	2558_to_2949_#_7	2039_to_2192_#_7	2870_to_2563_#_7	2817_to_1210_#_7	1242_to_2303_#_7	2863_to_2981_#_7	2556_to_2416_#_7	2618_to_1105_#_7	2759_to_2518_#_7	1134_to_1195_#_7	1304_to_1955_#_6	2584_to_2405_#_6	2388_to_2399_#_6	2717_to_2737_#_6	1224_to_2299_#_6	2554_to_2574_#_6	1317_to_1164_#_6	2686_to_2738_#_6	2504_to_2731_#_6	2732_to_2741_#_6	318_to_1101_#_6	2724_to_2732_#_6	2725_to_2733_#_6	2521_to_2709_#_6	297_to_941_#_6	2862_to_2924_#_6	1283_to_2199_#_6	56_to_1113_#_6	2556_to_2725_#_6	2506_to_2684_#_6	2822_to_2534_#_6	2556_to_2734_#_6	2814_to_2999_#_6	2732_to_2725_#_6	2303_to_1243_#_6	3081_to_2762_#_6	2862_to_2941_#_6	312_to_1097_#_6	1242_to_17_#_6	1301_to_2163_#_6	2490_to_2372_#_6	2723_to_2479_#_6	1260_to_2277_#_6	2597_to_2368_#_6	2871_to_2879_#_6	2781_to_3022_#_6	2724_to_2372_#_6	2817_to_2549_#_6	2733_to_2562_#_6	1338_to_2275_#_6	2720_to_2742_#_6	2866_to_2889_#_6	3086_to_1201_#_6	2561_to_2445_#_6	2641_to_2734_#_6	1096_to_2492_#_6	2514_to_2719_#_5	1199_to_2326_#_5	2544_to_2326_#_5	2724_to_2503_#_5	2731_to_2542_#_5	1223_to_2520_#_5	2511_to_19_#_5	2869_to_2944_#_5	3045_to_2780_#_5	2863_to_2887_#_5	2681_to_2818_#_5	1148_to_1182_#_5	2758_to_2543_#_5	2724_to_2747_#_5	2798_to_3010_#_5	2620_to_2741_#_5	2863_to_2893_#_5	2523_to_2551_#_5	2801_to_2557_#_5	317_to_945_#_5	2724_to_1059_#_5	2756_to_2362_#_5	2541_to_2682_#_5	2708_to_2525_#_5	2539_to_2326_#_5	2573_to_2647_#_5	211_to_2921_#_5	2745_to_2557_#_5	2623_to_2645_#_5	2904_to_2944_#_5	2556_to_2392_#_5	2752_to_2898_#_5	2776_to_3022_#_5	2503_to_2712_#_5	2497_to_2643_#_5	1124_to_2326_#_5	2861_to_2943_#_5	2510_to_2714_#_5	2549_to_2688_#_5	389_to_910_#_5	2511_to_2689_#_5	3046_to_1137_#_5	2940_to_2725_#_5	316_to_1100_#_5	2982_to_2735_#_5	2561_to_2408_#_5	2329_to_2532_#_5	2531_to_2700_#_5	2721_to_2733_#_5	2730_to_1106_#_5	1208_to_2736_#_5	319_to_1103_#_5	2862_to_2894_#_5	2723_to_2736_#_5	1242_to_2300_#_5	294_to_2720_#_5	1241_to_1045_#_5	1243_to_1104_#_5	2407_to_2127_#_5	2643_to_1207_#_5	2733_to_2760_#_5	309_to_1093_#_5	2781_to_3017_#_4	1244_to_2303_#_4	2665_to_2701_#_4	2829_to_2982_#_4	2325_to_1125_#_4	2830_to_2982_#_4	3086_to_2985_#_4	1138_to_1188_#_4	1242_to_2327_#_4	2547_to_2419_#_4	2502_to_2746_#_4	2740_to_2557_#_4	2818_to_2632_#_4	58_to_2307_#_4	2521_to_2633_#_4	2723_to_2518_#_4	2591_to_2643_#_4	2829_to_2944_#_4	2562_to_2327_#_4	2820_to_3004_#_4	2816_to_2733_#_4	2831_to_2953_#_4	2527_to_2742_#_4	2738_to_2481_#_4	1158_to_1168_#_4	2569_to_2589_#_4	2852_to_2326_#_4	2782_to_3014_#_4	2409_to_2735_#_4	2539_to_2692_#_4	2861_to_1209_#_4	2505_to_2712_#_4	2681_to_2548_#_4	2861_to_2881_#_4	2803_to_3014_#_4	1416_to_1873_#_4	1718_to_1887_#_4	2826_to_2981_#_4	2876_to_2941_#_4	2876_to_2943_#_4	1226_to_2748_#_4	2559_to_201_#_4	1093_to_2747_#_4	295_to_1105_#_4	2490_to_2385_#_4	2758_to_2405_#_4	1247_to_2516_#_4	2686_to_2706_#_4	1198_to_1065_#_4	2514_to_2645_#_4	2723_to_2383_#_4	2007_to_2236_#_4	2587_to_2646_#_3	3086_to_2549_#_3	2817_to_2512_#_3	2709_to_2522_#_3	1287_to_2218_#_3	3086_to_2761_#_3	2530_to_2698_#_3	2516_to_2711_#_3	92_to_2788_#_3	2561_to_2222_#_3	2555_to_2723_#_3	2819_to_2462_#_3	2723_to_2419_#_3	2732_to_2326_#_3	2740_to_2480_#_3	2725_to_208_#_3	3086_to_2969_#_3	2748_to_2562_#_3	1275_to_2248_#_3	2751_to_2556_#_3	301_to_1106_#_3	2547_to_2557_#_3	2366_to_1207_#_3	2511_to_2687_#_3	2873_to_2941_#_3	1317_to_2236_#_3	2760_to_2906_#_3	2503_to_2723_#_3	2707_to_2545_#_3	2834_to_2983_#_3	2801_to_3010_#_3	2551_to_2596_#_3	2737_to_2478_#_3	2548_to_2384_#_3	1207_to_2733_#_3	2643_to_2306_#_3	2548_to_2416_#_3	1134_to_1210_#_3	2504_to_2419_#_3	2423_to_944_#_3	2778_to_3019_#_3	1340_to_2276_#_3	2801_to_2560_#_3	2824_to_2988_#_3	2776_to_3021_#_3	2513_to_2686_#_3	2507_to_2715_#_3	2713_to_1198_#_3	2746_to_2561_#_3	2919_to_2999_#_3	2824_to_2996_#_3	2824_to_2994_#_3	2568_to_2643_#_3	1138_to_1190_#_3	2560_to_2725_#_3	2730_to_2326_#_3	2681_to_2562_#_3	3086_to_2734_#_3	1044_to_1051_#_3	3081_to_2970_#_3	2972_to_2982_#_3	2553_to_2574_#_3	2264_to_2277_#_3	2558_to_2325_#_3	2505_to_2709_#_3	2817_to_2682_#_3	1260_to_2267_#_3	2862_to_2945_#_3	2732_to_2555_#_3	2642_to_2651_#_3	2819_to_3000_#_3	376_to_1006_#_3	2742_to_206_#_3	2857_to_2983_#_3	2852_to_2949_#_3	2723_to_2562_#_3	2860_to_2883_#_3	2724_to_2309_#_3	2817_to_2570_#_3	2297_to_2724_#_3	2757_to_2631_#_3	2284_to_2199_#_3	1229_to_1083_#_3	2539_to_2746_#_3	299_to_1101_#_3	1293_to_1963_#_3	2539_to_2419_#_3	2686_to_2513_#_3	2803_to_3008_#_3	2906_to_945_#_3	1211_to_2735_#_3	1210_to_1026_#_3	2817_to_2557_#_3	2491_to_2406_#_3	2686_to_2708_#_3	2324_to_1048_#_3	1343_to_2277_#_3	2725_to_2514_#_3	1191_to_1140_#_3	2781_to_2788_#_3	2817_to_2630_#_3	3085_to_2556_#_3	2587_to_2671_#_3	2836_to_2887_#_3	1632_to_1903_#_3	1195_to_13_#_3	2762_to_204_#_2	2592_to_2648_#_2	2511_to_2725_#_2	2630_to_2682_#_2	2547_to_2714_#_2	2664_to_2513_#_2	1208_to_1070_#_2	1367_to_2253_#_2	1340_to_1629_#_2	2681_to_2480_#_2	2724_to_2507_#_2	2857_to_2940_#_2	1283_to_2268_#_2	2854_to_2938_#_2	2556_to_2408_#_2	68_to_112_#_2	319_to_1088_#_2	2815_to_2709_#_2	2723_to_2746_#_2	379_to_896_#_2	2724_to_2748_#_2	2570_to_2730_#_2	2304_to_1046_#_2	2747_to_1167_#_2	2537_to_2682_#_2	2732_to_2745_#_2	2551_to_2691_#_2	1045_to_2557_#_2	2723_to_2758_#_2	1072_to_989_#_2	2758_to_2480_#_2	2749_to_2549_#_2	880_to_2921_#_2	2600_to_2391_#_2	295_to_1211_#_2	304_to_1103_#_2	308_to_945_#_2	2515_to_2728_#_2	2939_to_2967_#_2	2553_to_2590_#_2	2779_to_3019_#_2	2707_to_2558_#_2	2324_to_1208_#_2	2723_to_2513_#_2	2733_to_2515_#_2	1191_to_260_#_2	2569_to_2644_#_2	2545_to_2628_#_2	2722_to_2733_#_2	2548_to_25_#_2	1276_to_2243_#_2	351_to_910_#_2	2817_to_2724_#_2	2824_to_2982_#_2	3004_to_2724_#_2	2641_to_2687_#_2	306_to_2734_#_2	2725_to_2732_#_2	2644_to_2678_#_2	1242_to_2720_#_2	387_to_907_#_2	389_to_908_#_2	2760_to_2555_#_2	2294_to_2681_#_2	2723_to_1210_#_2	1240_to_2708_#_2	2732_to_2561_#_2	2439_to_1045_#_2	2325_to_2196_#_2	2724_to_2299_#_2	2538_to_2698_#_2	304_to_939_#_2	2824_to_2995_#_2	2742_to_2513_#_2	2549_to_2682_#_2	2542_to_2557_#_2	2726_to_2503_#_2	2560_to_2733_#_2	2555_to_2782_#_2	283_to_1212_#_2	2681_to_2560_#_2	2875_to_2938_#_2	1141_to_1190_#_2	2624_to_2734_#_2	2811_to_3008_#_2	2623_to_2682_#_2	2859_to_2889_#_2	1102_to_17_#_2	1241_to_2324_#_2	2817_to_2687_#_2	1682_to_1689_#_2	2417_to_2479_#_2	2632_to_2644_#_2	1139_to_1219_#_2	2545_to_2372_#_2	312_to_935_#_2	2505_to_2717_#_2	2973_to_2982_#_2	2511_to_2644_#_2	2833_to_2956_#_2	2724_to_2550_#_2	2760_to_2734_#_2	1014_to_1090_#_2	1242_to_2329_#_2	2568_to_2415_#_2	2824_to_2985_#_2	1242_to_22_#_2	1289_to_2277_#_2	2671_to_2679_#_2	2746_to_2630_#_2	2724_to_2493_#_2	2853_to_2733_#_2	2686_to_2503_#_2	2724_to_2546_#_2	2800_to_3014_#_2	2508_to_2732_#_2	2987_to_2738_#_2	1223_to_2745_#_2	2770_to_2783_#_2	1451_to_1459_#_2	1230_to_2733_#_2	2727_to_2735_#_2	987_to_1113_#_2	2547_to_2720_#_2	2733_to_2561_#_2	2505_to_2644_#_2	2633_to_2644_#_2	2826_to_2984_#_2	2644_to_2760_#_2	1303_to_2164_#_2	315_to_1088_#_2	1343_to_2280_#_2	2330_to_2236_#_2	2758_to_2562_#_2	3106_to_2_#_2	1163_to_1045_#_2	1255_to_2273_#_2	301_to_1091_#_2	2779_to_3014_#_2	2940_to_2372_#_2	2326_to_714_#_2	2546_to_2687_#_2	1124_to_945_#_2	2576_to_2644_#_2	2549_to_2600_#_2	2536_to_2723_#_2	3052_to_2750_#_2	821_to_869_#_2	2575_to_2663_#_2	2746_to_2513_#_2	2719_to_2561_#_2	1240_to_2309_#_2	2873_to_2884_#_2	2733_to_2586_#_2	392_to_891_#_2	2516_to_2704_#_2	2516_to_2707_#_2	2304_to_1242_#_1	2920_to_2934_#_1	306_to_941_#_1	2548_to_2689_#_1	2722_to_2542_#_1	2643_to_2650_#_1	310_to_1100_#_1	1307_to_1197_#_1	3012_to_2521_#_1	2585_to_2480_#_1	2837_to_2844_#_1	2490_to_2707_#_1	2556_to_2419_#_1	2524_to_2727_#_1	2570_to_2598_#_1	2842_to_2876_#_1	2561_to_2305_#_1	2559_to_2222_#_1	2523_to_2711_#_1	2719_to_2734_#_1	2787_to_2981_#_1	894_to_2325_#_1	2971_to_2987_#_1	2971_to_2986_#_1	2783_to_3014_#_1	277_to_2726_#_1	2687_to_1212_#_1	2911_to_2481_#_1	2500_to_2730_#_1	2576_to_2667_#_1	1144_to_1196_#_1	2912_to_2927_#_1	2431_to_2461_#_1	2431_to_2462_#_1	2548_to_2561_#_1	2548_to_2562_#_1	3086_to_2975_#_1	2570_to_2721_#_1	2556_to_1199_#_1	2876_to_2945_#_1	2542_to_2419_#_1	299_to_2711_#_1	2634_to_2662_#_1	1187_to_1085_#_1	340_to_2548_#_1	3086_to_2992_#_1	1232_to_1121_#_1	2779_to_3021_#_1	2837_to_2845_#_1	2502_to_2721_#_1	2723_to_1195_#_1	2707_to_2562_#_1	282_to_1209_#_1	2573_to_2667_#_1	2522_to_2707_#_1	2831_to_2987_#_1	2762_to_2328_#_1	976_to_990_#_1	2907_to_2646_#_1	293_to_1106_#_1	2585_to_2647_#_1	2748_to_2565_#_1	2716_to_112_#_1	2979_to_2549_#_1	3086_to_2980_#_1	1315_to_1922_#_1	1241_to_2297_#_1	2597_to_2726_#_1	2719_to_2513_#_1	2713_to_2557_#_1	2881_to_2888_#_1	2834_to_2975_#_1	2269_to_2277_#_1	2740_to_2492_#_1	2824_to_2911_#_1	1307_to_1929_#_1	2419_to_1038_#_1	317_to_943_#_1	1268_to_2271_#_1	3087_to_2683_#_1	2887_to_2939_#_1	3084_to_2722_#_1	2541_to_2680_#_1	2745_to_2548_#_1	2732_to_2538_#_1	2542_to_2327_#_1	2822_to_2440_#_1	2290_to_2200_#_1	2390_to_2397_#_1	2708_to_2747_#_1	2719_to_2526_#_1	2542_to_2741_#_1	1653_to_1903_#_1	317_to_1102_#_1	2561_to_2592_#_1	202_to_2749_#_1	202_to_2747_#_1	3087_to_1038_#_1	3086_to_2738_#_1	2834_to_2984_#_1	2690_to_2924_#_1	2546_to_2724_#_1	2723_to_2326_#_1	2515_to_23_#_1	2894_to_2951_#_1	51_to_2299_#_1	2547_to_2405_#_1	1193_to_992_#_1	111_to_2562_#_1	3087_to_2968_#_1	1237_to_2721_#_1	2375_to_2406_#_1	3044_to_2548_#_1	2541_to_2419_#_1	2802_to_3013_#_1	2802_to_3012_#_1	2566_to_2588_#_1	2558_to_2418_#_1	2590_to_2650_#_1	2509_to_2662_#_1	2686_to_2725_#_1	2991_to_2738_#_1	2326_to_1262_#_1	2818_to_3001_#_1	2818_to_3000_#_1	336_to_916_#_1	2849_to_2968_#_1	2574_to_2659_#_1	1260_to_2644_#_1	2732_to_2418_#_1	2298_to_1244_#_1	2499_to_2687_#_1	2732_to_2512_#_1	2707_to_2301_#_1	2818_to_2514_#_1	297_to_931_#_1	200_to_2746_#_1	2618_to_2698_#_1	982_to_2736_#_1	2775_to_3026_#_1	3087_to_2974_#_1	2734_to_2580_#_1	2723_to_1242_#_1	2556_to_2372_#_1	2661_to_2985_#_1	581_to_777_#_1	1136_to_1189_#_1	2824_to_2983_#_1	2832_to_2948_#_1	1138_to_243_#_1	1162_to_2721_#_1	2733_to_2503_#_1	2557_to_1116_#_1	2901_to_2944_#_1	2828_to_2841_#_1	2687_to_2734_#_1	3087_to_2942_#_1	299_to_1089_#_1	2618_to_2730_#_1	1267_to_2276_#_1	2650_to_2562_#_1	2784_to_2311_#_1	2890_to_2913_#_1	1136_to_1190_#_1	2681_to_2992_#_1	2547_to_2684_#_1	1317_to_1114_#_1	2325_to_202_#_1	1232_to_1084_#_1	2381_to_2402_#_1	2940_to_2492_#_1	2010_to_2235_#_1	2697_to_2588_#_1	2565_to_2583_#_1	2759_to_2561_#_1	2904_to_2569_#_1	1242_to_2710_#_1	2612_to_2638_#_1	2525_to_2734_#_1	2489_to_2505_#_1	2829_to_2921_#_1	2740_to_1188_#_1	2760_to_2548_#_1	1141_to_1182_#_1	325_to_1094_#_1	1225_to_206_#_1	2941_to_2563_#_1	2418_to_2725_#_1	1245_to_2309_#_1	2601_to_2673_#_1	2380_to_2402_#_1	2746_to_2598_#_1	2819_to_2977_#_1	148_to_161_#_1	2572_to_2724_#_1	1161_to_1072_#_1	2723_to_2818_#_1	2864_to_2877_#_1	2552_to_948_#_1	2893_to_2903_#_1	2563_to_2427_#_1	1282_to_2239_#_1	2904_to_2912_#_1	2567_to_2720_#_1	2833_to_2938_#_1	2758_to_2557_#_1	2551_to_2602_#_1	2867_to_2940_#_1	1193_to_1082_#_1	2970_to_2980_#_1	1141_to_1195_#_1	2359_to_3012_#_1	2525_to_2706_#_1	2732_to_2547_#_1	2708_to_2552_#_1	2302_to_2199_#_1	312_to_1085_#_1	2568_to_2479_#_1	2548_to_2392_#_1	2760_to_1084_#_1	2578_to_2645_#_1	2819_to_2981_#_1	2855_to_2947_#_1	2521_to_2743_#_1	2824_to_3000_#_1	2630_to_2405_#_1	1307_to_1947_#_1	2757_to_2768_#_1	2873_to_2928_#_1	2686_to_2419_#_1	2833_to_2945_#_1	2584_to_2630_#_1	1247_to_2312_#_1	242_to_1_#_1	2513_to_2726_#_1	2513_to_2720_#_1	2594_to_2628_#_1	2570_to_2632_#_1	305_to_1097_#_1	313_to_942_#_1	2787_to_2974_#_1	2515_to_2683_#_1	2804_to_3008_#_1	2630_to_2747_#_1	1147_to_1174_#_1	2491_to_2725_#_1	2828_to_2982_#_1	2937_to_2977_#_1	2560_to_2408_#_1	1357_to_2236_#_1	2546_to_2419_#_1	1288_to_2279_#_1	1014_to_208_#_1	2681_to_2549_#_1	2510_to_2740_#_1	2591_to_2503_#_1	1231_to_1072_#_1	2707_to_2906_#_1	2724_to_2558_#_1	2522_to_2698_#_1	2906_to_2549_#_1	2644_to_2561_#_1	2758_to_2503_#_1	2688_to_2482_#_1	2629_to_1243_#_1	1242_to_1037_#_1	2725_to_2632_#_1	2732_to_2586_#_1	2819_to_2520_#_1	2570_to_2619_#_1	2515_to_2691_#_1	2940_to_2557_#_1	2501_to_2733_#_1	2747_to_2688_#_1	1282_to_1951_#_1	2858_to_2944_#_1	2537_to_2574_#_1	1114_to_2748_#_1	2039_to_2190_#_1	110_to_16_#_1	2854_to_2994_#_1	2559_to_1211_#_1	314_to_1089_#_1	2893_to_2405_#_1	2724_to_2549_#_1	2836_to_2859_#_1	2569_to_2603_#_1	2741_to_2519_#_1	2833_to_2960_#_1	1242_to_2312_#_1	308_to_939_#_1	2708_to_2327_#_1	2555_to_2587_#_1	260_to_58_#_1	2581_to_2597_#_1	368_to_895_#_1	1242_to_1113_#_1	1139_to_1183_#_1	1165_to_1037_#_1	2719_to_2548_#_1	2936_to_2943_#_1	1127_to_1194_#_1	1127_to_1196_#_1	2862_to_2887_#_1	292_to_2716_#_1	2598_to_2419_#_1	2680_to_2732_#_1	2570_to_2602_#_1	2738_to_2550_#_1	2905_to_2409_#_1	2515_to_2740_#_1	2737_to_2562_#_1	1232_to_2734_#_1	1261_to_2271_#_1	1293_to_1970_#_1	2817_to_2558_#_1	2491_to_2405_#_1	2914_to_2931_#_1	2522_to_2739_#_1	2724_to_2563_#_1	2833_to_2980_#_1	1148_to_1174_#_1	1286_to_2230_#_1	2816_to_2559_#_1	312_to_1101_#_1	2632_to_2686_#_1	2201_to_2275_#_1	2558_to_203_#_1	2798_to_2518_#_1	2513_to_2646_#_1	1261_to_2267_#_1	1240_to_2306_#_1	2497_to_2684_#_1	2276_to_2164_#_1	2418_to_1114_#_1	1235_to_1074_#_1	2802_to_3014_#_1	2502_to_2704_#_1	2716_to_2517_#_1	1211_to_203_#_1	2739_to_2516_#_1	2509_to_2724_#_1	2558_to_2774_#_1	2639_to_2649_#_1	2324_to_1210_#_1	2724_to_2512_#_1	1134_to_1190_#_1	316_to_1013_#_1	3088_to_2944_#_1	2619_to_2645_#_1	2833_to_3000_#_1	
@EndofLibrary
@NewLibrary: NC_004146.1_FHV_RNA1.seq_to_NC_004144_FHV_RNA2.seq
3107_to_1055_#_12	3107_to_1253_#_7	2710_to_104_#_7	1242_to_1252_#_5	2388_to_1210_#_3	2268_to_1099_#_3	1223_to_100_#_3	3107_to_1149_#_2	2479_to_1243_#_2	1242_to_1210_#_2	2585_to_34_#_2	1243_to_1209_#_2	2297_to_1218_#_1	1241_to_1011_#_1	1194_to_1208_#_1	3106_to_621_#_1	3087_to_1165_#_1	
@EndofLibrary
@NewLibrary: NC_004144_FHV_RNA2.seq_to_NC_004144_FHV_RNA2.seq
250_to_513_#_22164	736_to_1219_#_21178	249_to_517_#_6342	223_to_521_#_1167	734_to_1233_#_1012	1086_to_1175_#_887	249_to_519_#_700	248_to_517_#_488	1085_to_1176_#_454	1086_to_1176_#_425	726_to_1219_#_396	738_to_1219_#_374	725_to_1236_#_348	727_to_1229_#_238	729_to_1229_#_220	247_to_517_#_210	725_to_1237_#_198	728_to_1232_#_173	730_to_1229_#_155	1386_to_121_#_139	730_to_1227_#_137	727_to_1233_#_133	727_to_1219_#_129	729_to_1228_#_113	247_to_257_#_81	730_to_1226_#_79	153_to_1353_#_77	999_to_1214_#_75	786_to_1215_#_63	737_to_1217_#_54	737_to_1220_#_50	945_to_21_#_49	680_to_444_#_49	491_to_1171_#_48	727_to_1236_#_47	249_to_520_#_47	177_to_34_#_43	738_to_1222_#_42	1086_to_1174_#_39	1401_to_4_#_30	249_to_512_#_28	271_to_33_#_28	1399_to_1131_#_27	786_to_1211_#_27	1083_to_1176_#_26	1022_to_1192_#_24	1382_to_1137_#_23	725_to_1228_#_23	176_to_34_#_23	983_to_32_#_19	1329_to_1207_#_19	249_to_518_#_18	358_to_237_#_17	834_to_847_#_16	390_to_417_#_15	730_to_1219_#_14	1371_to_1138_#_14	804_to_991_#_14	1328_to_1174_#_12	1328_to_33_#_12	253_to_517_#_12	797_to_985_#_12	251_to_513_#_11	878_to_959_#_11	1356_to_1252_#_11	786_to_1001_#_11	734_to_1224_#_11	503_to_1184_#_11	1008_to_1206_#_11	626_to_358_#_10	424_to_602_#_10	441_to_466_#_10	726_to_1236_#_10	293_to_11_#_9	826_to_853_#_9	1024_to_1172_#_9	1327_to_1234_#_9	730_to_1233_#_9	670_to_682_#_9	804_to_928_#_9	835_to_743_#_9	850_to_1065_#_8	730_to_1223_#_8	1327_to_683_#_8	1382_to_799_#_8	729_to_1230_#_8	1318_to_1012_#_7	1072_to_1176_#_7	1329_to_1210_#_7	175_to_1213_#_7	1139_to_1146_#_7	136_to_155_#_7	1006_to_1208_#_7	1386_to_1329_#_7	249_to_516_#_6	728_to_1233_#_6	1105_to_1154_#_6	1315_to_1136_#_6	1381_to_1213_#_6	1109_to_1147_#_6	740_to_1219_#_6	452_to_98_#_5	175_to_18_#_5	1383_to_1243_#_5	438_to_361_#_5	726_to_1217_#_5	670_to_33_#_5	1022_to_1190_#_5	247_to_515_#_5	801_to_985_#_5	1278_to_1238_#_4	293_to_321_#_4	668_to_1210_#_4	378_to_469_#_4	1380_to_681_#_4	805_to_959_#_4	455_to_257_#_4	1380_to_1251_#_4	119_to_39_#_4	251_to_514_#_4	1315_to_618_#_4	1328_to_1012_#_4	1038_to_1178_#_4	1343_to_1243_#_3	1204_to_32_#_3	199_to_33_#_3	1389_to_562_#_3	1329_to_1211_#_3	876_to_958_#_3	436_to_317_#_3	1328_to_1207_#_3	475_to_275_#_3	797_to_1221_#_3	803_to_1214_#_3	730_to_1174_#_3	256_to_359_#_3	1400_to_1_#_3	1385_to_531_#_3	246_to_34_#_3	249_to_33_#_3	806_to_850_#_3	467_to_362_#_3	608_to_1331_#_3	1279_to_1296_#_3	268_to_517_#_3	604_to_1012_#_2	735_to_1218_#_2	728_to_1234_#_2	1017_to_1198_#_2	1244_to_1009_#_2	725_to_1227_#_2	731_to_1231_#_2	1115_to_1141_#_2	441_to_362_#_2	667_to_1011_#_2	1397_to_641_#_2	495_to_276_#_2	1138_to_1014_#_2	1327_to_1209_#_2	1241_to_1009_#_2	727_to_1222_#_2	416_to_329_#_2	799_to_980_#_2	725_to_1218_#_2	807_to_886_#_2	1012_to_1176_#_2	797_to_674_#_2	1328_to_1084_#_2	726_to_1231_#_2	430_to_244_#_2	1099_to_1166_#_2	1022_to_1193_#_2	451_to_359_#_2	1095_to_1165_#_2	843_to_1209_#_2	455_to_359_#_1	440_to_358_#_1	803_to_957_#_1	1391_to_1280_#_1	151_to_797_#_1	250_to_515_#_1	1074_to_1177_#_1	728_to_1235_#_1	152_to_986_#_1	465_to_358_#_1	677_to_685_#_1	1067_to_1199_#_1	1117_to_1285_#_1	375_to_496_#_1	419_to_97_#_1	1382_to_1205_#_1	1342_to_1254_#_1	425_to_34_#_1	997_to_1212_#_1	118_to_275_#_1	1331_to_695_#_1	205_to_33_#_1	1207_to_682_#_1	250_to_518_#_1	728_to_1236_#_1	234_to_17_#_1	249_to_32_#_1	729_to_1219_#_1	726_to_1233_#_1	272_to_31_#_1	1113_to_1120_#_1	1348_to_1208_#_1	719_to_1233_#_1	118_to_1317_#_1	1370_to_1206_#_1	1328_to_1208_#_1	627_to_33_#_1	250_to_257_#_1	1377_to_1259_#_1	1384_to_1206_#_1	379_to_19_#_1	731_to_1224_#_1	1344_to_1227_#_1	388_to_33_#_1	877_to_1001_#_1	222_to_33_#_1	1083_to_1174_#_1	250_to_520_#_1	1071_to_1090_#_1	253_to_331_#_1	832_to_845_#_1	1366_to_1206_#_1	419_to_627_#_1	1380_to_1207_#_1	778_to_1219_#_1	1265_to_1277_#_1	423_to_276_#_1	726_to_1218_#_1	737_to_1218_#_1	1329_to_1009_#_1	1331_to_1146_#_1	877_to_987_#_1	1278_to_1308_#_1	178_to_745_#_1	466_to_32_#_1	1089_to_1174_#_1	1394_to_670_#_1	1385_to_120_#_1	1024_to_1192_#_1	1380_to_1330_#_1	1329_to_1242_#_1	738_to_1229_#_1	102_to_109_#_1	1095_to_1112_#_1	1345_to_1224_#_1	246_to_33_#_1	1348_to_34_#_1	358_to_497_#_1	457_to_250_#_1	173_to_31_#_1	1082_to_1174_#_1	1205_to_11_#_1	221_to_33_#_1	886_to_1173_#_1	800_to_955_#_1	736_to_1220_#_1	1355_to_1186_#_1	1381_to_1218_#_1	1383_to_888_#_1	132_to_160_#_1	1070_to_1194_#_1	1382_to_1335_#_1	1375_to_1252_#_1	242_to_525_#_1	
@EndofLibrary
@NewLibrary: NC_004144_FHV_RNA2.seq_to_NC_004146.1_FHV_RNA1.seq
1400_to_2720_#_870	1386_to_2720_#_35	1401_to_2720_#_17	1382_to_2750_#_12	1400_to_2707_#_10	1399_to_2_#_9	1386_to_2782_#_6	1390_to_2721_#_4	1402_to_2721_#_1	1216_to_2747_#_1	1401_to_2721_#_1	1398_to_2718_#_1	
@EndofLibrary
@NewLibrary: NC_004144_FHV_RNA2.seq_to_NC_004144_FHV_RNA2.seq_RevStrand
1275_to_1295_#_1	
@EndofLibrary
