# Supplementary material for: Parallel ClickSeq and Nanopore sequencing elucidates the rapid evolution of defective-interfering RNAs in Flock House virus
Source: PLoS Pathog. 2017 May 5;13(5):e1006365. doi: 10.1371/journal.ppat.1006365 (PMC5435362; doi:10.1371/journal.ppat.1006365)
Supplement: S1 Datafile — Each passage in each replicate as well as the inoculum is shown. Output format, as described in Routh et al. [32], is given as “DonorCoord_to_AcceptorCoord_#_Counts”. This is the raw data used to populate Table 1and S1 Table. (ZIP) [file ppat.1006365.s009.zip › Supplementary_DataFile1_ClickSeq_Recs/P9R3_Virus_Recombination_Results.txt]

@NewLibrary: NC_004146.1_FHV_RNA1.seq_RevStrand_to_NC_004146.1_FHV_RNA1.seq
2457_to_2433_#_5	1299_to_1256_#_1	
@EndofLibrary
@NewLibrary: NC_004146.1_FHV_RNA1.seq_RevStrand_to_NC_004146.1_FHV_RNA1.seq_RevStrand
2685_to_2545_#_2	
@EndofLibrary
@NewLibrary: NC_004146.1_FHV_RNA1.seq_to_NC_004146.1_FHV_RNA1.seq
1241_to_2298_#_236140	317_to_945_#_67911	1241_to_2305_#_49348	2545_to_2685_#_28833	344_to_915_#_16480	309_to_973_#_12061	2513_to_2646_#_4678	309_to_1051_#_4340	2862_to_2888_#_3928	1232_to_2301_#_3680	1241_to_2325_#_3296	1268_to_2280_#_3163	2643_to_2733_#_2925	2643_to_2701_#_2750	301_to_1100_#_2549	2551_to_2598_#_2304	2619_to_2734_#_2300	1242_to_2311_#_2068	1241_to_2331_#_1880	316_to_952_#_1697	2598_to_2645_#_1552	318_to_1090_#_1425	310_to_959_#_1184	1282_to_1961_#_965	2867_to_2944_#_796	310_to_1085_#_653	1288_to_2270_#_576	309_to_940_#_520	2587_to_2648_#_440	319_to_941_#_341	2585_to_2640_#_337	347_to_909_#_333	441_to_895_#_329	312_to_958_#_310	2678_to_2708_#_284	2722_to_2732_#_277	2525_to_2560_#_273	1139_to_1192_#_269	2727_to_2734_#_262	1241_to_2644_#_255	300_to_940_#_247	2643_to_2686_#_220	313_to_941_#_206	312_to_1102_#_196	1245_to_2310_#_193	2724_to_2733_#_159	1243_to_2309_#_157	2904_to_2940_#_157	1262_to_2277_#_152	2576_to_2643_#_133	391_to_896_#_126	1292_to_2196_#_126	338_to_920_#_123	343_to_911_#_119	1293_to_1963_#_119	3107_to_1_#_114	2726_to_2743_#_108	2524_to_2709_#_100	1262_to_2259_#_96	1223_to_2520_#_93	335_to_919_#_88	2513_to_2716_#_83	2376_to_2407_#_82	1241_to_2297_#_79	1259_to_2280_#_79	1981_to_2276_#_79	282_to_1210_#_78	2559_to_2572_#_76	342_to_915_#_73	1135_to_1190_#_66	2863_to_2887_#_62	331_to_923_#_62	1313_to_1956_#_56	2539_to_2679_#_55	2740_to_2557_#_53	2876_to_2888_#_53	317_to_944_#_49	310_to_1049_#_49	2585_to_2645_#_48	1340_to_2277_#_48	2725_to_2747_#_45	305_to_1102_#_45	310_to_1095_#_43	2873_to_2884_#_42	1136_to_1195_#_40	2382_to_2402_#_40	2512_to_2720_#_40	1136_to_1188_#_39	2516_to_2713_#_39	2724_to_2561_#_39	1139_to_1196_#_38	3087_to_2819_#_37	2723_to_2559_#_37	312_to_935_#_37	671_to_2793_#_37	1243_to_2300_#_36	2548_to_2645_#_36	2724_to_2735_#_36	2818_to_2726_#_36	1268_to_2277_#_35	312_to_952_#_35	2512_to_2716_#_35	311_to_972_#_33	1283_to_2003_#_32	2818_to_2327_#_32	2389_to_2396_#_31	315_to_943_#_30	1231_to_1046_#_30	2732_to_2325_#_29	395_to_894_#_29	2547_to_2326_#_29	2526_to_2700_#_29	318_to_947_#_29	2709_to_2522_#_28	2552_to_2572_#_27	2816_to_2418_#_27	2524_to_2708_#_27	2873_to_2882_#_27	2731_to_2556_#_27	2733_to_2741_#_26	1243_to_2306_#_26	2732_to_2746_#_26	2835_to_2889_#_26	2513_to_2712_#_25	2631_to_2327_#_25	2585_to_2644_#_24	2707_to_2548_#_24	294_to_1108_#_24	2833_to_2843_#_24	2724_to_2557_#_24	1241_to_2304_#_24	318_to_944_#_24	2742_to_1015_#_24	2651_to_2725_#_23	2740_to_2543_#_23	2512_to_2712_#_23	2858_to_2886_#_22	3048_to_2788_#_21	355_to_908_#_21	2277_to_2435_#_21	2746_to_2562_#_21	1239_to_2303_#_21	318_to_1045_#_21	1293_to_2191_#_21	2760_to_2548_#_21	2862_to_2875_#_20	2817_to_2512_#_20	2838_to_2881_#_20	2643_to_2725_#_19	2707_to_2560_#_19	2645_to_2653_#_19	2757_to_2325_#_19	2972_to_2981_#_19	2760_to_2560_#_19	1239_to_2323_#_19	2524_to_2531_#_18	2724_to_2738_#_18	2732_to_2562_#_18	2643_to_2818_#_18	2642_to_2697_#_18	2644_to_2685_#_17	1241_to_2724_#_17	1302_to_1951_#_17	2747_to_2561_#_17	2723_to_2505_#_17	2745_to_2557_#_17	3048_to_2763_#_17	2561_to_2734_#_17	2525_to_2706_#_17	2733_to_2557_#_17	2872_to_2924_#_17	345_to_915_#_17	2547_to_2725_#_17	2758_to_2562_#_17	2716_to_2303_#_16	2684_to_2546_#_16	2746_to_2557_#_16	3085_to_2732_#_16	2732_to_2371_#_16	2871_to_2887_#_16	2513_to_2727_#_16	2833_to_2981_#_16	368_to_915_#_16	2620_to_2729_#_15	2681_to_2492_#_15	2723_to_2741_#_15	1239_to_2296_#_15	2598_to_2326_#_15	1257_to_2277_#_15	2055_to_1674_#_15	2863_to_2884_#_15	3023_to_20_#_15	2742_to_2525_#_15	2724_to_2481_#_15	2723_to_2730_#_15	2296_to_2303_#_15	2325_to_1114_#_15	3087_to_2737_#_15	320_to_1083_#_14	2762_to_2328_#_14	2723_to_2562_#_14	2327_to_2743_#_14	2732_to_2406_#_14	2733_to_2503_#_14	1261_to_2327_#_14	2724_to_1212_#_14	323_to_964_#_14	1135_to_1195_#_14	2740_to_2480_#_14	2861_to_2876_#_14	1036_to_57_#_14	296_to_937_#_14	1198_to_1064_#_14	2330_to_2492_#_13	2705_to_2776_#_13	2584_to_2741_#_13	2585_to_2641_#_13	2748_to_2565_#_13	2643_to_2700_#_13	2387_to_2397_#_13	3086_to_2561_#_13	2740_to_2492_#_13	2714_to_2725_#_13	311_to_1104_#_13	2874_to_2894_#_13	2893_to_2922_#_13	294_to_1105_#_13	2876_to_2748_#_13	2738_to_2306_#_13	1257_to_2275_#_13	3087_to_2957_#_13	2643_to_2770_#_13	391_to_908_#_13	2733_to_2549_#_13	2715_to_2743_#_13	2556_to_2306_#_13	2619_to_2645_#_13	3012_to_2521_#_12	2731_to_2542_#_12	2621_to_2733_#_12	2318_to_2738_#_12	2500_to_2725_#_12	2766_to_2641_#_12	2901_to_2913_#_12	2541_to_2682_#_12	294_to_1230_#_12	2637_to_2457_#_12	2850_to_2921_#_12	2507_to_2644_#_12	2940_to_18_#_12	2489_to_1199_#_12	300_to_958_#_12	3087_to_2858_#_12	2551_to_2709_#_12	2424_to_59_#_12	2771_to_2543_#_12	2601_to_2673_#_12	1298_to_1951_#_12	2551_to_2602_#_12	1035_to_1065_#_12	1044_to_1051_#_12	2680_to_2732_#_12	2713_to_2562_#_12	2814_to_1200_#_12	2833_to_2958_#_12	1014_to_1090_#_12	2818_to_1200_#_12	2760_to_2727_#_12	2817_to_2548_#_12	2643_to_2746_#_12	2524_to_2707_#_12	2817_to_2557_#_12	3085_to_2542_#_12	993_to_1015_#_12	2722_to_2557_#_12	2584_to_2980_#_12	309_to_1090_#_12	2551_to_2300_#_11	2740_to_2408_#_11	2758_to_2557_#_11	2550_to_2799_#_11	2643_to_2708_#_11	2554_to_2690_#_11	2740_to_2560_#_11	1136_to_2733_#_11	2745_to_2542_#_11	304_to_1100_#_11	2521_to_2709_#_11	2521_to_2700_#_11	2455_to_2725_#_11	2852_to_2900_#_11	2547_to_2306_#_11	2755_to_2406_#_11	2833_to_2938_#_11	2867_to_2893_#_11	2326_to_1228_#_11	3039_to_2480_#_11	2644_to_2735_#_11	2708_to_2549_#_11	2547_to_2818_#_11	2724_to_2548_#_11	2733_to_2561_#_11	2733_to_2562_#_11	1241_to_1045_#_11	2257_to_2271_#_11	2816_to_2559_#_11	2905_to_2512_#_10	2716_to_2306_#_10	2733_to_1212_#_10	2732_to_2419_#_10	2856_to_2503_#_10	998_to_49_#_10	2867_to_2887_#_10	2686_to_2419_#_10	2492_to_2735_#_10	316_to_940_#_10	2819_to_3001_#_10	2757_to_2371_#_10	2596_to_2669_#_10	1150_to_1035_#_10	2497_to_2723_#_10	2719_to_2560_#_10	2726_to_2763_#_10	2526_to_2761_#_10	2327_to_1159_#_9	206_to_2701_#_9	342_to_1048_#_9	2742_to_2326_#_9	2523_to_2746_#_9	2708_to_2525_#_9	2681_to_2708_#_9	2531_to_2544_#_9	304_to_1103_#_9	2757_to_2305_#_9	2977_to_1167_#_9	2417_to_2732_#_9	1308_to_1936_#_9	3087_to_2373_#_9	2745_to_2560_#_9	2533_to_2690_#_9	2751_to_2562_#_9	2747_to_2549_#_9	2857_to_2944_#_9	2526_to_2703_#_9	2542_to_2372_#_9	3087_to_2942_#_9	2686_to_2543_#_9	2804_to_2819_#_9	2601_to_2670_#_9	1138_to_1190_#_9	2539_to_2784_#_9	2741_to_2417_#_9	2687_to_2409_#_9	3049_to_2783_#_9	2309_to_2618_#_9	2913_to_2923_#_9	2555_to_2304_#_9	2745_to_2524_#_9	2439_to_2746_#_9	1153_to_1189_#_9	2512_to_2708_#_9	2806_to_2725_#_9	1058_to_2639_#_9	2721_to_2730_#_9	2746_to_2318_#_9	2545_to_2739_#_9	2508_to_2722_#_9	2731_to_2404_#_9	1064_to_1071_#_9	2732_to_2559_#_9	3089_to_2760_#_9	2757_to_1083_#_9	2308_to_2715_#_8	2514_to_2714_#_8	3086_to_2549_#_8	2383_to_2748_#_8	2709_to_2525_#_8	2747_to_2332_#_8	2569_to_2645_#_8	2515_to_2714_#_8	2939_to_2733_#_8	2758_to_2551_#_8	2730_to_2562_#_8	2742_to_2328_#_8	1035_to_1008_#_8	2732_to_2415_#_8	2325_to_1200_#_8	2581_to_2630_#_8	2746_to_2522_#_8	2558_to_2724_#_8	1350_to_2326_#_8	2547_to_2746_#_8	2551_to_2596_#_8	2706_to_2525_#_8	2385_to_2401_#_8	2771_to_2560_#_8	2801_to_2560_#_8	3088_to_2817_#_8	2507_to_2715_#_8	2725_to_2563_#_8	2327_to_1657_#_8	3087_to_2881_#_8	2490_to_2914_#_8	2707_to_2513_#_8	2264_to_2277_#_8	2714_to_2309_#_8	2702_to_2525_#_8	2720_to_1038_#_8	1144_to_1196_#_8	2370_to_2758_#_8	1025_to_18_#_8	2746_to_2326_#_8	3046_to_2656_#_8	1187_to_2588_#_8	2738_to_2546_#_8	2769_to_2318_#_8	2106_to_2167_#_8	989_to_2777_#_8	2556_to_2304_#_8	2521_to_2310_#_8	1242_to_17_#_8	2644_to_2745_#_8	2708_to_2733_#_7	2325_to_1120_#_7	2834_to_2945_#_7	2741_to_2563_#_7	2570_to_2602_#_7	1216_to_2645_#_7	2560_to_2818_#_7	2406_to_1097_#_7	993_to_1051_#_7	1035_to_2740_#_7	2734_to_2493_#_7	2723_to_2326_#_7	2905_to_2557_#_7	2615_to_2726_#_7	2904_to_2944_#_7	2708_to_2509_#_7	2734_to_2749_#_7	2475_to_2684_#_7	2725_to_1200_#_7	2920_to_43_#_7	3046_to_1137_#_7	2758_to_2558_#_7	1288_to_2219_#_7	2733_to_2523_#_7	348_to_916_#_7	2801_to_3010_#_7	2816_to_2479_#_7	2559_to_2603_#_7	2863_to_2944_#_7	2725_to_2514_#_7	343_to_914_#_7	2569_to_2599_#_7	2417_to_2479_#_7	2745_to_2520_#_7	1139_to_1211_#_7	2824_to_2944_#_7	2724_to_2559_#_7	1036_to_36_#_7	2723_to_2746_#_7	2770_to_2548_#_7	2644_to_1060_#_7	2544_to_2601_#_7	2540_to_2734_#_7	2502_to_2717_#_7	2383_to_2649_#_7	2390_to_1231_#_6	261_to_47_#_6	2757_to_1216_#_6	2523_to_2711_#_6	3086_to_2783_#_6	306_to_970_#_6	2687_to_2493_#_6	2548_to_2746_#_6	316_to_195_#_6	2490_to_2372_#_6	1243_to_2307_#_6	2506_to_2722_#_6	2724_to_2405_#_6	2893_to_2970_#_6	1045_to_2733_#_6	2510_to_2725_#_6	2569_to_2303_#_6	2584_to_2651_#_6	2763_to_22_#_6	2547_to_945_#_6	2521_to_2703_#_6	2639_to_2703_#_6	2833_to_2901_#_6	1245_to_2322_#_6	2725_to_2114_#_6	2830_to_2982_#_6	2802_to_2557_#_6	2590_to_2644_#_6	2817_to_2833_#_6	3087_to_2307_#_6	2760_to_2557_#_6	2559_to_2719_#_6	2817_to_2733_#_6	2826_to_2994_#_6	2940_to_2725_#_6	2724_to_2321_#_6	1309_to_1901_#_6	1209_to_1074_#_6	2584_to_2631_#_6	259_to_17_#_6	2562_to_2571_#_6	2708_to_2307_#_6	2561_to_2405_#_6	1047_to_2419_#_6	2326_to_1038_#_6	2544_to_2717_#_6	2596_to_2642_#_6	2696_to_958_#_6	1241_to_2940_#_6	2719_to_2561_#_6	2508_to_2733_#_6	3023_to_2787_#_6	1142_to_2748_#_6	2764_to_2865_#_6	2773_to_2873_#_6	2722_to_2556_#_6	975_to_58_#_5	3087_to_2742_#_5	2524_to_2726_#_5	2718_to_2541_#_5	320_to_1092_#_5	2887_to_18_#_5	2647_to_2675_#_5	3086_to_2760_#_5	1312_to_1919_#_5	2857_to_2945_#_5	2585_to_2651_#_5	2620_to_2645_#_5	2301_to_2365_#_5	2770_to_2630_#_5	1274_to_2277_#_5	2551_to_2686_#_5	2724_to_2747_#_5	2513_to_2645_#_5	1244_to_2328_#_5	2548_to_2736_#_5	2660_to_2521_#_5	1351_to_2298_#_5	2640_to_2730_#_5	2724_to_2419_#_5	2574_to_2709_#_5	2503_to_2727_#_5	2585_to_2741_#_5	2745_to_2548_#_5	2785_to_2565_#_5	2547_to_1199_#_5	2757_to_2418_#_5	2758_to_1103_#_5	2637_to_2299_#_5	2745_to_2551_#_5	2629_to_2644_#_5	307_to_970_#_5	2745_to_2559_#_5	2305_to_2313_#_5	2833_to_2876_#_5	1980_to_2245_#_5	2784_to_2877_#_5	2773_to_3025_#_5	3087_to_2300_#_5	3023_to_2309_#_5	2721_to_2517_#_5	1149_to_1174_#_5	2746_to_2416_#_5	2917_to_911_#_5	2596_to_2672_#_5	1245_to_2300_#_5	2822_to_2534_#_5	2556_to_2734_#_5	2940_to_2724_#_5	1241_to_2679_#_5	2741_to_2385_#_5	2725_to_2327_#_5	2264_to_2276_#_5	1311_to_1908_#_5	987_to_1088_#_5	2782_to_3008_#_5	2513_to_2715_#_5	2568_to_2415_#_5	2586_to_2653_#_5	1242_to_1037_#_5	2676_to_2686_#_5	1044_to_2644_#_5	2833_to_2898_#_5	2862_to_2894_#_5	2757_to_2557_#_5	2833_to_2960_#_5	1187_to_2818_#_5	2556_to_2684_#_5	2022_to_2200_#_5	2645_to_2742_#_5	2758_to_1187_#_5	2758_to_2561_#_5	331_to_922_#_5	2747_to_2311_#_5	2686_to_2708_#_5	3053_to_2757_#_5	3054_to_2644_#_5	2802_to_3014_#_5	2817_to_2632_#_5	2547_to_2424_#_5	2587_to_2646_#_4	2556_to_2326_#_4	2719_to_2733_#_4	2570_to_2855_#_4	3024_to_2876_#_4	2757_to_1208_#_4	2708_to_2726_#_4	2741_to_2319_#_4	2763_to_1196_#_4	2578_to_2651_#_4	2325_to_1205_#_4	3086_to_2980_#_4	2726_to_2557_#_4	2560_to_2748_#_4	2326_to_2819_#_4	3086_to_2747_#_4	2376_to_2383_#_4	2865_to_2876_#_4	1003_to_1191_#_4	2767_to_2580_#_4	2556_to_2424_#_4	2547_to_2416_#_4	2746_to_2558_#_4	2584_to_2642_#_4	2722_to_1106_#_4	2539_to_2326_#_4	2644_to_2493_#_4	2570_to_2682_#_4	1229_to_225_#_4	2547_to_2405_#_4	1138_to_2730_#_4	2707_to_2557_#_4	2572_to_2644_#_4	2490_to_2416_#_4	1203_to_1210_#_4	2732_to_2513_#_4	2758_to_2597_#_4	2602_to_2645_#_4	2542_to_2326_#_4	3048_to_2762_#_4	2723_to_2527_#_4	2746_to_2555_#_4	2551_to_2710_#_4	2578_to_2661_#_4	2547_to_2562_#_4	2814_to_2548_#_4	1350_to_2191_#_4	2686_to_2542_#_4	2762_to_108_#_4	2859_to_2893_#_4	2730_to_2818_#_4	2630_to_2724_#_4	2814_to_2999_#_4	2540_to_2685_#_4	1136_to_2307_#_4	2759_to_2645_#_4	2725_to_1214_#_4	1199_to_2726_#_4	2556_to_2906_#_4	2781_to_2558_#_4	2539_to_2424_#_4	2861_to_2981_#_4	2322_to_1198_#_4	2783_to_204_#_4	312_to_1090_#_4	2812_to_2557_#_4	309_to_2635_#_4	2757_to_2492_#_4	2760_to_2644_#_4	1071_to_1080_#_4	2746_to_2327_#_4	2597_to_2571_#_4	2980_to_946_#_4	2686_to_2326_#_4	2505_to_2727_#_4	1037_to_2726_#_4	2724_to_2549_#_4	2724_to_2546_#_4	2569_to_2603_#_4	2325_to_1166_#_4	2708_to_2327_#_4	309_to_1050_#_4	2657_to_2664_#_4	2686_to_2513_#_4	1243_to_2734_#_4	2342_to_1195_#_4	2688_to_2482_#_4	1129_to_1196_#_4	2519_to_2306_#_4	296_to_1107_#_4	2720_to_2327_#_4	2740_to_2558_#_4	2752_to_2491_#_4	2724_to_2512_#_4	2760_to_2601_#_3	2562_to_2417_#_3	2835_to_2845_#_3	2887_to_2894_#_3	2555_to_2644_#_3	2623_to_2734_#_3	2560_to_2699_#_3	2326_to_1112_#_3	2817_to_3004_#_3	2814_to_2741_#_3	1194_to_2569_#_3	2644_to_2688_#_3	2547_to_260_#_3	2515_to_2648_#_3	2707_to_2562_#_3	2780_to_2787_#_3	1194_to_1047_#_3	2831_to_2986_#_3	1304_to_2152_#_3	2822_to_2852_#_3	334_to_920_#_3	2874_to_11_#_3	2597_to_2629_#_3	2570_to_2598_#_3	976_to_58_#_3	2732_to_2741_#_3	2733_to_2481_#_3	2521_to_2729_#_3	2715_to_2525_#_3	2742_to_2557_#_3	2782_to_2560_#_3	2559_to_2589_#_3	2940_to_2326_#_3	1278_to_1957_#_3	2315_to_1221_#_3	2733_to_2308_#_3	2834_to_2983_#_3	2548_to_2888_#_3	2543_to_2401_#_3	2573_to_2803_#_3	2706_to_2416_#_3	1242_to_2527_#_3	128_to_137_#_3	2732_to_2505_#_3	2905_to_2558_#_3	2750_to_2562_#_3	2516_to_1048_#_3	2684_to_2512_#_3	2539_to_2552_#_3	2723_to_2512_#_3	2759_to_2549_#_3	1151_to_1174_#_3	2868_to_2945_#_3	3091_to_2644_#_3	2747_to_2493_#_3	2753_to_2557_#_3	2886_to_2898_#_3	1112_to_2404_#_3	1128_to_1206_#_3	2732_to_2561_#_3	2524_to_2307_#_3	2596_to_2644_#_3	820_to_887_#_3	104_to_21_#_3	2759_to_2562_#_3	2740_to_1211_#_3	2760_to_2767_#_3	3043_to_112_#_3	3049_to_2877_#_3	2708_to_2417_#_3	2642_to_2675_#_3	2556_to_2732_#_3	2707_to_2716_#_3	3046_to_2758_#_3	2491_to_2299_#_3	2591_to_2747_#_3	2818_to_2563_#_3	2708_to_2319_#_3	2530_to_2726_#_3	2702_to_2709_#_3	149_to_18_#_3	1231_to_2299_#_3	2817_to_2687_#_3	1231_to_1086_#_3	2862_to_2945_#_3	2570_to_2632_#_3	1213_to_1114_#_3	2817_to_2561_#_3	3087_to_2990_#_3	1074_to_2741_#_3	2973_to_2980_#_3	2851_to_2944_#_3	2782_to_3001_#_3	2723_to_2479_#_3	2681_to_2548_#_3	2724_to_2558_#_3	2904_to_2939_#_3	2631_to_202_#_3	300_to_1102_#_3	2722_to_2503_#_3	311_to_975_#_3	2799_to_3013_#_3	2687_to_2460_#_3	2719_to_2557_#_3	2843_to_2888_#_3	2558_to_2305_#_3	2559_to_2409_#_3	2537_to_2305_#_3	1289_to_2265_#_3	2524_to_2710_#_3	1243_to_1115_#_3	2940_to_2545_#_3	2418_to_2326_#_3	2686_to_2512_#_3	2724_to_2570_#_3	2525_to_2678_#_3	2508_to_2721_#_3	2325_to_1113_#_3	3087_to_2726_#_3	2817_to_2559_#_3	2797_to_2969_#_3	2813_to_2493_#_3	2865_to_2942_#_3	2886_to_2644_#_3	2787_to_2887_#_3	1240_to_2309_#_3	1015_to_234_#_3	821_to_908_#_3	2560_to_2688_#_3	2526_to_2698_#_3	3086_to_2771_#_3	309_to_1096_#_3	2686_to_2714_#_3	2644_to_2748_#_3	2442_to_1167_#_2	2575_to_2671_#_2	2556_to_2419_#_2	2618_to_2646_#_2	2741_to_2307_#_2	1208_to_1072_#_2	2971_to_2987_#_2	2500_to_2422_#_2	2919_to_2970_#_2	2558_to_2741_#_2	1175_to_2734_#_2	3043_to_2976_#_2	2563_to_2586_#_2	986_to_1083_#_2	2544_to_2638_#_2	1230_to_1142_#_2	2731_to_2548_#_2	2967_to_2981_#_2	63_to_2637_#_2	2621_to_2736_#_2	3049_to_2748_#_2	2976_to_1209_#_2	2635_to_2551_#_2	2502_to_2725_#_2	2802_to_2519_#_2	2644_to_1794_#_2	2547_to_2761_#_2	2643_to_2419_#_2	2504_to_2731_#_2	1039_to_1064_#_2	2519_to_2711_#_2	2733_to_205_#_2	1242_to_2301_#_2	3086_to_2982_#_2	938_to_2732_#_2	2515_to_2525_#_2	2881_to_2888_#_2	1138_to_1188_#_2	2849_to_2944_#_2	2326_to_2721_#_2	3086_to_2560_#_2	2801_to_2557_#_2	1127_to_1211_#_2	2502_to_2732_#_2	321_to_2265_#_2	302_to_1102_#_2	2724_to_2739_#_2	2875_to_2981_#_2	223_to_2738_#_2	2758_to_2480_#_2	1113_to_202_#_2	2760_to_2630_#_2	2325_to_1210_#_2	3056_to_2758_#_2	2819_to_2843_#_2	2491_to_2236_#_2	3039_to_2942_#_2	1146_to_1177_#_2	2732_to_2298_#_2	1022_to_1080_#_2	2644_to_2492_#_2	2562_to_2942_#_2	2758_to_1037_#_2	3007_to_2527_#_2	2652_to_2557_#_2	2714_to_2735_#_2	91_to_261_#_2	304_to_959_#_2	2830_to_2995_#_2	1242_to_2327_#_2	2839_to_2644_#_2	2779_to_2788_#_2	2733_to_2463_#_2	2521_to_2708_#_2	990_to_1084_#_2	2743_to_2562_#_2	2904_to_2724_#_2	2644_to_2481_#_2	2802_to_59_#_2	2803_to_2328_#_2	2823_to_2835_#_2	1003_to_1083_#_2	2771_to_2585_#_2	2551_to_2977_#_2	2745_to_2561_#_2	2732_to_2512_#_2	334_to_918_#_2	2687_to_2560_#_2	2808_to_2961_#_2	2541_to_2405_#_2	2511_to_2336_#_2	2814_to_2557_#_2	2491_to_2818_#_2	2521_to_2710_#_2	2521_to_2300_#_2	1201_to_1070_#_2	2776_to_3021_#_2	2760_to_2558_#_2	2760_to_1200_#_2	2886_to_2543_#_2	2726_to_1191_#_2	2757_to_2562_#_2	2829_to_2982_#_2	2541_to_2548_#_2	1242_to_1074_#_2	2630_to_2733_#_2	2874_to_2976_#_2	2773_to_3014_#_2	1136_to_1194_#_2	2326_to_1190_#_2	2542_to_1058_#_2	2824_to_2994_#_2	2598_to_2647_#_2	2759_to_2561_#_2	2829_to_2923_#_2	2631_to_2408_#_2	2506_to_2684_#_2	1025_to_1086_#_2	294_to_940_#_2	2538_to_2368_#_2	2732_to_2574_#_2	1225_to_206_#_2	2941_to_2563_#_2	1197_to_2733_#_2	326_to_2200_#_2	2828_to_2944_#_2	2380_to_2402_#_2	2561_to_2733_#_2	2890_to_2900_#_2	2725_to_2407_#_2	2561_to_2396_#_2	2686_to_2372_#_2	2323_to_1154_#_2	2686_to_2557_#_2	2591_to_2631_#_2	2803_to_2597_#_2	2867_to_2943_#_2	2643_to_2326_#_2	2327_to_1222_#_2	2732_to_2492_#_2	2587_to_2598_#_2	2734_to_2422_#_2	2781_to_2556_#_2	2376_to_2418_#_2	2629_to_2660_#_2	2372_to_2491_#_2	1247_to_2312_#_2	2760_to_1981_#_2	2745_to_2525_#_2	2737_to_2557_#_2	3042_to_12_#_2	316_to_945_#_2	2537_to_2298_#_2	2324_to_1208_#_2	2733_to_2543_#_2	2681_to_2549_#_2	345_to_916_#_2	3024_to_2763_#_2	3081_to_2993_#_2	2555_to_2404_#_2	214_to_1226_#_2	204_to_2326_#_2	2297_to_2171_#_2	2732_to_2326_#_2	2325_to_2557_#_2	2747_to_2557_#_2	316_to_951_#_2	2940_to_2559_#_2	2546_to_2559_#_2	2719_to_2558_#_2	2817_to_2570_#_2	2740_to_2303_#_2	2766_to_2549_#_2	2530_to_2721_#_2	2724_to_2491_#_2	975_to_2734_#_2	2758_to_2642_#_2	319_to_947_#_2	1284_to_2265_#_2	2560_to_2645_#_2	2595_to_2650_#_2	2323_to_1115_#_2	2363_to_1200_#_2	1215_to_1083_#_2	2493_to_1203_#_2	2569_to_2639_#_2	2760_to_2405_#_2	3049_to_2311_#_2	2746_to_2491_#_2	2562_to_2726_#_2	3106_to_1_#_2	2491_to_195_#_2	2746_to_2300_#_2	2746_to_2306_#_2	2732_to_2306_#_2	809_to_916_#_2	2557_to_2906_#_2	984_to_1045_#_2	3086_to_2492_#_2	2739_to_2525_#_2	2974_to_2983_#_2	993_to_1014_#_2	2544_to_2299_#_2	2748_to_2562_#_2	2638_to_2645_#_2	2390_to_2402_#_2	2770_to_2562_#_2	2770_to_2560_#_2	1197_to_1207_#_2	1102_to_2299_#_2	2594_to_2685_#_2	2746_to_2514_#_2	2642_to_2691_#_2	2624_to_2652_#_2	2975_to_2309_#_2	2324_to_1210_#_2	2815_to_2726_#_2	2817_to_2855_#_2	2540_to_2710_#_2	2782_to_2550_#_1	2829_to_2990_#_1	2548_to_2689_#_1	3087_to_2747_#_1	1286_to_2241_#_1	2819_to_2300_#_1	3034_to_2391_#_1	2501_to_1191_#_1	2585_to_2481_#_1	2766_to_194_#_1	2556_to_2416_#_1	2758_to_2549_#_1	2889_to_2938_#_1	310_to_940_#_1	2905_to_2518_#_1	46_to_1089_#_1	2684_to_2533_#_1	2642_to_2682_#_1	2906_to_2493_#_1	2719_to_2731_#_1	2556_to_2747_#_1	1263_to_2276_#_1	1042_to_1061_#_1	1105_to_941_#_1	2723_to_2551_#_1	2516_to_2717_#_1	2516_to_2711_#_1	2724_to_2505_#_1	2584_to_2405_#_1	2818_to_3001_#_1	2857_to_2942_#_1	2761_to_2417_#_1	2705_to_2305_#_1	2632_to_3001_#_1	2854_to_2938_#_1	2548_to_2564_#_1	1198_to_1049_#_1	2829_to_2985_#_1	2327_to_1039_#_1	2556_to_1196_#_1	3090_to_2734_#_1	2721_to_2479_#_1	2542_to_2416_#_1	2505_to_2377_#_1	1223_to_2303_#_1	2556_to_2404_#_1	2542_to_2306_#_1	2758_to_2556_#_1	2596_to_2503_#_1	2779_to_3021_#_1	2779_to_3020_#_1	2719_to_2500_#_1	2564_to_2572_#_1	2710_to_2651_#_1	2794_to_3002_#_1	2733_to_2744_#_1	2628_to_2644_#_1	2548_to_69_#_1	2940_to_2651_#_1	2647_to_2442_#_1	2479_to_2491_#_1	1243_to_2308_#_1	2573_to_2661_#_1	2861_to_2917_#_1	3086_to_2759_#_1	2741_to_2491_#_1	1113_to_1014_#_1	3033_to_2560_#_1	1113_to_2372_#_1	2801_to_2492_#_1	2561_to_1045_#_1	317_to_953_#_1	2328_to_2506_#_1	2745_to_2500_#_1	2751_to_2761_#_1	1110_to_977_#_1	1241_to_2725_#_1	2907_to_2646_#_1	2938_to_2946_#_1	2938_to_2945_#_1	2723_to_16_#_1	2354_to_2548_#_1	1286_to_2268_#_1	2732_to_2416_#_1	2385_to_2395_#_1	2548_to_2734_#_1	2499_to_2507_#_1	1048_to_16_#_1	301_to_1102_#_1	2650_to_2491_#_1	1003_to_2887_#_1	2547_to_2557_#_1	2501_to_2514_#_1	2940_to_2469_#_1	2733_to_2317_#_1	2453_to_1071_#_1	2551_to_2691_#_1	1147_to_1187_#_1	2832_to_2976_#_1	2740_to_2491_#_1	1097_to_262_#_1	3044_to_1209_#_1	2891_to_2995_#_1	318_to_1102_#_1	2419_to_1038_#_1	1241_to_2737_#_1	2574_to_2672_#_1	308_to_956_#_1	2748_to_2557_#_1	993_to_204_#_1	2541_to_2680_#_1	2708_to_2522_#_1	1198_to_1086_#_1	2905_to_2543_#_1	2749_to_3014_#_1	2586_to_2665_#_1	2707_to_2549_#_1	1208_to_1049_#_1	2650_to_1206_#_1	2561_to_2593_#_1	2740_to_2551_#_1	3049_to_94_#_1	2943_to_3000_#_1	2801_to_2543_#_1	2727_to_2532_#_1	1038_to_1051_#_1	2641_to_2492_#_1	2551_to_2593_#_1	2898_to_2997_#_1	1167_to_1014_#_1	317_to_939_#_1	2325_to_1192_#_1	2816_to_3000_#_1	2763_to_2523_#_1	2732_to_2502_#_1	2732_to_2503_#_1	2992_to_2855_#_1	2714_to_2481_#_1	2375_to_2406_#_1	1139_to_2645_#_1	2739_to_2545_#_1	2623_to_2641_#_1	2416_to_2479_#_1	1147_to_1058_#_1	2740_to_2540_#_1	2815_to_2644_#_1	2548_to_2386_#_1	2558_to_2415_#_1	2558_to_2418_#_1	2315_to_1994_#_1	472_to_2285_#_1	2492_to_1154_#_1	2041_to_2285_#_1	215_to_17_#_1	2733_to_2513_#_1	1283_to_2199_#_1	3086_to_2909_#_1	958_to_967_#_1	2746_to_986_#_1	137_to_17_#_1	318_to_1015_#_1	2706_to_2600_#_1	2480_to_2299_#_1	2556_to_2392_#_1	2652_to_2540_#_1	2570_to_2673_#_1	2804_to_2561_#_1	2940_to_2303_#_1	2524_to_2310_#_1	2683_to_2980_#_1	2325_to_2767_#_1	2842_to_2954_#_1	2492_to_2306_#_1	1139_to_995_#_1	2707_to_2522_#_1	2556_to_2372_#_1	2707_to_2525_#_1	2751_to_2560_#_1	2661_to_2985_#_1	2747_to_2546_#_1	3053_to_2913_#_1	2761_to_93_#_1	105_to_13_#_1	998_to_1068_#_1	2951_to_2962_#_1	2326_to_1073_#_1	2833_to_2862_#_1	1209_to_1045_#_1	1241_to_944_#_1	1383_to_2245_#_1	1242_to_2726_#_1	2723_to_2306_#_1	2904_to_2371_#_1	1309_to_2264_#_1	1151_to_1166_#_1	2643_to_2491_#_1	1199_to_1206_#_1	2729_to_2547_#_1	2820_to_3001_#_1	2760_to_2559_#_1	2875_to_2938_#_1	2822_to_2899_#_1	2860_to_2886_#_1	2503_to_2712_#_1	1245_to_2514_#_1	1230_to_2300_#_1	2596_to_2643_#_1	3048_to_2977_#_1	2746_to_2561_#_1	2817_to_2643_#_1	2817_to_2644_#_1	2267_to_2275_#_1	2556_to_2818_#_1	2802_to_2563_#_1	3086_to_2708_#_1	2908_to_2597_#_1	2871_to_2890_#_1	2584_to_2597_#_1	2824_to_2996_#_1	2381_to_2405_#_1	2598_to_2644_#_1	3049_to_1192_#_1	2861_to_2947_#_1	2520_to_2706_#_1	2730_to_2644_#_1	2733_to_2537_#_1	2434_to_2450_#_1	2549_to_2687_#_1	2816_to_2887_#_1	1189_to_1049_#_1	3037_to_2327_#_1	2757_to_2596_#_1	3065_to_2818_#_1	3087_to_2538_#_1	2569_to_2644_#_1	2585_to_1211_#_1	2774_to_3019_#_1	2554_to_2574_#_1	681_to_766_#_1	2542_to_2708_#_1	1220_to_1036_#_1	2842_to_2977_#_1	1111_to_194_#_1	2380_to_2405_#_1	2546_to_2345_#_1	2892_to_2905_#_1	1262_to_2265_#_1	2740_to_2514_#_1	2556_to_2408_#_1	2547_to_2303_#_1	708_to_821_#_1	2491_to_2298_#_1	2645_to_2703_#_1	2686_to_2550_#_1	2222_to_2265_#_1	3049_to_2888_#_1	2681_to_2560_#_1	313_to_1103_#_1	3042_to_2843_#_1	3083_to_2977_#_1	1260_to_2258_#_1	2970_to_2981_#_1	2538_to_2379_#_1	3083_to_2994_#_1	2708_to_2552_#_1	2476_to_1201_#_1	2731_to_2759_#_1	2568_to_2479_#_1	2353_to_1157_#_1	2644_to_2549_#_1	2732_to_2491_#_1	1138_to_1015_#_1	2597_to_2633_#_1	2972_to_2980_#_1	2972_to_2982_#_1	2707_to_2512_#_1	2719_to_2480_#_1	1262_to_2272_#_1	2855_to_2946_#_1	1288_to_1969_#_1	945_to_2925_#_1	2641_to_2741_#_1	2872_to_2939_#_1	3087_to_2988_#_1	2557_to_210_#_1	2546_to_2405_#_1	2824_to_3000_#_1	2682_to_2992_#_1	311_to_1053_#_1	1077_to_2725_#_1	2511_to_2678_#_1	2733_to_2558_#_1	2709_to_2762_#_1	1239_to_1161_#_1	2723_to_1048_#_1	2584_to_2630_#_1	286_to_2711_#_1	2584_to_2638_#_1	2645_to_2514_#_1	2815_to_2559_#_1	2870_to_2943_#_1	2686_to_243_#_1	2480_to_2493_#_1	1113_to_288_#_1	2803_to_3010_#_1	1138_to_2938_#_1	312_to_1094_#_1	3086_to_2914_#_1	2556_to_1111_#_1	2601_to_2653_#_1	2725_to_2552_#_1	2585_to_2631_#_1	2548_to_2630_#_1	2557_to_2570_#_1	1238_to_2328_#_1	2769_to_2681_#_1	2723_to_1208_#_1	2661_to_2704_#_1	2405_to_2695_#_1	2323_to_2481_#_1	1232_to_1143_#_1	2554_to_2733_#_1	2561_to_2408_#_1	230_to_18_#_1	2819_to_3000_#_1	2491_to_2725_#_1	2298_to_2306_#_1	2543_to_2405_#_1	2973_to_2981_#_1	314_to_942_#_1	2511_to_2644_#_1	2733_to_2546_#_1	2833_to_169_#_1	1207_to_1037_#_1	2821_to_2998_#_1	2681_to_2540_#_1	2817_to_2416_#_1	2865_to_2885_#_1	2641_to_2480_#_1	2645_to_2727_#_1	2705_to_2326_#_1	2861_to_2881_#_1	2724_to_2550_#_1	1216_to_2733_#_1	2731_to_2770_#_1	2819_to_2740_#_1	1126_to_269_#_1	3086_to_2906_#_1	2579_to_2481_#_1	2772_to_2557_#_1	313_to_979_#_1	1229_to_2298_#_1	2855_to_2894_#_1	2745_to_2644_#_1	2737_to_2548_#_1	3092_to_2942_#_1	2940_to_2550_#_1	307_to_1049_#_1	2555_to_1113_#_1	1058_to_1074_#_1	380_to_895_#_1	2858_to_2945_#_1	2560_to_2419_#_1	2851_to_2950_#_1	2505_to_2653_#_1	2724_to_2492_#_1	2492_to_1060_#_1	2334_to_1158_#_1	2861_to_2890_#_1	2724_to_2543_#_1	2513_to_2700_#_1	2820_to_2945_#_1	2857_to_2981_#_1	1242_to_2312_#_1	2570_to_2619_#_1	132_to_1207_#_1	2562_to_2420_#_1	2853_to_1115_#_1	303_to_1103_#_1	2725_to_2538_#_1	319_to_948_#_1	1281_to_1959_#_1	2906_to_2599_#_1	2539_to_2741_#_1	2725_to_2442_#_1	2905_to_1211_#_1	2506_to_2746_#_1	2817_to_2543_#_1	306_to_1096_#_1	3086_to_2480_#_1	2559_to_58_#_1	2803_to_3008_#_1	2862_to_2885_#_1	2894_to_2645_#_1	312_to_944_#_1	2569_to_2419_#_1	227_to_271_#_1	1157_to_1048_#_1	1241_to_2569_#_1	2548_to_1209_#_1	1242_to_2309_#_1	2888_to_2962_#_1	1113_to_2724_#_1	68_to_1046_#_1	2543_to_2571_#_1	2758_to_2633_#_1	2547_to_1106_#_1	2956_to_2405_#_1	2852_to_2562_#_1	2720_to_1224_#_1	313_to_959_#_1	2733_to_67_#_1	2779_to_3019_#_1	2917_to_2933_#_1	2747_to_2463_#_1	2547_to_2594_#_1	2559_to_2424_#_1	2546_to_2687_#_1	2498_to_2706_#_1	2740_to_2323_#_1	2558_to_2569_#_1	2781_to_2681_#_1	2425_to_2235_#_1	2506_to_2717_#_1	2748_to_2735_#_1	2305_to_2198_#_1	2576_to_2648_#_1	2695_to_957_#_1	2724_to_2563_#_1	2833_to_2980_#_1	51_to_66_#_1	2371_to_1075_#_1	2803_to_2522_#_1	3049_to_2818_#_1	3000_to_2650_#_1	2852_to_2725_#_1	2875_to_2898_#_1	2508_to_2717_#_1	2875_to_2897_#_1	2562_to_2403_#_1	821_to_869_#_1	3049_to_2785_#_1	2276_to_1998_#_1	2770_to_2561_#_1	111_to_22_#_1	2328_to_2197_#_1	1138_to_1203_#_1	312_to_1101_#_1	2585_to_2734_#_1	2808_to_3010_#_1	1689_to_2255_#_1	2736_to_1195_#_1	2556_to_2313_#_1	2579_to_2508_#_1	2478_to_1208_#_1	1191_to_1211_#_1	3048_to_2898_#_1	3046_to_2442_#_1	2578_to_2384_#_1	1110_to_23_#_1	2817_to_2638_#_1	2709_to_2514_#_1	3086_to_2984_#_1	3024_to_2725_#_1	939_to_1048_#_1	1194_to_1085_#_1	2772_to_2544_#_1	1209_to_1114_#_1	2724_to_2517_#_1	2751_to_2557_#_1	2833_to_2993_#_1	1008_to_1066_#_1	2731_to_2557_#_1	2705_to_2564_#_1	2731_to_2559_#_1	2893_to_2562_#_1	68_to_77_#_1	1279_to_2231_#_1	2643_to_2503_#_1	2854_to_2945_#_1	
@EndofLibrary
@NewLibrary: NC_004146.1_FHV_RNA1.seq_to_NC_004144_FHV_RNA2.seq
2707_to_1208_#_1	2556_to_191_#_1	
@EndofLibrary
@NewLibrary: NC_004144_FHV_RNA2.seq_to_NC_004144_FHV_RNA2.seq
249_to_517_#_3236	242_to_525_#_1865	778_to_1219_#_1722	738_to_1219_#_1716	1086_to_1175_#_352	249_to_520_#_246	247_to_257_#_131	734_to_1233_#_128	738_to_1223_#_29	1401_to_4_#_26	491_to_1171_#_24	725_to_1231_#_23	730_to_1229_#_22	250_to_513_#_21	425_to_34_#_20	176_to_34_#_20	224_to_525_#_20	503_to_1184_#_19	730_to_1227_#_18	809_to_1195_#_16	118_to_152_#_14	727_to_1229_#_14	357_to_33_#_14	1139_to_1146_#_13	1380_to_1175_#_12	1329_to_1174_#_11	293_to_321_#_10	222_to_33_#_10	190_to_33_#_10	1095_to_1117_#_9	291_to_33_#_9	1400_to_1_#_9	725_to_1228_#_8	248_to_517_#_8	285_to_33_#_8	455_to_359_#_7	726_to_1233_#_7	1085_to_1176_#_7	1345_to_1013_#_7	729_to_1229_#_7	546_to_407_#_7	1244_to_32_#_6	441_to_33_#_6	248_to_18_#_6	1387_to_1013_#_6	786_to_1208_#_6	728_to_18_#_6	607_to_495_#_6	252_to_37_#_6	421_to_33_#_6	359_to_89_#_6	248_to_98_#_5	627_to_33_#_5	734_to_1225_#_5	1086_to_1176_#_5	1126_to_98_#_5	786_to_1215_#_5	1205_to_827_#_5	680_to_33_#_5	1007_to_17_#_5	1399_to_1131_#_5	1251_to_33_#_5	774_to_34_#_5	666_to_34_#_5	176_to_275_#_4	1079_to_1172_#_4	249_to_516_#_4	1381_to_1205_#_4	390_to_34_#_4	1012_to_693_#_4	119_to_34_#_4	1344_to_1013_#_4	376_to_469_#_4	1024_to_137_#_3	1368_to_1240_#_3	798_to_693_#_3	176_to_31_#_3	138_to_154_#_3	250_to_257_#_3	739_to_1220_#_3	1327_to_1220_#_3	778_to_1222_#_3	777_to_1217_#_3	247_to_515_#_3	1364_to_1244_#_3	729_to_1219_#_3	1368_to_1009_#_2	1393_to_1205_#_2	1372_to_1014_#_2	663_to_33_#_2	388_to_222_#_2	1370_to_1206_#_2	1328_to_1208_#_2	1016_to_1199_#_2	1381_to_1228_#_2	451_to_257_#_2	1066_to_1186_#_2	1117_to_1166_#_2	679_to_1207_#_2	1380_to_1012_#_2	1326_to_1007_#_2	119_to_33_#_2	191_to_33_#_2	726_to_1219_#_2	1327_to_34_#_2	1354_to_1137_#_2	1113_to_1120_#_2	420_to_275_#_2	246_to_33_#_2	1330_to_1152_#_2	1370_to_1175_#_1	451_to_361_#_1	248_to_33_#_1	250_to_518_#_1	362_to_1314_#_1	419_to_17_#_1	420_to_312_#_1	1382_to_1206_#_1	1344_to_1208_#_1	494_to_33_#_1	124_to_32_#_1	441_to_362_#_1	389_to_286_#_1	1329_to_1207_#_1	1109_to_978_#_1	243_to_526_#_1	243_to_98_#_1	1010_to_1205_#_1	1380_to_1174_#_1	828_to_854_#_1	1090_to_1176_#_1	783_to_695_#_1	738_to_1222_#_1	725_to_1236_#_1	376_to_256_#_1	1343_to_1213_#_1	1386_to_1206_#_1	1343_to_1206_#_1	1010_to_32_#_1	442_to_1205_#_1	1329_to_1206_#_1	1392_to_1252_#_1	1370_to_1140_#_1	97_to_16_#_1	241_to_524_#_1	190_to_19_#_1	1328_to_1207_#_1	387_to_33_#_1	1323_to_1137_#_1	1329_to_693_#_1	356_to_34_#_1	1327_to_1147_#_1	1086_to_1093_#_1	786_to_1222_#_1	1375_to_1208_#_1	247_to_33_#_1	757_to_668_#_1	1327_to_1152_#_1	1381_to_1227_#_1	1390_to_1314_#_1	1345_to_33_#_1	
@EndofLibrary
@NewLibrary: NC_004144_FHV_RNA2.seq_RevStrand_to_NC_004144_FHV_RNA2.seq
1058_to_1024_#_2	
@EndofLibrary
@NewLibrary: NC_004144_FHV_RNA2.seq_to_NC_004146.1_FHV_RNA1.seq
1400_to_2720_#_384	1398_to_30_#_10	1386_to_2720_#_4	1079_to_2720_#_3	672_to_2981_#_1	1278_to_2981_#_1	220_to_2480_#_1	1244_to_2981_#_1	519_to_2944_#_1	
@EndofLibrary
@NewLibrary: NC_004144_FHV_RNA2.seq_to_NC_004144_FHV_RNA2.seq_RevStrand
1275_to_1295_#_1	
@EndofLibrary
