# Supplementary material for: Parallel ClickSeq and Nanopore sequencing elucidates the rapid evolution of defective-interfering RNAs in Flock House virus
Source: PLoS Pathog. 2017 May 5;13(5):e1006365. doi: 10.1371/journal.ppat.1006365 (PMC5435362; doi:10.1371/journal.ppat.1006365)
Supplement: S2 Datafile — Table reports the annotated genomes (wild-type or defective) and the number of mapped reads in each passage. This the raw data used to populate the stacked-area plots in Fig 6and S6 Fig. (XLSX) [file ppat.1006365.s010.xlsx]

## Sheet: RNA1 Genomes
Passage	1				2				3				4				5				6				7				8				9
	NC_004146.1_FHV_RNA1	1_Wt_3107	2006		NC_004146.1_FHV_RNA1	1_Wt_3107	2519		NC_004146.1_FHV_RNA1	1_Wt_3107	1206		NC_004146.1_FHV_RNA1	1_Wt_3107	1886		NC_004146.1_FHV_RNA1	1_Wt_3107	1532		NC_004146.1_FHV_RNA1	1_Wt_3107	667		NC_004146.1_FHV_RNA1	1_Wt_3107	422		NC_004146.1_FHV_RNA1	1_313^941_1241^2325_3107	202		NC_004146.1_FHV_RNA1	1_313^941_1241^2325_3107	1229
	NC_004146.1_FHV_RNA1	1_2314^2366_3107	1		NC_004146.1_FHV_RNA1	1_317^1091_1242^2301_3107	3		NC_004146.1_FHV_RNA1	1_309^973_1262^2272_3107	59		NC_004146.1_FHV_RNA1	1_318^1102_1261^2270_3107	13		NC_004146.1_FHV_RNA1	1_317^1091_1242^2301_3107	265		NC_004146.1_FHV_RNA1	1_317^1091_1242^2301_3107	104		NC_004146.1_FHV_RNA1	1_342^1083_1245^2514_3107	101		NC_004146.1_FHV_RNA1	1_317^1091_1242^2301_3107	52		NC_004146.1_FHV_RNA1	1_311^1104_1260^2278_3107	119
	NC_004146.1_FHV_RNA1	1_545^589_3107	1		NC_004146.1_FHV_RNA1	1_1430^1469_3107	3		NC_004146.1_FHV_RNA1	1_311^976_1262^2272_3107	4		NC_004146.1_FHV_RNA1	1_326^2279_3107	12		NC_004146.1_FHV_RNA1	1_318^1093_1242^2301_3107	97		NC_004146.1_FHV_RNA1	1_318^1093_1242^2301_3107	63		NC_004146.1_FHV_RNA1	1_313^941_1241^2325_3107	99		NC_004146.1_FHV_RNA1	1_311^1104_1260^2278_3107	50		NC_004146.1_FHV_RNA1	1_308^951_1257^2277_3107	118
	NC_004146.1_FHV_RNA1	1_2314^2351_2559^2617_3107	1		NC_004146.1_FHV_RNA1	1_1434^1465_3107	2		NC_004146.1_FHV_RNA1	1_391^896_1242^2311_2525^2560_3107	2		NC_004146.1_FHV_RNA1	1_318^1102_1241^2298_3107	11		NC_004146.1_FHV_RNA1	1_318^1102_1261^2270_3107	59		NC_004146.1_FHV_RNA1	1_342^1083_1245^2514_3107	38		NC_004146.1_FHV_RNA1	1_311^1104_1260^2278_3107	67		NC_004146.1_FHV_RNA1	1_342^1083_1245^2514_3107	39		NC_004146.1_FHV_RNA1	1_342^1083_1245^2514_3107	112
	NC_004146.1_FHV_RNA1	1_1425^1472_1489^1545_3107	1		NC_004146.1_FHV_RNA1	1_313^941_1241^2325_3107	2		NC_004146.1_FHV_RNA1	1_305^969_1262^2272_3107	2		NC_004146.1_FHV_RNA1	1_309^940_1232^2301_3107	6		NC_004146.1_FHV_RNA1	1_314^1089_1242^2301_3107	37		NC_004146.1_FHV_RNA1	1_311^1104_1260^2278_3107	29		NC_004146.1_FHV_RNA1	1_317^1091_1242^2301_3107	43		NC_004146.1_FHV_RNA1	1_Wt_3107	33		NC_004146.1_FHV_RNA1	1_317^1091_1242^2301_3107	111
	NC_004146.1_FHV_RNA1	1_1413^1447_3107	1		NC_004146.1_FHV_RNA1	1_1425^1452_3107	2		NC_004146.1_FHV_RNA1	1_345^910_1268^2277_3107	2		NC_004146.1_FHV_RNA1	1_312^1102_1302^1951_2524^2709_3107	6		NC_004146.1_FHV_RNA1	1_326^2279_3107	36		NC_004146.1_FHV_RNA1	1_316^1092_1242^2301_3107	23		NC_004146.1_FHV_RNA1	1_305^940_1241^2325_3107	28		NC_004146.1_FHV_RNA1	1_319^941_1340^2277_3107	29		NC_004146.1_FHV_RNA1	1_Wt_3107	85
	NC_004146.1_FHV_RNA1	1_587^3078_3107	1		NC_004146.1_FHV_RNA1	1_2411^2499_3107	1		NC_004146.1_FHV_RNA1	1_309^973_1263^2274_3107	2		NC_004146.1_FHV_RNA1	1_311^1104_1242^2311_3107	6		NC_004146.1_FHV_RNA1	1_312^1102_1302^1951_2524^2709_3107	26		NC_004146.1_FHV_RNA1	1_319^941_1340^2277_3107	18		NC_004146.1_FHV_RNA1	1_318^1015_1260^2266_3107	27		NC_004146.1_FHV_RNA1	1_318^1093_1242^2301_3107	26		NC_004146.1_FHV_RNA1	1_318^1015_1260^2266_3107	83
	NC_004146.1_FHV_RNA1	1_318^423_435^1115_1235^2304_3107	1		NC_004146.1_FHV_RNA1	1_2206^2301_3107	1		NC_004146.1_FHV_RNA1	1_311^974_1253^2270_3107	1		NC_004146.1_FHV_RNA1	1_318^1093_1242^2301_3107	6		NC_004146.1_FHV_RNA1	1_318^1102_1241^2298_3107	22		NC_004146.1_FHV_RNA1	1_305^940_1241^2325_3107	17		NC_004146.1_FHV_RNA1	1_318^1102_1383^2239_3107	25		NC_004146.1_FHV_RNA1	1_308^951_1257^2277_3107	24		NC_004146.1_FHV_RNA1	1_319^941_1340^2277_3107	74
	NC_004146.1_FHV_RNA1	1_519^579_3107	1		NC_004146.1_FHV_RNA1	1_3010^3051_3107	1		NC_004146.1_FHV_RNA1	1_651^702_3107	1		NC_004146.1_FHV_RNA1	1_312^1102_1291^1967_2513^2708_3107	5		NC_004146.1_FHV_RNA1	1_317^1091_1244^2304_3107	20		NC_004146.1_FHV_RNA1	1_318^1102_1261^2270_3107	16		NC_004146.1_FHV_RNA1	1_319^941_1340^2277_3107	23		NC_004146.1_FHV_RNA1	1_305^940_1241^2325_3107	20		NC_004146.1_FHV_RNA1	1_305^940_1241^2325_3107	54
	NC_004146.1_FHV_RNA1	1_2487^2516_3107	1		NC_004146.1_FHV_RNA1	1_1612^1729_3107	1		NC_004146.1_FHV_RNA1	1_1191^1221_3107	1		NC_004146.1_FHV_RNA1	1_319^941_1262^2259_3107	5		NC_004146.1_FHV_RNA1	1_316^1092_1242^2301_3107	19		NC_004146.1_FHV_RNA1	1_312^1102_1129^1196_1243^2309_3107	16		NC_004146.1_FHV_RNA1	1_308^951_1257^2277_3107	14		NC_004146.1_FHV_RNA1	1_318^1015_1260^2266_3107	18		NC_004146.1_FHV_RNA1	1_319^941_1241^2325_3107	43
	NC_004146.1_FHV_RNA1	1_614^648_3107	1		NC_004146.1_FHV_RNA1	1_1242^1282_3107	1		NC_004146.1_FHV_RNA1	1_311^974_1262^2272_3107	1		NC_004146.1_FHV_RNA1	1_318^1090_1241^2709_3107	4		NC_004146.1_FHV_RNA1	1_311^1104_1242^2311_3107	18		NC_004146.1_FHV_RNA1	1_317^1091_1244^2304_3107	12		NC_004146.1_FHV_RNA1	1_318^1102_1261^2270_3107	14		NC_004146.1_FHV_RNA1	1_318^1102_1261^2270_3107	14		NC_004146.1_FHV_RNA1	1_318^1093_1242^2301_3107	41
	NC_004146.1_FHV_RNA1	1_125^161_3107	1		NC_004146.1_FHV_RNA1	1_78^105_3107	1		NC_004146.1_FHV_RNA1	1_309^940_1242^2311_3107	1		NC_004146.1_FHV_RNA1	1_296^1107_1232^2301_3107	4		NC_004146.1_FHV_RNA1	1_317^1091_1240^2299_3107	13		NC_004146.1_FHV_RNA1	1_313^941_1241^2325_3107	11		NC_004146.1_FHV_RNA1	1_300^1102_1305^2260_3107	14		NC_004146.1_FHV_RNA1	1_318^1102_1383^2239_3107	13		NC_004146.1_FHV_RNA1	1_389^909_1241^2325_3107	40
	NC_004146.1_FHV_RNA1	1_614^642_3107	1		NC_004146.1_FHV_RNA1	1_313^941_1252^2288_3107	1		NC_004146.1_FHV_RNA1	1_317^945_1240^2299_3107	1		NC_004146.1_FHV_RNA1	1_318^1090_1288^2219_3107	4		NC_004146.1_FHV_RNA1	1_318^1091_1242^2301_3107	13		NC_004146.1_FHV_RNA1	1_318^1015_1260^2266_3107	10		NC_004146.1_FHV_RNA1	1_312^1102_1129^1196_1243^2309_3107	10		NC_004146.1_FHV_RNA1	1_314^1089_1242^2301_3107	12		NC_004146.1_FHV_RNA1	1_319^941_1338^2276_3107	34
	NC_004146.1_FHV_RNA1	1_590^3082_3107	1		NC_004146.1_FHV_RNA1	1_1131^1218_3107	1		NC_004146.1_FHV_RNA1	1_1889^1933_3107	1		NC_004146.1_FHV_RNA1	1_318^1048_1288^2246_2598^2647_3107	4		NC_004146.1_FHV_RNA1	1_318^1090_1241^2709_3107	10		NC_004146.1_FHV_RNA1	1_300^1102_1305^2260_3107	10		NC_004146.1_FHV_RNA1	1_319^941_1338^2276_3107	9		NC_004146.1_FHV_RNA1	1_20^2300_3107	9		NC_004146.1_FHV_RNA1	1_318^1102_1383^2239_3107	28
	NC_004146.1_FHV_RNA1	1_619^661_3107	1		NC_004146.1_FHV_RNA1	1_1764^1802_3107	1		NC_004146.1_FHV_RNA1	1_1856^2117_3107	1		NC_004146.1_FHV_RNA1	1_318^1102_1265^2275_3107	4		NC_004146.1_FHV_RNA1	1_312^1102_1291^1967_2513^2708_3107	10		NC_004146.1_FHV_RNA1	1_326^2279_3107	9		NC_004146.1_FHV_RNA1	1_318^1093_1242^2301_3107	9		NC_004146.1_FHV_RNA1	1_316^1092_1242^2301_3107	9		NC_004146.1_FHV_RNA1	1_318^1102_1261^2270_3107	26
	NC_004146.1_FHV_RNA1	1_2576^2604_3107	1		NC_004146.1_FHV_RNA1	1_1583^1635_3107	1		NC_004146.1_FHV_RNA1	1_384^2314_3107	1		NC_004146.1_FHV_RNA1	1_319^941_1243^2309_2597^2648_3107	3		NC_004146.1_FHV_RNA1	1_309^1117_1262^2253_3107	9		NC_004146.1_FHV_RNA1	1_314^1089_1242^2301_3107	9		NC_004146.1_FHV_RNA1	1_316^1092_1242^2301_3107	9		NC_004146.1_FHV_RNA1	1_319^941_1338^2276_3107	8		NC_004146.1_FHV_RNA1	1_313^941_1257^2277_3107	25
	NC_004146.1_FHV_RNA1	1_623^662_3107	1		NC_004146.1_FHV_RNA1	1_581^783_3107	1		NC_004146.1_FHV_RNA1	1_309^973_1261^2272_3107	1		NC_004146.1_FHV_RNA1	1_317^1091_1242^2301_3107	3		NC_004146.1_FHV_RNA1	1_318^1048_1288^2246_2598^2647_3107	9		NC_004146.1_FHV_RNA1	1_308^951_1257^2277_3107	8		NC_004146.1_FHV_RNA1	1_370^896_1242^2311_3107	8		NC_004146.1_FHV_RNA1	1_389^909_1241^2325_3107	7		NC_004146.1_FHV_RNA1	1_311^939_1241^2325_3107	23
	NC_004146.1_FHV_RNA1	1_680^774_3107	1		NC_004146.1_FHV_RNA1	1_2388^2416_3107	1		NC_004146.1_FHV_RNA1	1_309^973_1261^2271_3107	1		NC_004146.1_FHV_RNA1	1_309^1117_1262^2253_3107	3		NC_004146.1_FHV_RNA1	1_434^2301_3107	8		NC_004146.1_FHV_RNA1	1_300^1102_1241^2325_3107	8		NC_004146.1_FHV_RNA1	1_300^1102_1241^2325_3107	7		NC_004146.1_FHV_RNA1	1_317^1091_1244^2304_3107	7		NC_004146.1_FHV_RNA1	1_313^941_1239^2323_3107	20
	NC_004146.1_FHV_RNA1	1_1327^1355_1445^1484_1623^1653_3107	1		NC_004146.1_FHV_RNA1	1_1418^1534_1590^1630_3107	1		NC_004146.1_FHV_RNA1	1_309^973_1262^2272_2706^2733_3107	1		NC_004146.1_FHV_RNA1	1_311^1104_1260^2278_3107	3		NC_004146.1_FHV_RNA1	1_318^1102_1257^2284_3107	7		NC_004146.1_FHV_RNA1	1_312^1102_1313^2277_3107	6		NC_004146.1_FHV_RNA1	1_310^1217_1243^2309_3107	6		NC_004146.1_FHV_RNA1	1_313^941_3107	7		NC_004146.1_FHV_RNA1	1_378^895_1241^2325_3107	19
	NC_004146.1_FHV_RNA1	1_1615^1722_3107	1		NC_004146.1_FHV_RNA1	1_154^200_1423^1520_3107	1		NC_004146.1_FHV_RNA1	1_486^1189_1262^2259_3107	1		NC_004146.1_FHV_RNA1	1_318^1102_1262^2280_3107	3		NC_004146.1_FHV_RNA1	1_420^869_1139^1192_1225^2747_3107	7		NC_004146.1_FHV_RNA1	1_311^1104_1242^2311_3107	6		NC_004146.1_FHV_RNA1	1_312^1102_1260^2278_3107	6		NC_004146.1_FHV_RNA1	1_300^1102_1241^2325_3107	6		NC_004146.1_FHV_RNA1	1_310^959_1241^2325_3107	19
	NC_004146.1_FHV_RNA1	1_1478^1507_3107	1		NC_004146.1_FHV_RNA1	1_1299^1438_3107	1		NC_004146.1_FHV_RNA1	1_973^1049_3107	1		NC_004146.1_FHV_RNA1	1_305^2300_3107	3		NC_004146.1_FHV_RNA1	1_318^1102_1265^2275_3107	7		NC_004146.1_FHV_RNA1	1_312^1102_1262^2259_3107	6		NC_004146.1_FHV_RNA1	1_319^941_1241^2325_3107	6		NC_004146.1_FHV_RNA1	1_313^941_1257^2277_3107	5		NC_004146.1_FHV_RNA1	1_1241^2325_3107	19
	NC_004146.1_FHV_RNA1	1_186^244_3107	1		NC_004146.1_FHV_RNA1	1_342^1083_1245^2514_3107	1		NC_004146.1_FHV_RNA1	1_355^908_1235^2303_3107	1		NC_004146.1_FHV_RNA1	1_312^1102_1288^1964_2513^2708_3107	2		NC_004146.1_FHV_RNA1	1_318^1090_1288^2219_3107	6		NC_004146.1_FHV_RNA1	1_318^1093_1244^2304_3107	6		NC_004146.1_FHV_RNA1	1_318^1102_1265^2275_3107	6		NC_004146.1_FHV_RNA1	1_310^959_1241^2325_3107	5		NC_004146.1_FHV_RNA1	1_310^1095_1135^1190_1302^2164_3107	18
	NC_004146.1_FHV_RNA1	1_1430^1494_3107	1		NC_004146.1_FHV_RNA1	1_319^941_1241^2325_3107	1		NC_004146.1_FHV_RNA1	1_306^974_1262^2272_3107	1		NC_004146.1_FHV_RNA1	1_309^940_1262^2277_3107	2		NC_004146.1_FHV_RNA1	1_1242^2301_3107	6		NC_004146.1_FHV_RNA1	1_313^941_1257^2275_3107	5		NC_004146.1_FHV_RNA1	1_317^1091_1240^2299_3107	5		NC_004146.1_FHV_RNA1	1_304^941_1241^2325_3107	5		NC_004146.1_FHV_RNA1	1_316^1015_1260^2266_3107	18
	NC_004146.1_FHV_RNA1	1_612^650_3107	1		NC_004146.1_FHV_RNA1	1_595^2197_3107	1		NC_004146.1_FHV_RNA1	1_318^1015_1260^2266_3107	1		NC_004146.1_FHV_RNA1	1_316^2310_3107	2		NC_004146.1_FHV_RNA1	1_296^1107_1232^2301_3107	6		NC_004146.1_FHV_RNA1	1_309^1117_1262^2253_3107	5		NC_004146.1_FHV_RNA1	1_339^1082_1245^2514_3107	5		NC_004146.1_FHV_RNA1	1_312^935_1340^2277_3107	5		NC_004146.1_FHV_RNA1	1_317^1091_1244^2304_3107	17
	NC_004146.1_FHV_RNA1	1_821^870_3107	1		NC_004146.1_FHV_RNA1	1_3034^3080_3107	1		NC_004146.1_FHV_RNA1	1_641^3045_3107	1		NC_004146.1_FHV_RNA1	1_1188^1217_3107	2		NC_004146.1_FHV_RNA1	1_318^2277_3107	6		NC_004146.1_FHV_RNA1	1_318^1102_1241^2298_3107	5		NC_004146.1_FHV_RNA1	1_318^1091_1288^2219_3107	5		NC_004146.1_FHV_RNA1	1_319^941_1241^2325_3107	5		NC_004146.1_FHV_RNA1	1_313^941_1242^2327_3107	16
	NC_004146.1_FHV_RNA1	1_496^546_3107	1		NC_004146.1_FHV_RNA1	1_1145^1181_3107	1		NC_004146.1_FHV_RNA1	1_1825^1889_3107	1		NC_004146.1_FHV_RNA1	1_419^783_1223^2307_2527^2732_3107	2		NC_004146.1_FHV_RNA1	1_318^1102_1262^2280_3107	6		NC_004146.1_FHV_RNA1	1_319^941_1262^2259_3107	5		NC_004146.1_FHV_RNA1	1_310^1095_1135^1190_1302^2164_3107	5		NC_004146.1_FHV_RNA1	1_313^941_1240^2321_3107	4		NC_004146.1_FHV_RNA1	1_314^1089_1242^2301_3107	16
	NC_004146.1_FHV_RNA1	1_81^201_3107	1		NC_004146.1_FHV_RNA1	1_1433^1470_3107	1		NC_004146.1_FHV_RNA1	1_898^930_2082^2113_3107	1		NC_004146.1_FHV_RNA1	1_308^951_1232^2301_3107	2		NC_004146.1_FHV_RNA1	1_309^940_1232^2301_3107	6		NC_004146.1_FHV_RNA1	1_312^1102_1129^1196_1245^2310_3107	4		NC_004146.1_FHV_RNA1	1_300^1102_1242^2311_3107	4		NC_004146.1_FHV_RNA1	1_302^1102_1139^1196_1268^2277_3107	4		NC_004146.1_FHV_RNA1	1_311^938_1241^2325_3107	15
	NC_004146.1_FHV_RNA1	1_1425^1470_3107	1		NC_004146.1_FHV_RNA1	1_1426^1455_3107	1		NC_004146.1_FHV_RNA1	1_381^940_1242^2311_3107	1		NC_004146.1_FHV_RNA1	1_318^1102_1261^2271_3107	2		NC_004146.1_FHV_RNA1	1_318^1094_1242^2301_3107	6		NC_004146.1_FHV_RNA1	1_310^1217_1243^2309_3107	4		NC_004146.1_FHV_RNA1	1_312^1102_1302^1951_2524^2709_3107	4		NC_004146.1_FHV_RNA1	1_378^895_1241^2325_3107	3		NC_004146.1_FHV_RNA1	1_313^941_1244^2327_3107	15
	NC_004146.1_FHV_RNA1	1_1008^1925_3107	1		NC_004146.1_FHV_RNA1	1_300^1075_1243^2306_3107	1		NC_004146.1_FHV_RNA1	1_648^677_3107	1		NC_004146.1_FHV_RNA1	1_305^1102_1241^2305_3107	2		NC_004146.1_FHV_RNA1	1_312^1102_1313^2277_3107	6		NC_004146.1_FHV_RNA1	1_420^869_1139^1192_1225^2747_3107	4		NC_004146.1_FHV_RNA1	1_313^941_1242^2324_3107	4		NC_004146.1_FHV_RNA1	1_313^941_1242^2327_3107	3		NC_004146.1_FHV_RNA1	1_313^941_1238^2322_3107	14
	NC_004146.1_FHV_RNA1	1_2847^2886_3107	1		NC_004146.1_FHV_RNA1	1_2578^2776_3107	1		NC_004146.1_FHV_RNA1	1_485^551_3107	1		NC_004146.1_FHV_RNA1	1_313^941_1241^2325_3107	2		NC_004146.1_FHV_RNA1	1_318^1090_1302^1900_3107	5		NC_004146.1_FHV_RNA1	1_314^1089_1244^2304_3107	4		NC_004146.1_FHV_RNA1	1_301^1100_1288^2270_3107	4		NC_004146.1_FHV_RNA1	1_307^939_1241^2325_3107	3		NC_004146.1_FHV_RNA1	1_355^896_1241^2325_3107	14
	NC_004146.1_FHV_RNA1	1_280^309_3107	1		NC_004146.1_FHV_RNA1	1_318^1015_1260^2266_3107	1		NC_004146.1_FHV_RNA1	1_310^949_1243^2300_2524^2709_3107	1		NC_004146.1_FHV_RNA1	1_312^1102_1313^2277_3107	2		NC_004146.1_FHV_RNA1	1_308^951_1257^2277_3107	5		NC_004146.1_FHV_RNA1	1_315^1100_1261^2270_3107	4		NC_004146.1_FHV_RNA1	1_313^941_1257^2275_3107	4		NC_004146.1_FHV_RNA1	1_312^941_1241^2325_3107	3		NC_004146.1_FHV_RNA1	1_300^1102_1241^2325_3107	13
	NC_004146.1_FHV_RNA1	1_3031^3059_3107	1		NC_004146.1_FHV_RNA1	1_1191^1236_3107	1		NC_004146.1_FHV_RNA1	1_419^783_1238^2310_3107	1		NC_004146.1_FHV_RNA1	1_312^1102_1293^1970_2513^2708_3107	2		NC_004146.1_FHV_RNA1	1_316^2310_3107	5		NC_004146.1_FHV_RNA1	1_318^1090_1288^2219_3107	4		NC_004146.1_FHV_RNA1	1_318^1102_1241^2298_3107	4		NC_004146.1_FHV_RNA1	1_339^1082_1245^2514_3107	3		NC_004146.1_FHV_RNA1	1_313^941_1239^2324_3107	13
	NC_004146.1_FHV_RNA1	1_816^845_3107	1		NC_004146.1_FHV_RNA1	1_2500^2541_3107	1		NC_004146.1_FHV_RNA1	1_1685^1712_3107	1		NC_004146.1_FHV_RNA1	1_301^1100_1262^2280_2594^2628_3107	2		NC_004146.1_FHV_RNA1	1_319^941_1340^2277_3107	5		NC_004146.1_FHV_RNA1	1_318^1091_1288^2219_3107	4		NC_004146.1_FHV_RNA1	1_312^1102_1262^2259_3107	4		NC_004146.1_FHV_RNA1	1_311^939_1241^2325_3107	3		NC_004146.1_FHV_RNA1	1_312^941_1241^2325_3107	13
	NC_004146.1_FHV_RNA1	1_336^959_3107	1		NC_004146.1_FHV_RNA1	1_247^285_3107	1		NC_004146.1_FHV_RNA1	1_301^971_1264^2258_3107	1		NC_004146.1_FHV_RNA1	1_309^973_1262^2272_3107	2		NC_004146.1_FHV_RNA1	1_319^941_1262^2259_3107	5		NC_004146.1_FHV_RNA1	1_434^2301_3107	4		NC_004146.1_FHV_RNA1	1_302^1102_1139^1196_1268^2277_3107	4		NC_004146.1_FHV_RNA1	1_316^1015_1260^2266_3107	3		NC_004146.1_FHV_RNA1	1_316^1092_1242^2301_3107	11
	NC_004146.1_FHV_RNA1	1_1693^1735_3107	1		NC_004146.1_FHV_RNA1	1_313^941_1238^2318_3107	1		NC_004146.1_FHV_RNA1	1_2383^2428_3107	1		NC_004146.1_FHV_RNA1	1_312^1102_1262^2259_3107	2		NC_004146.1_FHV_RNA1	1_312^1102_1291^1967_2512^2708_3107	5		NC_004146.1_FHV_RNA1	1_318^1091_1242^2301_3107	4		NC_004146.1_FHV_RNA1	1_282^1210_1302^1951_2020^2219_3107	4		NC_004146.1_FHV_RNA1	1_310^1095_1135^1190_1302^2164_3107	3		NC_004146.1_FHV_RNA1	1_318^1015_1260^2267_3107	10
	NC_004146.1_FHV_RNA1	1_1422^1479_3107	1		NC_004146.1_FHV_RNA1	1_441^533_3107	1		NC_004146.1_FHV_RNA1	1_2423^2466_3107	1		NC_004146.1_FHV_RNA1	1_312^1102_1291^1967_2512^2708_3107	2		NC_004146.1_FHV_RNA1	1_310^1095_1135^1190_1302^2164_3107	5		NC_004146.1_FHV_RNA1	1_310^1095_1135^1190_1302^2164_3107	4		NC_004146.1_FHV_RNA1	1_313^941_1244^2327_3107	3		NC_004146.1_FHV_RNA1	1_313^941_1237^2322_3107	3		NC_004146.1_FHV_RNA1	1_312^935_1241^2325_3107	10
	NC_004146.1_FHV_RNA1	1_310^1095_1134^1191_1302^2164_3107	1		NC_004146.1_FHV_RNA1	1_1277^1342_3107	1		NC_004146.1_FHV_RNA1	1_312^952_1243^2309_3107	1		NC_004146.1_FHV_RNA1	1_312^1102_3107	2		NC_004146.1_FHV_RNA1	1_318^1093_1244^2304_3107	5		NC_004146.1_FHV_RNA1	1_310^2258_3107	3		NC_004146.1_FHV_RNA1	1_342^1083_1243^2511_3107	3		NC_004146.1_FHV_RNA1	1_313^942_1241^2325_3107	3		NC_004146.1_FHV_RNA1	1_313^941_3107	10
	NC_004146.1_FHV_RNA1	1_616^669_3107	1		NC_004146.1_FHV_RNA1	1_322^370_3107	1		NC_004146.1_FHV_RNA1	1_1735^1770_3107	1		NC_004146.1_FHV_RNA1	1_314^1088_1288^2219_3107	2		NC_004146.1_FHV_RNA1	1_318^1048_1286^2246_2598^2647_3107	5		NC_004146.1_FHV_RNA1	1_309^940_1262^2277_3107	3		NC_004146.1_FHV_RNA1	1_313^941_1242^2327_3107	3		NC_004146.1_FHV_RNA1	1_354^898_1241^2325_3107	3		NC_004146.1_FHV_RNA1	1_20^2300_3107	9
	NC_004146.1_FHV_RNA1	1_2565^2645_3107	1		NC_004146.1_FHV_RNA1	1_1425^1478_3107	1		NC_004146.1_FHV_RNA1	1_309^973_1266^2273_3107	1		NC_004146.1_FHV_RNA1	1_316^1092_1242^2301_3107	2		NC_004146.1_FHV_RNA1	1_312^1102_1232^2301_3107	4		NC_004146.1_FHV_RNA1	1_300^1102_1242^2311_3107	3		NC_004146.1_FHV_RNA1	1_300^1102_1299^2259_3107	3		NC_004146.1_FHV_RNA1	1_318^1102_1265^2275_3107	3		NC_004146.1_FHV_RNA1	1_312^939_1241^2325_3107	9
	NC_004146.1_FHV_RNA1	1_37^146_3107	1		NC_004146.1_FHV_RNA1	1_1440^1468_3107	1		NC_004146.1_FHV_RNA1	1_964^992_3107	1		NC_004146.1_FHV_RNA1	1_300^1102_1356^2237_3107	2		NC_004146.1_FHV_RNA1	1_312^958_1244^2331_3107	4		NC_004146.1_FHV_RNA1	1_320^1094_1242^2301_3107	3		NC_004146.1_FHV_RNA1	1_318^1015_1260^2267_3107	3		NC_004146.1_FHV_RNA1	1_318^1090_1242^2311_3107	2		NC_004146.1_FHV_RNA1	1_282^1210_1302^1951_2020^2219_3107	9
	NC_004146.1_FHV_RNA1	1_1425^1466_1488^1749_1769^1806_3107	1		NC_004146.1_FHV_RNA1	1_322^473_3107	1		NC_004146.1_FHV_RNA1	1_722^756_3107	1		NC_004146.1_FHV_RNA1	1_311^2263_3107	1		NC_004146.1_FHV_RNA1	1_308^951_1232^2301_3107	4		NC_004146.1_FHV_RNA1	1_318^1088_1242^2301_3107	3		NC_004146.1_FHV_RNA1	1_309^1117_1262^2253_3107	3		NC_004146.1_FHV_RNA1	1_310^1095_1131^1189_1302^2164_3107	2		NC_004146.1_FHV_RNA1	1_314^1013_1260^2266_3107	9
	NC_004146.1_FHV_RNA1	1_1484^1534_3107	1		NC_004146.1_FHV_RNA1	1_1285^1343_3107	1		NC_004146.1_FHV_RNA1	1_304^968_1262^2272_3107	1		NC_004146.1_FHV_RNA1	1_580^3077_3107	1		NC_004146.1_FHV_RNA1	1_317^1091_1241^2298_3107	4		NC_004146.1_FHV_RNA1	1_310^959_1241^2325_3107	3		NC_004146.1_FHV_RNA1	1_20^2300_3107	3		NC_004146.1_FHV_RNA1	1_318^1090_1288^2219_3107	2		NC_004146.1_FHV_RNA1	1_314^941_1241^2325_3107	9
	NC_004146.1_FHV_RNA1	1_1201^1235_3107	1		NC_004146.1_FHV_RNA1	1_2930^2972_3107	1		NC_004146.1_FHV_RNA1	1_391^896_1235^2306_2525^2560_3107	1		NC_004146.1_FHV_RNA1	1_316^1100_1255^2272_3107	1		NC_004146.1_FHV_RNA1	1_312^1102_1129^1196_1243^2309_3107	4		NC_004146.1_FHV_RNA1	1_312^1102_1129^1196_1244^2312_3107	3		NC_004146.1_FHV_RNA1	1_1241^2325_3107	3		NC_004146.1_FHV_RNA1	1_313^941_1244^2332_3107	2		NC_004146.1_FHV_RNA1	1_313^941_1237^2322_3107	9
	NC_004146.1_FHV_RNA1	1_1123^1174_3107	1		NC_004146.1_FHV_RNA1	1_209^335_3107	1		NC_004146.1_FHV_RNA1	1_314^1089_1306^2226_3107	1		NC_004146.1_FHV_RNA1	1_299^1097_1232^2301_3107	1		NC_004146.1_FHV_RNA1	1_315^1100_1261^2270_3107	4		NC_004146.1_FHV_RNA1	1_312^1102_1129^1196_1246^2313_3107	3		NC_004146.1_FHV_RNA1	1_311^1104_1242^2311_3107	3		NC_004146.1_FHV_RNA1	1_320^1094_1242^2301_3107	2		NC_004146.1_FHV_RNA1	1_313^941_1235^2321_3107	9
	NC_004146.1_FHV_RNA1	1_1208^1894_3107	1		NC_004146.1_FHV_RNA1	1_2376^2425_3107	1		NC_004146.1_FHV_RNA1	1_312^1102_1232^2301_3107	1		NC_004146.1_FHV_RNA1	1_308^945_985^1074_1319^2277_2578^2666_3107	1		NC_004146.1_FHV_RNA1	1_305^940_1241^2325_3107	4		NC_004146.1_FHV_RNA1	1_317^1091_1239^2299_3107	3		NC_004146.1_FHV_RNA1	1_339^917_1241^2325_3107	3		NC_004146.1_FHV_RNA1	1_326^1094_1242^2301_3107	2		NC_004146.1_FHV_RNA1	1_312^1102_1129^1196_1243^2309_3107	9
	NC_004146.1_FHV_RNA1	1_307^1101_1260^2278_3107	1		NC_004146.1_FHV_RNA1	1_583^3083_3107	1		NC_004146.1_FHV_RNA1	1_2316^2360_3107	1		NC_004146.1_FHV_RNA1	1_313^1104_1299^1975_2501^2687_3107	1		NC_004146.1_FHV_RNA1	1_302^1099_1283^2271_2536^2682_3107	4		NC_004146.1_FHV_RNA1	1_311^939_1241^2325_3107	3		NC_004146.1_FHV_RNA1	1_312^935_1340^2277_3107	3		NC_004146.1_FHV_RNA1	1_312^935_1338^2276_3107	2		NC_004146.1_FHV_RNA1	1_311^953_1257^2277_3107	9
	NC_004146.1_FHV_RNA1	1_313^941_1248^2327_3107	1		NC_004146.1_FHV_RNA1	1_237^267_3107	1		NC_004146.1_FHV_RNA1	1_1395^1669_1837^1872_3107	1		NC_004146.1_FHV_RNA1	1_391^896_1241^2325_3107	1		NC_004146.1_FHV_RNA1	1_312^1102_1262^2259_3107	4		NC_004146.1_FHV_RNA1	1_310^1085_1274^2268_3107	3		NC_004146.1_FHV_RNA1	1_311^1104_1257^2277_3107	3		NC_004146.1_FHV_RNA1	1_385^907_1241^2325_3107	2		NC_004146.1_FHV_RNA1	1_316^946_1241^2325_3107	9
	NC_004146.1_FHV_RNA1	1_601^731_3107	1		NC_004146.1_FHV_RNA1	1_1601^1649_3107	1		NC_004146.1_FHV_RNA1	1_316^2285_3107	1		NC_004146.1_FHV_RNA1	1_318^920_940^1074_1288^2246_2598^2647_3107	1		NC_004146.1_FHV_RNA1	1_318^1102_1343^2277_3107	3		NC_004146.1_FHV_RNA1	1_302^1099_1283^2271_2536^2682_3107	3		NC_004146.1_FHV_RNA1	1_313^1107_1260^2278_3107	3		NC_004146.1_FHV_RNA1	1_310^1217_1243^2309_3107	2		NC_004146.1_FHV_RNA1	1_313^941_1244^2331_3107	8
	NC_004146.1_FHV_RNA1	1_1287^1317_3107	1		NC_004146.1_FHV_RNA1	1_587^3083_3107	1		NC_004146.1_FHV_RNA1	1_317^1046_1286^2241_3107	1		NC_004146.1_FHV_RNA1	1_300^1102_1242^2309_2585^2645_3107	1		NC_004146.1_FHV_RNA1	1_313^1089_1242^2301_3107	3		NC_004146.1_FHV_RNA1	1_294^1108_1268^2277_3107	3		NC_004146.1_FHV_RNA1	1_318^1094_1242^2301_3107	3		NC_004146.1_FHV_RNA1	1_18^2299_3107	2		NC_004146.1_FHV_RNA1	1_385^905_1241^2325_3107	8
	NC_004146.1_FHV_RNA1	1_1391^3050_3107	1		NC_004146.1_FHV_RNA1	1_1372^1405_3107	1		NC_004146.1_FHV_RNA1	1_300^1089_1299^1467_1479^2252_3107	1		NC_004146.1_FHV_RNA1	1_450^497_585^618_2457^2527_3107	1		NC_004146.1_FHV_RNA1	1_319^941_1243^2309_2597^2648_3107	3		NC_004146.1_FHV_RNA1	1_312^1093_1288^2246_3107	3		NC_004146.1_FHV_RNA1	1_300^1102_1356^2236_3107	3		NC_004146.1_FHV_RNA1	1_311^1104_1263^2281_3107	2		NC_004146.1_FHV_RNA1	1_313^941_1234^2319_3107	8
	NC_004146.1_FHV_RNA1	1_751^824_3107	1		NC_004146.1_FHV_RNA1	1_1976^2029_3107	1		NC_004146.1_FHV_RNA1	1_2841^3057_3107	1		NC_004146.1_FHV_RNA1	1_318^1093_1235^2297_2431^2467_3107	1		NC_004146.1_FHV_RNA1	1_311^1104_1243^2314_3107	3		NC_004146.1_FHV_RNA1	1_312^1102_1260^2278_3107	3		NC_004146.1_FHV_RNA1	1_300^1102_1356^2237_3107	3		NC_004146.1_FHV_RNA1	1_293^928_1241^2325_3107	2		NC_004146.1_FHV_RNA1	1_313^941_1248^2325_3107	8
	NC_004146.1_FHV_RNA1	1_857^900_3107	1		NC_004146.1_FHV_RNA1	1_221^250_1877^1926_3107	1		NC_004146.1_FHV_RNA1	1_431^459_1471^1524_3107	1		NC_004146.1_FHV_RNA1	1_32^94_3107	1		NC_004146.1_FHV_RNA1	1_326^2280_3107	3		NC_004146.1_FHV_RNA1	1_318^1094_1242^2301_3107	3		NC_004146.1_FHV_RNA1	1_305^940_1242^2327_3107	3		NC_004146.1_FHV_RNA1	1_309^940_1241^2325_3107	2		NC_004146.1_FHV_RNA1	1_313^941_1243^2328_3107	8
	NC_004146.1_FHV_RNA1	1_1309^1349_3107	1		NC_004146.1_FHV_RNA1	1_1209^1261_3107	1		NC_004146.1_FHV_RNA1	1_300^962_1262^2272_3107	1		NC_004146.1_FHV_RNA1	1_318^1102_1264^2272_3107	1		NC_004146.1_FHV_RNA1	1_320^1094_1242^2301_3107	3		NC_004146.1_FHV_RNA1	1_301^1100_1341^2236_3107	3		NC_004146.1_FHV_RNA1	1_318^1102_1383^2241_3107	3		NC_004146.1_FHV_RNA1	1_327^948_1340^2277_3107	2		NC_004146.1_FHV_RNA1	1_313^941_1237^2324_3107	8
	NC_004146.1_FHV_RNA1	1_1471^1506_3107	1		NC_004146.1_FHV_RNA1	1_2484^2518_3107	1		NC_004146.1_FHV_RNA1	1_309^940_1262^2279_3107	1		NC_004146.1_FHV_RNA1	1_521^549_3107	1		NC_004146.1_FHV_RNA1	1_302^1099_1276^2264_2536^2682_3107	3		NC_004146.1_FHV_RNA1	1_316^2310_3107	2		NC_004146.1_FHV_RNA1	1_355^896_1241^2325_3107	3		NC_004146.1_FHV_RNA1	1_311^1007_1260^2266_3107	2		NC_004146.1_FHV_RNA1	1_313^941_1235^2320_3107	8
	NC_004146.1_FHV_RNA1	1_106^134_3107	1		NC_004146.1_FHV_RNA1	1_207^274_3107	1		NC_004146.1_FHV_RNA1	1_309^973_1272^2275_3107	1		NC_004146.1_FHV_RNA1	1_304^1105_1288^2270_3107	1		NC_004146.1_FHV_RNA1	1_304^1100_1305^2173_2585^2644_3107	3		NC_004146.1_FHV_RNA1	1_318^1091_1242^2311_3107	2		NC_004146.1_FHV_RNA1	1_313^1111_1260^2278_3107	3		NC_004146.1_FHV_RNA1	1_313^941_1239^2323_3107	2		NC_004146.1_FHV_RNA1	1_311^940_1241^2325_3107	8
	NC_004146.1_FHV_RNA1	1_34^61_102^129_3107	1		NC_004146.1_FHV_RNA1	1_1410^1444_3107	1		NC_004146.1_FHV_RNA1	1_1449^1552_3107	1		NC_004146.1_FHV_RNA1	1_420^916_1262^2265_2601^2646_2863^2944_3107	1		NC_004146.1_FHV_RNA1	1_318^1102_1262^2270_3107	3		NC_004146.1_FHV_RNA1	1_317^1090_1242^2301_3107	2		NC_004146.1_FHV_RNA1	1_301^1100_1341^2236_3107	3		NC_004146.1_FHV_RNA1	1_342^1083_1245^2513_3107	2		NC_004146.1_FHV_RNA1	1_339^1082_1245^2514_3107	8
	NC_004146.1_FHV_RNA1	1_1191^3082_3107	1		NC_004146.1_FHV_RNA1	1_1190^1352_3107	1		NC_004146.1_FHV_RNA1	1_585^777_2031^2059_3107	1		NC_004146.1_FHV_RNA1	1_309^947_1232^2299_3107	1		NC_004146.1_FHV_RNA1	1_420^916_1262^2265_2602^2645_2863^2944_3107	3		NC_004146.1_FHV_RNA1	1_318^1090_1302^1900_3107	2		NC_004146.1_FHV_RNA1	1_319^941_1243^2299_3107	3		NC_004146.1_FHV_RNA1	1_306^942_1241^2325_3107	2		NC_004146.1_FHV_RNA1	1_310^954_1257^2277_3107	7
	NC_004146.1_FHV_RNA1	1_119^148_3107	1		NC_004146.1_FHV_RNA1	1_1382^1539_3107	1		NC_004146.1_FHV_RNA1	1_585^3083_3107	1		NC_004146.1_FHV_RNA1	1_584^3075_3107	1		NC_004146.1_FHV_RNA1	1_318^1090_1242^2301_3107	3		NC_004146.1_FHV_RNA1	1_315^1088_1242^2301_3107	2		NC_004146.1_FHV_RNA1	1_318^944_1241^2325_3107	2		NC_004146.1_FHV_RNA1	1_313^941_1257^2275_3107	2		NC_004146.1_FHV_RNA1	1_312^935_1338^2276_3107	7
	NC_004146.1_FHV_RNA1	1_2239^2266_3107	1		NC_004146.1_FHV_RNA1	1_1683^2149_3107	1		NC_004146.1_FHV_RNA1	1_281^2306_3107	1		NC_004146.1_FHV_RNA1	1_311^1104_1413^1871_2521^2703_2796^3039_3107	1		NC_004146.1_FHV_RNA1	1_312^1102_1262^2259_2619^2734_3107	3		NC_004146.1_FHV_RNA1	1_294^1108_1352^2259_3107	2		NC_004146.1_FHV_RNA1	1_378^895_1241^2325_3107	2		NC_004146.1_FHV_RNA1	1_310^954_1257^2277_3107	2		NC_004146.1_FHV_RNA1	1_309^940_1241^2325_3107	7
	NC_004146.1_FHV_RNA1	1_315^938_1241^2325_3107	1		NC_004146.1_FHV_RNA1	1_2374^2472_3107	1		NC_004146.1_FHV_RNA1	1_309^973_1260^2272_3107	1		NC_004146.1_FHV_RNA1	1_310^1088_1274^2268_3107	1		NC_004146.1_FHV_RNA1	1_314^1088_1242^2301_3107	3		NC_004146.1_FHV_RNA1	1_318^1091_1240^2299_3107	2		NC_004146.1_FHV_RNA1	1_313^941_1235^2321_3107	2		NC_004146.1_FHV_RNA1	1_313^941_1340^2277_3107	2		NC_004146.1_FHV_RNA1	1_312^1102_1260^2278_3107	7
	NC_004146.1_FHV_RNA1	1_1708^3079_3107	1		NC_004146.1_FHV_RNA1	1_1393^1469_3107	1		NC_004146.1_FHV_RNA1	1_309^973_1258^2270_3107	1		NC_004146.1_FHV_RNA1	1_1092^1124_3107	1		NC_004146.1_FHV_RNA1	1_317^1090_1242^2301_3107	3		NC_004146.1_FHV_RNA1	1_310^1095_1245^2310_3107	2		NC_004146.1_FHV_RNA1	1_313^941_1240^2323_3107	2		NC_004146.1_FHV_RNA1	1_313^941_1248^2325_3107	2		NC_004146.1_FHV_RNA1	1_318^1102_1265^2275_3107	7
	NC_004146.1_FHV_RNA1	1_681^738_3107	1		NC_004146.1_FHV_RNA1	1_578^783_3107	1		NC_004146.1_FHV_RNA1	1_326^2200_3107	1		NC_004146.1_FHV_RNA1	1_320^1094_1291^2219_3107	1		NC_004146.1_FHV_RNA1	1_310^1085_1274^2268_3107	3		NC_004146.1_FHV_RNA1	1_310^2261_3107	2		NC_004146.1_FHV_RNA1	1_311^1104_1340^2277_3107	2		NC_004146.1_FHV_RNA1	1_385^905_1241^2325_3107	2		NC_004146.1_FHV_RNA1	1_313^941_1240^2323_3107	7
	NC_004146.1_FHV_RNA1	1_1235^1268_1404^3076_3107	1		NC_004146.1_FHV_RNA1	1_1407^3078_3107	1		NC_004146.1_FHV_RNA1	1_3025^3053_3107	1		NC_004146.1_FHV_RNA1	1_312^1102_1232^2301_3107	1		NC_004146.1_FHV_RNA1	1_867^895_3107	3		NC_004146.1_FHV_RNA1	1_312^1102_1302^1951_2524^2709_3107	2		NC_004146.1_FHV_RNA1	1_405^895_1241^2298_3107	2		NC_004146.1_FHV_RNA1	1_312^1102_1129^1196_1243^2309_3107	2		NC_004146.1_FHV_RNA1	1_313^941_1240^2321_3107	7
	NC_004146.1_FHV_RNA1	1_1409^3083_3107	1		NC_004146.1_FHV_RNA1	1_375^903_1261^2347_3107	1		NC_004146.1_FHV_RNA1	1_1492^1642_3107	1		NC_004146.1_FHV_RNA1	1_309^1093_1268^2277_3107	1		NC_004146.1_FHV_RNA1	1_419^783_3107	3		NC_004146.1_FHV_RNA1	1_317^1091_1246^2306_3107	2		NC_004146.1_FHV_RNA1	1_320^1094_1242^2301_3107	2		NC_004146.1_FHV_RNA1	1_342^1083_1241^2509_3107	2		NC_004146.1_FHV_RNA1	1_313^941_1340^2277_3107	6
	NC_004146.1_FHV_RNA1	1_121^150_957^1000_2396^2465_3107	1		NC_004146.1_FHV_RNA1	1_1625^1677_1888^1937_3107	1		NC_004146.1_FHV_RNA1	1_306^1073_1286^2270_2533^2696_3107	1		NC_004146.1_FHV_RNA1	1_312^1102_1296^1390_1404^2279_3107	1		NC_004146.1_FHV_RNA1	1_317^1091_1238^2300_3107	3		NC_004146.1_FHV_RNA1	1_319^941_1338^2276_3107	2		NC_004146.1_FHV_RNA1	1_313^941_1239^2319_3107	2		NC_004146.1_FHV_RNA1	1_301^1100_1241^2325_3107	2		NC_004146.1_FHV_RNA1	1_313^941_1242^2324_3107	6
	NC_004146.1_FHV_RNA1	1_1473^1510_3107	1		NC_004146.1_FHV_RNA1	1_581^783_2452^2510_3107	1		NC_004146.1_FHV_RNA1	1_3051^3082_3107	1		NC_004146.1_FHV_RNA1	1_316^1091_1303^1934_3107	1		NC_004146.1_FHV_RNA1	1_305^2300_3107	3		NC_004146.1_FHV_RNA1	1_310^1217_1244^2312_3107	2		NC_004146.1_FHV_RNA1	1_339^1083_1245^2514_3107	2		NC_004146.1_FHV_RNA1	1_1241^2325_3107	2		NC_004146.1_FHV_RNA1	1_309^940_1257^2277_3107	6
	NC_004146.1_FHV_RNA1	1_1419^1478_3107	1		NC_004146.1_FHV_RNA1	1_1659^1701_3107	1		NC_004146.1_FHV_RNA1	1_318^1090_1288^2219_3107	1		NC_004146.1_FHV_RNA1	1_321^1083_1216^2300_3107	1		NC_004146.1_FHV_RNA1	1_324^2306_3107	3		NC_004146.1_FHV_RNA1	1_313^941_1242^2327_3107	2		NC_004146.1_FHV_RNA1	1_342^1083_1239^2511_3107	2		NC_004146.1_FHV_RNA1	1_390^909_1241^2325_3107	2		NC_004146.1_FHV_RNA1	1_318^1048_1232^2301_3107	6
	NC_004146.1_FHV_RNA1	1_1654^1727_3107	1		NC_004146.1_FHV_RNA1	1_2267^2294_3107	1		NC_004146.1_FHV_RNA1	1_344^915_1291^2204_3107	1		NC_004146.1_FHV_RNA1	1_681^766_3107	1		NC_004146.1_FHV_RNA1	1_317^1091_1235^2297_3107	3		NC_004146.1_FHV_RNA1	1_311^1104_1262^2280_3107	2		NC_004146.1_FHV_RNA1	1_318^1102_1384^2241_3107	2		NC_004146.1_FHV_RNA1	1_318^1015_1259^2262_3107	2		NC_004146.1_FHV_RNA1	1_311^1104_1262^2282_3107	6
	NC_004146.1_FHV_RNA1	1_1419^1476_3107	1		NC_004146.1_FHV_RNA1	1_604^663_3107	1		NC_004146.1_FHV_RNA1	1_349^878_3107	1		NC_004146.1_FHV_RNA1	1_318^1090_1302^1900_3107	1		NC_004146.1_FHV_RNA1	1_318^1091_1241^2709_3107	3		NC_004146.1_FHV_RNA1	1_317^1091_1242^2303_3107	2		NC_004146.1_FHV_RNA1	1_311^938_1241^2325_3107	2		NC_004146.1_FHV_RNA1	1_342^1081_1245^2514_3107	2		NC_004146.1_FHV_RNA1	1_312^1107_1260^2278_3107	6
	NC_004146.1_FHV_RNA1	1_1407^3078_3107	1		NC_004146.1_FHV_RNA1	1_1468^1524_3107	1		NC_004146.1_FHV_RNA1	1_310^976_1263^2286_3107	1		NC_004146.1_FHV_RNA1	1_316^1094_1268^2270_2584^2630_3107	1		NC_004146.1_FHV_RNA1	1_403^896_1139^1192_1225^2747_3107	3		NC_004146.1_FHV_RNA1	1_310^1095_1138^1194_1302^2164_3107	2		NC_004146.1_FHV_RNA1	1_1245^2514_3107	2		NC_004146.1_FHV_RNA1	1_313^941_1238^2318_3107	2		NC_004146.1_FHV_RNA1	1_318^944_1241^2325_3107	5
	NC_004146.1_FHV_RNA1	1_1290^1321_3107	1		NC_004146.1_FHV_RNA1	1_1765^1793_2428^2459_3107	1		NC_004146.1_FHV_RNA1	1_1836^1891_3107	1		NC_004146.1_FHV_RNA1	1_229^339_3107	1		NC_004146.1_FHV_RNA1	1_312^1102_1302^1951_2520^2707_3107	3		NC_004146.1_FHV_RNA1	1_306^943_1241^2325_3107	2		NC_004146.1_FHV_RNA1	1_319^941_3107	2		NC_004146.1_FHV_RNA1	1_313^1104_1260^2278_3107	2		NC_004146.1_FHV_RNA1	1_302^1099_1283^2271_2536^2682_3107	5
	NC_004146.1_FHV_RNA1	1_1986^2031_3107	1		NC_004146.1_FHV_RNA1	1_2143^2170_3107	1		NC_004146.1_FHV_RNA1	1_1361^1411_3107	1		NC_004146.1_FHV_RNA1	1_312^1102_1283^1959_2513^2708_3107	1		NC_004146.1_FHV_RNA1	1_301^1100_1232^2301_3107	2		NC_004146.1_FHV_RNA1	1_308^951_1232^2301_3107	2		NC_004146.1_FHV_RNA1	1_310^1217_1244^2312_3107	2		NC_004146.1_FHV_RNA1	1_342^1083_1247^2518_3107	2		NC_004146.1_FHV_RNA1	1_313^941_1236^2324_3107	5
	NC_004146.1_FHV_RNA1	1_957^2434_3107	1		NC_004146.1_FHV_RNA1	1_2835^2889_3107	1		NC_004146.1_FHV_RNA1	1_309^973_3107	1		NC_004146.1_FHV_RNA1	1_1445^1661_3107	1		NC_004146.1_FHV_RNA1	1_312^1102_1288^1964_2512^2708_3107	2		NC_004146.1_FHV_RNA1	1_317^1091_1237^2297_3107	2		NC_004146.1_FHV_RNA1	1_303^928_1241^2325_3107	2		NC_004146.1_FHV_RNA1	1_314^941_1241^2325_3107	2		NC_004146.1_FHV_RNA1	1_313^941_1243^2329_3107	5
	NC_004146.1_FHV_RNA1	1_2500^2612_3107	1		NC_004146.1_FHV_RNA1	1_527^585_3107	1		NC_004146.1_FHV_RNA1	1_391^896_1241^2312_3107	1		NC_004146.1_FHV_RNA1	1_2384^2412_3107	1		NC_004146.1_FHV_RNA1	1_318^1093_1241^2298_3107	2		NC_004146.1_FHV_RNA1	1_313^1093_1242^2301_3107	2		NC_004146.1_FHV_RNA1	1_335^1079_1245^2514_3107	2		NC_004146.1_FHV_RNA1	1_311^944_1241^2325_3107	2		NC_004146.1_FHV_RNA1	1_313^941_1243^2323_3107	5
	NC_004146.1_FHV_RNA1	1_1423^1724_3107	1		NC_004146.1_FHV_RNA1	1_318^944_1274^2277_3107	1		NC_004146.1_FHV_RNA1	1_1243^2734_2829^2990_3107	1		NC_004146.1_FHV_RNA1	1_313^941_1235^1310_1330^2278_3107	1		NC_004146.1_FHV_RNA1	1_320^1094_1302^1900_3107	2		NC_004146.1_FHV_RNA1	1_318^1090_1242^2301_3107	2		NC_004146.1_FHV_RNA1	1_317^1091_1286^2219_3107	2		NC_004146.1_FHV_RNA1	1_310^942_1241^2325_3107	2		NC_004146.1_FHV_RNA1	1_313^941_1243^2324_3107	5
	NC_004146.1_FHV_RNA1	1_313^941_1241^2325_3107	1		NC_004146.1_FHV_RNA1	1_342^1083_1254^2337_3107	1		NC_004146.1_FHV_RNA1	1_275^323_1249^1355_3107	1		NC_004146.1_FHV_RNA1	1_1731^1758_3107	1		NC_004146.1_FHV_RNA1	1_312^1093_1288^2246_3107	2		NC_004146.1_FHV_RNA1	1_318^1102_1343^2277_3107	2		NC_004146.1_FHV_RNA1	1_313^941_1239^2323_3107	2		NC_004146.1_FHV_RNA1	1_308^951_1253^2276_3107	2		NC_004146.1_FHV_RNA1	1_313^943_1241^2325_3107	5
	NC_004146.1_FHV_RNA1	1_209^355_3107	1		NC_004146.1_FHV_RNA1	1_671^2793_3107	1		NC_004146.1_FHV_RNA1	1_306^970_1262^2272_3107	1		NC_004146.1_FHV_RNA1	1_318^1102_1141^1190_1340^1633_1721^1920_2551^2648_3107	1		NC_004146.1_FHV_RNA1	1_318^1101_1241^2298_3107	2		NC_004146.1_FHV_RNA1	1_318^1090_1243^2299_3107	2		NC_004146.1_FHV_RNA1	1_313^941_1238^2322_3107	2		NC_004146.1_FHV_RNA1	1_312^1107_1260^2278_3107	2		NC_004146.1_FHV_RNA1	1_312^935_1340^2277_3107	5
	NC_004146.1_FHV_RNA1	1_565^720_3107	1		NC_004146.1_FHV_RNA1	1_2366^2423_3107	1		NC_004146.1_FHV_RNA1	1_1252^2251_3107	1		NC_004146.1_FHV_RNA1	1_313^1104_1313^2277_3107	1		NC_004146.1_FHV_RNA1	1_312^1102_1287^1965_2513^2708_3107	2		NC_004146.1_FHV_RNA1	1_317^1091_1241^2298_3107	2		NC_004146.1_FHV_RNA1	1_318^1102_1261^2271_3107	2		NC_004146.1_FHV_RNA1	1_393^912_1241^2325_3107	2		NC_004146.1_FHV_RNA1	1_313^1111_1260^2278_3107	5
	NC_004146.1_FHV_RNA1	1_1980^2044_3107	1		NC_004146.1_FHV_RNA1	1_1136^1195_3107	1		NC_004146.1_FHV_RNA1	1_2771^2806_3107	1		NC_004146.1_FHV_RNA1	1_1180^1218_3107	1		NC_004146.1_FHV_RNA1	1_318^1094_1241^2709_3107	2		NC_004146.1_FHV_RNA1	1_310^1087_1242^2301_3107	2		NC_004146.1_FHV_RNA1	1_338^1079_1245^2514_3107	2		NC_004146.1_FHV_RNA1	1_313^941_1258^2278_3107	2		NC_004146.1_FHV_RNA1	1_305^948_1257^2277_3107	5
	NC_004146.1_FHV_RNA1	1_967^1054_3107	1		NC_004146.1_FHV_RNA1	1_1655^1691_3107	1		NC_004146.1_FHV_RNA1	1_630^662_3107	1		NC_004146.1_FHV_RNA1	1_309^940_1267^2282_3107	1		NC_004146.1_FHV_RNA1	1_310^1095_1245^2310_3107	2		NC_004146.1_FHV_RNA1	1_301^1100_1288^2270_3107	2		NC_004146.1_FHV_RNA1	1_318^1102_1381^2238_3107	2		NC_004146.1_FHV_RNA1	1_311^1104_1262^2282_3107	2		NC_004146.1_FHV_RNA1	1_313^944_1241^2325_3107	5
	NC_004146.1_FHV_RNA1	1_1027^1059_3107	1		NC_004146.1_FHV_RNA1	1_1190^1239_3107	1		NC_004146.1_FHV_RNA1	1_1281^1438_3107	1		NC_004146.1_FHV_RNA1	1_302^1103_1243^2309_3107	1		NC_004146.1_FHV_RNA1	1_300^1102_1278^2235_2585^2644_3107	2		NC_004146.1_FHV_RNA1	1_318^1102_1259^2269_3107	2		NC_004146.1_FHV_RNA1	1_316^1092_1260^2278_3107	2		NC_004146.1_FHV_RNA1	1_313^941_1231^2322_3107	2		NC_004146.1_FHV_RNA1	1_311^1104_1262^2279_3107	5
	NC_004146.1_FHV_RNA1	1_941^998_3107	1		NC_004146.1_FHV_RNA1	1_37^259_3107	1		NC_004146.1_FHV_RNA1	1_1540^1613_1908^2289_3107	1		NC_004146.1_FHV_RNA1	1_312^1102_1308^1948_3107	1		NC_004146.1_FHV_RNA1	1_314^1089_1240^2299_3107	2		NC_004146.1_FHV_RNA1	1_300^1102_1232^2301_3107	2		NC_004146.1_FHV_RNA1	1_310^959_1241^2325_3107	2		NC_004146.1_FHV_RNA1	1_319^941_1337^2276_3107	2		NC_004146.1_FHV_RNA1	1_312^937_1241^2325_3107	5
	NC_004146.1_FHV_RNA1	1_621^648_3107	1		NC_004146.1_FHV_RNA1	1_594^3083_3107	1		NC_004146.1_FHV_RNA1	1_309^973_1260^2267_3107	1		NC_004146.1_FHV_RNA1	1_203^2514_3107	1		NC_004146.1_FHV_RNA1	1_317^1091_1242^2304_3107	2		NC_004146.1_FHV_RNA1	1_318^1102_1260^2278_3107	2		NC_004146.1_FHV_RNA1	1_385^905_1241^2325_3107	2		NC_004146.1_FHV_RNA1	1_318^1091_1242^2301_3107	2		NC_004146.1_FHV_RNA1	1_313^941_1257^2275_3107	5
	NC_004146.1_FHV_RNA1	1_1308^2557_3107	1		NC_004146.1_FHV_RNA1	1_582^3080_3107	1		NC_004146.1_FHV_RNA1	1_3003^3040_3107	1		NC_004146.1_FHV_RNA1	1_396^907_1419^1587_1623^1651_3107	1		NC_004146.1_FHV_RNA1	1_317^1091_1242^2303_3107	2		NC_004146.1_FHV_RNA1	1_317^1091_1240^2299_3107	2		NC_004146.1_FHV_RNA1	1_313^941_1238^2321_3107	2		NC_004146.1_FHV_RNA1	1_310^1095_1135^1190_1302^2165_3107	2		NC_004146.1_FHV_RNA1	1_311^1104_1258^2276_3107	5
	NC_004146.1_FHV_RNA1	1_1404^3082_3107	1		NC_004146.1_FHV_RNA1	1_580^691_3107	1		NC_004146.1_FHV_RNA1	1_309^973_1242^2256_3107	1		NC_004146.1_FHV_RNA1	1_402^430_3107	1		NC_004146.1_FHV_RNA1	1_317^1091_1237^2297_3107	2		NC_004146.1_FHV_RNA1	1_311^1104_1243^2314_3107	2		NC_004146.1_FHV_RNA1	1_340^1079_1245^2514_3107	2		NC_004146.1_FHV_RNA1	1_313^941_1237^2325_3107	2		NC_004146.1_FHV_RNA1	1_313^941_1238^2319_3107	5
	NC_004146.1_FHV_RNA1	1_2863^2890_3107	1		NC_004146.1_FHV_RNA1	1_39^375_3107	1		NC_004146.1_FHV_RNA1	1_294^1096_1288^2243_3107	1		NC_004146.1_FHV_RNA1	1_311^1104_1293^1968_2504^2698_3107	1		NC_004146.1_FHV_RNA1	1_309^940_1242^2311_3107	2		NC_004146.1_FHV_RNA1	1_301^1100_1283^2271_2536^2682_3107	2		NC_004146.1_FHV_RNA1	1_315^1100_1383^2239_3107	2		NC_004146.1_FHV_RNA1	1_313^941_1237^2324_3107	2		NC_004146.1_FHV_RNA1	1_307^937_1241^2325_3107	5
	NC_004146.1_FHV_RNA1	1_2809^2910_2939^2998_3107	1		NC_004146.1_FHV_RNA1	1_498^542_3107	1		NC_004146.1_FHV_RNA1	1_1309^1350_3107	1		NC_004146.1_FHV_RNA1	1_1993^2031_2211^2817_3107	1		NC_004146.1_FHV_RNA1	1_311^1104_1262^2259_3107	2		NC_004146.1_FHV_RNA1	1_306^1101_1260^2278_3107	2		NC_004146.1_FHV_RNA1	1_313^941_1340^2277_3107	2		NC_004146.1_FHV_RNA1	1_318^1090_1286^2219_3107	2		NC_004146.1_FHV_RNA1	1_317^945_1241^2325_3107	5
	NC_004146.1_FHV_RNA1	1_607^708_727^2166_3107	1		NC_004146.1_FHV_RNA1	1_1023^3068_3107	1		NC_004146.1_FHV_RNA1	1_283^2306_3107	1		NC_004146.1_FHV_RNA1	1_312^1102_1287^1965_2513^2708_3107	1		NC_004146.1_FHV_RNA1	1_305^1102_1245^2310_2597^2633_3107	2		NC_004146.1_FHV_RNA1	1_316^1092_1237^2297_3107	2		NC_004146.1_FHV_RNA1	1_420^869_1139^1192_1225^2747_3107	2		NC_004146.1_FHV_RNA1	1_311^1104_1257^2277_3107	2		NC_004146.1_FHV_RNA1	1_313^941_1242^2317_3107	5
	NC_004146.1_FHV_RNA1	1_1986^2025_3107	1		NC_004146.1_FHV_RNA1	1_294^2257_3107	1		NC_004146.1_FHV_RNA1	1_1200^1235_3107	1		NC_004146.1_FHV_RNA1	1_301^1100_1286^2270_3107	1		NC_004146.1_FHV_RNA1	1_318^1090_1302^1951_2829^2982_3107	2		NC_004146.1_FHV_RNA1	1_300^1102_1305^2263_3107	2		NC_004146.1_FHV_RNA1	1_315^1100_1261^2270_3107	2		NC_004146.1_FHV_RNA1	1_311^1104_1262^2275_3107	2		NC_004146.1_FHV_RNA1	1_313^941_1242^2329_3107	4
	NC_004146.1_FHV_RNA1	1_609^654_3107	1		NC_004146.1_FHV_RNA1	1_311^1104_1260^2278_3107	1		NC_004146.1_FHV_RNA1	1_2319^2350_3107	1		NC_004146.1_FHV_RNA1	1_318^1102_1138^1190_1246^2313_2624^2733_3107	1		NC_004146.1_FHV_RNA1	1_281^2313_3107	2		NC_004146.1_FHV_RNA1	1_318^2277_3107	2		NC_004146.1_FHV_RNA1	1_314^1089_1242^2301_3107	2		NC_004146.1_FHV_RNA1	1_370^896_1242^2311_3107	2		NC_004146.1_FHV_RNA1	1_313^941_1242^2321_3107	4
	NC_004146.1_FHV_RNA1	1_9^91_3107	1		NC_004146.1_FHV_RNA1	1_586^3079_3107	1		NC_004146.1_FHV_RNA1	1_1405^3081_3107	1		NC_004146.1_FHV_RNA1	1_319^941_1228^2300_2517^2707_3107	1		NC_004146.1_FHV_RNA1	1_316^1102_1241^2298_3107	2		NC_004146.1_FHV_RNA1	1_318^1102_1383^2239_3107	2		NC_004146.1_FHV_RNA1	1_318^1091_1242^2301_3107	2		NC_004146.1_FHV_RNA1	1_312^1102_1260^2278_3107	2		NC_004146.1_FHV_RNA1	1_313^941_1238^2321_3107	4
	NC_004146.1_FHV_RNA1	1_1418^1480_3107	1		NC_004146.1_FHV_RNA1	1_1228^2314_2845^2894_3107	1		NC_004146.1_FHV_RNA1	1_1925^1976_3107	1		NC_004146.1_FHV_RNA1	1_321^1089_1288^2219_3107	1		NC_004146.1_FHV_RNA1	1_318^1102_1261^2271_3107	2		NC_004146.1_FHV_RNA1	1_318^1102_1262^2280_3107	2		NC_004146.1_FHV_RNA1	1_313^1104_1260^2278_3107	2		NC_004146.1_FHV_RNA1	1_318^1094_1242^2301_3107	2		NC_004146.1_FHV_RNA1	1_310^1095_1134^1190_1302^2164_3107	4
	NC_004146.1_FHV_RNA1	1_1374^1415_3107	1		NC_004146.1_FHV_RNA1	1_2112^2226_2280^2311_2427^2569_3107	1		NC_004146.1_FHV_RNA1	1_1190^3080_3107	1		NC_004146.1_FHV_RNA1	1_288^930_1237^2330_3107	1		NC_004146.1_FHV_RNA1	1_314^1091_1242^2301_3107	2		NC_004146.1_FHV_RNA1	1_313^1097_1242^2311_3107	2		NC_004146.1_FHV_RNA1	1_306^1101_1260^2278_3107	2		NC_004146.1_FHV_RNA1	1_317^945_1241^2325_3107	2		NC_004146.1_FHV_RNA1	1_302^1102_1139^1196_1268^2277_3107	4
	NC_004146.1_FHV_RNA1	1_1471^1660_3107	1		NC_004146.1_FHV_RNA1	1_1407^3077_3107	1		NC_004146.1_FHV_RNA1	1_345^910_1264^2274_3107	1		NC_004146.1_FHV_RNA1	1_318^1094_1241^2709_3107	1		NC_004146.1_FHV_RNA1	1_317^1049_1288^2246_2598^2647_3107	2		NC_004146.1_FHV_RNA1	1_310^1101_1260^2278_3107	2		NC_004146.1_FHV_RNA1	1_342^1083_1247^2518_3107	2		NC_004146.1_FHV_RNA1	1_342^1083_1246^2519_3107	2		NC_004146.1_FHV_RNA1	1_318^1091_1242^2301_3107	4
	NC_004146.1_FHV_RNA1	1_1424^1475_3107	1		NC_004146.1_FHV_RNA1	1_1419^1587_3107	1		NC_004146.1_FHV_RNA1	1_388^915_1136^1195_1246^2298_2513^2747_3107	1		NC_004146.1_FHV_RNA1	1_310^1095_1245^2310_3107	1		NC_004146.1_FHV_RNA1	1_316^1087_1242^2301_3107	2		NC_004146.1_FHV_RNA1	1_302^1102_1139^1196_1268^2277_3107	2		NC_004146.1_FHV_RNA1	1_314^941_1241^2325_3107	2		NC_004146.1_FHV_RNA1	1_313^941_1262^2282_3107	2		NC_004146.1_FHV_RNA1	1_313^941_1241^2324_3107	4
	NC_004146.1_FHV_RNA1	1_1424^1488_1503^1531_3107	1		NC_004146.1_FHV_RNA1	1_576^3071_3107	1		NC_004146.1_FHV_RNA1	1_301^1100_1242^2311_3107	1		NC_004146.1_FHV_RNA1	1_420^916_1262^2265_2602^2645_2861^2939_3107	1		NC_004146.1_FHV_RNA1	1_319^941_1338^2276_3107	2		NC_004146.1_FHV_RNA1	1_318^1048_1232^2301_3107	2		NC_004146.1_FHV_RNA1	1_318^1090_1288^2219_3107	2		NC_004146.1_FHV_RNA1	1_319^941_1243^2299_3107	2		NC_004146.1_FHV_RNA1	1_312^1108_1260^2278_3107	4
	NC_004146.1_FHV_RNA1	1_577^3065_3107	1		NC_004146.1_FHV_RNA1	1_1423^1490_3107	1		NC_004146.1_FHV_RNA1	1_85^130_142^241_3107	1		NC_004146.1_FHV_RNA1	1_318^1102_1239^2293_3107	1		NC_004146.1_FHV_RNA1	1_435^2301_3107	2		NC_004146.1_FHV_RNA1	1_287^1114_1139^1196_1276^2270_2536^2682_3107	2		NC_004146.1_FHV_RNA1	1_304^941_1241^2325_3107	2		NC_004146.1_FHV_RNA1	1_342^1083_3107	2		NC_004146.1_FHV_RNA1	1_319^944_1340^2277_3107	4
	NC_004146.1_FHV_RNA1	1_230^258_3107	1		NC_004146.1_FHV_RNA1	1_1410^3082_3107	1		NC_004146.1_FHV_RNA1	1_54^99_309^1015_1409^1722_2016^2275_2524^2709_3107	1		NC_004146.1_FHV_RNA1	1_313^1100_1298^1950_2524^2709_3107	1		NC_004146.1_FHV_RNA1	1_317^945_1232^2301_3107	2		NC_004146.1_FHV_RNA1	1_287^1114_1139^1196_1276^2270_2536^2682_2781^3025_3107	2		NC_004146.1_FHV_RNA1	1_311^939_1241^2325_3107	2		NC_004146.1_FHV_RNA1	1_317^1091_1257^2280_3107	1		NC_004146.1_FHV_RNA1	1_306^939_1241^2325_3107	4
	NC_004146.1_FHV_RNA1	1_1385^1416_3107	1		NC_004146.1_FHV_RNA1	1_318^1048_1288^2246_2598^2647_3107	1		NC_004146.1_FHV_RNA1	1_62^171_3107	1		NC_004146.1_FHV_RNA1	1_317^1049_1288^2246_3107	1		NC_004146.1_FHV_RNA1	1_316^1092_1244^2304_3107	2		NC_004146.1_FHV_RNA1	1_312^1106_1260^2278_3107	2		NC_004146.1_FHV_RNA1	1_316^1102_1261^2270_3107	2		NC_004146.1_FHV_RNA1	1_319^941_1242^2327_3107	1		NC_004146.1_FHV_RNA1	1_315^943_1241^2325_3107	4
	NC_004146.1_FHV_RNA1	1_1598^1668_3107	1		NC_004146.1_FHV_RNA1	1_2412^2460_3107	1		NC_004146.1_FHV_RNA1	1_309^973_1262^2259_3107	1		NC_004146.1_FHV_RNA1	1_420^916_1262^2265_2602^2645_2864^2952_3107	1		NC_004146.1_FHV_RNA1	1_319^941_1242^2311_2521^2709_3107	2		NC_004146.1_FHV_RNA1	1_312^935_1338^2276_3107	2		NC_004146.1_FHV_RNA1	1_308^1102_1260^2278_3107	2		NC_004146.1_FHV_RNA1	1_305^940_1025^1211_1296^2167_3107	1		NC_004146.1_FHV_RNA1	1_304^941_1241^2325_3107	4
	NC_004146.1_FHV_RNA1	1_2144^2171_3107	1		NC_004146.1_FHV_RNA1	1_1448^1489_3107	1		NC_004146.1_FHV_RNA1	1_381^907_1241^2325_3107	1		NC_004146.1_FHV_RNA1	1_44^277_3107	1		NC_004146.1_FHV_RNA1	1_318^1102_1260^2278_3107	2		NC_004146.1_FHV_RNA1	1_282^1210_1302^1951_2020^2219_3107	2		NC_004146.1_FHV_RNA1	1_316^1015_1260^2266_3107	2		NC_004146.1_FHV_RNA1	1_318^958_1241^2325_2865^2905_3107	1		NC_004146.1_FHV_RNA1	1_313^939_1241^2325_3107	4
	NC_004146.1_FHV_RNA1	1_6^33_3107	1		NC_004146.1_FHV_RNA1	1_1000^1030_1085^1130_3107	1		NC_004146.1_FHV_RNA1	1_2135^2173_3107	1		NC_004146.1_FHV_RNA1	1_2551^2648_3107	1		NC_004146.1_FHV_RNA1	1_314^1089_1244^2304_3107	2		NC_004146.1_FHV_RNA1	1_318^1090_1286^2219_3107	2		NC_004146.1_FHV_RNA1	1_368^895_1242^2311_3107	2		NC_004146.1_FHV_RNA1	1_331^1191_1240^2306_3107	1		NC_004146.1_FHV_RNA1	1_313^941_1234^2320_3107	4
	NC_004146.1_FHV_RNA1	1_419^783_811^896_3107	1		NC_004146.1_FHV_RNA1	1_1724^1768_3107	1		NC_004146.1_FHV_RNA1	1_309^974_1262^2272_3107	1		NC_004146.1_FHV_RNA1	1_318^1102_1260^2268_3107	1		NC_004146.1_FHV_RNA1	1_318^1048_1288^2246_2601^2650_3107	2		NC_004146.1_FHV_RNA1	1_318^1091_1244^2304_3107	2		NC_004146.1_FHV_RNA1	1_304^1100_1241^2325_3107	2		NC_004146.1_FHV_RNA1	1_312^939_1250^2332_3107	1		NC_004146.1_FHV_RNA1	1_305^940_1245^2514_3107	4
	NC_004146.1_FHV_RNA1	1_1423^1477_3107	1		NC_004146.1_FHV_RNA1	1_1431^1468_3107	1		NC_004146.1_FHV_RNA1	1_390^883_3107	1		NC_004146.1_FHV_RNA1	1_311^1104_1244^2277_2602^2645_3107	1		NC_004146.1_FHV_RNA1	1_304^941_1232^2301_3107	2		NC_004146.1_FHV_RNA1	1_311^1104_1262^2279_3107	2		NC_004146.1_FHV_RNA1	1_311^1104_1262^2282_3107	2		NC_004146.1_FHV_RNA1	1_312^935_1337^2276_3107	1		NC_004146.1_FHV_RNA1	1_395^894_1241^2325_3107	4
	NC_004146.1_FHV_RNA1	1_1604^1718_3107	1		NC_004146.1_FHV_RNA1	1_681^726_3107	1		NC_004146.1_FHV_RNA1	1_311^972_1261^2271_3107	1		NC_004146.1_FHV_RNA1	1_318^1105_1135^1185_1243^2309_2615^2727_3107	1		NC_004146.1_FHV_RNA1	1_318^1048_1288^2246_2597^2648_3107	2		NC_004146.1_FHV_RNA1	1_312^1102_1129^1196_1240^2306_3107	2		NC_004146.1_FHV_RNA1	1_311^1104_1262^2280_3107	2		NC_004146.1_FHV_RNA1	1_313^941_1344^2282_3107	1		NC_004146.1_FHV_RNA1	1_337^1077_1245^2514_3107	4
	NC_004146.1_FHV_RNA1	1_1432^1480_3107	1		NC_004146.1_FHV_RNA1	1_2958^3014_3107	1		NC_004146.1_FHV_RNA1	1_312^1107_1260^2278_3107	1		NC_004146.1_FHV_RNA1	1_312^952_1232^2301_3107	1		NC_004146.1_FHV_RNA1	1_311^1104_1243^2311_3107	2		NC_004146.1_FHV_RNA1	1_370^896_1242^2311_3107	2		NC_004146.1_FHV_RNA1	1_339^1081_1245^2514_3107	2		NC_004146.1_FHV_RNA1	1_101^149_313^941_1241^2325_3107	1		NC_004146.1_FHV_RNA1	1_308^951_1260^2278_3107	4
	NC_004146.1_FHV_RNA1	1_1469^1515_3107	1		NC_004146.1_FHV_RNA1	1_577^3077_3107	1		NC_004146.1_FHV_RNA1	1_2092^2170_3107	1		NC_004146.1_FHV_RNA1	1_378^870_3107	1		NC_004146.1_FHV_RNA1	1_368^915_1260^2278_3107	2		NC_004146.1_FHV_RNA1	1_317^1091_1238^2297_3107	2		NC_004146.1_FHV_RNA1	1_312^1177_1243^2309_3107	2		NC_004146.1_FHV_RNA1	1_282^1210_1299^1949_2020^2219_3107	1		NC_004146.1_FHV_RNA1	1_313^941_1239^2319_3107	4
	NC_004146.1_FHV_RNA1	1_1338^1701_3107	1		NC_004146.1_FHV_RNA1	1_1430^1571_1576^1620_1654^1748_3107	1		NC_004146.1_FHV_RNA1	1_1262^2272_3107	1		NC_004146.1_FHV_RNA1	1_311^1104_1302^1951_2524^2709_3107	1		NC_004146.1_FHV_RNA1	1_318^1094_1238^2296_3107	2		NC_004146.1_FHV_RNA1	1_311^1104_1129^1196_1243^2309_3107	2		NC_004146.1_FHV_RNA1	1_313^941_3107	2		NC_004146.1_FHV_RNA1	1_313^934_1241^2325_3107	1		NC_004146.1_FHV_RNA1	1_385^907_1241^2325_3107	4
	NC_004146.1_FHV_RNA1	1_2865^2989_3107	1		NC_004146.1_FHV_RNA1	1_1840^1990_2295^2349_3107	1		NC_004146.1_FHV_RNA1	1_391^908_1225^2302_2530^2648_3107	1		NC_004146.1_FHV_RNA1	1_318^1093_1334^2385_3107	1		NC_004146.1_FHV_RNA1	1_318^1093_1248^2300_3107	2		NC_004146.1_FHV_RNA1	1_318^1048_1288^2246_2598^2647_3107	2		NC_004146.1_FHV_RNA1	1_300^1102_1245^2514_3107	2		NC_004146.1_FHV_RNA1	1_316^1101_1383^2239_3107	1		NC_004146.1_FHV_RNA1	1_312^944_1241^2325_3107	4
	NC_004146.1_FHV_RNA1	1_1339^1634_3107	1		NC_004146.1_FHV_RNA1	1_458^520_3107	1		NC_004146.1_FHV_RNA1	1_305^968_1262^2272_3107	1		NC_004146.1_FHV_RNA1	1_696^745_3107	1		NC_004146.1_FHV_RNA1	1_317^1091_1239^2299_3107	2		NC_004146.1_FHV_RNA1	1_318^1102_1265^2275_3107	2		NC_004146.1_FHV_RNA1	1_316^1098_1383^2239_3107	2		NC_004146.1_FHV_RNA1	1_312^952_1066^1157_1242^2303_3107	1		NC_004146.1_FHV_RNA1	1_301^1100_1283^2271_2536^2682_3107	4
	NC_004146.1_FHV_RNA1	1_1433^1626_3107	1		NC_004146.1_FHV_RNA1	1_310^1089_3107	1		NC_004146.1_FHV_RNA1	1_308^945_1261^2270_2584^2647_3107	1		NC_004146.1_FHV_RNA1	1_304^1088_1242^2311_2577^2648_3107	1		NC_004146.1_FHV_RNA1	1_280^1214_1242^2311_3107	2		NC_004146.1_FHV_RNA1	1_318^1093_1235^2297_3107	2		NC_004146.1_FHV_RNA1	1_1260^2278_3107	2		NC_004146.1_FHV_RNA1	1_313^941_1246^2326_3107	1		NC_004146.1_FHV_RNA1	1_294^2712_3107	4
	NC_004146.1_FHV_RNA1	1_356^397_3107	1		NC_004146.1_FHV_RNA1	1_379^425_3107	1		NC_004146.1_FHV_RNA1	1_2042^2071_3107	1		NC_004146.1_FHV_RNA1	1_325^1120_1298^1950_2524^2709_3107	1		NC_004146.1_FHV_RNA1	1_300^1102_1305^2260_3107	2		NC_004146.1_FHV_RNA1	1_427^918_1262^2265_2601^2645_2863^2944_3107	1		NC_004146.1_FHV_RNA1	1_307^937_1241^2325_3107	2		NC_004146.1_FHV_RNA1	1_287^915_1241^2325_3107	1		NC_004146.1_FHV_RNA1	1_304^1100_1241^2325_3107	4
	NC_004146.1_FHV_RNA1	1_10^38_2542^2593_3107	1		NC_004146.1_FHV_RNA1	1_1199^1234_3107	1		NC_004146.1_FHV_RNA1	1_2378^2427_3107	1		NC_004146.1_FHV_RNA1	1_1545^1586_1591^1618_3107	1		NC_004146.1_FHV_RNA1	1_316^1102_1261^2270_3107	2		NC_004146.1_FHV_RNA1	1_300^1102_1243^2314_3107	1		NC_004146.1_FHV_RNA1	1_311^1104_1262^2279_3107	2		NC_004146.1_FHV_RNA1	1_308^956_1260^2278_3107	1		NC_004146.1_FHV_RNA1	1_336^1081_1245^2514_3107	4
					NC_004146.1_FHV_RNA1	1_2323^2350_3107	1		NC_004146.1_FHV_RNA1	1_2506^2546_3107	1		NC_004146.1_FHV_RNA1	1_345^510_3107	1		NC_004146.1_FHV_RNA1	1_318^1093_1257^2284_3107	2		NC_004146.1_FHV_RNA1	1_342^1080_1245^2514_3107	1		NC_004146.1_FHV_RNA1	1_342^1083_1246^2512_3107	2		NC_004146.1_FHV_RNA1	1_313^941_1229^2302_3107	1		NC_004146.1_FHV_RNA1	1_313^942_1241^2325_3107	4
					NC_004146.1_FHV_RNA1	1_2937^2998_3107	1		NC_004146.1_FHV_RNA1	1_304^969_1256^2269_3107	1		NC_004146.1_FHV_RNA1	1_311^1104_1138^1190_1244^2312_2619^2730_3107	1		NC_004146.1_FHV_RNA1	1_345^910_1232^2301_3107	2		NC_004146.1_FHV_RNA1	1_432^2301_3107	1		NC_004146.1_FHV_RNA1	1_311^1104_1258^2276_3107	2		NC_004146.1_FHV_RNA1	1_313^941_1251^1481_1492^2282_3107	1		NC_004146.1_FHV_RNA1	1_342^1083_1243^2511_3107	4
					NC_004146.1_FHV_RNA1	1_274^948_3107	1		NC_004146.1_FHV_RNA1	1_96^126_3107	1		NC_004146.1_FHV_RNA1	1_301^1100_1268^2277_3107	1		NC_004146.1_FHV_RNA1	1_309^940_1234^2304_3107	2		NC_004146.1_FHV_RNA1	1_316^958_1236^2322_2376^2409_2512^2716_3107	1		NC_004146.1_FHV_RNA1	1_314^1013_1260^2266_3107	2		NC_004146.1_FHV_RNA1	1_321^1095_1245^2514_3107	1		NC_004146.1_FHV_RNA1	1_312^1102_1302^1951_2524^2709_3107	4
					NC_004146.1_FHV_RNA1	1_1475^1537_3107	1		NC_004146.1_FHV_RNA1	1_311^971_1262^2272_3107	1		NC_004146.1_FHV_RNA1	1_314^1089_1286^2219_3107	1		NC_004146.1_FHV_RNA1	1_309^973_1262^2272_3107	2		NC_004146.1_FHV_RNA1	1_300^1102_1303^2259_3107	1		NC_004146.1_FHV_RNA1	1_342^1083_1247^2517_3107	2		NC_004146.1_FHV_RNA1	1_366^424_461^887_1233^2319_2387^2425_3107	1		NC_004146.1_FHV_RNA1	1_301^1100_1241^2325_3107	4
					NC_004146.1_FHV_RNA1	1_576^3082_3107	1		NC_004146.1_FHV_RNA1	1_309^940_1242^2301_2524^2708_3107	1		NC_004146.1_FHV_RNA1	1_318^1102_1138^1190_1240^2306_2620^2729_3107	1		NC_004146.1_FHV_RNA1	1_318^1102_1261^2270_2798^3010_3107	2		NC_004146.1_FHV_RNA1	1_309^938_1242^2329_3107	1		NC_004146.1_FHV_RNA1	1_325^1113_1383^2239_3107	1		NC_004146.1_FHV_RNA1	1_317^956_1241^2325_3107	1		NC_004146.1_FHV_RNA1	1_314^1089_1244^2304_3107	4
					NC_004146.1_FHV_RNA1	1_252^290_3107	1		NC_004146.1_FHV_RNA1	1_317^348_3107	1		NC_004146.1_FHV_RNA1	1_314^1089_1240^2299_3107	1		NC_004146.1_FHV_RNA1	1_317^1091_1244^2301_3107	2		NC_004146.1_FHV_RNA1	1_316^1092_1261^2270_3107	1		NC_004146.1_FHV_RNA1	1_299^1095_1291^2268_3107	1		NC_004146.1_FHV_RNA1	1_317^972_1341^2290_3107	1		NC_004146.1_FHV_RNA1	1_319^941_1340^2276_3107	4
					NC_004146.1_FHV_RNA1	1_2834^2951_3107	1		NC_004146.1_FHV_RNA1	1_2683^2725_3107	1		NC_004146.1_FHV_RNA1	1_304^1100_1305^2173_2585^2644_3107	1		NC_004146.1_FHV_RNA1	1_318^1093_1242^2303_3107	2		NC_004146.1_FHV_RNA1	1_287^1114_1137^1194_1273^2267_2537^2683_3107	1		NC_004146.1_FHV_RNA1	1_313^1153_1237^2303_3107	1		NC_004146.1_FHV_RNA1	1_342^530_534^1052_1138^1174_1271^2291_3107	1		NC_004146.1_FHV_RNA1	1_331^922_1241^2325_3107	4
					NC_004146.1_FHV_RNA1	1_1428^1468_3107	1		NC_004146.1_FHV_RNA1	1_268^298_3107	1		NC_004146.1_FHV_RNA1	1_308^1090_1243^2301_3107	1		NC_004146.1_FHV_RNA1	1_308^1115_1262^2253_3107	2		NC_004146.1_FHV_RNA1	1_341^1093_1313^2277_3107	1		NC_004146.1_FHV_RNA1	1_347^1092_1245^2514_3107	1		NC_004146.1_FHV_RNA1	1_312^941_1245^2514_3107	1		NC_004146.1_FHV_RNA1	1_313^1104_1260^2278_3107	4
					NC_004146.1_FHV_RNA1	1_343^914_1242^2311_2512^2708_3107	1		NC_004146.1_FHV_RNA1	1_301^1100_3107	1		NC_004146.1_FHV_RNA1	1_318^1102_1262^2272_3107	1		NC_004146.1_FHV_RNA1	1_312^935_1340^2277_3107	2		NC_004146.1_FHV_RNA1	1_300^1095_1283^2270_2536^2682_3107	1		NC_004146.1_FHV_RNA1	1_359^900_1242^2324_3107	1		NC_004146.1_FHV_RNA1	1_315^1087_1242^2301_3107	1		NC_004146.1_FHV_RNA1	1_318^958_1241^2325_3107	4
					NC_004146.1_FHV_RNA1	1_318^1091_1242^2311_3107	1		NC_004146.1_FHV_RNA1	1_309^968_1262^2272_3107	1		NC_004146.1_FHV_RNA1	1_311^945_1286^2218_2577^2666_3107	1		NC_004146.1_FHV_RNA1	1_310^1095_1135^1190_1298^2161_3107	2		NC_004146.1_FHV_RNA1	1_318^1102_1274^2265_3107	1		NC_004146.1_FHV_RNA1	1_311^1104_1356^2344_3107	1		NC_004146.1_FHV_RNA1	1_302^936_1242^2333_3107	1		NC_004146.1_FHV_RNA1	1_313^941_1242^2301_3107	4
					NC_004146.1_FHV_RNA1	1_1426^1527_3107	1		NC_004146.1_FHV_RNA1	1_310^460_480^993_1262^2272_3107	1		NC_004146.1_FHV_RNA1	1_1413^1611_3107	1		NC_004146.1_FHV_RNA1	1_309^940_1226^2297_3107	2		NC_004146.1_FHV_RNA1	1_317^1091_1285^2216_3107	1		NC_004146.1_FHV_RNA1	1_55^216_355^896_1234^1349_1356^2328_3107	1		NC_004146.1_FHV_RNA1	1_317^938_1241^2325_3107	1		NC_004146.1_FHV_RNA1	1_311^1104_1262^2280_3107	4
					NC_004146.1_FHV_RNA1	1_1422^1454_3107	1		NC_004146.1_FHV_RNA1	1_301^1100_1257^2275_3107	1		NC_004146.1_FHV_RNA1	1_311^1104_1416^1873_2521^2703_2781^3021_3107	1		NC_004146.1_FHV_RNA1	1_316^1094_1242^2301_3107	2		NC_004146.1_FHV_RNA1	1_318^1088_1288^2219_3107	1		NC_004146.1_FHV_RNA1	1_313^941_1237^2319_3107	1		NC_004146.1_FHV_RNA1	1_370^897_1242^2311_3107	1		NC_004146.1_FHV_RNA1	1_313^941_1244^2325_3107	4
					NC_004146.1_FHV_RNA1	1_1600^1628_3107	1		NC_004146.1_FHV_RNA1	1_718^751_3107	1		NC_004146.1_FHV_RNA1	1_1608^1639_1865^1900_3107	1		NC_004146.1_FHV_RNA1	1_318^1093_1237^2297_3107	2		NC_004146.1_FHV_RNA1	1_318^1090_1302^2237_3107	1		NC_004146.1_FHV_RNA1	1_300^1102_1303^2256_3107	1		NC_004146.1_FHV_RNA1	1_146^233_303^928_1241^2325_3107	1		NC_004146.1_FHV_RNA1	1_389^909_1242^2327_3107	3
					NC_004146.1_FHV_RNA1	1_612^662_3107	1		NC_004146.1_FHV_RNA1	1_394^900_1242^2311_2525^2560_3107	1		NC_004146.1_FHV_RNA1	1_301^1100_1288^2270_3107	1		NC_004146.1_FHV_RNA1	1_311^1104_1240^2309_3107	2		NC_004146.1_FHV_RNA1	1_303^1081_1230^2294_3107	1		NC_004146.1_FHV_RNA1	1_318^1088_1288^2219_3107	1		NC_004146.1_FHV_RNA1	1_19^195_311^1104_1260^2278_3107	1		NC_004146.1_FHV_RNA1	1_319^941_1341^2280_3107	3
					NC_004146.1_FHV_RNA1	1_1423^1527_3107	1		NC_004146.1_FHV_RNA1	1_307^941_1262^2259_2524^2709_3107	1		NC_004146.1_FHV_RNA1	1_317^1091_1237^2297_3107	1		NC_004146.1_FHV_RNA1	1_318^1093_1240^2299_3107	2		NC_004146.1_FHV_RNA1	1_317^1053_1231^2299_3107	1		NC_004146.1_FHV_RNA1	1_2027^2097_3107	1		NC_004146.1_FHV_RNA1	1_308^951_1265^2279_3107	1		NC_004146.1_FHV_RNA1	1_317^1091_1139^1196_1242^2301_3107	3
					NC_004146.1_FHV_RNA1	1_2288^2461_2534^2584_2618^2649_2781^2889_3107	1		NC_004146.1_FHV_RNA1	1_270^459_499^1017_1262^2272_3107	1		NC_004146.1_FHV_RNA1	1_312^1102_1287^1965_2512^2708_3107	1		NC_004146.1_FHV_RNA1	1_378^868_1232^2301_3107	2		NC_004146.1_FHV_RNA1	1_309^1087_1244^2304_2885^2924_3107	1		NC_004146.1_FHV_RNA1	1_308^951_1257^1287_1341^1388_1421^1564_1568^2347_3107	1		NC_004146.1_FHV_RNA1	1_312^1102_1129^1196_1241^2305_3107	1		NC_004146.1_FHV_RNA1	1_342^1083_1242^2512_3107	3
					NC_004146.1_FHV_RNA1	1_1005^1051_3107	1		NC_004146.1_FHV_RNA1	1_2900^2939_3107	1		NC_004146.1_FHV_RNA1	1_316^1102_1246^2313_3107	1		NC_004146.1_FHV_RNA1	1_317^1091_1235^2299_3107	2		NC_004146.1_FHV_RNA1	1_312^1119_1262^2279_3107	1		NC_004146.1_FHV_RNA1	1_318^1045_1232^2301_3107	1		NC_004146.1_FHV_RNA1	1_419^2274_3107	1		NC_004146.1_FHV_RNA1	1_305^936_1241^2325_3107	3
					NC_004146.1_FHV_RNA1	1_578^3073_3107	1		NC_004146.1_FHV_RNA1	1_292^1099_1262^2277_2513^2716_3107	1		NC_004146.1_FHV_RNA1	1_318^1048_3107	1		NC_004146.1_FHV_RNA1	1_317^1091_1238^2296_3107	2		NC_004146.1_FHV_RNA1	1_316^1098_1261^2270_3107	1		NC_004146.1_FHV_RNA1	1_318^1088_1297^1899_3107	1		NC_004146.1_FHV_RNA1	1_324^953_1231^2330_3107	1		NC_004146.1_FHV_RNA1	1_342^1083_1239^2511_3107	3
					NC_004146.1_FHV_RNA1	1_1437^1510_3107	1		NC_004146.1_FHV_RNA1	1_311^976_3107	1		NC_004146.1_FHV_RNA1	1_312^1102_1258^2255_3107	1		NC_004146.1_FHV_RNA1	1_318^1048_1232^2301_3107	2		NC_004146.1_FHV_RNA1	1_319^941_972^1090_1338^2276_3107	1		NC_004146.1_FHV_RNA1	1_318^1102_1274^2277_3107	1		NC_004146.1_FHV_RNA1	1_318^1102_1381^2237_3107	1		NC_004146.1_FHV_RNA1	1_390^909_1241^2325_3107	3
					NC_004146.1_FHV_RNA1	1_2649^2697_3107	1		NC_004146.1_FHV_RNA1	1_2826^2924_3107	1		NC_004146.1_FHV_RNA1	1_1468^1505_3107	1		NC_004146.1_FHV_RNA1	1_318^1093_1244^2305_3107	2		NC_004146.1_FHV_RNA1	1_310^1095_1131^1188_1304^2166_3107	1		NC_004146.1_FHV_RNA1	1_307^1093_1241^2325_3107	1		NC_004146.1_FHV_RNA1	1_310^1095_1138^1194_1291^2150_3107	1		NC_004146.1_FHV_RNA1	1_311^1104_1261^2282_3107	3
					NC_004146.1_FHV_RNA1	1_1241^2325_3107	1		NC_004146.1_FHV_RNA1	1_291^371_380^970_1286^2281_3107	1		NC_004146.1_FHV_RNA1	1_316^1102_1238^2300_3107	1		NC_004146.1_FHV_RNA1	1_318^1093_1235^2296_3107	2		NC_004146.1_FHV_RNA1	1_318^1097_1243^2309_3107	1		NC_004146.1_FHV_RNA1	1_295^1096_1139^1196_1268^2277_3107	1		NC_004146.1_FHV_RNA1	1_316^1092_1240^2299_3107	1		NC_004146.1_FHV_RNA1	1_314^945_1241^2325_3107	3
					NC_004146.1_FHV_RNA1	1_2598^2678_3107	1		NC_004146.1_FHV_RNA1	1_309^973_1260^2278_3107	1		NC_004146.1_FHV_RNA1	1_318^1102_1138^1190_1239^2306_2620^2729_3107	1		NC_004146.1_FHV_RNA1	1_311^1104_1416^1873_2039^2190_2521^2703_2786^3024_3107	2		NC_004146.1_FHV_RNA1	1_310^1095_1134^1195_1302^2164_3107	1		NC_004146.1_FHV_RNA1	1_306^1100_1303^2259_3107	1		NC_004146.1_FHV_RNA1	1_331^1081_1245^2514_3107	1		NC_004146.1_FHV_RNA1	1_310^1095_1241^2325_3107	3
					NC_004146.1_FHV_RNA1	1_67^326_3107	1		NC_004146.1_FHV_RNA1	1_1139^1192_3107	1		NC_004146.1_FHV_RNA1	1_325^358_392^425_453^2299_2616^2728_3107	1		NC_004146.1_FHV_RNA1	1_317^1091_1237^2289_3107	2		NC_004146.1_FHV_RNA1	1_585^2090_3107	1		NC_004146.1_FHV_RNA1	1_306^938_1241^2325_3107	1		NC_004146.1_FHV_RNA1	1_317^1091_1235^2301_3107	1		NC_004146.1_FHV_RNA1	1_316^940_1340^2277_3107	3
					NC_004146.1_FHV_RNA1	1_1029^1089_3107	1		NC_004146.1_FHV_RNA1	1_284^965_1255^2268_3107	1		NC_004146.1_FHV_RNA1	1_318^1084_1268^2277_3107	1		NC_004146.1_FHV_RNA1	1_318^1088_1242^2301_3107	2		NC_004146.1_FHV_RNA1	1_313^1093_1260^2278_3107	1		NC_004146.1_FHV_RNA1	1_310^1217_1240^2306_3107	1		NC_004146.1_FHV_RNA1	1_305^957_1241^2325_3107	1		NC_004146.1_FHV_RNA1	1_317^1091_1240^2299_3107	3
					NC_004146.1_FHV_RNA1	1_1436^1468_3107	1		NC_004146.1_FHV_RNA1	1_309^973_1027^1974_3107	1		NC_004146.1_FHV_RNA1	1_420^916_1262^2265_2602^2645_2865^2944_3107	1		NC_004146.1_FHV_RNA1	1_318^1090_1302^1909_3107	1		NC_004146.1_FHV_RNA1	1_329^420_434^1131_1237^2301_2581^2657_3107	1		NC_004146.1_FHV_RNA1	1_294^1106_1268^2277_3107	1		NC_004146.1_FHV_RNA1	1_311^939_1341^2287_3107	1		NC_004146.1_FHV_RNA1	1_300^1102_1305^2260_3107	3
					NC_004146.1_FHV_RNA1	1_1423^1473_3107	1		NC_004146.1_FHV_RNA1	1_213^278_3107	1		NC_004146.1_FHV_RNA1	1_311^1104_1286^1947_2513^2708_3107	1		NC_004146.1_FHV_RNA1	1_355^915_1139^1193_1225^2747_3107	1		NC_004146.1_FHV_RNA1	1_313^1089_1240^1571_1589^2330_3107	1		NC_004146.1_FHV_RNA1	1_313^941_1237^2330_3107	1		NC_004146.1_FHV_RNA1	1_317^1091_1263^2326_3107	1		NC_004146.1_FHV_RNA1	1_310^942_1241^2325_3107	3
					NC_004146.1_FHV_RNA1	1_1412^3047_3107	1		NC_004146.1_FHV_RNA1	1_401^432_3107	1		NC_004146.1_FHV_RNA1	1_318^1102_1257^2284_3107	1		NC_004146.1_FHV_RNA1	1_316^1100_1257^2284_3107	1		NC_004146.1_FHV_RNA1	1_318^1102_1260^2267_3107	1		NC_004146.1_FHV_RNA1	1_294^1066_1274^2268_3107	1		NC_004146.1_FHV_RNA1	1_311^1104_1264^2279_3107	1		NC_004146.1_FHV_RNA1	1_311^942_1241^2325_3107	3
					NC_004146.1_FHV_RNA1	1_314^1089_1244^2304_3107	1		NC_004146.1_FHV_RNA1	1_309^973_1262^2270_3107	1		NC_004146.1_FHV_RNA1	1_316^1098_1238^2306_3107	1		NC_004146.1_FHV_RNA1	1_318^1102_1259^2284_3107	1		NC_004146.1_FHV_RNA1	1_318^1093_1223^2280_2468^2507_2546^2620_2929^2985_3107	1		NC_004146.1_FHV_RNA1	1_312^1102_1129^1196_1241^2305_3107	1		NC_004146.1_FHV_RNA1	1_319^941_1340^2278_3107	1		NC_004146.1_FHV_RNA1	1_313^941_1237^2323_3107	3
					NC_004146.1_FHV_RNA1	1_2556^2612_3107	1		NC_004146.1_FHV_RNA1	1_306^1098_1242^2311_2570^2619_3107	1		NC_004146.1_FHV_RNA1	1_305^1101_1262^2277_3107	1		NC_004146.1_FHV_RNA1	1_312^1090_1286^2205_2425^2634_3107	1		NC_004146.1_FHV_RNA1	1_304^1100_1241^2325_3107	1		NC_004146.1_FHV_RNA1	1_333^1072_1245^2517_3107	1		NC_004146.1_FHV_RNA1	1_316^1014_1260^2266_3107	1		NC_004146.1_FHV_RNA1	1_313^1107_1260^2278_3107	3
					NC_004146.1_FHV_RNA1	1_2786^3024_3107	1		NC_004146.1_FHV_RNA1	1_309^973_1264^2273_3107	1		NC_004146.1_FHV_RNA1	1_1708^1747_3107	1		NC_004146.1_FHV_RNA1	1_316^1092_1262^2259_3107	1		NC_004146.1_FHV_RNA1	1_313^1093_1260^2277_3107	1		NC_004146.1_FHV_RNA1	1_315^1100_1258^2265_3107	1		NC_004146.1_FHV_RNA1	1_318^941_1340^2276_3107	1		NC_004146.1_FHV_RNA1	1_313^941_1235^2324_3107	3
					NC_004146.1_FHV_RNA1	1_1426^1739_3107	1		NC_004146.1_FHV_RNA1	1_1815^1909_3107	1		NC_004146.1_FHV_RNA1	1_1305^1353_3107	1		NC_004146.1_FHV_RNA1	1_314^1093_1310^2277_3107	1		NC_004146.1_FHV_RNA1	1_318^1094_1266^2297_3107	1		NC_004146.1_FHV_RNA1	1_312^1102_1261^2263_3107	1		NC_004146.1_FHV_RNA1	1_311^1104_1260^2278_2770^3020_3107	1		NC_004146.1_FHV_RNA1	1_370^896_1241^2325_3107	3
					NC_004146.1_FHV_RNA1	1_1440^1468_1497^1550_3107	1		NC_004146.1_FHV_RNA1	1_2928^2955_3107	1		NC_004146.1_FHV_RNA1	1_281^2313_3107	1		NC_004146.1_FHV_RNA1	1_304^1100_1305^2173_2570^2630_3107	1		NC_004146.1_FHV_RNA1	1_160^234_3107	1		NC_004146.1_FHV_RNA1	1_419^871_1137^1196_1225^2747_3107	1		NC_004146.1_FHV_RNA1	1_320^948_1338^2276_3107	1		NC_004146.1_FHV_RNA1	1_313^941_1240^2322_3107	3
					NC_004146.1_FHV_RNA1	1_813^844_3107	1		NC_004146.1_FHV_RNA1	1_599^662_695^1654_3107	1		NC_004146.1_FHV_RNA1	1_264^297_3107	1		NC_004146.1_FHV_RNA1	1_312^1102_1129^1196_1244^2312_3107	1		NC_004146.1_FHV_RNA1	1_604^3057_3107	1		NC_004146.1_FHV_RNA1	1_339^1080_1247^2519_3107	1		NC_004146.1_FHV_RNA1	1_308^945_1232^2326_3107	1		NC_004146.1_FHV_RNA1	1_1257^2277_3107	3
					NC_004146.1_FHV_RNA1	1_565^626_3107	1		NC_004146.1_FHV_RNA1	1_1425^1452_3107	1		NC_004146.1_FHV_RNA1	1_1027^1066_3107	1		NC_004146.1_FHV_RNA1	1_312^1102_1129^1196_1243^2306_3010^3039_3107	1		NC_004146.1_FHV_RNA1	1_320^582_645^1160_1242^1406_1423^2321_3107	1		NC_004146.1_FHV_RNA1	1_315^1100_1377^2243_3107	1		NC_004146.1_FHV_RNA1	1_277^1025_1240^2314_3107	1		NC_004146.1_FHV_RNA1	1_317^938_1241^2325_3107	3
					NC_004146.1_FHV_RNA1	1_2819^2846_3107	1		NC_004146.1_FHV_RNA1	1_311^974_1333^1586_1624^2398_3107	1		NC_004146.1_FHV_RNA1	1_202^236_3107	1		NC_004146.1_FHV_RNA1	1_298^1104_1356^2236_3107	1		NC_004146.1_FHV_RNA1	1_312^414_444^1149_1260^2278_2899^2943_3107	1		NC_004146.1_FHV_RNA1	1_316^1102_1240^2280_3107	1		NC_004146.1_FHV_RNA1	1_318^1093_1235^2297_3107	1		NC_004146.1_FHV_RNA1	1_309^1090_1302^1951_3107	3
					NC_004146.1_FHV_RNA1	1_890^949_1064^1093_2355^2438_3107	1		NC_004146.1_FHV_RNA1	1_1243^2314_3107	1		NC_004146.1_FHV_RNA1	1_312^1102_1262^2258_2287^2479_3107	1		NC_004146.1_FHV_RNA1	1_420^871_1137^1183_1225^2747_3107	1		NC_004146.1_FHV_RNA1	1_317^1108_1259^2267_3107	1		NC_004146.1_FHV_RNA1	1_299^1101_1241^2325_3107	1		NC_004146.1_FHV_RNA1	1_320^953_1236^2361_3107	1		NC_004146.1_FHV_RNA1	1_316^940_1241^2325_3107	3
					NC_004146.1_FHV_RNA1	1_2432^2528_3107	1		NC_004146.1_FHV_RNA1	1_313^1082_1237^2307_2557^2587_3107	1		NC_004146.1_FHV_RNA1	1_311^1104_1303^1951_2516^2707_3107	1		NC_004146.1_FHV_RNA1	1_724^3050_3107	1		NC_004146.1_FHV_RNA1	1_312^952_1234^2302_3107	1		NC_004146.1_FHV_RNA1	1_312^1102_1136^1195_1243^2309_3107	1		NC_004146.1_FHV_RNA1	1_317^1091_1242^2301_2499^2548_3107	1		NC_004146.1_FHV_RNA1	1_310^1092_1284^2185_3107	3
					NC_004146.1_FHV_RNA1	1_611^670_3107	1		NC_004146.1_FHV_RNA1	1_1248^1307_3107	1		NC_004146.1_FHV_RNA1	1_318^1102_1261^2273_3107	1		NC_004146.1_FHV_RNA1	1_310^1049_1245^2300_2521^2709_3107	1		NC_004146.1_FHV_RNA1	1_305^1097_1242^2311_3107	1		NC_004146.1_FHV_RNA1	1_317^953_1087^1137_1323^2273_3107	1		NC_004146.1_FHV_RNA1	1_313^1089_1242^2301_3107	1		NC_004146.1_FHV_RNA1	1_314^942_1241^2325_3107	3
					NC_004146.1_FHV_RNA1	1_1190^1228_3107	1		NC_004146.1_FHV_RNA1	1_306^971_1261^2271_3107	1		NC_004146.1_FHV_RNA1	1_318^1089_1289^2219_3107	1		NC_004146.1_FHV_RNA1	1_316^1092_1261^2270_3107	1		NC_004146.1_FHV_RNA1	1_313^507_548^1068_1092^1121_1239^1349_1367^2277_3107	1		NC_004146.1_FHV_RNA1	1_316^1014_1260^2267_3107	1		NC_004146.1_FHV_RNA1	1_305^939_1241^2325_3107	1		NC_004146.1_FHV_RNA1	1_300^1102_1245^2514_3107	3
					NC_004146.1_FHV_RNA1	1_1410^3070_3107	1		NC_004146.1_FHV_RNA1	1_348^916_1241^2325_3107	1		NC_004146.1_FHV_RNA1	1_338^919_1285^2267_3107	1		NC_004146.1_FHV_RNA1	1_310^1118_1262^2253_3107	1		NC_004146.1_FHV_RNA1	1_312^937_1340^2277_3107	1		NC_004146.1_FHV_RNA1	1_318^934_1329^1500_1505^2279_3107	1		NC_004146.1_FHV_RNA1	1_384^907_1226^2316_3107	1		NC_004146.1_FHV_RNA1	1_312^947_1241^2325_3107	3
					NC_004146.1_FHV_RNA1	1_423^452_3107	1		NC_004146.1_FHV_RNA1	1_319^941_1243^2314_3107	1		NC_004146.1_FHV_RNA1	1_1487^1518_1544^1611_3107	1		NC_004146.1_FHV_RNA1	1_463^506_3107	1		NC_004146.1_FHV_RNA1	1_316^1100_1261^2270_3107	1		NC_004146.1_FHV_RNA1	1_289^1065_1302^1900_3107	1		NC_004146.1_FHV_RNA1	1_395^894_1243^2328_3107	1		NC_004146.1_FHV_RNA1	1_354^898_1241^2325_3107	3
					NC_004146.1_FHV_RNA1	1_310^357_2932^2993_3107	1		NC_004146.1_FHV_RNA1	1_311^974_1262^2282_3107	1		NC_004146.1_FHV_RNA1	1_308^934_1232^2301_3107	1		NC_004146.1_FHV_RNA1	1_395^2238_3107	1		NC_004146.1_FHV_RNA1	1_318^1102_1261^2270_2858^2886_3107	1		NC_004146.1_FHV_RNA1	1_297^930_1261^2343_3107	1		NC_004146.1_FHV_RNA1	1_314^1091_1246^2306_3107	1		NC_004146.1_FHV_RNA1	1_313^941_1240^2318_3107	3
					NC_004146.1_FHV_RNA1	1_1269^1315_3107	1		NC_004146.1_FHV_RNA1	1_68^112_3107	1		NC_004146.1_FHV_RNA1	1_309^1099_1297^2232_2620^2737_3107	1		NC_004146.1_FHV_RNA1	1_311^1104_1237^2307_3107	1		NC_004146.1_FHV_RNA1	1_312^1102_1123^1198_1244^2311_3107	1		NC_004146.1_FHV_RNA1	1_342^1083_1206^2452_2461^2516_3107	1		NC_004146.1_FHV_RNA1	1_314^1088_1260^2271_3107	1		NC_004146.1_FHV_RNA1	1_313^941_1235^2317_3107	3
					NC_004146.1_FHV_RNA1	1_1645^1673_3107	1						NC_004146.1_FHV_RNA1	1_421^869_1139^1192_1221^2739_3107	1		NC_004146.1_FHV_RNA1	1_304^1098_1388^1426_1462^2360_3107	1		NC_004146.1_FHV_RNA1	1_302^1097_1274^2264_2536^2682_3107	1		NC_004146.1_FHV_RNA1	1_318^1091_1279^2263_3107	1		NC_004146.1_FHV_RNA1	1_313^941_1333^2284_3107	1		NC_004146.1_FHV_RNA1	1_317^939_1340^2277_3107	3
					NC_004146.1_FHV_RNA1	1_1028^1098_3107	1						NC_004146.1_FHV_RNA1	1_310^2258_3107	1		NC_004146.1_FHV_RNA1	1_319^1088_1241^2305_2574^2631_3107	1		NC_004146.1_FHV_RNA1	1_301^1083_1242^2301_3107	1		NC_004146.1_FHV_RNA1	1_330^1142_1239^2310_3107	1		NC_004146.1_FHV_RNA1	1_313^941_1264^2332_3107	1		NC_004146.1_FHV_RNA1	1_313^941_1260^2266_3107	3
					NC_004146.1_FHV_RNA1	1_1452^1484_3107	1						NC_004146.1_FHV_RNA1	1_389^909_1242^2311_3107	1		NC_004146.1_FHV_RNA1	1_322^1100_1261^2270_3107	1		NC_004146.1_FHV_RNA1	1_313^1103_1129^1196_1241^2312_3107	1		NC_004146.1_FHV_RNA1	1_389^909_1235^2321_3107	1		NC_004146.1_FHV_RNA1	1_310^1095_1158^1205_1302^2165_3107	1		NC_004146.1_FHV_RNA1	1_311^1104_1256^2277_3107	3
					NC_004146.1_FHV_RNA1	1_379^916_1263^2268_2513^2710_3107	1						NC_004146.1_FHV_RNA1	1_57^86_3107	1		NC_004146.1_FHV_RNA1	1_581^3070_3107	1		NC_004146.1_FHV_RNA1	1_305^939_1241^2325_3107	1		NC_004146.1_FHV_RNA1	1_355^900_1241^2325_3107	1		NC_004146.1_FHV_RNA1	1_313^941_1235^2323_3107	1		NC_004146.1_FHV_RNA1	1_305^930_1241^2325_3107	3
					NC_004146.1_FHV_RNA1	1_895^932_1226^1257_3107	1						NC_004146.1_FHV_RNA1	1_530^585_3107	1		NC_004146.1_FHV_RNA1	1_381^868_1268^2277_2524^2709_3107	1		NC_004146.1_FHV_RNA1	1_317^938_1242^2311_3107	1		NC_004146.1_FHV_RNA1	1_311^1104_1341^2237_3107	1		NC_004146.1_FHV_RNA1	1_313^947_1237^2322_3107	1		NC_004146.1_FHV_RNA1	1_308^951_1259^2279_3107	3
													NC_004146.1_FHV_RNA1	1_887^929_1811^1855_3107	1		NC_004146.1_FHV_RNA1	1_318^1094_1241^2298_3107	1		NC_004146.1_FHV_RNA1	1_1244^2304_3107	1		NC_004146.1_FHV_RNA1	1_312^1102_1129^1196_1234^2298_3107	1		NC_004146.1_FHV_RNA1	1_313^941_1235^2321_3107	1		NC_004146.1_FHV_RNA1	1_316^939_1340^2277_3107	3
													NC_004146.1_FHV_RNA1	1_2560^2725_3107	1		NC_004146.1_FHV_RNA1	1_312^1108_1287^1965_2512^2708_3107	1		NC_004146.1_FHV_RNA1	1_317^1091_1232^2290_3107	1		NC_004146.1_FHV_RNA1	1_313^1089_1242^2301_3107	1		NC_004146.1_FHV_RNA1	1_312^1102_1135^1190_1241^2325_3107	1		NC_004146.1_FHV_RNA1	1_319^941_1340^2278_3107	3
													NC_004146.1_FHV_RNA1	1_316^1098_1288^2244_2521^2708_3107	1		NC_004146.1_FHV_RNA1	1_311^1104_1129^1196_1240^2308_3107	1		NC_004146.1_FHV_RNA1	1_316^1100_1259^2269_3107	1		NC_004146.1_FHV_RNA1	1_305^939_1241^2325_3107	1		NC_004146.1_FHV_RNA1	1_304^940_1241^2325_3107	1		NC_004146.1_FHV_RNA1	1_312^938_1241^2325_3107	3
													NC_004146.1_FHV_RNA1	1_368^1086_1241^2305_2577^2670_3107	1		NC_004146.1_FHV_RNA1	1_309^961_1028^1085_1283^2268_3107	1		NC_004146.1_FHV_RNA1	1_309^1093_1268^2277_3107	1		NC_004146.1_FHV_RNA1	1_318^1089_1286^2220_3107	1		NC_004146.1_FHV_RNA1	1_389^909_1070^1158_1292^2298_3107	1		NC_004146.1_FHV_RNA1	1_322^1104_1261^2270_3107	3
													NC_004146.1_FHV_RNA1	1_310^1085_1294^2272_2544^2687_3107	1		NC_004146.1_FHV_RNA1	1_1322^3001_3107	1		NC_004146.1_FHV_RNA1	1_312^1102_1129^1196_1245^2312_3107	1		NC_004146.1_FHV_RNA1	1_312^1102_1313^2277_3107	1		NC_004146.1_FHV_RNA1	1_309^945_1301^2266_2574^2656_3107	1		NC_004146.1_FHV_RNA1	1_368^895_1242^2311_3107	3
													NC_004146.1_FHV_RNA1	1_311^1104_1284^1966_2513^2708_3107	1		NC_004146.1_FHV_RNA1	1_314^1048_1268^2280_3107	1		NC_004146.1_FHV_RNA1	1_311^1090_1239^2292_3107	1		NC_004146.1_FHV_RNA1	1_310^938_1241^2325_3107	1		NC_004146.1_FHV_RNA1	1_310^1096_1135^1190_1289^2226_3107	1		NC_004146.1_FHV_RNA1	1_313^941_1232^2318_3107	3
													NC_004146.1_FHV_RNA1	1_265^375_381^1067_1283^2271_2534^2682_3107	1		NC_004146.1_FHV_RNA1	1_317^1091_1243^2301_3107	1		NC_004146.1_FHV_RNA1	1_324^1108_1258^2277_3107	1		NC_004146.1_FHV_RNA1	1_312^1107_1258^2276_3107	1		NC_004146.1_FHV_RNA1	1_314^943_1241^2325_3107	1		NC_004146.1_FHV_RNA1	1_311^937_1241^2325_3107	3
													NC_004146.1_FHV_RNA1	1_321^1105_1258^2264_3107	1		NC_004146.1_FHV_RNA1	1_318^1091_1241^2298_3107	1		NC_004146.1_FHV_RNA1	1_309^1093_1268^2279_3107	1		NC_004146.1_FHV_RNA1	1_312^1102_1129^1196_1245^2310_3107	1		NC_004146.1_FHV_RNA1	1_311^939_1238^2319_3107	1		NC_004146.1_FHV_RNA1	1_301^1100_1309^2186_2576^2643_3107	3
													NC_004146.1_FHV_RNA1	1_2430^2498_3107	1		NC_004146.1_FHV_RNA1	1_316^1094_1244^2304_3107	1		NC_004146.1_FHV_RNA1	1_599^1606_3107	1		NC_004146.1_FHV_RNA1	1_309^1093_1268^2277_3107	1		NC_004146.1_FHV_RNA1	1_318^1088_1255^2299_3107	1		NC_004146.1_FHV_RNA1	1_319^941_1337^2276_3107	3
													NC_004146.1_FHV_RNA1	1_323^1094_1285^2216_3107	1		NC_004146.1_FHV_RNA1	1_306^1115_1262^2253_3107	1		NC_004146.1_FHV_RNA1	1_320^1093_1239^2310_3107	1		NC_004146.1_FHV_RNA1	1_317^1091_1248^2300_3107	1		NC_004146.1_FHV_RNA1	1_313^941_1240^2326_3107	1		NC_004146.1_FHV_RNA1	1_308^934_1241^2325_3107	3
													NC_004146.1_FHV_RNA1	1_47^98_126^194_1384^1496_3107	1		NC_004146.1_FHV_RNA1	1_312^1102_1126^1189_1243^2309_3107	1		NC_004146.1_FHV_RNA1	1_405^858_1136^1193_1225^2747_3107	1		NC_004146.1_FHV_RNA1	1_301^936_1239^2323_3107	1		NC_004146.1_FHV_RNA1	1_302^933_1241^2325_3107	1		NC_004146.1_FHV_RNA1	1_311^959_1241^2325_3107	3
													NC_004146.1_FHV_RNA1	1_318^1094_1235^2705_3107	1		NC_004146.1_FHV_RNA1	1_310^1217_1240^2306_3107	1		NC_004146.1_FHV_RNA1	1_335^375_386^1082_1231^2502_3107	1		NC_004146.1_FHV_RNA1	1_256^952_1241^2325_3107	1		NC_004146.1_FHV_RNA1	1_309^940_1262^2278_3107	1		NC_004146.1_FHV_RNA1	1_318^1093_1237^2297_3107	3
													NC_004146.1_FHV_RNA1	1_317^1049_1288^2246_2597^2647_3107	1		NC_004146.1_FHV_RNA1	1_320^1094_1288^2219_3107	1		NC_004146.1_FHV_RNA1	1_312^1108_1260^2278_3107	1		NC_004146.1_FHV_RNA1	1_312^1102_1135^1190_1241^2325_3107	1		NC_004146.1_FHV_RNA1	1_320^939_1240^2323_3107	1		NC_004146.1_FHV_RNA1	1_318^1094_1242^2301_3107	3
													NC_004146.1_FHV_RNA1	1_308^951_1233^2304_3107	1		NC_004146.1_FHV_RNA1	1_322^1095_1242^2311_3107	1		NC_004146.1_FHV_RNA1	1_317^1040_1241^2298_2602^2660_3107	1		NC_004146.1_FHV_RNA1	1_311^938_1232^2327_3107	1		NC_004146.1_FHV_RNA1	1_1238^1380_1407^2339_3107	1		NC_004146.1_FHV_RNA1	1_318^1093_1244^2304_3107	3
													NC_004146.1_FHV_RNA1	1_293^2312_3107	1		NC_004146.1_FHV_RNA1	1_316^1043_1234^2304_3107	1		NC_004146.1_FHV_RNA1	1_420^869_1139^1192_1214^2740_3107	1		NC_004146.1_FHV_RNA1	1_318^1091_1235^2295_3107	1		NC_004146.1_FHV_RNA1	1_340^953_1241^2325_3107	1		NC_004146.1_FHV_RNA1	1_306^938_1241^2325_3107	2
													NC_004146.1_FHV_RNA1	1_305^1102_1241^2303_3107	1		NC_004146.1_FHV_RNA1	1_301^948_1259^2276_3107	1		NC_004146.1_FHV_RNA1	1_311^1104_1243^2313_3107	1		NC_004146.1_FHV_RNA1	1_316^1015_1253^2265_3107	1		NC_004146.1_FHV_RNA1	1_318^1093_1242^2301_2831^2986_3107	1		NC_004146.1_FHV_RNA1	1_310^1095_1133^1188_1302^2164_3107	2
													NC_004146.1_FHV_RNA1	1_1419^1488_3107	1		NC_004146.1_FHV_RNA1	1_315^1127_1262^2253_3107	1		NC_004146.1_FHV_RNA1	1_293^1086_1263^2279_3107	1		NC_004146.1_FHV_RNA1	1_308^952_1309^2358_3107	1		NC_004146.1_FHV_RNA1	1_313^941_1314^2275_3107	1		NC_004146.1_FHV_RNA1	1_310^959_1260^2266_3107	2
													NC_004146.1_FHV_RNA1	1_316^940_1268^2277_2620^2730_3107	1		NC_004146.1_FHV_RNA1	1_318^1048_1283^2243_2598^2647_3107	1		NC_004146.1_FHV_RNA1	1_310^1095_1136^1182_1302^2164_3107	1		NC_004146.1_FHV_RNA1	1_310^1088_1283^2241_3107	1		NC_004146.1_FHV_RNA1	1_300^933_1241^2325_3107	1		NC_004146.1_FHV_RNA1	1_313^941_1244^2330_3107	2
													NC_004146.1_FHV_RNA1	1_318^1102_1262^2277_3107	1		NC_004146.1_FHV_RNA1	1_291^1096_1273^2324_2386^2437_3107	1		NC_004146.1_FHV_RNA1	1_307^1086_1238^2299_3107	1		NC_004146.1_FHV_RNA1	1_319^941_1268^2277_3107	1		NC_004146.1_FHV_RNA1	1_304^933_1243^1354_1373^2281_3107	1		NC_004146.1_FHV_RNA1	1_318^1093_1262^2280_3107	2
													NC_004146.1_FHV_RNA1	1_326^1110_1261^2270_3107	1		NC_004146.1_FHV_RNA1	1_316^1092_1240^2299_3107	1		NC_004146.1_FHV_RNA1	1_318^1091_1276^2215_3107	1		NC_004146.1_FHV_RNA1	1_342^1083_1236^2502_3107	1		NC_004146.1_FHV_RNA1	1_313^941_1243^2319_3107	1		NC_004146.1_FHV_RNA1	1_370^897_1242^2311_3107	2
													NC_004146.1_FHV_RNA1	1_315^1106_1191^2281_3107	1		NC_004146.1_FHV_RNA1	1_322^1093_1241^2711_3107	1		NC_004146.1_FHV_RNA1	1_318^1015_1292^1477_1493^1563_1573^2345_3107	1		NC_004146.1_FHV_RNA1	1_342^1083_1236^2505_3107	1		NC_004146.1_FHV_RNA1	1_319^941_1245^2514_3107	1		NC_004146.1_FHV_RNA1	1_378^896_1241^2325_3107	2
													NC_004146.1_FHV_RNA1	1_417^866_1139^1192_1225^2747_3107	1		NC_004146.1_FHV_RNA1	1_447^2280_3107	1		NC_004146.1_FHV_RNA1	1_316^1100_1242^2301_3107	1		NC_004146.1_FHV_RNA1	1_304^1106_1318^1483_1545^2327_3107	1		NC_004146.1_FHV_RNA1	1_308^951_1235^1428_1445^2275_3107	1		NC_004146.1_FHV_RNA1	1_335^1079_1245^2514_3107	2
													NC_004146.1_FHV_RNA1	1_314^1124_1262^2253_3107	1		NC_004146.1_FHV_RNA1	1_308^945_1301^2266_2573^2654_3107	1		NC_004146.1_FHV_RNA1	1_325^1098_1242^2301_3107	1		NC_004146.1_FHV_RNA1	1_303^944_1136^1194_1238^2321_3107	1		NC_004146.1_FHV_RNA1	1_308^1091_1276^2199_3107	1		NC_004146.1_FHV_RNA1	1_317^1091_1261^2270_3107	2
													NC_004146.1_FHV_RNA1	1_314^1089_1302^1900_3107	1		NC_004146.1_FHV_RNA1	1_318^1102_1243^2306_2619^2734_3107	1		NC_004146.1_FHV_RNA1	1_1289^2226_3107	1		NC_004146.1_FHV_RNA1	1_308^1104_1381^2239_3107	1		NC_004146.1_FHV_RNA1	1_307^941_1239^2321_3107	1		NC_004146.1_FHV_RNA1	1_342^1083_1245^2513_3107	2
													NC_004146.1_FHV_RNA1	1_315^1099_1257^2284_3107	1		NC_004146.1_FHV_RNA1	1_318^1097_1239^2299_3107	1		NC_004146.1_FHV_RNA1	1_320^1092_1242^2301_3107	1		NC_004146.1_FHV_RNA1	1_309^940_1262^2279_3107	1		NC_004146.1_FHV_RNA1	1_289^960_1230^2295_3107	1		NC_004146.1_FHV_RNA1	1_309^947_1257^2277_3107	2
													NC_004146.1_FHV_RNA1	1_420^869_1139^1192_1225^2747_3107	1		NC_004146.1_FHV_RNA1	1_312^1102_1289^1963_2513^2708_3107	1		NC_004146.1_FHV_RNA1	1_312^1107_1334^2278_3107	1		NC_004146.1_FHV_RNA1	1_317^1090_1242^2301_3107	1		NC_004146.1_FHV_RNA1	1_327^1096_1242^2301_3107	1		NC_004146.1_FHV_RNA1	1_308^940_1241^2325_3107	2
													NC_004146.1_FHV_RNA1	1_321^1080_1294^2272_2547^2682_3107	1		NC_004146.1_FHV_RNA1	1_309^1096_1262^2277_3107	1		NC_004146.1_FHV_RNA1	1_311^953_1257^2277_3107	1		NC_004146.1_FHV_RNA1	1_324^1101_1242^2301_3107	1		NC_004146.1_FHV_RNA1	1_370^901_1070^1221_1260^1308_1330^2286_3107	1		NC_004146.1_FHV_RNA1	1_389^910_1241^2325_3107	2
													NC_004146.1_FHV_RNA1	1_318^1090_1269^2282_3107	1		NC_004146.1_FHV_RNA1	1_1440^1468_3107	1		NC_004146.1_FHV_RNA1	1_308^951_1234^2306_3107	1		NC_004146.1_FHV_RNA1	1_312^958_1244^2331_3107	1		NC_004146.1_FHV_RNA1	1_316^1015_1259^2269_3107	1		NC_004146.1_FHV_RNA1	1_397^897_1241^2325_3107	2
													NC_004146.1_FHV_RNA1	1_303^1101_1293^1936_3107	1		NC_004146.1_FHV_RNA1	1_312^1108_1302^1951_2517^2704_3107	1		NC_004146.1_FHV_RNA1	1_301^1100_1253^2307_3107	1		NC_004146.1_FHV_RNA1	1_318^1091_1286^2219_3107	1		NC_004146.1_FHV_RNA1	1_310^495_497^1014_1261^2270_3107	1		NC_004146.1_FHV_RNA1	1_317^943_1241^2325_3107	2
													NC_004146.1_FHV_RNA1	1_314^1045_1288^2244_2598^2647_3107	1		NC_004146.1_FHV_RNA1	1_302^939_1232^2301_2536^2591_3107	1		NC_004146.1_FHV_RNA1	1_305^1102_1243^2309_2643^2700_3107	1		NC_004146.1_FHV_RNA1	1_319^941_1338^2276_2784^2838_3107	1		NC_004146.1_FHV_RNA1	1_282^1210_1299^1950_2023^2223_3107	1		NC_004146.1_FHV_RNA1	1_313^941_1242^2333_3107	2
													NC_004146.1_FHV_RNA1	1_2444^2474_3107	1		NC_004146.1_FHV_RNA1	1_420^916_1262^2265_2601^2646_2863^2944_3107	1		NC_004146.1_FHV_RNA1	1_312^1139_1148^1179_1243^2309_3107	1		NC_004146.1_FHV_RNA1	1_320^939_1262^2259_3107	1		NC_004146.1_FHV_RNA1	1_305^940_1241^2325_2902^2936_3107	1		NC_004146.1_FHV_RNA1	1_308^937_1241^2325_3107	2
													NC_004146.1_FHV_RNA1	1_416^771_3107	1		NC_004146.1_FHV_RNA1	1_320^1102_1242^2301_3107	1		NC_004146.1_FHV_RNA1	1_312^409_431^1194_1243^2309_3107	1		NC_004146.1_FHV_RNA1	1_316^1098_1262^2280_3107	1		NC_004146.1_FHV_RNA1	1_313^941_1237^2322_2823^2853_3107	1		NC_004146.1_FHV_RNA1	1_313^941_1253^2276_3107	2
													NC_004146.1_FHV_RNA1	1_280^2310_3107	1		NC_004146.1_FHV_RNA1	1_313^1086_1241^2709_3107	1		NC_004146.1_FHV_RNA1	1_311^1104_1340^2277_3107	1		NC_004146.1_FHV_RNA1	1_311^937_1253^2270_3107	1		NC_004146.1_FHV_RNA1	1_305^940_1241^2325_2601^2671_3107	1		NC_004146.1_FHV_RNA1	1_305^940_1248^2325_3107	2
													NC_004146.1_FHV_RNA1	1_280^2311_3107	1		NC_004146.1_FHV_RNA1	1_310^1092_1244^2277_3107	1		NC_004146.1_FHV_RNA1	1_300^1102_1242^2317_3107	1		NC_004146.1_FHV_RNA1	1_330^917_1241^2305_3107	1		NC_004146.1_FHV_RNA1	1_282^1210_1287^1945_2020^2219_3107	1		NC_004146.1_FHV_RNA1	1_318^1097_1242^2301_3107	2
													NC_004146.1_FHV_RNA1	1_315^1100_1135^1195_1244^2311_3107	1		NC_004146.1_FHV_RNA1	1_318^1102_1264^2273_3107	1		NC_004146.1_FHV_RNA1	1_1077^1172_3107	1		NC_004146.1_FHV_RNA1	1_312^1093_1288^2246_3107	1		NC_004146.1_FHV_RNA1	1_312^935_1342^2278_3107	1		NC_004146.1_FHV_RNA1	1_318^1112_1260^2278_3107	2
													NC_004146.1_FHV_RNA1	1_2675^2789_3107	1		NC_004146.1_FHV_RNA1	1_1232^2301_3107	1		NC_004146.1_FHV_RNA1	1_311^1104_1129^1196_1235^2306_3107	1		NC_004146.1_FHV_RNA1	1_318^1090_1289^2221_3107	1		NC_004146.1_FHV_RNA1	1_313^941_1067^1188_1241^2325_3107	1		NC_004146.1_FHV_RNA1	1_313^941_1236^2323_3107	2
													NC_004146.1_FHV_RNA1	1_3027^3055_3107	1		NC_004146.1_FHV_RNA1	1_295^1096_1284^2264_3107	1		NC_004146.1_FHV_RNA1	1_316^1098_1256^2266_3107	1		NC_004146.1_FHV_RNA1	1_314^1108_1374^2225_3107	1		NC_004146.1_FHV_RNA1	1_313^966_1130^1219_1260^2278_3107	1		NC_004146.1_FHV_RNA1	1_313^941_1234^2316_3107	2
													NC_004146.1_FHV_RNA1	1_1241^2325_3107	1		NC_004146.1_FHV_RNA1	1_310^1087_1241^2709_3107	1		NC_004146.1_FHV_RNA1	1_202^2744_3107	1		NC_004146.1_FHV_RNA1	1_301^1097_1341^2275_3107	1		NC_004146.1_FHV_RNA1	1_311^1104_1257^2269_3107	1		NC_004146.1_FHV_RNA1	1_342^1083_1247^2518_3107	2
													NC_004146.1_FHV_RNA1	1_306^974_1263^2267_3107	1		NC_004146.1_FHV_RNA1	1_316^1100_1261^2270_3107	1		NC_004146.1_FHV_RNA1	1_405^895_1241^2298_3107	1		NC_004146.1_FHV_RNA1	1_313^938_1262^2259_3107	1		NC_004146.1_FHV_RNA1	1_312^1102_1261^2288_3107	1		NC_004146.1_FHV_RNA1	1_305^940_1238^2319_3107	2
													NC_004146.1_FHV_RNA1	1_309^940_1264^2281_3107	1		NC_004146.1_FHV_RNA1	1_291^1096_1289^2269_3107	1		NC_004146.1_FHV_RNA1	1_318^1091_1299^1949_2587^2648_3107	1		NC_004146.1_FHV_RNA1	1_438^1194_1244^2542_3107	1		NC_004146.1_FHV_RNA1	1_311^1104_1340^2277_3107	1		NC_004146.1_FHV_RNA1	1_313^937_1241^2325_3107	2
													NC_004146.1_FHV_RNA1	1_39^78_3107	1		NC_004146.1_FHV_RNA1	1_310^1095_1135^1190_1288^2156_3107	1		NC_004146.1_FHV_RNA1	1_107^165_318^1093_1236^2289_3107	1		NC_004146.1_FHV_RNA1	1_313^1111_1257^2277_3107	1		NC_004146.1_FHV_RNA1	1_312^939_1241^2325_3107	1		NC_004146.1_FHV_RNA1	1_313^941_1241^2321_3107	2
													NC_004146.1_FHV_RNA1	1_299^390_400^1089_1287^2220_3107	1		NC_004146.1_FHV_RNA1	1_306^1106_1288^2270_3107	1		NC_004146.1_FHV_RNA1	1_294^935_1238^2321_3107	1		NC_004146.1_FHV_RNA1	1_320^1083_1263^2270_3107	1		NC_004146.1_FHV_RNA1	1_318^1015_1263^2275_3107	1		NC_004146.1_FHV_RNA1	1_311^1104_1261^2288_3107	2
													NC_004146.1_FHV_RNA1	1_1106^1159_3107	1		NC_004146.1_FHV_RNA1	1_311^953_1234^2675_3107	1		NC_004146.1_FHV_RNA1	1_310^1095_1299^2259_3107	1		NC_004146.1_FHV_RNA1	1_305^949_1257^2277_3107	1		NC_004146.1_FHV_RNA1	1_335^1078_1245^2514_3107	1		NC_004146.1_FHV_RNA1	1_313^941_1237^2319_3107	2
													NC_004146.1_FHV_RNA1	1_307^1088_1309^2266_2578^2660_3107	1		NC_004146.1_FHV_RNA1	1_310^2258_3107	1		NC_004146.1_FHV_RNA1	1_312^935_1288^2279_2525^2734_3107	1		NC_004146.1_FHV_RNA1	1_294^1108_1352^2259_3107	1		NC_004146.1_FHV_RNA1	1_310^930_1238^2328_3107	1		NC_004146.1_FHV_RNA1	1_312^1102_1241^2325_3107	2
													NC_004146.1_FHV_RNA1	1_311^1104_1255^2337_3107	1		NC_004146.1_FHV_RNA1	1_317^1091_1240^2299_2610^2651_3107	1		NC_004146.1_FHV_RNA1	1_305^1102_1239^2306_3107	1		NC_004146.1_FHV_RNA1	1_318^1103_1242^2266_3107	1		NC_004146.1_FHV_RNA1	1_318^939_1318^2270_3107	1		NC_004146.1_FHV_RNA1	1_318^1093_1260^2278_3107	2
													NC_004146.1_FHV_RNA1	1_1298^1463_1521^1576_1682^1715_3107	1		NC_004146.1_FHV_RNA1	1_310^1092_1261^2270_3107	1		NC_004146.1_FHV_RNA1	1_309^945_979^1066_1319^2277_2577^2662_3107	1		NC_004146.1_FHV_RNA1	1_321^941_1340^2277_3107	1		NC_004146.1_FHV_RNA1	1_313^941_1236^2290_3107	1		NC_004146.1_FHV_RNA1	1_316^945_1241^2325_3107	2
													NC_004146.1_FHV_RNA1	1_304^949_1243^2310_2521^2710_3107	1		NC_004146.1_FHV_RNA1	1_317^1091_1338^2276_3107	1		NC_004146.1_FHV_RNA1	1_318^956_969^1104_1238^2296_3107	1		NC_004146.1_FHV_RNA1	1_609^672_3107	1		NC_004146.1_FHV_RNA1	1_313^941_1334^2270_3107	1		NC_004146.1_FHV_RNA1	1_313^941_1188^2303_3107	2
													NC_004146.1_FHV_RNA1	1_311^1104_1243^2314_3107	1		NC_004146.1_FHV_RNA1	1_311^1104_1274^2277_3107	1		NC_004146.1_FHV_RNA1	1_301^1100_1242^2311_3107	1		NC_004146.1_FHV_RNA1	1_312^939_1241^2325_3107	1		NC_004146.1_FHV_RNA1	1_300^1102_1139^1196_1268^2277_3107	1		NC_004146.1_FHV_RNA1	1_18^2299_3107	2
													NC_004146.1_FHV_RNA1	1_319^941_1340^2277_3107	1		NC_004146.1_FHV_RNA1	1_1988^2059_3107	1		NC_004146.1_FHV_RNA1	1_347^1109_1245^2514_3107	1		NC_004146.1_FHV_RNA1	1_1234^2294_3107	1		NC_004146.1_FHV_RNA1	1_319^941_1242^2311_3107	1		NC_004146.1_FHV_RNA1	1_313^941_1267^2299_3107	2
													NC_004146.1_FHV_RNA1	1_305^956_1139^1192_1242^2301_3107	1		NC_004146.1_FHV_RNA1	1_317^1046_1292^2252_2598^2647_3107	1		NC_004146.1_FHV_RNA1	1_339^1083_1245^2514_3107	1		NC_004146.1_FHV_RNA1	1_400^923_938^1102_1247^2311_3107	1		NC_004146.1_FHV_RNA1	1_311^1100_1135^1190_1299^2163_3107	1		NC_004146.1_FHV_RNA1	1_308^951_1242^2266_3107	2
													NC_004146.1_FHV_RNA1	1_418^914_1262^2265_2602^2645_2863^2944_3107	1		NC_004146.1_FHV_RNA1	1_312^1102_1299^1972_2513^2708_3107	1		NC_004146.1_FHV_RNA1	1_308^945_1241^2325_2539^2568_3107	1		NC_004146.1_FHV_RNA1	1_303^932_1247^2332_3107	1		NC_004146.1_FHV_RNA1	1_313^941_1244^2331_3107	1		NC_004146.1_FHV_RNA1	1_313^941_1239^2328_3107	2
													NC_004146.1_FHV_RNA1	1_368^915_1260^2278_3107	1		NC_004146.1_FHV_RNA1	1_330^1100_1237^2300_3107	1		NC_004146.1_FHV_RNA1	1_312^1090_1289^2049_2524^2741_3107	1		NC_004146.1_FHV_RNA1	1_310^1110_1258^2278_3107	1		NC_004146.1_FHV_RNA1	1_316^1101_1466^2405_3107	1		NC_004146.1_FHV_RNA1	1_342^1083_1244^2514_3107	2
													NC_004146.1_FHV_RNA1	1_16^2560_3107	1		NC_004146.1_FHV_RNA1	1_309^951_1239^2260_3107	1		NC_004146.1_FHV_RNA1	1_310^1089_1289^2221_3107	1		NC_004146.1_FHV_RNA1	1_306^436_483^1127_1135^1190_1238^2319_3107	1		NC_004146.1_FHV_RNA1	1_342^1083_1241^2516_3107	1		NC_004146.1_FHV_RNA1	1_313^941_1243^2334_3107	2
													NC_004146.1_FHV_RNA1	1_315^1100_1265^2275_3107	1		NC_004146.1_FHV_RNA1	1_310^543_3107	1		NC_004146.1_FHV_RNA1	1_315^1087_1260^2278_3107	1		NC_004146.1_FHV_RNA1	1_316^1092_1254^2274_3107	1		NC_004146.1_FHV_RNA1	1_316^1100_1263^2277_3107	1		NC_004146.1_FHV_RNA1	1_330^922_1241^2325_3107	2
													NC_004146.1_FHV_RNA1	1_311^1104_1237^2308_3107	1		NC_004146.1_FHV_RNA1	1_313^1093_1242^2301_2390^2437_3107	1		NC_004146.1_FHV_RNA1	1_308^1102_1247^2265_2653^2685_3107	1		NC_004146.1_FHV_RNA1	1_332^1069_1245^2514_3107	1		NC_004146.1_FHV_RNA1	1_305^1076_1248^2308_3107	1		NC_004146.1_FHV_RNA1	1_355^896_1242^2327_3107	2
													NC_004146.1_FHV_RNA1	1_395^896_1241^2305_2586^2644_3107	1		NC_004146.1_FHV_RNA1	1_300^1102_1350^2243_2563^2728_3107	1		NC_004146.1_FHV_RNA1	1_296^1070_1136^1187_1243^2309_3107	1		NC_004146.1_FHV_RNA1	1_311^449_458^1106_1286^1484_1506^2280_3107	1		NC_004146.1_FHV_RNA1	1_306^951_1257^1358_1379^2310_3107	1		NC_004146.1_FHV_RNA1	1_342^1083_1237^2510_3107	2
													NC_004146.1_FHV_RNA1	1_1106^1330_3107	1		NC_004146.1_FHV_RNA1	1_318^1102_1260^2268_3107	1		NC_004146.1_FHV_RNA1	1_310^1217_1243^2308_3107	1		NC_004146.1_FHV_RNA1	1_293^937_1241^2325_3107	1		NC_004146.1_FHV_RNA1	1_315^1112_1259^2280_3107	1		NC_004146.1_FHV_RNA1	1_314^941_1237^2324_3107	2
													NC_004146.1_FHV_RNA1	1_312^1102_1119^1155_1226^2297_3107	1		NC_004146.1_FHV_RNA1	1_311^1099_1226^2297_3107	1		NC_004146.1_FHV_RNA1	1_306^1178_1268^2277_3107	1		NC_004146.1_FHV_RNA1	1_304^947_1241^2325_3107	1		NC_004146.1_FHV_RNA1	1_301^1100_1286^2270_3107	1		NC_004146.1_FHV_RNA1	1_310^940_1241^2325_3107	2
													NC_004146.1_FHV_RNA1	1_303^1094_1243^2309_2787^3031_3107	1		NC_004146.1_FHV_RNA1	1_292^885_890^933_1242^2301_3107	1		NC_004146.1_FHV_RNA1	1_314^1104_1260^2278_3107	1		NC_004146.1_FHV_RNA1	1_342^1083_1246^2494_3107	1		NC_004146.1_FHV_RNA1	1_313^941_1175^1254_1344^2282_3107	1		NC_004146.1_FHV_RNA1	1_313^941_1237^2316_3107	2
													NC_004146.1_FHV_RNA1	1_311^1104_1287^1965_2512^2708_3107	1		NC_004146.1_FHV_RNA1	1_318^1048_1288^2246_2586^2644_3107	1		NC_004146.1_FHV_RNA1	1_316^1099_1383^2239_3107	1		NC_004146.1_FHV_RNA1	1_291^1096_1305^2263_3107	1		NC_004146.1_FHV_RNA1	1_318^1094_1244^2305_3107	1		NC_004146.1_FHV_RNA1	1_319^944_1241^2325_3107	2
													NC_004146.1_FHV_RNA1	1_300^1102_1262^2270_2587^2654_3107	1		NC_004146.1_FHV_RNA1	1_420^869_1144^2730_3107	1		NC_004146.1_FHV_RNA1	1_312^1094_1247^2234_2243^2271_3107	1		NC_004146.1_FHV_RNA1	1_312^947_1092^1203_1259^2269_3107	1		NC_004146.1_FHV_RNA1	1_312^941_1237^2322_3107	1		NC_004146.1_FHV_RNA1	1_311^1104_1261^2280_3107	2
													NC_004146.1_FHV_RNA1	1_318^1102_1241^2298_2862^2894_3107	1		NC_004146.1_FHV_RNA1	1_280^1214_1242^2309_3107	1		NC_004146.1_FHV_RNA1	1_390^923_1241^2325_3107	1		NC_004146.1_FHV_RNA1	1_318^956_1107^1142_1213^2318_3107	1		NC_004146.1_FHV_RNA1	1_311^1104_1267^2283_3107	1		NC_004146.1_FHV_RNA1	1_313^941_1243^2325_3107	2
													NC_004146.1_FHV_RNA1	1_572^681_694^2211_3107	1		NC_004146.1_FHV_RNA1	1_317^1091_1218^1334_1388^2245_2271^2304_3107	1		NC_004146.1_FHV_RNA1	1_317^1115_1244^2304_3107	1		NC_004146.1_FHV_RNA1	1_1393^1458_2106^2134_2410^2452_3107	1		NC_004146.1_FHV_RNA1	1_313^941_1305^2260_3107	1		NC_004146.1_FHV_RNA1	1_319^941_1238^2319_3107	2
													NC_004146.1_FHV_RNA1	1_87^219_1271^1525_3107	1		NC_004146.1_FHV_RNA1	1_318^1103_1259^2269_3107	1		NC_004146.1_FHV_RNA1	1_316^2312_3107	1		NC_004146.1_FHV_RNA1	1_316^1092_1262^2288_3107	1		NC_004146.1_FHV_RNA1	1_342^1083_1243^2511_3107	1		NC_004146.1_FHV_RNA1	1_308^951_1260^2266_3107	2
													NC_004146.1_FHV_RNA1	1_405^2213_3107	1		NC_004146.1_FHV_RNA1	1_313^1111_1242^2311_3107	1		NC_004146.1_FHV_RNA1	1_302^1102_1141^1199_1268^2277_3107	1		NC_004146.1_FHV_RNA1	1_316^1098_1261^2270_3107	1		NC_004146.1_FHV_RNA1	1_319^938_1340^2277_2374^2406_3107	1		NC_004146.1_FHV_RNA1	1_315^941_1241^2325_3107	2
													NC_004146.1_FHV_RNA1	1_2958^3026_3107	1		NC_004146.1_FHV_RNA1	1_312^1093_1282^2240_3107	1		NC_004146.1_FHV_RNA1	1_319^941_3107	1		NC_004146.1_FHV_RNA1	1_318^1048_1283^2235_2597^2648_3107	1		NC_004146.1_FHV_RNA1	1_313^1075_1222^2271_3107	1		NC_004146.1_FHV_RNA1	1_389^909_3107	2
													NC_004146.1_FHV_RNA1	1_395^915_1258^2276_2620^2729_3107	1		NC_004146.1_FHV_RNA1	1_308^1090_1293^1962_1981^2272_2575^2652_3107	1		NC_004146.1_FHV_RNA1	1_301^1100_1226^2297_3107	1		NC_004146.1_FHV_RNA1	1_296^914_1238^2322_3107	1		NC_004146.1_FHV_RNA1	1_316^939_1334^2276_3107	1		NC_004146.1_FHV_RNA1	1_318^1015_1260^2268_3107	2
													NC_004146.1_FHV_RNA1	1_2307^2372_3107	1		NC_004146.1_FHV_RNA1	1_318^1091_1235^2298_3107	1		NC_004146.1_FHV_RNA1	1_311^940_1335^2271_3107	1		NC_004146.1_FHV_RNA1	1_315^941_1341^2275_3107	1		NC_004146.1_FHV_RNA1	1_311^956_1260^2278_3107	1		NC_004146.1_FHV_RNA1	1_318^1102_1261^2270_2798^3010_3107	2
													NC_004146.1_FHV_RNA1	1_664^735_3107	1		NC_004146.1_FHV_RNA1	1_311^1104_1243^2313_3107	1		NC_004146.1_FHV_RNA1	1_318^1094_1286^2270_3107	1		NC_004146.1_FHV_RNA1	1_370^896_1232^1331_1336^2306_3107	1		NC_004146.1_FHV_RNA1	1_304^1088_1284^2185_3107	1		NC_004146.1_FHV_RNA1	1_311^952_1257^2277_3107	2
													NC_004146.1_FHV_RNA1	1_1262^2280_3107	1		NC_004146.1_FHV_RNA1	1_312^1102_1299^1950_2520^2707_3107	1		NC_004146.1_FHV_RNA1	1_308^1102_1261^2270_3107	1		NC_004146.1_FHV_RNA1	1_314^942_1242^2324_3107	1		NC_004146.1_FHV_RNA1	1_310^1217_1243^2308_3107	1		NC_004146.1_FHV_RNA1	1_313^941_1258^2280_3107	2
													NC_004146.1_FHV_RNA1	1_312^1102_1302^1951_2513^2703_3107	1		NC_004146.1_FHV_RNA1	1_418^783_3107	1		NC_004146.1_FHV_RNA1	1_317^1080_1286^2219_3107	1		NC_004146.1_FHV_RNA1	1_317^1100_1374^2235_3107	1		NC_004146.1_FHV_RNA1	1_316^939_1340^2280_3107	1		NC_004146.1_FHV_RNA1	1_318^1096_1242^2301_3107	2
													NC_004146.1_FHV_RNA1	1_318^1102_1138^1190_1243^2309_2621^2732_3107	1		NC_004146.1_FHV_RNA1	1_311^1104_3107	1		NC_004146.1_FHV_RNA1	1_318^1102_1260^2268_3107	1		NC_004146.1_FHV_RNA1	1_336^916_1285^2264_3107	1		NC_004146.1_FHV_RNA1	1_310^1095_1139^1196_1300^2163_3107	1		NC_004146.1_FHV_RNA1	1_337^1080_1245^2514_3107	2
													NC_004146.1_FHV_RNA1	1_318^1090_1283^2254_3107	1		NC_004146.1_FHV_RNA1	1_385^865_1242^2312_3107	1		NC_004146.1_FHV_RNA1	1_2974^3034_3107	1		NC_004146.1_FHV_RNA1	1_317^1099_1274^2269_3107	1		NC_004146.1_FHV_RNA1	1_313^1102_1260^2278_3107	1		NC_004146.1_FHV_RNA1	1_340^1081_1245^2514_3107	2
													NC_004146.1_FHV_RNA1	1_585^3083_3107	1		NC_004146.1_FHV_RNA1	1_309^940_1262^2277_3107	1		NC_004146.1_FHV_RNA1	1_318^1015_1258^1466_1481^2285_3107	1		NC_004146.1_FHV_RNA1	1_296^358_382^955_1247^2332_3107	1		NC_004146.1_FHV_RNA1	1_291^1100_1241^2325_3107	1		NC_004146.1_FHV_RNA1	1_313^941_1255^2332_3107	2
													NC_004146.1_FHV_RNA1	1_301^1100_1139^1196_1242^2311_2547^2643_3107	1		NC_004146.1_FHV_RNA1	1_316^1087_1240^2296_3107	1		NC_004146.1_FHV_RNA1	1_300^933_1241^2325_3107	1		NC_004146.1_FHV_RNA1	1_301^1100_1286^2269_3107	1		NC_004146.1_FHV_RNA1	1_316^1109_1256^2266_3107	1		NC_004146.1_FHV_RNA1	1_311^1104_1257^2277_3107	2
													NC_004146.1_FHV_RNA1	1_318^1090_1294^1897_3107	1		NC_004146.1_FHV_RNA1	1_316^1104_1139^1192_1334^1629_1714^1917_2549^2647_3107	1		NC_004146.1_FHV_RNA1	1_302^1099_1276^2264_2531^2676_3107	1		NC_004146.1_FHV_RNA1	1_315^1100_1241^2298_3107	1		NC_004146.1_FHV_RNA1	1_179^240_311^950_1259^2276_3107	1		NC_004146.1_FHV_RNA1	1_307^939_1241^2325_3107	2
													NC_004146.1_FHV_RNA1	1_312^1102_1243^2306_2622^2732_3107	1		NC_004146.1_FHV_RNA1	1_312^1102_1299^1947_2525^2709_3107	1		NC_004146.1_FHV_RNA1	1_318^1094_1139^1179_1262^2253_3107	1		NC_004146.1_FHV_RNA1	1_293^937_1198^2310_3107	1		NC_004146.1_FHV_RNA1	1_318^1102_1133^1188_1298^2161_3107	1		NC_004146.1_FHV_RNA1	1_313^941_1232^2319_3107	2
													NC_004146.1_FHV_RNA1	1_2124^2193_3107	1		NC_004146.1_FHV_RNA1	1_299^1100_1286^2270_3107	1		NC_004146.1_FHV_RNA1	1_300^1094_1283^2271_2535^2679_3107	1		NC_004146.1_FHV_RNA1	1_349^1148_1239^2299_3107	1		NC_004146.1_FHV_RNA1	1_294^1036_1260^2266_3107	1		NC_004146.1_FHV_RNA1	1_318^1102_1383^2241_3107	2
													NC_004146.1_FHV_RNA1	1_314^1089_1280^2214_3107	1		NC_004146.1_FHV_RNA1	1_308^945_1310^2270_2574^2656_3107	1		NC_004146.1_FHV_RNA1	1_312^1102_1125^1189_1264^2323_3107	1		NC_004146.1_FHV_RNA1	1_316^1105_1309^2187_3107	1		NC_004146.1_FHV_RNA1	1_319^941_1260^2521_3107	1		NC_004146.1_FHV_RNA1	1_311^1103_1260^2278_3107	2
													NC_004146.1_FHV_RNA1	1_1623^1658_3107	1		NC_004146.1_FHV_RNA1	1_1299^1949_2524^2709_3107	1		NC_004146.1_FHV_RNA1	1_300^1100_1138^1190_1241^2709_3107	1		NC_004146.1_FHV_RNA1	1_294^1101_1245^2517_3107	1		NC_004146.1_FHV_RNA1	1_318^939_1320^2267_3107	1		NC_004146.1_FHV_RNA1	1_313^938_1241^2325_3107	2
													NC_004146.1_FHV_RNA1	1_304^968_1223^2328_3107	1		NC_004146.1_FHV_RNA1	1_287^1114_1139^1196_1276^2270_2536^2682_2779^3020_3107	1		NC_004146.1_FHV_RNA1	1_312^1112_1260^2278_3107	1		NC_004146.1_FHV_RNA1	1_19^2298_3107	1		NC_004146.1_FHV_RNA1	1_313^941_1235^2317_3107	1		NC_004146.1_FHV_RNA1	1_313^941_1235^2323_3107	2
													NC_004146.1_FHV_RNA1	1_309^1116_1343^1550_1560^2247_3107	1		NC_004146.1_FHV_RNA1	1_396^915_938^1102_1243^2309_3107	1		NC_004146.1_FHV_RNA1	1_339^1083_1248^2516_3107	1		NC_004146.1_FHV_RNA1	1_311^1104_1330^2246_3107	1		NC_004146.1_FHV_RNA1	1_282^1210_1302^1951_2016^2214_3107	1		NC_004146.1_FHV_RNA1	1_313^941_1235^2327_3107	2
													NC_004146.1_FHV_RNA1	1_2463^2540_3107	1		NC_004146.1_FHV_RNA1	1_311^1104_1244^2277_2602^2645_3107	1		NC_004146.1_FHV_RNA1	1_312^1102_1126^1196_1243^2309_3107	1		NC_004146.1_FHV_RNA1	1_289^448_489^1196_1243^2311_3107	1		NC_004146.1_FHV_RNA1	1_330^922_1237^2300_3107	1		NC_004146.1_FHV_RNA1	1_389^909_1239^2323_3107	2
													NC_004146.1_FHV_RNA1	1_318^1102_1240^2276_3107	1		NC_004146.1_FHV_RNA1	1_322^1091_1238^2297_3107	1		NC_004146.1_FHV_RNA1	1_311^1104_1288^2270_3107	1		NC_004146.1_FHV_RNA1	1_282^1210_1302^1951_2016^2216_3107	1		NC_004146.1_FHV_RNA1	1_318^941_1081^1139_1155^1192_1235^2297_3107	1		NC_004146.1_FHV_RNA1	1_302^1099_1276^2264_2536^2682_3107	2
													NC_004146.1_FHV_RNA1	1_310^1085_1274^2268_3107	1		NC_004146.1_FHV_RNA1	1_310^932_1234^2304_3107	1		NC_004146.1_FHV_RNA1	1_318^1098_1261^2271_3107	1		NC_004146.1_FHV_RNA1	1_307^1098_1243^2268_3107	1		NC_004146.1_FHV_RNA1	1_317^1133_1245^2304_3107	1		NC_004146.1_FHV_RNA1	1_309^939_1241^2325_3107	2
													NC_004146.1_FHV_RNA1	1_425^747_3107	1		NC_004146.1_FHV_RNA1	1_318^1091_1235^2705_3107	1		NC_004146.1_FHV_RNA1	1_318^1093_1237^2297_3107	1		NC_004146.1_FHV_RNA1	1_314^1108_1267^2283_3107	1		NC_004146.1_FHV_RNA1	1_313^942_1239^2324_3107	1		NC_004146.1_FHV_RNA1	1_311^1104_1241^2325_3107	2
													NC_004146.1_FHV_RNA1	1_344^917_1350^2269_2557^2717_3107	1		NC_004146.1_FHV_RNA1	1_318^1102_1258^2285_3107	1		NC_004146.1_FHV_RNA1	1_313^2294_3107	1		NC_004146.1_FHV_RNA1	1_312^1102_1134^1195_1243^2309_3107	1		NC_004146.1_FHV_RNA1	1_311^938_1241^2325_3107	1		NC_004146.1_FHV_RNA1	1_318^1013_1260^2266_3107	2
													NC_004146.1_FHV_RNA1	1_311^1104_1243^2308_2784^3026_3107	1		NC_004146.1_FHV_RNA1	1_309^1118_1244^1367_1401^2268_3107	1		NC_004146.1_FHV_RNA1	1_318^1048_1242^2301_3107	1		NC_004146.1_FHV_RNA1	1_300^1102_1234^2319_3107	1		NC_004146.1_FHV_RNA1	1_317^1091_1240^2299_3107	1		NC_004146.1_FHV_RNA1	1_312^952_1241^2325_3107	2
													NC_004146.1_FHV_RNA1	1_311^1104_1245^2310_2618^2646_3107	1		NC_004146.1_FHV_RNA1	1_314^1045_1288^2246_2598^2647_3107	1		NC_004146.1_FHV_RNA1	1_300^1210_1241^2312_2521^2709_3107	1		NC_004146.1_FHV_RNA1	1_301^1160_1244^2311_3107	1		NC_004146.1_FHV_RNA1	1_302^1097_1241^2325_3107	1		NC_004146.1_FHV_RNA1	1_313^941_1257^2284_3107	2
													NC_004146.1_FHV_RNA1	1_867^895_3107	1		NC_004146.1_FHV_RNA1	1_2620^2729_3107	1		NC_004146.1_FHV_RNA1	1_312^1104_1239^2307_3107	1		NC_004146.1_FHV_RNA1	1_311^1104_1338^2276_3107	1		NC_004146.1_FHV_RNA1	1_313^941_1238^2322_3107	1		NC_004146.1_FHV_RNA1	1_318^1102_1260^2270_3107	2
													NC_004146.1_FHV_RNA1	1_318^1091_1288^2219_3107	1		NC_004146.1_FHV_RNA1	1_315^1109_1416^1873_2040^2195_2520^2703_2793^3026_3107	1		NC_004146.1_FHV_RNA1	1_318^506_610^2286_3107	1		NC_004146.1_FHV_RNA1	1_311^1104_1252^2272_3107	1		NC_004146.1_FHV_RNA1	1_342^1083_1245^2514_2773^3024_3107	1		NC_004146.1_FHV_RNA1	1_310^1105_1260^2278_3107	2
													NC_004146.1_FHV_RNA1	1_318^1102_1140^1192_1295^1930_2538^2633_3107	1		NC_004146.1_FHV_RNA1	1_308^951_1234^2304_3107	1		NC_004146.1_FHV_RNA1	1_342^1083_1240^2510_3107	1		NC_004146.1_FHV_RNA1	1_276^336_371^528_589^2395_3107	1		NC_004146.1_FHV_RNA1	1_313^931_1241^2325_3107	1		NC_004146.1_FHV_RNA1	1_306^948_1241^2325_3107	2
													NC_004146.1_FHV_RNA1	1_2562^2610_3107	1		NC_004146.1_FHV_RNA1	1_301^1100_1286^2270_3107	1		NC_004146.1_FHV_RNA1	1_318^1101_1248^2257_3107	1		NC_004146.1_FHV_RNA1	1_311^1103_1257^2277_3107	1		NC_004146.1_FHV_RNA1	1_280^1082_1125^1193_1238^2300_3107	1		NC_004146.1_FHV_RNA1	1_307^941_1241^2325_3107	2
													NC_004146.1_FHV_RNA1	1_1085^1204_3107	1		NC_004146.1_FHV_RNA1	1_318^1088_1232^2299_3107	1		NC_004146.1_FHV_RNA1	1_301^936_1241^2325_3107	1		NC_004146.1_FHV_RNA1	1_298^929_3107	1		NC_004146.1_FHV_RNA1	1_308^956_1257^2277_3107	1		NC_004146.1_FHV_RNA1	1_313^941_1255^2279_3107	2
													NC_004146.1_FHV_RNA1	1_312^1102_1302^1951_2511^2699_3107	1		NC_004146.1_FHV_RNA1	1_439^549_822^868_3107	1		NC_004146.1_FHV_RNA1	1_319^941_1341^2281_3107	1		NC_004146.1_FHV_RNA1	1_294^1108_1302^1909_2043^2236_3107	1		NC_004146.1_FHV_RNA1	1_310^938_1242^2324_3107	1		NC_004146.1_FHV_RNA1	1_319^941_1257^2277_3107	2
													NC_004146.1_FHV_RNA1	1_395^915_1260^2278_2620^2729_3107	1		NC_004146.1_FHV_RNA1	1_294^1108_1352^2259_3107	1		NC_004146.1_FHV_RNA1	1_319^941_1341^2285_3107	1		NC_004146.1_FHV_RNA1	1_318^1081_1242^2301_3107	1		NC_004146.1_FHV_RNA1	1_310^1215_1243^2308_3107	1		NC_004146.1_FHV_RNA1	1_312^1102_1262^2259_3107	2
													NC_004146.1_FHV_RNA1	1_316^1015_1260^2266_3107	1		NC_004146.1_FHV_RNA1	1_1836^1869_3107	1		NC_004146.1_FHV_RNA1	1_316^1047_1268^2280_3107	1		NC_004146.1_FHV_RNA1	1_315^1109_1260^2278_3107	1		NC_004146.1_FHV_RNA1	1_316^1092_1212^1247_1260^2278_3107	1		NC_004146.1_FHV_RNA1	1_304^939_1241^2325_3107	2
													NC_004146.1_FHV_RNA1	1_318^1102_1262^2281_3107	1		NC_004146.1_FHV_RNA1	1_314^1106_1241^2331_3107	1		NC_004146.1_FHV_RNA1	1_318^1091_1284^2219_3107	1		NC_004146.1_FHV_RNA1	1_50^90_3107	1		NC_004146.1_FHV_RNA1	1_318^1091_1242^2312_3107	1		NC_004146.1_FHV_RNA1	1_318^952_1241^2325_3107	2
													NC_004146.1_FHV_RNA1	1_317^945_1244^2327_3107	1		NC_004146.1_FHV_RNA1	1_74^2263_3107	1		NC_004146.1_FHV_RNA1	1_310^1092_1268^2277_3107	1		NC_004146.1_FHV_RNA1	1_316^940_1341^2280_3107	1		NC_004146.1_FHV_RNA1	1_387^904_1240^2323_3107	1		NC_004146.1_FHV_RNA1	1_313^941_1223^2310_3107	2
													NC_004146.1_FHV_RNA1	1_461^498_3107	1		NC_004146.1_FHV_RNA1	1_616^645_3107	1		NC_004146.1_FHV_RNA1	1_317^1091_1235^2279_2330^2492_3107	1		NC_004146.1_FHV_RNA1	1_318^1102_1386^2241_3107	1		NC_004146.1_FHV_RNA1	1_304^1100_1237^2319_3107	1		NC_004146.1_FHV_RNA1	1_370^896_1242^2311_3107	2
													NC_004146.1_FHV_RNA1	1_581^3082_3107	1		NC_004146.1_FHV_RNA1	1_291^1096_1286^2270_3107	1		NC_004146.1_FHV_RNA1	1_284^413_440^2251_3107	1		NC_004146.1_FHV_RNA1	1_305^940_1242^2339_3107	1		NC_004146.1_FHV_RNA1	1_317^1091_1246^2309_3107	1		NC_004146.1_FHV_RNA1	1_313^941_1235^2318_3107	2
													NC_004146.1_FHV_RNA1	1_310^945_1223^2306_3107	1		NC_004146.1_FHV_RNA1	1_311^1104_1340^2277_3107	1		NC_004146.1_FHV_RNA1	1_318^1094_1212^1244_1261^2270_3107	1		NC_004146.1_FHV_RNA1	1_311^1104_1302^1951_2524^2709_3107	1		NC_004146.1_FHV_RNA1	1_317^937_1235^2321_3107	1		NC_004146.1_FHV_RNA1	1_313^941_1235^2319_3107	2
													NC_004146.1_FHV_RNA1	1_313^941_1242^2301_3107	1		NC_004146.1_FHV_RNA1	1_314^1100_1241^2298_3107	1		NC_004146.1_FHV_RNA1	1_294^2284_3107	1		NC_004146.1_FHV_RNA1	1_313^941_1243^1290_1318^2341_3107	1		NC_004146.1_FHV_RNA1	1_300^1102_1239^2307_3107	1		NC_004146.1_FHV_RNA1	1_318^1090_1242^2311_3107	2
													NC_004146.1_FHV_RNA1	1_318^1102_1258^2269_3107	1		NC_004146.1_FHV_RNA1	1_326^2278_3107	1		NC_004146.1_FHV_RNA1	1_294^1100_1303^1460_1470^2272_3107	1		NC_004146.1_FHV_RNA1	1_1286^2219_3107	1		NC_004146.1_FHV_RNA1	1_316^939_1335^2270_3107	1		NC_004146.1_FHV_RNA1	1_282^1210_1302^1951_2025^2219_3107	2
													NC_004146.1_FHV_RNA1	1_325^1085_1293^2269_2547^2682_3107	1		NC_004146.1_FHV_RNA1	1_314^1089_1238^2280_3107	1		NC_004146.1_FHV_RNA1	1_319^1108_1262^2279_3107	1		NC_004146.1_FHV_RNA1	1_311^1104_1263^2281_3107	1		NC_004146.1_FHV_RNA1	1_312^958_1232^2301_3107	1		NC_004146.1_FHV_RNA1	1_312^1102_1135^1190_1241^2325_3107	2
													NC_004146.1_FHV_RNA1	1_295^1103_1238^2322_3107	1		NC_004146.1_FHV_RNA1	1_312^1102_1297^1945_2524^2709_3107	1		NC_004146.1_FHV_RNA1	1_336^585_1425^1515_3107	1		NC_004146.1_FHV_RNA1	1_284^314_336^1103_1352^1445_1470^2244_3107	1		NC_004146.1_FHV_RNA1	1_153^220_314^867_1243^2315_3107	1		NC_004146.1_FHV_RNA1	1_314^943_1241^2325_3107	2
													NC_004146.1_FHV_RNA1	1_368^914_1282^2274_2578^2651_3107	1		NC_004146.1_FHV_RNA1	1_316^1092_1238^2296_3107	1		NC_004146.1_FHV_RNA1	1_314^1089_1237^2297_3107	1		NC_004146.1_FHV_RNA1	1_310^1095_1241^2325_3107	1		NC_004146.1_FHV_RNA1	1_318^942_1241^2325_3107	1		NC_004146.1_FHV_RNA1	1_340^1082_1245^2514_3107	2
													NC_004146.1_FHV_RNA1	1_1954^1982_3107	1		NC_004146.1_FHV_RNA1	1_322^941_1316^2269_3107	1		NC_004146.1_FHV_RNA1	1_314^1089_1240^2299_3107	1		NC_004146.1_FHV_RNA1	1_318^1091_1289^2221_3107	1		NC_004146.1_FHV_RNA1	1_293^1085_1220^1349_1379^2320_3107	1		NC_004146.1_FHV_RNA1	1_313^932_1334^2277_3107	2
													NC_004146.1_FHV_RNA1	1_309^940_1234^2303_3107	1		NC_004146.1_FHV_RNA1	1_317^1091_1237^2311_3107	1		NC_004146.1_FHV_RNA1	1_296^1107_1232^2301_2863^2893_3107	1		NC_004146.1_FHV_RNA1	1_342^1083_1240^2511_3107	1		NC_004146.1_FHV_RNA1	1_329^955_1332^2271_2362^2398_3107	1		NC_004146.1_FHV_RNA1	1_317^938_1338^2276_3107	2
													NC_004146.1_FHV_RNA1	1_312^1102_1291^1967_2507^2707_3107	1		NC_004146.1_FHV_RNA1	1_313^1104_1313^2277_3107	1		NC_004146.1_FHV_RNA1	1_318^1100_1244^2304_3107	1		NC_004146.1_FHV_RNA1	1_342^1083_1240^2510_3107	1		NC_004146.1_FHV_RNA1	1_310^957_1119^1163_1242^2301_3107	1		NC_004146.1_FHV_RNA1	1_320^1092_1242^2301_3107	2
													NC_004146.1_FHV_RNA1	1_316^940_1245^2300_2569^2645_3107	1		NC_004146.1_FHV_RNA1	1_421^865_1136^1190_1220^2744_3107	1		NC_004146.1_FHV_RNA1	1_308^945_1241^2325_3107	1		NC_004146.1_FHV_RNA1	1_316^939_1335^2271_3107	1		NC_004146.1_FHV_RNA1	1_298^967_1260^2266_3107	1		NC_004146.1_FHV_RNA1	1_311^1104_1340^2277_3107	2
													NC_004146.1_FHV_RNA1	1_293^1051_1341^2269_2595^2650_3107	1		NC_004146.1_FHV_RNA1	1_317^1091_1242^2301_2578^2651_3107	1		NC_004146.1_FHV_RNA1	1_301^934_1238^2322_3107	1		NC_004146.1_FHV_RNA1	1_313^1097_1262^2282_3107	1		NC_004146.1_FHV_RNA1	1_313^424_444^970_1260^2266_3107	1		NC_004146.1_FHV_RNA1	1_342^1083_1243^2512_3107	2
													NC_004146.1_FHV_RNA1	1_318^1093_1283^2254_3107	1		NC_004146.1_FHV_RNA1	1_410^865_1139^1192_1224^2745_3107	1		NC_004146.1_FHV_RNA1	1_300^1102_1264^2268_3107	1		NC_004146.1_FHV_RNA1	1_308^951_1262^2279_3107	1		NC_004146.1_FHV_RNA1	1_316^958_1257^2289_3107	1		NC_004146.1_FHV_RNA1	1_318^1102_1384^2241_3107	2
													NC_004146.1_FHV_RNA1	1_1288^2279_2525^2734_3107	1		NC_004146.1_FHV_RNA1	1_318^1101_1287^1982_2008^2277_3107	1		NC_004146.1_FHV_RNA1	1_316^1092_1233^2293_3107	1		NC_004146.1_FHV_RNA1	1_319^941_1341^2280_3107	1		NC_004146.1_FHV_RNA1	1_342^1083_1245^2514_2779^3022_3107	1		NC_004146.1_FHV_RNA1	1_310^1095_1136^1188_1302^2164_3107	2
													NC_004146.1_FHV_RNA1	1_819^895_3107	1		NC_004146.1_FHV_RNA1	1_318^1089_1283^2266_2570^2598_3107	1		NC_004146.1_FHV_RNA1	1_318^1102_1262^2270_3107	1		NC_004146.1_FHV_RNA1	1_339^1082_1243^2507_3107	1		NC_004146.1_FHV_RNA1	1_318^1095_1260^2277_3107	1		NC_004146.1_FHV_RNA1	1_382^901_1241^2325_3107	2
													NC_004146.1_FHV_RNA1	1_318^1094_1286^2215_3107	1		NC_004146.1_FHV_RNA1	1_309^1097_1139^1196_1299^1949_3107	1		NC_004146.1_FHV_RNA1	1_311^1104_1259^2284_3107	1		NC_004146.1_FHV_RNA1	1_318^360_422^1139_1262^2282_3107	1		NC_004146.1_FHV_RNA1	1_389^909_1235^2317_3107	1		NC_004146.1_FHV_RNA1	1_308^951_1258^2278_3107	2
													NC_004146.1_FHV_RNA1	1_420^869_1131^1159_1219^2338_2350^2793_3107	1		NC_004146.1_FHV_RNA1	1_316^1094_1235^2294_3107	1		NC_004146.1_FHV_RNA1	1_300^1102_1299^2259_3107	1		NC_004146.1_FHV_RNA1	1_307^1098_1260^2278_3107	1		NC_004146.1_FHV_RNA1	1_346^969_1329^1361_1380^2287_3107	1		NC_004146.1_FHV_RNA1	1_313^941_1246^2332_3107	2
													NC_004146.1_FHV_RNA1	1_1297^1438_3107	1		NC_004146.1_FHV_RNA1	1_314^1108_1291^1967_2101^2163_2513^2708_3107	1		NC_004146.1_FHV_RNA1	1_311^1104_1259^2280_3107	1		NC_004146.1_FHV_RNA1	1_341^1081_1246^2523_3107	1		NC_004146.1_FHV_RNA1	1_308^951_1234^2270_3107	1		NC_004146.1_FHV_RNA1	1_313^941_1238^2318_3107	2
													NC_004146.1_FHV_RNA1	1_1419^1452_3107	1		NC_004146.1_FHV_RNA1	1_318^1102_1135^1190_1237^2307_3107	1		NC_004146.1_FHV_RNA1	1_318^1102_1241^2305_3107	1		NC_004146.1_FHV_RNA1	1_385^1002_1244^1434_1456^2354_3107	1		NC_004146.1_FHV_RNA1	1_318^1102_1374^2239_3107	1		NC_004146.1_FHV_RNA1	1_318^941_1340^2277_3107	2
													NC_004146.1_FHV_RNA1	1_2283^2391_3107	1		NC_004146.1_FHV_RNA1	1_304^1100_1268^2277_3107	1		NC_004146.1_FHV_RNA1	1_291^1087_1257^2277_3107	1		NC_004146.1_FHV_RNA1	1_311^1104_1300^1949_2524^2709_3107	1		NC_004146.1_FHV_RNA1	1_342^1095_1225^2507_3107	1		NC_004146.1_FHV_RNA1	1_313^949_1340^2277_3107	2
													NC_004146.1_FHV_RNA1	1_480^511_3107	1		NC_004146.1_FHV_RNA1	1_311^1104_1230^2307_3107	1		NC_004146.1_FHV_RNA1	1_312^1102_1134^1199_1239^2306_3107	1		NC_004146.1_FHV_RNA1	1_312^1090_1288^2219_3107	1		NC_004146.1_FHV_RNA1	1_318^947_1234^2318_3107	1		NC_004146.1_FHV_RNA1	1_319^941_1344^2283_3107	2
													NC_004146.1_FHV_RNA1	1_313^1100_1261^2270_3107	1		NC_004146.1_FHV_RNA1	1_691^767_3107	1		NC_004146.1_FHV_RNA1	1_312^1116_1259^2284_3107	1		NC_004146.1_FHV_RNA1	1_303^1097_1308^1899_3107	1		NC_004146.1_FHV_RNA1	1_310^939_1241^2325_3107	1		NC_004146.1_FHV_RNA1	1_310^1087_1242^2301_3107	2
													NC_004146.1_FHV_RNA1	1_324^2278_3107	1		NC_004146.1_FHV_RNA1	1_419^917_1262^2265_2601^2646_2863^2944_3107	1		NC_004146.1_FHV_RNA1	1_316^1102_1259^2268_3107	1		NC_004146.1_FHV_RNA1	1_316^1086_1253^2265_3107	1		NC_004146.1_FHV_RNA1	1_375^898_1037^1067_1231^2318_3107	1		NC_004146.1_FHV_RNA1	1_313^941_1233^2320_3107	2
													NC_004146.1_FHV_RNA1	1_351^923_1230^2310_3107	1		NC_004146.1_FHV_RNA1	1_311^986_1254^2309_3107	1		NC_004146.1_FHV_RNA1	1_317^1091_1242^2304_3107	1		NC_004146.1_FHV_RNA1	1_313^941_1260^2278_3107	1		NC_004146.1_FHV_RNA1	1_302^1102_1139^1196_1267^2283_2642^2679_3107	1		NC_004146.1_FHV_RNA1	1_313^941_1233^2322_3107	2
													NC_004146.1_FHV_RNA1	1_314^1106_1291^1967_3107	1		NC_004146.1_FHV_RNA1	1_318^1093_1299^1950_1977^2271_2541^2725_3107	1		NC_004146.1_FHV_RNA1	1_342^1083_1234^2504_3107	1		NC_004146.1_FHV_RNA1	1_312^1102_1307^2276_3107	1		NC_004146.1_FHV_RNA1	1_308^951_1259^2268_3107	1		NC_004146.1_FHV_RNA1	1_313^941_1230^2319_3107	2
													NC_004146.1_FHV_RNA1	1_1204^1252_3107	1		NC_004146.1_FHV_RNA1	1_312^952_1241^2298_3107	1		NC_004146.1_FHV_RNA1	1_322^1093_1240^2299_3107	1		NC_004146.1_FHV_RNA1	1_312^941_1241^2325_3107	1		NC_004146.1_FHV_RNA1	1_313^1104_1129^1196_1243^2309_3107	1		NC_004146.1_FHV_RNA1	1_313^941_1230^2316_3107	2
													NC_004146.1_FHV_RNA1	1_316^1098_1241^2298_3107	1		NC_004146.1_FHV_RNA1	1_1^30_324^467_489^1131_1241^2709_3107	1		NC_004146.1_FHV_RNA1	1_311^1104_1139^1196_1240^2307_3107	1		NC_004146.1_FHV_RNA1	1_314^1088_1286^2220_3107	1		NC_004146.1_FHV_RNA1	1_314^1089_1240^2299_3107	1		NC_004146.1_FHV_RNA1	1_316^958_1241^2325_2376^2407_2512^2716_3107	2
													NC_004146.1_FHV_RNA1	1_300^1102_1407^2251_2524^2709_3107	1		NC_004146.1_FHV_RNA1	1_313^469_494^1195_1302^1951_3107	1		NC_004146.1_FHV_RNA1	1_310^1095_1261^2280_3107	1		NC_004146.1_FHV_RNA1	1_1246^2519_3107	1		NC_004146.1_FHV_RNA1	1_383^2508_3107	1		NC_004146.1_FHV_RNA1	1_318^941_1241^2325_3107	2
													NC_004146.1_FHV_RNA1	1_636^665_3107	1		NC_004146.1_FHV_RNA1	1_645^1953_3107	1		NC_004146.1_FHV_RNA1	1_638^677_3107	1		NC_004146.1_FHV_RNA1	1_317^945_1262^2289_3107	1		NC_004146.1_FHV_RNA1	1_289^1217_1303^1953_2020^2219_3107	1		NC_004146.1_FHV_RNA1	1_308^939_1257^2277_3107	2
													NC_004146.1_FHV_RNA1	1_443^543_3107	1		NC_004146.1_FHV_RNA1	1_414^912_1262^2265_2601^2646_2862^2945_3107	1		NC_004146.1_FHV_RNA1	1_316^1013_1257^2262_3107	1		NC_004146.1_FHV_RNA1	1_312^1102_1133^1197_1243^2309_3107	1		NC_004146.1_FHV_RNA1	1_310^936_1334^2277_3107	1		NC_004146.1_FHV_RNA1	1_338^1080_1245^2514_3107	2
													NC_004146.1_FHV_RNA1	1_301^1100_1241^2331_3107	1		NC_004146.1_FHV_RNA1	1_318^1102_1285^1965_2770^3020_3107	1		NC_004146.1_FHV_RNA1	1_319^1094_1241^2309_3107	1		NC_004146.1_FHV_RNA1	1_317^1090_1235^2276_3107	1		NC_004146.1_FHV_RNA1	1_319^941_1333^2270_3107	1		NC_004146.1_FHV_RNA1	1_308^951_1340^2277_3107	2
													NC_004146.1_FHV_RNA1	1_318^1112_1291^1965_2513^2708_3107	1		NC_004146.1_FHV_RNA1	1_317^1091_1235^1398_1410^2309_3107	1		NC_004146.1_FHV_RNA1	1_318^1088_1244^2304_3107	1		NC_004146.1_FHV_RNA1	1_311^1103_1257^1498_1523^2304_3107	1		NC_004146.1_FHV_RNA1	1_313^1093_1260^2278_3107	1		NC_004146.1_FHV_RNA1	1_319^938_1340^2277_3107	2
													NC_004146.1_FHV_RNA1	1_307^1105_1291^1967_2516^2711_3107	1		NC_004146.1_FHV_RNA1	1_311^1104_1237^2308_3107	1		NC_004146.1_FHV_RNA1	1_317^1091_1237^2295_3107	1		NC_004146.1_FHV_RNA1	1_314^1089_1286^2219_3107	1		NC_004146.1_FHV_RNA1	1_318^941_1230^1765_1787^2268_3107	1		NC_004146.1_FHV_RNA1	1_341^1083_1245^2514_3107	2
													NC_004146.1_FHV_RNA1	1_312^1104_1302^1951_2524^2709_3107	1		NC_004146.1_FHV_RNA1	1_329^2281_3107	1		NC_004146.1_FHV_RNA1	1_317^1091_1237^2294_3107	1		NC_004146.1_FHV_RNA1	1_319^941_1341^2281_3107	1		NC_004146.1_FHV_RNA1	1_320^1113_1181^1255_1383^2241_3107	1		NC_004146.1_FHV_RNA1	1_308^1100_1260^2278_3107	2
													NC_004146.1_FHV_RNA1	1_338^1131_1256^2278_3107	1		NC_004146.1_FHV_RNA1	1_318^1094_1244^2305_3107	1		NC_004146.1_FHV_RNA1	1_310^1095_1136^1190_1302^2164_3107	1		NC_004146.1_FHV_RNA1	1_314^1089_1240^2299_3107	1		NC_004146.1_FHV_RNA1	1_303^950_1241^2325_3107	1		NC_004146.1_FHV_RNA1	1_305^940_1237^2324_3107	2
													NC_004146.1_FHV_RNA1	1_537^881_3107	1		NC_004146.1_FHV_RNA1	1_329^2283_3107	1		NC_004146.1_FHV_RNA1	1_316^1091_1242^2301_3107	1		NC_004146.1_FHV_RNA1	1_316^1092_1252^1314_1319^2280_3107	1		NC_004146.1_FHV_RNA1	1_317^1100_1261^2271_3107	1		NC_004146.1_FHV_RNA1	1_318^1015_1258^2261_3107	2
													NC_004146.1_FHV_RNA1	1_309^1084_1317^1924_3107	1		NC_004146.1_FHV_RNA1	1_321^1114_1260^2268_3107	1		NC_004146.1_FHV_RNA1	1_311^1104_1262^2258_3107	1		NC_004146.1_FHV_RNA1	1_308^1220_1238^2306_3107	1		NC_004146.1_FHV_RNA1	1_318^1102_1262^2279_3107	1		NC_004146.1_FHV_RNA1	1_307^1099_1260^2278_3107	2
													NC_004146.1_FHV_RNA1	1_223^253_311^939_1262^2259_3107	1		NC_004146.1_FHV_RNA1	1_308^1078_1235^2309_3107	1		NC_004146.1_FHV_RNA1	1_320^1093_1242^2301_3107	1		NC_004146.1_FHV_RNA1	1_308^951_1258^2278_3107	1		NC_004146.1_FHV_RNA1	1_318^1093_1240^2299_3107	1		NC_004146.1_FHV_RNA1	1_313^941_1244^2328_3107	2
													NC_004146.1_FHV_RNA1	1_301^1058_1304^1955_2039^2192_2575^2652_3107	1		NC_004146.1_FHV_RNA1	1_420^869_1139^1192_1224^2745_3107	1		NC_004146.1_FHV_RNA1	1_322^1099_1260^2278_3107	1		NC_004146.1_FHV_RNA1	1_312^1102_1135^1190_1244^2325_3107	1		NC_004146.1_FHV_RNA1	1_308^951_1301^2215_2532^2584_3107	1		NC_004146.1_FHV_RNA1	1_317^1091_1235^2299_3107	2
													NC_004146.1_FHV_RNA1	1_301^1100_1283^1981_3107	1		NC_004146.1_FHV_RNA1	1_318^1102_1261^2292_3107	1		NC_004146.1_FHV_RNA1	1_305^940_1237^2322_3107	1		NC_004146.1_FHV_RNA1	1_305^1088_1138^1194_1299^2161_3107	1		NC_004146.1_FHV_RNA1	1_313^1104_1326^2332_3107	1		NC_004146.1_FHV_RNA1	1_317^1091_1235^2298_3107	2
													NC_004146.1_FHV_RNA1	1_1425^1472_3107	1		NC_004146.1_FHV_RNA1	1_1408^1436_3107	1		NC_004146.1_FHV_RNA1	1_302^1060_1242^2301_3107	1		NC_004146.1_FHV_RNA1	1_314^1089_1259^2279_3107	1		NC_004146.1_FHV_RNA1	1_342^1083_1234^2502_3107	1		NC_004146.1_FHV_RNA1	1_313^941_1232^2309_3107	2
													NC_004146.1_FHV_RNA1	1_312^1102_1262^2255_3107	1		NC_004146.1_FHV_RNA1	1_369^412_467^1111_1293^2274_3107	1		NC_004146.1_FHV_RNA1	1_312^1102_1314^2280_3107	1		NC_004146.1_FHV_RNA1	1_318^1102_1374^1971_1977^2246_3107	1		NC_004146.1_FHV_RNA1	1_308^1100_1234^2265_3107	1		NC_004146.1_FHV_RNA1	1_308^943_1241^2325_3107	2
													NC_004146.1_FHV_RNA1	1_318^1091_1242^2301_3107	1		NC_004146.1_FHV_RNA1	1_321^2286_3107	1		NC_004146.1_FHV_RNA1	1_324^1106_1241^2298_3107	1		NC_004146.1_FHV_RNA1	1_342^1083_1252^2522_3107	1		NC_004146.1_FHV_RNA1	1_318^1088_1244^2308_3107	1		NC_004146.1_FHV_RNA1	1_353^900_1241^2318_3107	1
													NC_004146.1_FHV_RNA1	1_2796^2849_3107	1		NC_004146.1_FHV_RNA1	1_317^1091_1260^2277_3107	1		NC_004146.1_FHV_RNA1	1_436^486_3107	1		NC_004146.1_FHV_RNA1	1_350^584_623^2244_3107	1		NC_004146.1_FHV_RNA1	1_315^1100_1261^2270_3107	1		NC_004146.1_FHV_RNA1	1_378^895_1257^2277_3107	1
													NC_004146.1_FHV_RNA1	1_317^1105_1266^2274_3107	1		NC_004146.1_FHV_RNA1	1_300^2248_3107	1		NC_004146.1_FHV_RNA1	1_162^331_355^896_1242^2301_3107	1		NC_004146.1_FHV_RNA1	1_317^1091_1242^2304_3107	1		NC_004146.1_FHV_RNA1	1_304^950_3107	1		NC_004146.1_FHV_RNA1	1_300^1102_1271^2297_3107	1
													NC_004146.1_FHV_RNA1	1_419^783_3107	1		NC_004146.1_FHV_RNA1	1_308^951_1238^2300_3107	1		NC_004146.1_FHV_RNA1	1_318^1048_1288^2243_2598^2645_3107	1		NC_004146.1_FHV_RNA1	1_1247^1279_3107	1		NC_004146.1_FHV_RNA1	1_311^1102_1260^2278_3107	1		NC_004146.1_FHV_RNA1	1_310^954_1253^2272_3107	1
													NC_004146.1_FHV_RNA1	1_331^1120_1234^2297_3107	1		NC_004146.1_FHV_RNA1	1_315^1087_1235^2297_3107	1		NC_004146.1_FHV_RNA1	1_306^1098_1128^1193_1244^2308_3107	1		NC_004146.1_FHV_RNA1	1_342^1083_1234^2505_3107	1		NC_004146.1_FHV_RNA1	1_301^1100_1288^2270_3107	1		NC_004146.1_FHV_RNA1	1_304^938_1260^2266_3107	1
													NC_004146.1_FHV_RNA1	1_1413^1479_3107	1		NC_004146.1_FHV_RNA1	1_311^1087_1242^2301_3107	1		NC_004146.1_FHV_RNA1	1_405^895_3107	1		NC_004146.1_FHV_RNA1	1_55^177_294^1096_1344^2223_3107	1		NC_004146.1_FHV_RNA1	1_405^1207_1235^2277_3107	1		NC_004146.1_FHV_RNA1	1_313^944_1242^2329_3107	1
													NC_004146.1_FHV_RNA1	1_311^1104_1238^2307_3107	1		NC_004146.1_FHV_RNA1	1_318^1102_1239^2294_3107	1		NC_004146.1_FHV_RNA1	1_326^1099_1253^2276_3107	1		NC_004146.1_FHV_RNA1	1_311^1104_1276^2265_3107	1		NC_004146.1_FHV_RNA1	1_319^941_1329^2283_3107	1		NC_004146.1_FHV_RNA1	1_282^1210_1299^1949_2020^2219_3107	1
													NC_004146.1_FHV_RNA1	1_2586^2805_3107	1		NC_004146.1_FHV_RNA1	1_310^1217_1243^2309_3107	1		NC_004146.1_FHV_RNA1	1_310^1095_1135^1190_1301^2162_3107	1		NC_004146.1_FHV_RNA1	1_308^1094_1268^2276_3107	1		NC_004146.1_FHV_RNA1	1_315^982_1247^1308_1318^2292_3107	1		NC_004146.1_FHV_RNA1	1_313^941_1227^2297_3107	1
													NC_004146.1_FHV_RNA1	1_2499^2542_3107	1		NC_004146.1_FHV_RNA1	1_318^1102_1239^2296_3107	1		NC_004146.1_FHV_RNA1	1_150^263_308^1094_1144^1191_1301^2164_3107	1		NC_004146.1_FHV_RNA1	1_319^941_1337^2276_3107	1		NC_004146.1_FHV_RNA1	1_315^942_1238^2282_2290^2325_3107	1		NC_004146.1_FHV_RNA1	1_391^896_1241^2325_3107	1
													NC_004146.1_FHV_RNA1	1_1310^1904_3107	1		NC_004146.1_FHV_RNA1	1_317^1091_1235^2297_2517^2556_3107	1		NC_004146.1_FHV_RNA1	1_311^443_472^1128_1245^2307_2616^2643_3107	1		NC_004146.1_FHV_RNA1	1_312^1177_1245^2309_3107	1		NC_004146.1_FHV_RNA1	1_355^969_3107	1		NC_004146.1_FHV_RNA1	1_312^952_1181^2305_3107	1
													NC_004146.1_FHV_RNA1	1_2945^2998_3107	1		NC_004146.1_FHV_RNA1	1_303^1097_1246^2312_2597^2635_3107	1		NC_004146.1_FHV_RNA1	1_339^1080_1245^2514_3107	1		NC_004146.1_FHV_RNA1	1_308^951_1232^2301_3107	1		NC_004146.1_FHV_RNA1	1_1318^2286_3107	1		NC_004146.1_FHV_RNA1	1_316^929_1335^2277_3107	1
													NC_004146.1_FHV_RNA1	1_316^1093_1261^2270_3107	1		NC_004146.1_FHV_RNA1	1_340^914_1233^2306_3107	1		NC_004146.1_FHV_RNA1	1_318^1015_1260^2265_3107	1		NC_004146.1_FHV_RNA1	1_318^941_1262^2259_3107	1		NC_004146.1_FHV_RNA1	1_313^941_1239^2328_3107	1		NC_004146.1_FHV_RNA1	1_308^956_1260^2278_3107	1
													NC_004146.1_FHV_RNA1	1_305^1100_1309^2275_3107	1		NC_004146.1_FHV_RNA1	1_311^1104_1407^1434_3107	1		NC_004146.1_FHV_RNA1	1_1139^1192_1225^2747_3107	1		NC_004146.1_FHV_RNA1	1_313^1093_1299^1958_3107	1		NC_004146.1_FHV_RNA1	1_313^941_1239^2326_3107	1		NC_004146.1_FHV_RNA1	1_314^932_1252^1382_1445^2425_3107	1
													NC_004146.1_FHV_RNA1	1_306^1084_1294^2275_3107	1		NC_004146.1_FHV_RNA1	1_315^1100_1241^2298_3107	1		NC_004146.1_FHV_RNA1	1_316^1098_1135^1190_1308^2171_3107	1		NC_004146.1_FHV_RNA1	1_309^940_1242^2311_3107	1		NC_004146.1_FHV_RNA1	1_313^941_1239^2324_3107	1		NC_004146.1_FHV_RNA1	1_386^911_1244^2327_3107	1
													NC_004146.1_FHV_RNA1	1_391^885_1232^2301_3107	1		NC_004146.1_FHV_RNA1	1_318^1093_1236^2301_3107	1		NC_004146.1_FHV_RNA1	1_320^1090_1237^2279_3107	1		NC_004146.1_FHV_RNA1	1_313^941_1230^2322_3107	1		NC_004146.1_FHV_RNA1	1_314^945_1235^2317_3107	1		NC_004146.1_FHV_RNA1	1_308^951_1245^2514_3107	1
													NC_004146.1_FHV_RNA1	1_311^1104_1416^1873_2039^2190_2521^2703_2787^3026_3107	1		NC_004146.1_FHV_RNA1	1_315^1142_1259^2251_3107	1		NC_004146.1_FHV_RNA1	1_330^1013_1241^2325_3107	1		NC_004146.1_FHV_RNA1	1_330^1072_1245^2514_3107	1		NC_004146.1_FHV_RNA1	1_311^935_1232^2323_3107	1		NC_004146.1_FHV_RNA1	1_317^1091_1292^2303_3107	1
													NC_004146.1_FHV_RNA1	1_1396^1605_3107	1		NC_004146.1_FHV_RNA1	1_309^945_1297^2270_2574^2655_3107	1		NC_004146.1_FHV_RNA1	1_311^1103_1262^1494_1508^2304_3107	1		NC_004146.1_FHV_RNA1	1_313^941_1239^2327_3107	1		NC_004146.1_FHV_RNA1	1_339^1083_1245^2514_3107	1		NC_004146.1_FHV_RNA1	1_312^1107_1262^2279_3107	1
													NC_004146.1_FHV_RNA1	1_280^1214_1242^2311_3107	1		NC_004146.1_FHV_RNA1	1_318^1102_1200^2564_3107	1		NC_004146.1_FHV_RNA1	1_339^1191_1243^2309_3107	1		NC_004146.1_FHV_RNA1	1_318^1090_1261^2270_3107	1		NC_004146.1_FHV_RNA1	1_313^944_1241^2325_3107	1		NC_004146.1_FHV_RNA1	1_300^337_349^1102_1261^2270_3107	1
													NC_004146.1_FHV_RNA1	1_2294^2338_3107	1		NC_004146.1_FHV_RNA1	1_318^1093_1236^2304_3107	1		NC_004146.1_FHV_RNA1	1_318^1101_1235^2296_2856^2889_3107	1		NC_004146.1_FHV_RNA1	1_21^67_312^1093_1286^2246_2786^2907_3021^3066_3107	1		NC_004146.1_FHV_RNA1	1_307^934_1241^2325_3107	1		NC_004146.1_FHV_RNA1	1_310^959_1239^2324_3107	1
													NC_004146.1_FHV_RNA1	1_311^1114_1240^2309_3107	1		NC_004146.1_FHV_RNA1	1_316^2312_3107	1		NC_004146.1_FHV_RNA1	1_318^1093_1141^1189_1243^1385_1397^2319_3107	1		NC_004146.1_FHV_RNA1	1_316^1102_1381^2238_3107	1		NC_004146.1_FHV_RNA1	1_342^1083_1245^2512_3107	1		NC_004146.1_FHV_RNA1	1_308^951_1264^2281_3107	1
													NC_004146.1_FHV_RNA1	1_309^940_1262^2280_3107	1		NC_004146.1_FHV_RNA1	1_322^1099_1242^2301_3107	1		NC_004146.1_FHV_RNA1	1_305^1093_1136^1190_1302^2164_3107	1		NC_004146.1_FHV_RNA1	1_310^1104_1268^2279_3107	1		NC_004146.1_FHV_RNA1	1_313^941_1252^2339_3107	1		NC_004146.1_FHV_RNA1	1_311^1090_1261^2288_3107	1
													NC_004146.1_FHV_RNA1	1_310^1092_1313^1930_2506^2737_3107	1		NC_004146.1_FHV_RNA1	1_300^1102_1138^1193_1243^2298_3107	1		NC_004146.1_FHV_RNA1	1_316^1094_1242^2301_3107	1		NC_004146.1_FHV_RNA1	1_833^934_1258^2278_3107	1		NC_004146.1_FHV_RNA1	1_340^1077_1244^2515_3107	1		NC_004146.1_FHV_RNA1	1_311^956_1245^2514_3107	1
													NC_004146.1_FHV_RNA1	1_309^940_1231^2307_3107	1		NC_004146.1_FHV_RNA1	1_577^3082_3107	1		NC_004146.1_FHV_RNA1	1_7^64_294^1105_1231^2318_3107	1		NC_004146.1_FHV_RNA1	1_312^1097_1261^2270_2833^2981_3107	1		NC_004146.1_FHV_RNA1	1_342^1083_1245^2516_3107	1		NC_004146.1_FHV_RNA1	1_310^940_1237^2323_3107	1
													NC_004146.1_FHV_RNA1	1_890^936_3107	1		NC_004146.1_FHV_RNA1	1_320^1093_1288^2219_3107	1		NC_004146.1_FHV_RNA1	1_309^940_1312^1906_2521^2709_2778^3031_3107	1		NC_004146.1_FHV_RNA1	1_317^1084_1236^2301_3107	1		NC_004146.1_FHV_RNA1	1_318^1015_1248^2266_3107	1		NC_004146.1_FHV_RNA1	1_381^904_1248^2327_3107	1
													NC_004146.1_FHV_RNA1	1_293^1073_1284^2220_3107	1		NC_004146.1_FHV_RNA1	1_304^1105_1241^2331_3107	1		NC_004146.1_FHV_RNA1	1_322^1077_1250^2301_3107	1		NC_004146.1_FHV_RNA1	1_342^1083_1232^2511_3107	1		NC_004146.1_FHV_RNA1	1_310^1095_1135^1190_1301^2167_3107	1		NC_004146.1_FHV_RNA1	1_310^940_1244^2330_3107	1
													NC_004146.1_FHV_RNA1	1_313^1044_1288^2246_3107	1		NC_004146.1_FHV_RNA1	1_300^1102_1262^2259_2643^2710_3107	1		NC_004146.1_FHV_RNA1	1_311^1095_1242^2301_3107	1		NC_004146.1_FHV_RNA1	1_338^1083_1245^2514_3107	1		NC_004146.1_FHV_RNA1	1_310^1095_1135^1190_1301^2162_3107	1		NC_004146.1_FHV_RNA1	1_331^922_1232^2332_3107	1
													NC_004146.1_FHV_RNA1	1_2939^3018_3107	1		NC_004146.1_FHV_RNA1	1_311^1104_1243^2310_3107	1		NC_004146.1_FHV_RNA1	1_309^1093_1135^1190_1302^2164_3107	1		NC_004146.1_FHV_RNA1	1_317^1091_1239^2303_3107	1		NC_004146.1_FHV_RNA1	1_316^1088_1232^2298_3107	1		NC_004146.1_FHV_RNA1	1_305^935_1241^2325_3107	1
													NC_004146.1_FHV_RNA1	1_313^941_1244^2332_3107	1		NC_004146.1_FHV_RNA1	1_311^1104_1302^1951_2524^2709_3107	1		NC_004146.1_FHV_RNA1	1_300^1102_1252^2331_3107	1		NC_004146.1_FHV_RNA1	1_313^1010_1260^2266_3107	1		NC_004146.1_FHV_RNA1	1_312^942_1241^2325_3107	1		NC_004146.1_FHV_RNA1	1_316^1014_1260^2266_3107	1
													NC_004146.1_FHV_RNA1	1_319^943_1262^2272_3107	1		NC_004146.1_FHV_RNA1	1_292^1100_1233^2304_3107	1		NC_004146.1_FHV_RNA1	1_281^2311_3107	1		NC_004146.1_FHV_RNA1	1_244^957_1260^2278_3107	1		NC_004146.1_FHV_RNA1	1_342^1083_1244^2512_3107	1		NC_004146.1_FHV_RNA1	1_168^211_393^915_1241^2324_3107	1
													NC_004146.1_FHV_RNA1	1_318^1090_1282^1993_2531^2728_3107	1		NC_004146.1_FHV_RNA1	1_237^267_3107	1		NC_004146.1_FHV_RNA1	1_305^1102_1243^2308_2597^2632_3107	1		NC_004146.1_FHV_RNA1	1_319^941_1329^2267_3107	1		NC_004146.1_FHV_RNA1	1_342^1083_1244^2515_3107	1		NC_004146.1_FHV_RNA1	1_316^958_1241^2325_2376^2408_2512^2716_3107	1
													NC_004146.1_FHV_RNA1	1_314^943_1235^2321_3107	1		NC_004146.1_FHV_RNA1	1_296^1107_1226^2297_3107	1		NC_004146.1_FHV_RNA1	1_621^3044_3107	1		NC_004146.1_FHV_RNA1	1_309^973_1261^2271_3107	1		NC_004146.1_FHV_RNA1	1_342^1083_1244^2514_3107	1		NC_004146.1_FHV_RNA1	1_1232^2301_3107	1
													NC_004146.1_FHV_RNA1	1_311^1099_3107	1		NC_004146.1_FHV_RNA1	1_308^939_3107	1		NC_004146.1_FHV_RNA1	1_316^1106_1231^2322_3107	1		NC_004146.1_FHV_RNA1	1_316^1092_1258^2280_3107	1		NC_004146.1_FHV_RNA1	1_347^422_454^2321_3107	1		NC_004146.1_FHV_RNA1	1_316^1100_1261^2270_3107	1
													NC_004146.1_FHV_RNA1	1_318^1090_1286^2219_3107	1		NC_004146.1_FHV_RNA1	1_311^1104_1338^2276_3107	1		NC_004146.1_FHV_RNA1	1_306^937_1241^2325_3107	1		NC_004146.1_FHV_RNA1	1_294^1096_1240^2326_3107	1		NC_004146.1_FHV_RNA1	1_318^1015_1260^2268_3107	1		NC_004146.1_FHV_RNA1	1_313^941_1241^2316_3107	1
													NC_004146.1_FHV_RNA1	1_316^1101_1261^2270_3107	1		NC_004146.1_FHV_RNA1	1_317^1090_1245^2306_3107	1		NC_004146.1_FHV_RNA1	1_303^1096_1257^2300_3107	1		NC_004146.1_FHV_RNA1	1_312^923_1237^2305_3107	1		NC_004146.1_FHV_RNA1	1_317^1091_1340^2277_3107	1		NC_004146.1_FHV_RNA1	1_316^1010_1260^2266_3107	1
													NC_004146.1_FHV_RNA1	1_1469^1499_3107	1		NC_004146.1_FHV_RNA1	1_319^941_1236^2303_2607^2649_3020^3057_3107	1		NC_004146.1_FHV_RNA1	1_317^1091_1288^2219_3107	1		NC_004146.1_FHV_RNA1	1_313^403_429^988_1179^2288_3107	1		NC_004146.1_FHV_RNA1	1_76^187_342^1083_1242^2510_3107	1		NC_004146.1_FHV_RNA1	1_389^909_1235^2326_3107	1
													NC_004146.1_FHV_RNA1	1_320^1100_1261^2270_3107	1		NC_004146.1_FHV_RNA1	1_308^1098_1135^1190_1298^2161_3107	1		NC_004146.1_FHV_RNA1	1_305^940_1244^2325_3107	1		NC_004146.1_FHV_RNA1	1_342^1083_1245^2516_3107	1		NC_004146.1_FHV_RNA1	1_286^1006_1248^2266_3107	1		NC_004146.1_FHV_RNA1	1_320^459_491^936_1140^1351_1387^2239_3107	1
													NC_004146.1_FHV_RNA1	1_1306^1346_3107	1		NC_004146.1_FHV_RNA1	1_317^1091_1242^2301_2948^2985_3107	1		NC_004146.1_FHV_RNA1	1_89^118_306^942_1241^2325_3107	1		NC_004146.1_FHV_RNA1	1_378^895_1231^2312_3107	1		NC_004146.1_FHV_RNA1	1_317^1091_1242^1406_1413^2314_3107	1		NC_004146.1_FHV_RNA1	1_318^1093_1246^2309_3107	1
													NC_004146.1_FHV_RNA1	1_2799^2848_2954^2996_3107	1		NC_004146.1_FHV_RNA1	1_317^1091_1250^2313_3107	1		NC_004146.1_FHV_RNA1	1_316^1092_1238^2296_3107	1		NC_004146.1_FHV_RNA1	1_295^977_1255^2315_3107	1		NC_004146.1_FHV_RNA1	1_331^922_1246^2334_3107	1		NC_004146.1_FHV_RNA1	1_315^1106_1261^2270_3107	1
													NC_004146.1_FHV_RNA1	1_318^1048_1288^2246_2600^2648_3107	1		NC_004146.1_FHV_RNA1	1_307^1098_1288^2270_3107	1		NC_004146.1_FHV_RNA1	1_300^1102_1301^2252_3107	1		NC_004146.1_FHV_RNA1	1_330^918_1241^2325_3107	1		NC_004146.1_FHV_RNA1	1_313^941_1246^2332_3107	1		NC_004146.1_FHV_RNA1	1_391^897_1241^2325_3107	1
													NC_004146.1_FHV_RNA1	1_2880^2926_3107	1		NC_004146.1_FHV_RNA1	1_312^1102_1301^1945_2520^2707_3107	1		NC_004146.1_FHV_RNA1	1_317^1091_1287^2218_3107	1		NC_004146.1_FHV_RNA1	1_308^960_1241^2325_3107	1		NC_004146.1_FHV_RNA1	1_310^1095_1135^1190_1260^2266_3107	1		NC_004146.1_FHV_RNA1	1_370^895_1170^1272_1302^2321_3107	1
													NC_004146.1_FHV_RNA1	1_1381^1419_3107	1		NC_004146.1_FHV_RNA1	1_318^1081_1242^2301_3107	1		NC_004146.1_FHV_RNA1	1_300^1102_1301^2258_3107	1		NC_004146.1_FHV_RNA1	1_342^1083_1244^2512_3107	1		NC_004146.1_FHV_RNA1	1_318^1048_1309^2185_2576^2643_3107	1		NC_004146.1_FHV_RNA1	1_318^932_1084^1148_1258^2264_3107	1
													NC_004146.1_FHV_RNA1	1_420^914_1262^2265_2598^2644_3107	1		NC_004146.1_FHV_RNA1	1_318^1091_1236^2361_2558^2686_3107	1		NC_004146.1_FHV_RNA1	1_312^1102_1316^2277_3107	1		NC_004146.1_FHV_RNA1	1_318^1015_1260^2265_3107	1		NC_004146.1_FHV_RNA1	1_313^941_1246^2336_3107	1		NC_004146.1_FHV_RNA1	1_310^1095_1129^1201_1288^2157_3107	1
													NC_004146.1_FHV_RNA1	1_318^1102_1138^1190_1244^2311_2620^2729_3107	1		NC_004146.1_FHV_RNA1	1_319^941_983^1091_1340^2277_3107	1		NC_004146.1_FHV_RNA1	1_318^1097_1244^2304_3107	1		NC_004146.1_FHV_RNA1	1_5^47_318^1090_1288^2219_3107	1		NC_004146.1_FHV_RNA1	1_299^1101_1241^2325_3107	1		NC_004146.1_FHV_RNA1	1_317^1110_1260^2278_2730^2761_3107	1
													NC_004146.1_FHV_RNA1	1_303^1106_1241^2331_3107	1		NC_004146.1_FHV_RNA1	1_318^1101_1232^2282_3107	1		NC_004146.1_FHV_RNA1	1_342^1083_1246^2494_3107	1		NC_004146.1_FHV_RNA1	1_317^1091_1243^2301_3010^3038_3107	1		NC_004146.1_FHV_RNA1	1_317^1091_1259^2284_3107	1		NC_004146.1_FHV_RNA1	1_314^949_1257^2277_3107	1
													NC_004146.1_FHV_RNA1	1_591^3081_3107	1		NC_004146.1_FHV_RNA1	1_308^945_1296^2260_2574^2656_3107	1		NC_004146.1_FHV_RNA1	1_317^1091_1236^2297_3107	1		NC_004146.1_FHV_RNA1	1_1263^2283_3107	1		NC_004146.1_FHV_RNA1	1_309^1093_1135^1190_1302^2164_3107	1		NC_004146.1_FHV_RNA1	1_293^1098_1241^2325_3107	1
													NC_004146.1_FHV_RNA1	1_304^938_1232^2301_3107	1		NC_004146.1_FHV_RNA1	1_312^952_1232^2301_3107	1		NC_004146.1_FHV_RNA1	1_340^1084_1244^2514_3107	1		NC_004146.1_FHV_RNA1	1_1230^2320_3107	1		NC_004146.1_FHV_RNA1	1_338^2372_2463^2493_3107	1		NC_004146.1_FHV_RNA1	1_313^944_1238^2321_3107	1
													NC_004146.1_FHV_RNA1	1_311^1104_1310^1906_3107	1		NC_004146.1_FHV_RNA1	1_318^1098_1261^2270_3107	1		NC_004146.1_FHV_RNA1	1_312^1102_1135^1188_1241^2325_3107	1		NC_004146.1_FHV_RNA1	1_322^1104_1241^2298_3107	1		NC_004146.1_FHV_RNA1	1_293^2708_3107	1		NC_004146.1_FHV_RNA1	1_294^935_1237^2331_3107	1
													NC_004146.1_FHV_RNA1	1_318^1102_1242^2301_3107	1		NC_004146.1_FHV_RNA1	1_308^951_1228^2296_3107	1		NC_004146.1_FHV_RNA1	1_338^1079_1245^2514_3107	1		NC_004146.1_FHV_RNA1	1_304^935_1244^2331_3107	1		NC_004146.1_FHV_RNA1	1_281^904_1243^2323_3107	1		NC_004146.1_FHV_RNA1	1_319^943_1338^2276_3107	1
													NC_004146.1_FHV_RNA1	1_312^1102_1260^2278_3107	1		NC_004146.1_FHV_RNA1	1_317^1049_1286^2246_2601^2650_3107	1		NC_004146.1_FHV_RNA1	1_318^1091_1235^2306_3107	1		NC_004146.1_FHV_RNA1	1_294^1108_1263^2284_3107	1		NC_004146.1_FHV_RNA1	1_314^943_1243^2324_3107	1		NC_004146.1_FHV_RNA1	1_312^947_1263^2293_3107	1
													NC_004146.1_FHV_RNA1	1_1296^1324_3107	1		NC_004146.1_FHV_RNA1	1_313^1107_1242^2311_3107	1		NC_004146.1_FHV_RNA1	1_318^941_1340^2277_3107	1		NC_004146.1_FHV_RNA1	1_342^1083_1242^2512_3107	1		NC_004146.1_FHV_RNA1	1_234^960_1335^2277_3107	1		NC_004146.1_FHV_RNA1	1_304^1100_1242^2329_3107	1
													NC_004146.1_FHV_RNA1	1_471^600_2812^2958_3107	1		NC_004146.1_FHV_RNA1	1_348^896_1261^2277_2542^2741_3107	1		NC_004146.1_FHV_RNA1	1_311^1098_1242^2301_3107	1		NC_004146.1_FHV_RNA1	1_310^1092_1302^1951_3107	1		NC_004146.1_FHV_RNA1	1_314^1013_1259^2269_3107	1		NC_004146.1_FHV_RNA1	1_314^1100_1234^2271_3107	1
													NC_004146.1_FHV_RNA1	1_319^941_1240^2309_2521^2642_2694^2746_3107	1		NC_004146.1_FHV_RNA1	1_312^1090_1262^2277_3107	1		NC_004146.1_FHV_RNA1	1_312^1102_1127^1196_1246^2310_3107	1		NC_004146.1_FHV_RNA1	1_1241^2259_3107	1		NC_004146.1_FHV_RNA1	1_311^1104_1260^2278_2519^2727_3107	1		NC_004146.1_FHV_RNA1	1_309^934_1333^2280_3107	1
													NC_004146.1_FHV_RNA1	1_304^1131_1262^2253_3107	1		NC_004146.1_FHV_RNA1	1_317^1091_1245^2303_3107	1		NC_004146.1_FHV_RNA1	1_310^1095_1141^1198_1302^2164_3107	1		NC_004146.1_FHV_RNA1	1_311^1081_1288^2246_3107	1		NC_004146.1_FHV_RNA1	1_293^917_1238^2316_3107	1		NC_004146.1_FHV_RNA1	1_330^925_1254^2288_3107	1
													NC_004146.1_FHV_RNA1	1_320^1108_1261^2270_3107	1		NC_004146.1_FHV_RNA1	1_317^1091_1242^2301_2618^2646_3107	1		NC_004146.1_FHV_RNA1	1_309^1100_1237^2310_3107	1		NC_004146.1_FHV_RNA1	1_299^1105_1356^2236_3107	1		NC_004146.1_FHV_RNA1	1_304^949_1225^2259_3107	1		NC_004146.1_FHV_RNA1	1_315^1098_1261^2270_3107	1
													NC_004146.1_FHV_RNA1	1_317^1091_1235^2296_3107	1		NC_004146.1_FHV_RNA1	1_310^1095_1135^1190_1303^2156_3107	1		NC_004146.1_FHV_RNA1	1_318^1093_1235^2298_2569^2670_3107	1		NC_004146.1_FHV_RNA1	1_420^869_1139^1192_1213^2730_3107	1		NC_004146.1_FHV_RNA1	1_318^1015_1286^2246_3107	1		NC_004146.1_FHV_RNA1	1_316^938_1163^1222_1241^2325_3107	1
													NC_004146.1_FHV_RNA1	1_317^2278_3107	1		NC_004146.1_FHV_RNA1	1_293^1077_1281^2269_2531^2676_3107	1		NC_004146.1_FHV_RNA1	1_302^1074_1276^2270_2539^2721_3107	1		NC_004146.1_FHV_RNA1	1_35^294_318^1102_1383^2239_3107	1		NC_004146.1_FHV_RNA1	1_316^1102_1383^2241_3107	1		NC_004146.1_FHV_RNA1	1_306^932_1232^2329_3107	1
													NC_004146.1_FHV_RNA1	1_304^1100_1301^2167_2585^2636_3107	1		NC_004146.1_FHV_RNA1	1_318^1091_1289^2221_3107	1		NC_004146.1_FHV_RNA1	1_309^1093_1134^1190_1302^2164_3107	1		NC_004146.1_FHV_RNA1	1_342^1083_1235^2511_3107	1		NC_004146.1_FHV_RNA1	1_303^938_1238^2321_3107	1		NC_004146.1_FHV_RNA1	1_312^1102_1258^2265_3107	1
													NC_004146.1_FHV_RNA1	1_307^457_499^1156_1240^2261_3107	1		NC_004146.1_FHV_RNA1	1_318^1094_1260^2266_3107	1		NC_004146.1_FHV_RNA1	1_302^1099_1283^2271_2533^2690_3107	1		NC_004146.1_FHV_RNA1	1_342^1083_1241^2509_3107	1		NC_004146.1_FHV_RNA1	1_308^951_1255^2286_3107	1		NC_004146.1_FHV_RNA1	1_310^1095_1134^1191_1294^2159_3107	1
													NC_004146.1_FHV_RNA1	1_393^897_3107	1		NC_004146.1_FHV_RNA1	1_317^945_1238^2326_3107	1		NC_004146.1_FHV_RNA1	1_301^1100_1246^2310_2597^2633_3107	1		NC_004146.1_FHV_RNA1	1_248^313_347^438_458^533_552^1096_1241^2325_3107	1		NC_004146.1_FHV_RNA1	1_319^941_1344^2278_3107	1		NC_004146.1_FHV_RNA1	1_313^941_1201^1246_3107	1
													NC_004146.1_FHV_RNA1	1_578^3067_3107	1		NC_004146.1_FHV_RNA1	1_309^1089_1288^2204_2581^2651_3107	1		NC_004146.1_FHV_RNA1	1_580^3080_3107	1		NC_004146.1_FHV_RNA1	1_306^939_1241^2325_3107	1		NC_004146.1_FHV_RNA1	1_318^1102_1261^2277_3107	1		NC_004146.1_FHV_RNA1	1_312^1108_1137^1193_1268^2279_3107	1
													NC_004146.1_FHV_RNA1	1_318^1102_1138^1190_1231^2272_2616^2729_3107	1		NC_004146.1_FHV_RNA1	1_318^1101_1223^2280_3107	1		NC_004146.1_FHV_RNA1	1_318^1091_1141^1195_1241^2298_3107	1		NC_004146.1_FHV_RNA1	1_300^1102_1237^2307_3107	1		NC_004146.1_FHV_RNA1	1_318^1093_1324^2278_3107	1		NC_004146.1_FHV_RNA1	1_288^472_489^938_1240^2309_3107	1
													NC_004146.1_FHV_RNA1	1_195^277_3107	1		NC_004146.1_FHV_RNA1	1_313^572_577^1093_1274^2268_3107	1		NC_004146.1_FHV_RNA1	1_321^1116_1235^2316_3107	1		NC_004146.1_FHV_RNA1	1_327^1108_1383^2239_3107	1		NC_004146.1_FHV_RNA1	1_327^1070_1245^2514_2778^3019_3107	1		NC_004146.1_FHV_RNA1	1_313^1011_1260^2266_3107	1
													NC_004146.1_FHV_RNA1	1_312^958_1249^2336_3107	1		NC_004146.1_FHV_RNA1	1_323^1094_1241^2709_3107	1		NC_004146.1_FHV_RNA1	1_306^1114_1262^2253_3107	1		NC_004146.1_FHV_RNA1	1_318^1089_1240^2299_3107	1		NC_004146.1_FHV_RNA1	1_314^942_1222^2307_3107	1		NC_004146.1_FHV_RNA1	1_318^1015_1260^1300_1309^2282_3107	1
													NC_004146.1_FHV_RNA1	1_1465^1516_3107	1		NC_004146.1_FHV_RNA1	1_314^1045_3107	1		NC_004146.1_FHV_RNA1	1_312^1102_1135^1190_1260^2278_3107	1		NC_004146.1_FHV_RNA1	1_318^1102_1384^2238_3107	1		NC_004146.1_FHV_RNA1	1_319^941_1260^2278_3107	1		NC_004146.1_FHV_RNA1	1_315^1107_1260^2278_3107	1
													NC_004146.1_FHV_RNA1	1_384^885_1240^2299_2585^2644_3107	1		NC_004146.1_FHV_RNA1	1_343^911_1256^2271_3107	1		NC_004146.1_FHV_RNA1	1_318^1045_1287^2244_2596^2644_3107	1		NC_004146.1_FHV_RNA1	1_318^1102_1384^2239_3107	1		NC_004146.1_FHV_RNA1	1_318^1102_1255^2268_3107	1		NC_004146.1_FHV_RNA1	1_250^279_293^451_457^931_1070^1146_1237^2322_3107	1
													NC_004146.1_FHV_RNA1	1_335^1195_1242^2311_2536^2628_3107	1		NC_004146.1_FHV_RNA1	1_1291^1967_2513^2708_3107	1		NC_004146.1_FHV_RNA1	1_311^1128_1242^2301_3107	1		NC_004146.1_FHV_RNA1	1_305^940_1224^1266_1340^2277_3107	1		NC_004146.1_FHV_RNA1	1_308^951_1255^2273_3107	1		NC_004146.1_FHV_RNA1	1_300^946_1315^2405_3107	1
													NC_004146.1_FHV_RNA1	1_318^1102_1135^1188_1237^2303_2620^2729_3107	1		NC_004146.1_FHV_RNA1	1_314^1089_1234^2298_3107	1		NC_004146.1_FHV_RNA1	1_318^1048_1226^2297_3107	1		NC_004146.1_FHV_RNA1	1_308^951_1259^2279_3107	1		NC_004146.1_FHV_RNA1	1_313^941_1218^2316_3107	1		NC_004146.1_FHV_RNA1	1_300^1102_1242^2311_3107	1
													NC_004146.1_FHV_RNA1	1_312^1102_1288^1964_2512^2708_2771^3017_3107	1		NC_004146.1_FHV_RNA1	1_311^1104_1291^1967_2513^2708_3107	1		NC_004146.1_FHV_RNA1	1_311^1104_1299^1949_2520^2707_3107	1		NC_004146.1_FHV_RNA1	1_311^1104_1302^1951_2501^2689_3107	1		NC_004146.1_FHV_RNA1	1_313^941_1259^2291_3107	1		NC_004146.1_FHV_RNA1	1_390^923_1240^2323_3107	1
													NC_004146.1_FHV_RNA1	1_318^1093_1244^2304_3107	1		NC_004146.1_FHV_RNA1	1_313^1101_1241^2298_3107	1		NC_004146.1_FHV_RNA1	1_312^1093_1278^2240_3107	1		NC_004146.1_FHV_RNA1	1_1236^2496_3107	1		NC_004146.1_FHV_RNA1	1_311^1104_1129^1196_1245^2312_3107	1		NC_004146.1_FHV_RNA1	1_314^1089_1258^2275_3107	1
													NC_004146.1_FHV_RNA1	1_301^1100_1341^2236_3107	1		NC_004146.1_FHV_RNA1	1_370^869_1231^2310_2569^2645_3107	1		NC_004146.1_FHV_RNA1	1_228^262_326^2279_3107	1		NC_004146.1_FHV_RNA1	1_305^935_1241^2325_3107	1		NC_004146.1_FHV_RNA1	1_252^307_394^940_1241^2325_3107	1		NC_004146.1_FHV_RNA1	1_317^1091_1267^2305_3107	1
													NC_004146.1_FHV_RNA1	1_318^1048_1286^2246_2598^2647_3107	1		NC_004146.1_FHV_RNA1	1_314^1102_1265^2272_3107	1		NC_004146.1_FHV_RNA1	1_306^1097_1129^1196_1244^2313_3107	1		NC_004146.1_FHV_RNA1	1_294^1179_1243^2309_3107	1		NC_004146.1_FHV_RNA1	1_321^923_1234^2302_3107	1		NC_004146.1_FHV_RNA1	1_66^177_314^947_1242^2301_3107	1
													NC_004146.1_FHV_RNA1	1_304^1100_1297^2161_2585^2644_3107	1		NC_004146.1_FHV_RNA1	1_336^1124_1288^1964_2513^2708_3107	1		NC_004146.1_FHV_RNA1	1_342^1083_1238^2251_2263^2521_3107	1		NC_004146.1_FHV_RNA1	1_330^922_1241^2325_3107	1		NC_004146.1_FHV_RNA1	1_340^1078_1245^2513_3107	1		NC_004146.1_FHV_RNA1	1_313^946_1238^2328_3107	1
													NC_004146.1_FHV_RNA1	1_316^1100_1262^2275_3107	1		NC_004146.1_FHV_RNA1	1_313^1086_1302^1900_3107	1		NC_004146.1_FHV_RNA1	1_314^1089_1240^2306_3107	1		NC_004146.1_FHV_RNA1	1_311^937_1261^1345_1387^2327_3107	1		NC_004146.1_FHV_RNA1	1_305^940_1239^2309_3107	1		NC_004146.1_FHV_RNA1	1_310^1113_1241^2325_2516^2717_3107	1
													NC_004146.1_FHV_RNA1	1_310^1095_1283^2271_2524^2709_3107	1		NC_004146.1_FHV_RNA1	1_315^1081_1303^1953_2829^2982_3107	1		NC_004146.1_FHV_RNA1	1_314^1100_1135^1190_1261^2270_3107	1		NC_004146.1_FHV_RNA1	1_312^959_1257^2280_3107	1		NC_004146.1_FHV_RNA1	1_312^943_1241^2325_3107	1		NC_004146.1_FHV_RNA1	1_313^941_1265^2329_3107	1
													NC_004146.1_FHV_RNA1	1_294^1097_1241^2709_3107	1		NC_004146.1_FHV_RNA1	1_395^886_1262^2264_2599^2641_2864^2944_3107	1		NC_004146.1_FHV_RNA1	1_322^1104_1241^2298_3107	1		NC_004146.1_FHV_RNA1	1_303^938_1267^2414_3107	1		NC_004146.1_FHV_RNA1	1_316^1092_1260^2278_3107	1		NC_004146.1_FHV_RNA1	1_298^1101_1241^2325_3107	1
													NC_004146.1_FHV_RNA1	1_1284^2208_3107	1		NC_004146.1_FHV_RNA1	1_311^1104_1302^1951_2520^2707_3107	1		NC_004146.1_FHV_RNA1	1_444^481_3107	1		NC_004146.1_FHV_RNA1	1_305^1099_1268^2277_3107	1		NC_004146.1_FHV_RNA1	1_342^1083_1239^2501_3107	1		NC_004146.1_FHV_RNA1	1_310^1095_1134^1193_1298^2161_3107	1
													NC_004146.1_FHV_RNA1	1_308^951_1233^2287_3107	1		NC_004146.1_FHV_RNA1	1_317^1091_1139^1196_1242^2301_3107	1		NC_004146.1_FHV_RNA1	1_312^1102_1302^1951_2519^2707_3107	1		NC_004146.1_FHV_RNA1	1_284^1056_1288^2270_3107	1		NC_004146.1_FHV_RNA1	1_311^1104_1241^2325_3107	1		NC_004146.1_FHV_RNA1	1_314^1013_1259^2269_3107	1
													NC_004146.1_FHV_RNA1	1_315^1100_1139^1192_1338^1632_1722^1920_2551^2648_3107	1		NC_004146.1_FHV_RNA1	1_309^940_1233^1410_1425^2325_3107	1		NC_004146.1_FHV_RNA1	1_1407^3079_3107	1		NC_004146.1_FHV_RNA1	1_320^1018_1260^2266_3107	1		NC_004146.1_FHV_RNA1	1_304^932_1241^2325_3107	1		NC_004146.1_FHV_RNA1	1_312^937_1257^2279_3107	1
													NC_004146.1_FHV_RNA1	1_588^667_3107	1		NC_004146.1_FHV_RNA1	1_1299^1950_2524^2709_3107	1		NC_004146.1_FHV_RNA1	1_585^3064_3107	1		NC_004146.1_FHV_RNA1	1_1921^2020_2191^2233_3107	1		NC_004146.1_FHV_RNA1	1_315^1100_1381^2236_3107	1		NC_004146.1_FHV_RNA1	1_313^941_1257^2334_3107	1
													NC_004146.1_FHV_RNA1	1_312^1102_1299^2274_3107	1		NC_004146.1_FHV_RNA1	1_316^1087_1204^2251_3107	1		NC_004146.1_FHV_RNA1	1_316^1087_1242^2301_3107	1		NC_004146.1_FHV_RNA1	1_390^1105_1246^2306_2619^2734_3107	1		NC_004146.1_FHV_RNA1	1_314^1106_1260^2278_3107	1		NC_004146.1_FHV_RNA1	1_299^1099_1139^1196_1268^2277_3107	1
													NC_004146.1_FHV_RNA1	1_1353^3038_3107	1		NC_004146.1_FHV_RNA1	1_417^868_1141^2723_3107	1		NC_004146.1_FHV_RNA1	1_300^1102_1307^2260_3107	1		NC_004146.1_FHV_RNA1	1_344^1081_1239^2498_2996^3069_3107	1		NC_004146.1_FHV_RNA1	1_320^1102_1235^2309_3107	1		NC_004146.1_FHV_RNA1	1_314^936_1239^2321_3107	1
													NC_004146.1_FHV_RNA1	1_312^1102_1302^1955_2524^2709_3107	1		NC_004146.1_FHV_RNA1	1_312^1107_1242^2311_3107	1		NC_004146.1_FHV_RNA1	1_296^1107_1237^2307_3107	1		NC_004146.1_FHV_RNA1	1_318^1102_1264^2275_3107	1		NC_004146.1_FHV_RNA1	1_268^1047_1230^2308_3107	1		NC_004146.1_FHV_RNA1	1_311^1104_1260^2278_3010^3038_3107	1
													NC_004146.1_FHV_RNA1	1_1252^1281_3107	1		NC_004146.1_FHV_RNA1	1_314^1089_1234^2293_3107	1		NC_004146.1_FHV_RNA1	1_312^1104_1299^1950_2524^2703_3107	1		NC_004146.1_FHV_RNA1	1_0^47_342^1083_1245^2514_3107	1		NC_004146.1_FHV_RNA1	1_314^1095_1135^1190_1288^2246_3107	1		NC_004146.1_FHV_RNA1	1_419^869_1141^1193_1223^2753_3107	1
													NC_004146.1_FHV_RNA1	1_317^1091_1247^2311_3107	1		NC_004146.1_FHV_RNA1	1_314^1100_1263^2263_3107	1		NC_004146.1_FHV_RNA1	1_336^2308_3107	1		NC_004146.1_FHV_RNA1	1_305^936_1238^2322_3107	1		NC_004146.1_FHV_RNA1	1_308^943_1235^2299_3107	1		NC_004146.1_FHV_RNA1	1_312^952_1258^2278_3107	1
													NC_004146.1_FHV_RNA1	1_313^945_1305^2142_2537^2742_3107	1		NC_004146.1_FHV_RNA1	1_327^1112_1261^2270_3107	1		NC_004146.1_FHV_RNA1	1_316^1092_1235^2297_3107	1		NC_004146.1_FHV_RNA1	1_310^1095_1283^2272_2524^2709_3107	1		NC_004146.1_FHV_RNA1	1_300^1076_1241^2325_2757^2790_3107	1		NC_004146.1_FHV_RNA1	1_317^940_1337^2276_3107	1
													NC_004146.1_FHV_RNA1	1_271^367_385^1098_1254^2305_3107	1		NC_004146.1_FHV_RNA1	1_311^1100_1302^1951_2524^2709_3107	1		NC_004146.1_FHV_RNA1	1_312^1102_1129^1196_1243^2308_3107	1		NC_004146.1_FHV_RNA1	1_318^1102_1381^2239_3107	1		NC_004146.1_FHV_RNA1	1_300^950_1259^2288_3107	1		NC_004146.1_FHV_RNA1	1_318^941_1118^1174_1261^2266_3107	1
													NC_004146.1_FHV_RNA1	1_1409^1613_3107	1		NC_004146.1_FHV_RNA1	1_328^2274_3107	1		NC_004146.1_FHV_RNA1	1_299^934_1241^2325_3107	1		NC_004146.1_FHV_RNA1	1_318^1102_1381^2237_3107	1		NC_004146.1_FHV_RNA1	1_313^941_1267^1446_1476^2417_3107	1		NC_004146.1_FHV_RNA1	1_308^944_1241^2325_3107	1
													NC_004146.1_FHV_RNA1	1_312^1102_1293^1966_2512^2708_3107	1		NC_004146.1_FHV_RNA1	1_312^1102_1293^1942_2526^2710_3107	1		NC_004146.1_FHV_RNA1	1_326^2280_3107	1		NC_004146.1_FHV_RNA1	1_338^908_1257^2305_3107	1		NC_004146.1_FHV_RNA1	1_344^919_1241^2325_3107	1		NC_004146.1_FHV_RNA1	1_315^1100_1262^2270_3107	1
													NC_004146.1_FHV_RNA1	1_2938^2982_3107	1		NC_004146.1_FHV_RNA1	1_302^1099_1276^2265_2536^2682_3107	1		NC_004146.1_FHV_RNA1	1_304^1083_1242^2301_3107	1		NC_004146.1_FHV_RNA1	1_318^1102_1381^2233_3107	1		NC_004146.1_FHV_RNA1	1_302^1102_1139^1193_1268^2277_3107	1		NC_004146.1_FHV_RNA1	1_319^941_1240^2321_3107	1
													NC_004146.1_FHV_RNA1	1_296^1108_1268^2277_3107	1		NC_004146.1_FHV_RNA1	1_311^1046_1280^1446_1515^2311_2601^2650_3107	1		NC_004146.1_FHV_RNA1	1_609^648_3107	1		NC_004146.1_FHV_RNA1	1_310^2258_3107	1		NC_004146.1_FHV_RNA1	1_316^1094_1262^2280_3107	1		NC_004146.1_FHV_RNA1	1_351^895_964^998_1240^2325_3107	1
													NC_004146.1_FHV_RNA1	1_2620^2688_3107	1		NC_004146.1_FHV_RNA1	1_319^941_1344^2282_3107	1		NC_004146.1_FHV_RNA1	1_340^2267_3107	1		NC_004146.1_FHV_RNA1	1_389^909_1242^2311_3107	1		NC_004146.1_FHV_RNA1	1_281^344_383^930_1333^2271_3107	1		NC_004146.1_FHV_RNA1	1_305^939_1242^2324_3107	1
													NC_004146.1_FHV_RNA1	1_2792^2819_3107	1		NC_004146.1_FHV_RNA1	1_582^1659_3107	1		NC_004146.1_FHV_RNA1	1_312^1102_1293^1968_2510^2717_2772^3025_3107	1		NC_004146.1_FHV_RNA1	1_313^993_1260^2266_3107	1		NC_004146.1_FHV_RNA1	1_318^1090_1261^2270_3107	1		NC_004146.1_FHV_RNA1	1_319^941_1337^2272_3107	1
													NC_004146.1_FHV_RNA1	1_312^2259_3107	1		NC_004146.1_FHV_RNA1	1_317^1090_1238^2296_3107	1		NC_004146.1_FHV_RNA1	1_305^1077_1242^2301_3107	1		NC_004146.1_FHV_RNA1	1_302^1097_1262^2282_3107	1		NC_004146.1_FHV_RNA1	1_313^941_1106^1176_1235^2279_3107	1		NC_004146.1_FHV_RNA1	1_313^937_1335^2271_3107	1
													NC_004146.1_FHV_RNA1	1_311^1095_1297^1943_3107	1		NC_004146.1_FHV_RNA1	1_312^1102_1253^2252_2621^2740_3107	1		NC_004146.1_FHV_RNA1	1_318^1101_1242^2290_3107	1		NC_004146.1_FHV_RNA1	1_315^1100_1252^2263_3107	1		NC_004146.1_FHV_RNA1	1_313^941_1238^2328_3107	1		NC_004146.1_FHV_RNA1	1_368^900_1241^2325_3107	1
													NC_004146.1_FHV_RNA1	1_310^945_1241^2709_2814^2999_3107	1		NC_004146.1_FHV_RNA1	1_314^445_475^1146_1274^2265_3107	1		NC_004146.1_FHV_RNA1	1_322^1100_1293^1378_1385^2313_3107	1		NC_004146.1_FHV_RNA1	1_332^396_417^968_1230^2337_3107	1		NC_004146.1_FHV_RNA1	1_318^1090_1241^2709_3107	1		NC_004146.1_FHV_RNA1	1_302^1102_1139^1196_1263^2276_3107	1
													NC_004146.1_FHV_RNA1	1_3010^3039_3107	1		NC_004146.1_FHV_RNA1	1_326^1113_1261^2270_3107	1		NC_004146.1_FHV_RNA1	1_310^1095_1134^1190_1302^2164_3107	1		NC_004146.1_FHV_RNA1	1_309^940_1252^2253_3107	1		NC_004146.1_FHV_RNA1	1_318^951_1260^2278_3107	1		NC_004146.1_FHV_RNA1	1_319^941_1341^2281_3107	1
													NC_004146.1_FHV_RNA1	1_314^1088_1241^2709_3107	1		NC_004146.1_FHV_RNA1	1_315^1102_1242^2311_3107	1		NC_004146.1_FHV_RNA1	1_313^1158_1237^2313_3107	1		NC_004146.1_FHV_RNA1	1_315^941_1257^2275_3107	1		NC_004146.1_FHV_RNA1	1_310^943_1241^2325_3107	1		NC_004146.1_FHV_RNA1	1_322^941_1341^2280_3107	1
																	NC_004146.1_FHV_RNA1	1_316^1102_1260^2278_3107	1		NC_004146.1_FHV_RNA1	1_313^944_1241^2325_3107	1		NC_004146.1_FHV_RNA1	1_315^1100_1381^2238_3107	1		NC_004146.1_FHV_RNA1	1_311^1104_1260^2279_3107	1		NC_004146.1_FHV_RNA1	1_385^905_1242^2318_3107	1
																	NC_004146.1_FHV_RNA1	1_318^1102_1246^2312_3107	1		NC_004146.1_FHV_RNA1	1_300^1102_1299^2256_3107	1		NC_004146.1_FHV_RNA1	1_313^937_1242^2301_3107	1		NC_004146.1_FHV_RNA1	1_308^944_1239^2325_3107	1		NC_004146.1_FHV_RNA1	1_302^940_1242^2261_2330^2374_3107	1
																	NC_004146.1_FHV_RNA1	1_301^1100_1276^2269_2529^2676_3107	1		NC_004146.1_FHV_RNA1	1_299^1100_1341^2236_3107	1		NC_004146.1_FHV_RNA1	1_289^1201_1243^2309_3107	1		NC_004146.1_FHV_RNA1	1_313^941_1235^2324_2422^2450_3107	1		NC_004146.1_FHV_RNA1	1_252^989_1244^2304_3107	1
																	NC_004146.1_FHV_RNA1	1_318^1102_1262^2279_3107	1		NC_004146.1_FHV_RNA1	1_316^939_1340^2277_3107	1		NC_004146.1_FHV_RNA1	1_1231^2263_3107	1		NC_004146.1_FHV_RNA1	1_294^1089_1134^1194_1298^2161_3107	1		NC_004146.1_FHV_RNA1	1_316^1015_1246^2232_2244^2276_3107	1
																	NC_004146.1_FHV_RNA1	1_305^1105_1276^2264_2536^2682_3107	1		NC_004146.1_FHV_RNA1	1_300^1102_1338^2231_3107	1		NC_004146.1_FHV_RNA1	1_312^935_1262^2259_3107	1		NC_004146.1_FHV_RNA1	1_329^917_1241^2325_3107	1		NC_004146.1_FHV_RNA1	1_298^935_1235^2324_3107	1
																	NC_004146.1_FHV_RNA1	1_310^1095_1135^1195_1297^2164_3107	1		NC_004146.1_FHV_RNA1	1_314^1089_1243^2301_3107	1		NC_004146.1_FHV_RNA1	1_314^1089_1239^2303_3107	1		NC_004146.1_FHV_RNA1	1_313^941_1136^1216_1233^2280_3107	1		NC_004146.1_FHV_RNA1	1_316^1102_1261^2270_2577^2604_3107	1
																	NC_004146.1_FHV_RNA1	1_327^1092_1237^2288_3107	1		NC_004146.1_FHV_RNA1	1_345^910_1137^1196_1221^2746_3107	1		NC_004146.1_FHV_RNA1	1_301^538_546^932_1234^2310_3107	1		NC_004146.1_FHV_RNA1	1_313^944_1240^2318_3107	1		NC_004146.1_FHV_RNA1	1_320^942_1336^2278_3107	1
																	NC_004146.1_FHV_RNA1	1_309^945_1304^2268_3107	1		NC_004146.1_FHV_RNA1	1_318^938_1258^2255_3107	1		NC_004146.1_FHV_RNA1	1_310^1105_1256^2272_3107	1		NC_004146.1_FHV_RNA1	1_313^941_1232^2321_3107	1		NC_004146.1_FHV_RNA1	1_312^1102_1129^1196_1241^2305_3107	1
																	NC_004146.1_FHV_RNA1	1_312^1102_1299^1950_2524^2709_3107	1		NC_004146.1_FHV_RNA1	1_318^1102_1241^2298_2866^2897_3107	1		NC_004146.1_FHV_RNA1	1_1305^2260_3107	1		NC_004146.1_FHV_RNA1	1_313^941_1232^2323_3107	1		NC_004146.1_FHV_RNA1	1_318^1088_1253^2296_3107	1
																	NC_004146.1_FHV_RNA1	1_301^1100_1340^2236_3107	1		NC_004146.1_FHV_RNA1	1_312^1102_1127^1196_1244^2312_3107	1		NC_004146.1_FHV_RNA1	1_317^1091_1260^2278_3107	1		NC_004146.1_FHV_RNA1	1_319^941_1348^2287_3107	1		NC_004146.1_FHV_RNA1	1_314^1093_1260^2278_3107	1
																	NC_004146.1_FHV_RNA1	1_318^1097_1258^2260_3107	1		NC_004146.1_FHV_RNA1	1_319^941_1342^2278_3107	1		NC_004146.1_FHV_RNA1	1_324^928_1241^2325_3107	1		NC_004146.1_FHV_RNA1	1_316^1092_1235^2297_3107	1		NC_004146.1_FHV_RNA1	1_319^958_1257^2266_3107	1
																	NC_004146.1_FHV_RNA1	1_316^1102_1262^2280_3107	1		NC_004146.1_FHV_RNA1	1_310^954_1265^2293_3107	1		NC_004146.1_FHV_RNA1	1_305^940_1232^2318_2695^2743_3107	1		NC_004146.1_FHV_RNA1	1_300^904_1340^2277_3107	1		NC_004146.1_FHV_RNA1	1_308^945_1241^2325_3107	1
																	NC_004146.1_FHV_RNA1	1_309^1097_1139^1196_1302^1951_3107	1		NC_004146.1_FHV_RNA1	1_300^1102_1297^2257_3107	1		NC_004146.1_FHV_RNA1	1_319^941_1344^2283_3107	1		NC_004146.1_FHV_RNA1	1_318^1094_1203^1235_1262^2280_3107	1		NC_004146.1_FHV_RNA1	1_318^1102_1262^2277_3107	1
																	NC_004146.1_FHV_RNA1	1_2844^2949_3107	1		NC_004146.1_FHV_RNA1	1_318^1090_1248^2709_3107	1		NC_004146.1_FHV_RNA1	1_300^1102_1148^1182_1243^2309_3107	1		NC_004146.1_FHV_RNA1	1_312^960_1267^2299_3107	1		NC_004146.1_FHV_RNA1	1_309^934_1244^1375_1391^2341_3107	1
																	NC_004146.1_FHV_RNA1	1_590^648_3107	1		NC_004146.1_FHV_RNA1	1_294^1077_1237^2297_3107	1		NC_004146.1_FHV_RNA1	1_318^1086_1242^2301_3107	1		NC_004146.1_FHV_RNA1	1_312^935_1241^2325_3107	1		NC_004146.1_FHV_RNA1	1_318^1020_1252^2270_3107	1
																	NC_004146.1_FHV_RNA1	1_319^1088_1241^2708_3107	1		NC_004146.1_FHV_RNA1	1_305^1102_1139^1196_1268^2277_3107	1		NC_004146.1_FHV_RNA1	1_318^1102_1382^2236_3107	1		NC_004146.1_FHV_RNA1	1_317^1091_1237^2300_3107	1		NC_004146.1_FHV_RNA1	1_317^945_979^1132_1241^2325_3107	1
																	NC_004146.1_FHV_RNA1	1_320^1102_1258^2265_3107	1		NC_004146.1_FHV_RNA1	1_267^1227_1253^2314_3107	1		NC_004146.1_FHV_RNA1	1_292^919_1198^2286_3107	1		NC_004146.1_FHV_RNA1	1_313^941_1339^2278_2341^2431_2538^2567_3107	1		NC_004146.1_FHV_RNA1	1_349^1089_1244^2305_3107	1
																	NC_004146.1_FHV_RNA1	1_309^940_1237^2307_3107	1		NC_004146.1_FHV_RNA1	1_1242^2301_3107	1		NC_004146.1_FHV_RNA1	1_316^1113_1260^2278_3107	1		NC_004146.1_FHV_RNA1	1_336^1078_1243^2512_3107	1		NC_004146.1_FHV_RNA1	1_312^1102_1299^1950_2524^2709_3107	1
																	NC_004146.1_FHV_RNA1	1_309^1117_1248^1479_1498^2269_3107	1		NC_004146.1_FHV_RNA1	1_317^1091_1228^2298_3107	1		NC_004146.1_FHV_RNA1	1_310^1217_1232^2309_3107	1		NC_004146.1_FHV_RNA1	1_310^945_1241^2510_2980^3014_3032^3060_3107	1		NC_004146.1_FHV_RNA1	1_332^927_1241^2325_3107	1
																	NC_004146.1_FHV_RNA1	1_309^1117_1139^1192_1262^2253_3107	1		NC_004146.1_FHV_RNA1	1_296^1107_1232^2301_3107	1		NC_004146.1_FHV_RNA1	1_316^1092_1235^2296_3107	1		NC_004146.1_FHV_RNA1	1_313^941_1230^2318_3107	1		NC_004146.1_FHV_RNA1	1_342^1083_1234^2500_3107	1
																	NC_004146.1_FHV_RNA1	1_1064^1119_1295^1352_1364^1910_3107	1		NC_004146.1_FHV_RNA1	1_312^1102_1130^1198_1243^2309_3107	1		NC_004146.1_FHV_RNA1	1_328^1110_1258^2270_3107	1		NC_004146.1_FHV_RNA1	1_377^894_1241^2325_3107	1		NC_004146.1_FHV_RNA1	1_317^1091_1258^2287_3107	1
																	NC_004146.1_FHV_RNA1	1_317^1091_1242^2296_3107	1		NC_004146.1_FHV_RNA1	1_313^988_1232^2296_3107	1		NC_004146.1_FHV_RNA1	1_318^1102_1134^1191_1243^2309_3107	1		NC_004146.1_FHV_RNA1	1_318^1023_1260^2266_3107	1		NC_004146.1_FHV_RNA1	1_312^945_1292^2262_2594^2653_3107	1
																	NC_004146.1_FHV_RNA1	1_316^1092_1239^2303_3107	1		NC_004146.1_FHV_RNA1	1_304^937_1241^2325_3107	1		NC_004146.1_FHV_RNA1	1_313^1086_1234^2294_3107	1		NC_004146.1_FHV_RNA1	1_305^940_1235^2321_3107	1		NC_004146.1_FHV_RNA1	1_318^1101_1260^2270_3107	1
																	NC_004146.1_FHV_RNA1	1_319^1016_1260^2266_3107	1		NC_004146.1_FHV_RNA1	1_316^1102_1262^2277_3107	1		NC_004146.1_FHV_RNA1	1_318^1090_1241^2709_3107	1		NC_004146.1_FHV_RNA1	1_319^942_1241^2325_3107	1		NC_004146.1_FHV_RNA1	1_319^1016_1260^2266_3107	1
																	NC_004146.1_FHV_RNA1	1_312^1102_1288^1964_2513^2708_2793^3014_3107	1		NC_004146.1_FHV_RNA1	1_318^1094_1284^2216_3107	1		NC_004146.1_FHV_RNA1	1_420^869_1139^1192_1223^2747_3107	1		NC_004146.1_FHV_RNA1	1_309^940_1257^2277_2676^2715_3107	1		NC_004146.1_FHV_RNA1	1_310^932_1241^2325_3107	1
																	NC_004146.1_FHV_RNA1	1_318^1090_1237^2707_3107	1		NC_004146.1_FHV_RNA1	1_302^1102_1137^1183_1268^2277_3107	1		NC_004146.1_FHV_RNA1	1_338^1076_1247^2518_3107	1		NC_004146.1_FHV_RNA1	1_318^1085_1236^1301_1309^2301_3107	1		NC_004146.1_FHV_RNA1	1_324^1113_1135^1190_1302^2164_3107	1
																	NC_004146.1_FHV_RNA1	1_317^1091_1237^2294_3107	1		NC_004146.1_FHV_RNA1	1_317^1080_1242^2301_3107	1		NC_004146.1_FHV_RNA1	1_313^941_1233^2320_3107	1		NC_004146.1_FHV_RNA1	1_317^1091_1235^2299_3107	1		NC_004146.1_FHV_RNA1	1_313^941_1230^2322_3107	1
																	NC_004146.1_FHV_RNA1	1_311^1087_1241^2709_3107	1		NC_004146.1_FHV_RNA1	1_314^1100_1139^1192_1338^1632_1722^1919_2551^2648_3107	1		NC_004146.1_FHV_RNA1	1_299^1100_1139^1196_1268^2277_3107	1		NC_004146.1_FHV_RNA1	1_319^941_1335^2270_3107	1		NC_004146.1_FHV_RNA1	1_313^941_1230^2323_3107	1
																	NC_004146.1_FHV_RNA1	1_311^1104_1129^1196_1244^2308_3107	1		NC_004146.1_FHV_RNA1	1_311^1110_1283^2271_2536^2688_3107	1		NC_004146.1_FHV_RNA1	1_318^1102_1258^2276_3107	1		NC_004146.1_FHV_RNA1	1_363^890_1242^2311_3107	1		NC_004146.1_FHV_RNA1	1_318^1089_1255^2262_3107	1
																	NC_004146.1_FHV_RNA1	1_318^1094_1265^2285_3107	1		NC_004146.1_FHV_RNA1	1_342^1083_1246^2512_3107	1		NC_004146.1_FHV_RNA1	1_309^1218_1243^2309_3107	1		NC_004146.1_FHV_RNA1	1_316^1098_1134^1184_1302^2164_3107	1		NC_004146.1_FHV_RNA1	1_305^1101_1260^2278_3107	1
																	NC_004146.1_FHV_RNA1	1_312^1102_1287^1965_2512^2708_3107	1		NC_004146.1_FHV_RNA1	1_313^1111_1129^1196_1243^2309_3107	1		NC_004146.1_FHV_RNA1	1_1343^1600_3107	1		NC_004146.1_FHV_RNA1	1_313^1118_1264^2280_3107	1		NC_004146.1_FHV_RNA1	1_335^1085_1245^2514_3107	1
																	NC_004146.1_FHV_RNA1	1_316^1092_1237^2300_3107	1		NC_004146.1_FHV_RNA1	1_318^1102_1379^2256_3107	1		NC_004146.1_FHV_RNA1	1_313^1085_1243^2314_3107	1		NC_004146.1_FHV_RNA1	1_333^1073_1240^2511_3107	1		NC_004146.1_FHV_RNA1	1_316^940_1354^2267_2511^2741_3107	1
																	NC_004146.1_FHV_RNA1	1_293^1111_1268^2277_3107	1		NC_004146.1_FHV_RNA1	1_293^1098_1241^2325_3107	1		NC_004146.1_FHV_RNA1	1_312^1175_1243^2309_3107	1		NC_004146.1_FHV_RNA1	1_303^1089_1136^1188_1302^2164_3107	1		NC_004146.1_FHV_RNA1	1_342^1083_1245^2517_3107	1
																	NC_004146.1_FHV_RNA1	1_310^1095_1135^1190_1300^2160_3107	1		NC_004146.1_FHV_RNA1	1_316^1087_1239^2293_3107	1		NC_004146.1_FHV_RNA1	1_313^1092_1287^2234_3107	1		NC_004146.1_FHV_RNA1	1_312^958_1241^2325_3107	1		NC_004146.1_FHV_RNA1	1_330^1191_1243^2309_3107	1
																	NC_004146.1_FHV_RNA1	1_320^1094_1241^2709_3107	1		NC_004146.1_FHV_RNA1	1_314^1092_1242^2301_3107	1		NC_004146.1_FHV_RNA1	1_312^1102_1123^1191_1243^2309_3107	1		NC_004146.1_FHV_RNA1	1_316^939_1338^2276_3107	1		NC_004146.1_FHV_RNA1	1_312^941_1257^2315_3107	1
																	NC_004146.1_FHV_RNA1	1_10^38_313^1089_1242^2304_3107	1		NC_004146.1_FHV_RNA1	1_312^1102_1125^1192_1244^2312_3107	1		NC_004146.1_FHV_RNA1	1_322^1169_1296^1945_3107	1		NC_004146.1_FHV_RNA1	1_317^1020_1197^2548_3107	1		NC_004146.1_FHV_RNA1	1_318^1015_1260^2263_3107	1
																	NC_004146.1_FHV_RNA1	1_327^1112_1258^2266_3107	1		NC_004146.1_FHV_RNA1	1_342^1083_1231^2498_3107	1		NC_004146.1_FHV_RNA1	1_310^1095_1131^1188_1302^2164_3107	1		NC_004146.1_FHV_RNA1	1_318^1102_1261^2270_2797^3008_3107	1		NC_004146.1_FHV_RNA1	1_313^941_1245^2262_3107	1
																	NC_004146.1_FHV_RNA1	1_317^1091_1234^2286_3107	1		NC_004146.1_FHV_RNA1	1_1243^2309_3107	1		NC_004146.1_FHV_RNA1	1_286^1217_1302^1951_2020^2219_3107	1		NC_004146.1_FHV_RNA1	1_368^895_1236^2303_3107	1		NC_004146.1_FHV_RNA1	1_304^927_1241^2325_3107	1
																	NC_004146.1_FHV_RNA1	1_310^945_1235^2709_2814^2999_3107	1		NC_004146.1_FHV_RNA1	1_322^1089_1302^1900_3107	1		NC_004146.1_FHV_RNA1	1_297^931_1245^2310_3107	1		NC_004146.1_FHV_RNA1	1_316^946_1241^2325_3107	1		NC_004146.1_FHV_RNA1	1_353^900_1241^2325_3107	1
																	NC_004146.1_FHV_RNA1	1_316^1102_1237^2295_2861^2889_3107	1		NC_004146.1_FHV_RNA1	1_308^951_1237^2300_3107	1		NC_004146.1_FHV_RNA1	1_319^941_1318^2279_3107	1		NC_004146.1_FHV_RNA1	1_314^944_1262^2279_3107	1		NC_004146.1_FHV_RNA1	1_394^903_1241^2325_3107	1
																	NC_004146.1_FHV_RNA1	1_318^1106_1242^2301_3107	1		NC_004146.1_FHV_RNA1	1_336^1082_1246^2518_3107	1		NC_004146.1_FHV_RNA1	1_299^1094_1305^2260_3107	1		NC_004146.1_FHV_RNA1	1_311^1104_1267^2296_3107	1		NC_004146.1_FHV_RNA1	1_292^941_1247^1307_1319^2282_3107	1
																	NC_004146.1_FHV_RNA1	1_304^1100_1305^2173_2585^2650_3107	1		NC_004146.1_FHV_RNA1	1_202^2765_3107	1		NC_004146.1_FHV_RNA1	1_385^878_1136^1193_1222^2745_3107	1		NC_004146.1_FHV_RNA1	1_301^921_1353^2291_3107	1		NC_004146.1_FHV_RNA1	1_308^1104_1260^2278_3107	1
																	NC_004146.1_FHV_RNA1	1_312^1102_1303^1949_2525^2713_3107	1		NC_004146.1_FHV_RNA1	1_318^1093_1238^2296_3107	1		NC_004146.1_FHV_RNA1	1_305^940_1235^2321_3107	1		NC_004146.1_FHV_RNA1	1_312^1102_1127^1196_1243^2309_3107	1		NC_004146.1_FHV_RNA1	1_314^1089_1266^2285_3107	1
																	NC_004146.1_FHV_RNA1	1_342^1083_1231^2499_3107	1		NC_004146.1_FHV_RNA1	1_318^1101_1265^2275_3107	1		NC_004146.1_FHV_RNA1	1_330^929_1241^2325_3107	1		NC_004146.1_FHV_RNA1	1_305^1116_1265^2289_3107	1		NC_004146.1_FHV_RNA1	1_312^944_1180^2298_3107	1
																	NC_004146.1_FHV_RNA1	1_309^973_1288^2279_3107	1		NC_004146.1_FHV_RNA1	1_316^1092_1126^1184_1243^2273_3107	1		NC_004146.1_FHV_RNA1	1_302^1099_1239^2323_3107	1		NC_004146.1_FHV_RNA1	1_1242^2304_3107	1		NC_004146.1_FHV_RNA1	1_342^1083_1242^2510_3107	1
																	NC_004146.1_FHV_RNA1	1_306^1090_1243^2313_3107	1		NC_004146.1_FHV_RNA1	1_305^1161_1243^2309_3107	1		NC_004146.1_FHV_RNA1	1_305^940_1235^2324_3107	1		NC_004146.1_FHV_RNA1	1_300^937_1240^2323_3107	1		NC_004146.1_FHV_RNA1	1_405^895_1240^2290_3107	1
																	NC_004146.1_FHV_RNA1	1_310^1095_1135^1190_1301^2166_3107	1		NC_004146.1_FHV_RNA1	1_313^1107_1261^2277_3107	1		NC_004146.1_FHV_RNA1	1_405^862_1139^1192_1218^2739_3107	1		NC_004146.1_FHV_RNA1	1_1242^2303_3107	1		NC_004146.1_FHV_RNA1	1_324^946_1318^1430_1445^2292_3107	1
																	NC_004146.1_FHV_RNA1	1_312^1108_1236^2252_3107	1		NC_004146.1_FHV_RNA1	1_300^1086_1288^2270_3107	1		NC_004146.1_FHV_RNA1	1_306^1102_1260^2278_3107	1		NC_004146.1_FHV_RNA1	1_310^940_1241^2325_3107	1		NC_004146.1_FHV_RNA1	1_378^895_1248^2331_3107	1
																	NC_004146.1_FHV_RNA1	1_312^1102_1287^1965_3107	1		NC_004146.1_FHV_RNA1	1_339^615_629^1102_1245^2517_3107	1		NC_004146.1_FHV_RNA1	1_302^1097_1260^2278_3107	1		NC_004146.1_FHV_RNA1	1_314^1089_1257^2277_3107	1		NC_004146.1_FHV_RNA1	1_300^1102_1241^2324_3107	1
																	NC_004146.1_FHV_RNA1	1_317^1091_1141^1195_1240^2300_3107	1		NC_004146.1_FHV_RNA1	1_308^951_1246^2313_2569^2645_3107	1		NC_004146.1_FHV_RNA1	1_317^1091_1243^2299_3107	1		NC_004146.1_FHV_RNA1	1_317^942_1241^2325_3107	1		NC_004146.1_FHV_RNA1	1_291^492_511^1180_1268^2277_3107	1
																	NC_004146.1_FHV_RNA1	1_296^1113_1232^2301_3107	1		NC_004146.1_FHV_RNA1	1_309^1010_1260^2266_3107	1		NC_004146.1_FHV_RNA1	1_318^1090_1288^2270_3107	1		NC_004146.1_FHV_RNA1	1_313^941_1241^2325_2515^2690_3107	1		NC_004146.1_FHV_RNA1	1_310^1095_1136^1192_1302^2164_3107	1
																	NC_004146.1_FHV_RNA1	1_318^1093_1245^2306_3107	1		NC_004146.1_FHV_RNA1	1_1425^1519_3107	1		NC_004146.1_FHV_RNA1	1_309^940_1257^2277_3107	1		NC_004146.1_FHV_RNA1	1_318^1093_1243^2301_3107	1		NC_004146.1_FHV_RNA1	1_304^950_1257^2277_3107	1
																	NC_004146.1_FHV_RNA1	1_317^1091_1234^2306_3107	1		NC_004146.1_FHV_RNA1	1_308^1117_1262^2253_3107	1		NC_004146.1_FHV_RNA1	1_342^1083_1234^2498_3107	1		NC_004146.1_FHV_RNA1	1_313^939_1166^1252_1348^2302_3107	1		NC_004146.1_FHV_RNA1	1_314^1093_1261^2273_3107	1
																	NC_004146.1_FHV_RNA1	1_308^2258_2378^2444_3107	1		NC_004146.1_FHV_RNA1	1_578^783_1425^1477_3107	1		NC_004146.1_FHV_RNA1	1_316^465_485^1082_1245^2514_3107	1		NC_004146.1_FHV_RNA1	1_317^1080_1242^2301_3107	1		NC_004146.1_FHV_RNA1	1_345^1087_1245^2514_3107	1
																	NC_004146.1_FHV_RNA1	1_921^966_3107	1		NC_004146.1_FHV_RNA1	1_309^1090_1135^1190_1299^2163_3107	1		NC_004146.1_FHV_RNA1	1_300^1102_1299^2258_3107	1		NC_004146.1_FHV_RNA1	1_309^940_1243^2255_3107	1		NC_004146.1_FHV_RNA1	1_311^940_1243^2299_3107	1
																	NC_004146.1_FHV_RNA1	1_318^1015_1260^2266_3107	1		NC_004146.1_FHV_RNA1	1_314^1090_1286^2219_3107	1		NC_004146.1_FHV_RNA1	1_342^1083_1243^2503_3107	1		NC_004146.1_FHV_RNA1	1_313^941_1257^2265_3107	1		NC_004146.1_FHV_RNA1	1_338^920_1240^2372_3107	1
																	NC_004146.1_FHV_RNA1	1_310^1097_1257^2269_3107	1		NC_004146.1_FHV_RNA1	1_319^576_623^1012_1341^2280_3107	1		NC_004146.1_FHV_RNA1	1_318^1102_1259^2269_3107	1		NC_004146.1_FHV_RNA1	1_317^463_576^2301_3107	1		NC_004146.1_FHV_RNA1	1_307^940_1241^2325_3107	1
																	NC_004146.1_FHV_RNA1	1_365^477_478^1121_1303^1949_2524^2709_3107	1		NC_004146.1_FHV_RNA1	1_315^1100_1137^1196_1274^2270_2551^2648_3107	1		NC_004146.1_FHV_RNA1	1_363^934_1243^2314_3107	1		NC_004146.1_FHV_RNA1	1_312^956_1250^2232_2236^2278_3107	1		NC_004146.1_FHV_RNA1	1_317^935_1338^2276_3107	1
																	NC_004146.1_FHV_RNA1	1_313^1093_1242^2301_3107	1		NC_004146.1_FHV_RNA1	1_319^941_1286^2276_2520^2732_3107	1		NC_004146.1_FHV_RNA1	1_300^1102_1355^2237_3107	1		NC_004146.1_FHV_RNA1	1_313^1158_1181^1208_1247^2323_3107	1		NC_004146.1_FHV_RNA1	1_318^1102_1261^2271_3107	1
																	NC_004146.1_FHV_RNA1	1_302^1098_1291^1967_2513^2708_3107	1		NC_004146.1_FHV_RNA1	1_317^1091_1238^2296_3107	1		NC_004146.1_FHV_RNA1	1_318^1013_1260^2266_3107	1		NC_004146.1_FHV_RNA1	1_317^938_1340^2277_3107	1		NC_004146.1_FHV_RNA1	1_312^935_1337^2276_3107	1
																	NC_004146.1_FHV_RNA1	1_318^943_1243^2332_3107	1		NC_004146.1_FHV_RNA1	1_318^1051_1269^2283_3107	1		NC_004146.1_FHV_RNA1	1_300^1108_1305^2263_3107	1		NC_004146.1_FHV_RNA1	1_314^1089_1244^2304_3107	1		NC_004146.1_FHV_RNA1	1_313^941_1241^2325_2865^2893_3107	1
																	NC_004146.1_FHV_RNA1	1_310^1095_1242^2317_2504^2737_3107	1		NC_004146.1_FHV_RNA1	1_313^986_1254^2307_3107	1		NC_004146.1_FHV_RNA1	1_312^1098_1383^2239_3107	1		NC_004146.1_FHV_RNA1	1_311^1104_1260^2278_2710^2879_3107	1		NC_004146.1_FHV_RNA1	1_318^1015_1261^2271_3107	1
																	NC_004146.1_FHV_RNA1	1_316^1092_1261^2268_3107	1		NC_004146.1_FHV_RNA1	1_316^1098_1244^2304_3107	1		NC_004146.1_FHV_RNA1	1_316^1102_1383^2239_3107	1		NC_004146.1_FHV_RNA1	1_318^1093_1238^2296_3107	1		NC_004146.1_FHV_RNA1	1_296^1097_1129^1196_1237^2303_3107	1
																	NC_004146.1_FHV_RNA1	1_310^1089_1238^2300_3107	1		NC_004146.1_FHV_RNA1	1_309^1098_1278^1406_1429^2333_3107	1		NC_004146.1_FHV_RNA1	1_282^1210_1301^1945_2017^2219_3107	1		NC_004146.1_FHV_RNA1	1_0^203_294^1069_1278^2206_3107	1		NC_004146.1_FHV_RNA1	1_318^1102_1264^2273_3107	1
																	NC_004146.1_FHV_RNA1	1_629^665_3107	1		NC_004146.1_FHV_RNA1	1_317^943_1241^2325_3107	1		NC_004146.1_FHV_RNA1	1_322^470_538^1179_1260^2268_3107	1		NC_004146.1_FHV_RNA1	1_305^940_1241^2325_2376^2408_2512^2716_3107	1		NC_004146.1_FHV_RNA1	1_316^929_1241^2325_3107	1
																	NC_004146.1_FHV_RNA1	1_316^1101_1241^2298_2856^2889_3107	1		NC_004146.1_FHV_RNA1	1_305^940_1239^2326_3107	1		NC_004146.1_FHV_RNA1	1_313^941_1245^2329_3107	1		NC_004146.1_FHV_RNA1	1_313^941_1341^2236_3107	1		NC_004146.1_FHV_RNA1	1_313^941_1241^2325_2515^2719_3107	1
																	NC_004146.1_FHV_RNA1	1_868^901_3107	1		NC_004146.1_FHV_RNA1	1_312^1102_1129^1196_1244^2311_3107	1		NC_004146.1_FHV_RNA1	1_332^924_1241^2325_3107	1		NC_004146.1_FHV_RNA1	1_319^941_1322^2265_3107	1		NC_004146.1_FHV_RNA1	1_319^941_1282^2658_3107	1
																	NC_004146.1_FHV_RNA1	1_330^1013_1241^2325_3107	1		NC_004146.1_FHV_RNA1	1_318^1088_1240^2299_3107	1		NC_004146.1_FHV_RNA1	1_316^1113_1265^2279_3107	1		NC_004146.1_FHV_RNA1	1_318^1091_1233^2299_3107	1		NC_004146.1_FHV_RNA1	1_305^940_1383^2239_3107	1
																	NC_004146.1_FHV_RNA1	1_303^1060_1271^2266_2544^2725_3107	1		NC_004146.1_FHV_RNA1	1_300^938_1241^2325_3107	1		NC_004146.1_FHV_RNA1	1_1343^2281_3107	1		NC_004146.1_FHV_RNA1	1_327^945_1314^2259_3107	1		NC_004146.1_FHV_RNA1	1_313^941_1239^1316_1324^2287_3107	1
																	NC_004146.1_FHV_RNA1	1_309^940_1261^2277_3107	1		NC_004146.1_FHV_RNA1	1_302^1098_1286^2276_2536^2682_3107	1		NC_004146.1_FHV_RNA1	1_287^1095_1305^2260_3107	1		NC_004146.1_FHV_RNA1	1_330^1073_1245^2514_3107	1		NC_004146.1_FHV_RNA1	1_310^932_1237^2324_3107	1
																	NC_004146.1_FHV_RNA1	1_310^1095_1108^1182_1299^1344_1380^2226_3107	1		NC_004146.1_FHV_RNA1	1_327^416_457^1167_1238^2297_3107	1		NC_004146.1_FHV_RNA1	1_300^1102_1353^2233_3107	1		NC_004146.1_FHV_RNA1	1_310^1095_1134^1190_1301^2162_3107	1		NC_004146.1_FHV_RNA1	1_304^941_1235^2331_3107	1
																	NC_004146.1_FHV_RNA1	1_351^907_1232^2301_3107	1		NC_004146.1_FHV_RNA1	1_312^1102_1136^1189_1241^2325_3107	1		NC_004146.1_FHV_RNA1	1_311^1104_1256^2267_3107	1		NC_004146.1_FHV_RNA1	1_305^940_1242^2329_3107	1		NC_004146.1_FHV_RNA1	1_341^959_1211^2293_3107	1
																	NC_004146.1_FHV_RNA1	1_342^1083_1242^2512_3107	1		NC_004146.1_FHV_RNA1	1_304^1079_1276^2270_2544^2725_3107	1		NC_004146.1_FHV_RNA1	1_342^1083_1245^2514_2807^3040_3107	1		NC_004146.1_FHV_RNA1	1_318^1015_1223^2290_3107	1		NC_004146.1_FHV_RNA1	1_58^158_278^1059_1286^2185_3107	1
																	NC_004146.1_FHV_RNA1	1_317^1091_1262^2265_3107	1		NC_004146.1_FHV_RNA1	1_318^1093_1310^1903_3107	1		NC_004146.1_FHV_RNA1	1_316^1092_1242^2304_3107	1		NC_004146.1_FHV_RNA1	1_318^941_1338^2276_3107	1		NC_004146.1_FHV_RNA1	1_313^1111_1264^2302_3107	1
																	NC_004146.1_FHV_RNA1	1_311^1103_1299^1951_2520^2707_3107	1		NC_004146.1_FHV_RNA1	1_370^897_1243^2313_3107	1		NC_004146.1_FHV_RNA1	1_318^942_1340^2277_3107	1		NC_004146.1_FHV_RNA1	1_315^1108_1260^2278_3107	1		NC_004146.1_FHV_RNA1	1_313^941_1232^2323_3107	1
																	NC_004146.1_FHV_RNA1	1_318^1094_1138^1188_1242^2301_3107	1		NC_004146.1_FHV_RNA1	1_325^1076_1245^2514_3107	1		NC_004146.1_FHV_RNA1	1_294^1093_1355^2237_3107	1		NC_004146.1_FHV_RNA1	1_308^951_1241^2325_3107	1		NC_004146.1_FHV_RNA1	1_313^941_1247^2336_3107	1
																	NC_004146.1_FHV_RNA1	1_417^457_3107	1		NC_004146.1_FHV_RNA1	1_319^941_1237^2310_3107	1		NC_004146.1_FHV_RNA1	1_265^463_529^1046_3107	1		NC_004146.1_FHV_RNA1	1_293^882_892^936_1241^2325_3107	1		NC_004146.1_FHV_RNA1	1_319^941_1332^2273_3107	1
																	NC_004146.1_FHV_RNA1	1_304^941_1241^2709_2814^2999_3107	1		NC_004146.1_FHV_RNA1	1_309^1117_1266^2257_3107	1		NC_004146.1_FHV_RNA1	1_314^1089_1260^2278_3107	1		NC_004146.1_FHV_RNA1	1_346^1006_1187^1218_1250^2260_3107	1		NC_004146.1_FHV_RNA1	1_308^951_1243^2306_3107	1
																	NC_004146.1_FHV_RNA1	1_312^1083_1242^2316_3107	1		NC_004146.1_FHV_RNA1	1_828^863_3107	1		NC_004146.1_FHV_RNA1	1_318^1102_1288^1981_2006^2280_3107	1		NC_004146.1_FHV_RNA1	1_307^945_1241^2325_3107	1		NC_004146.1_FHV_RNA1	1_318^1090_1261^2270_3107	1
																	NC_004146.1_FHV_RNA1	1_328^1104_1239^2304_3107	1		NC_004146.1_FHV_RNA1	1_311^1104_1302^1951_2615^2740_3107	1		NC_004146.1_FHV_RNA1	1_341^1081_1244^2512_3107	1		NC_004146.1_FHV_RNA1	1_319^941_1341^2279_3107	1		NC_004146.1_FHV_RNA1	1_314^1089_1286^2225_3107	1
																	NC_004146.1_FHV_RNA1	1_317^1091_1291^1967_2509^2706_3107	1		NC_004146.1_FHV_RNA1	1_316^1092_1265^2275_3107	1		NC_004146.1_FHV_RNA1	1_355^1117_1243^2314_3107	1		NC_004146.1_FHV_RNA1	1_318^1102_1381^2241_3107	1		NC_004146.1_FHV_RNA1	1_313^941_1238^2328_3107	1
																	NC_004146.1_FHV_RNA1	1_320^1093_1302^1900_3107	1		NC_004146.1_FHV_RNA1	1_314^946_1241^2325_3107	1		NC_004146.1_FHV_RNA1	1_313^945_1233^2340_3107	1		NC_004146.1_FHV_RNA1	1_316^1092_1242^2301_2830^2932_3107	1		NC_004146.1_FHV_RNA1	1_302^944_1241^2325_3107	1
																	NC_004146.1_FHV_RNA1	1_313^1083_1250^2313_3107	1		NC_004146.1_FHV_RNA1	1_318^1105_1265^2275_3107	1		NC_004146.1_FHV_RNA1	1_277^327_376^1107_1496^2335_3107	1		NC_004146.1_FHV_RNA1	1_302^1099_1283^2271_3107	1		NC_004146.1_FHV_RNA1	1_333^1129_1260^2278_3107	1
																	NC_004146.1_FHV_RNA1	1_318^1102_1284^1431_1432^2206_3107	1		NC_004146.1_FHV_RNA1	1_312^1102_1129^1196_1237^2307_3107	1		NC_004146.1_FHV_RNA1	1_320^949_1236^2342_3107	1		NC_004146.1_FHV_RNA1	1_319^941_1341^2275_3107	1		NC_004146.1_FHV_RNA1	1_361^1180_1261^2280_3107	1
																	NC_004146.1_FHV_RNA1	1_307^1098_1291^1967_2513^2708_3107	1		NC_004146.1_FHV_RNA1	1_305^1102_1243^2309_2597^2633_3107	1		NC_004146.1_FHV_RNA1	1_326^1094_1288^1924_3107	1		NC_004146.1_FHV_RNA1	1_318^1093_1264^2276_3107	1		NC_004146.1_FHV_RNA1	1_277^1210_1302^1951_2020^2219_3107	1
																	NC_004146.1_FHV_RNA1	1_419^778_1141^1193_1225^2747_3107	1		NC_004146.1_FHV_RNA1	1_317^939_1340^2277_3107	1		NC_004146.1_FHV_RNA1	1_318^1102_1260^2271_3107	1		NC_004146.1_FHV_RNA1	1_314^941_1230^2318_3107	1		NC_004146.1_FHV_RNA1	1_302^940_1248^2325_3107	1
																	NC_004146.1_FHV_RNA1	1_314^1091_1261^2270_3107	1		NC_004146.1_FHV_RNA1	1_299^1100_1276^2262_3107	1		NC_004146.1_FHV_RNA1	1_1708^1777_2086^2175_2320^2353_2366^2401_3107	1		NC_004146.1_FHV_RNA1	1_379^901_1241^2325_3107	1		NC_004146.1_FHV_RNA1	1_318^1015_1243^2232_3107	1
																	NC_004146.1_FHV_RNA1	1_82^110_3107	1		NC_004146.1_FHV_RNA1	1_313^1172_1239^2310_2779^3022_3107	1		NC_004146.1_FHV_RNA1	1_312^1102_1251^2252_3107	1		NC_004146.1_FHV_RNA1	1_299^1097_1238^2312_3107	1		NC_004146.1_FHV_RNA1	1_299^1207_1237^2304_3107	1
																	NC_004146.1_FHV_RNA1	1_318^1102_1288^2246_2513^2700_3107	1		NC_004146.1_FHV_RNA1	1_282^1210_1298^1951_2016^2211_3107	1		NC_004146.1_FHV_RNA1	1_313^937_1322^1928_1945^2274_3107	1		NC_004146.1_FHV_RNA1	1_309^948_1249^2332_3107	1		NC_004146.1_FHV_RNA1	1_312^947_1242^2321_3107	1
																	NC_004146.1_FHV_RNA1	1_316^1092_1256^2267_3107	1		NC_004146.1_FHV_RNA1	1_305^1110_1273^2330_3107	1		NC_004146.1_FHV_RNA1	1_314^1089_1241^2325_3107	1		NC_004146.1_FHV_RNA1	1_317^1082_1262^2319_3107	1		NC_004146.1_FHV_RNA1	1_342^1083_1234^2476_2493^2520_3107	1
																	NC_004146.1_FHV_RNA1	1_429^766_3107	1		NC_004146.1_FHV_RNA1	1_313^932_1341^2280_3107	1		NC_004146.1_FHV_RNA1	1_312^1102_1232^2301_3107	1		NC_004146.1_FHV_RNA1	1_311^938_1244^2332_3107	1		NC_004146.1_FHV_RNA1	1_282^1210_1298^1949_2008^2215_3107	1
																	NC_004146.1_FHV_RNA1	1_312^1093_1135^1190_1277^2234_3107	1		NC_004146.1_FHV_RNA1	1_1407^3082_3107	1		NC_004146.1_FHV_RNA1	1_319^1016_3107	1		NC_004146.1_FHV_RNA1	1_316^522_534^957_1248^2325_3107	1		NC_004146.1_FHV_RNA1	1_319^941_1318^2279_3107	1
																	NC_004146.1_FHV_RNA1	1_1471^3033_3107	1		NC_004146.1_FHV_RNA1	1_308^951_1257^2280_3107	1		NC_004146.1_FHV_RNA1	1_317^1091_1241^2297_3107	1		NC_004146.1_FHV_RNA1	1_310^940_1257^2277_3107	1		NC_004146.1_FHV_RNA1	1_313^945_1257^2284_3107	1
																	NC_004146.1_FHV_RNA1	1_312^1094_1139^1196_1312^1919_2522^2707_3107	1		NC_004146.1_FHV_RNA1	1_590^3081_3107	1		NC_004146.1_FHV_RNA1	1_305^952_1260^2278_3107	1		NC_004146.1_FHV_RNA1	1_293^1109_1268^2277_3107	1		NC_004146.1_FHV_RNA1	1_303^928_1237^1314_1341^2281_3107	1
																	NC_004146.1_FHV_RNA1	1_318^1088_1237^2297_3107	1		NC_004146.1_FHV_RNA1	1_308^951_1257^2284_3107	1		NC_004146.1_FHV_RNA1	1_310^1095_1134^1190_1302^2164_3107	1		NC_004146.1_FHV_RNA1	1_318^1093_1134^1190_1242^2301_3107	1		NC_004146.1_FHV_RNA1	1_311^945_1225^2325_3107	1
																	NC_004146.1_FHV_RNA1	1_320^2276_3107	1		NC_004146.1_FHV_RNA1	1_316^1094_1237^2297_3107	1		NC_004146.1_FHV_RNA1	1_310^1095_1249^2334_3107	1		NC_004146.1_FHV_RNA1	1_316^1092_1299^2259_3107	1		NC_004146.1_FHV_RNA1	1_319^941_1265^2294_3107	1
																	NC_004146.1_FHV_RNA1	1_420^869_1140^1196_1225^2747_3107	1		NC_004146.1_FHV_RNA1	1_313^1103_1261^2282_3107	1		NC_004146.1_FHV_RNA1	1_312^1102_1250^2255_3107	1		NC_004146.1_FHV_RNA1	1_318^1015_1259^2269_3107	1		NC_004146.1_FHV_RNA1	1_310^936_1241^2325_3107	1
																	NC_004146.1_FHV_RNA1	1_318^1102_1238^2299_3107	1		NC_004146.1_FHV_RNA1	1_575^3073_3107	1		NC_004146.1_FHV_RNA1	1_335^2284_3107	1		NC_004146.1_FHV_RNA1	1_316^1092_1237^2297_3107	1		NC_004146.1_FHV_RNA1	1_319^941_1340^2277_2404^2506_3107	1
																	NC_004146.1_FHV_RNA1	1_311^1104_1416^1873_2521^2703_2786^3022_3107	1		NC_004146.1_FHV_RNA1	1_325^2287_2307^2337_3107	1		NC_004146.1_FHV_RNA1	1_342^1083_1246^2519_3107	1		NC_004146.1_FHV_RNA1	1_240^956_1244^2304_3107	1		NC_004146.1_FHV_RNA1	1_311^961_1260^2266_3107	1
																	NC_004146.1_FHV_RNA1	1_582^679_3107	1		NC_004146.1_FHV_RNA1	1_316^1183_1245^2312_3107	1		NC_004146.1_FHV_RNA1	1_303^1076_1129^1196_1260^2278_3107	1		NC_004146.1_FHV_RNA1	1_318^945_1241^2325_3107	1		NC_004146.1_FHV_RNA1	1_300^1102_1249^2326_3107	1
																	NC_004146.1_FHV_RNA1	1_574^3071_3107	1		NC_004146.1_FHV_RNA1	1_312^1102_1230^2300_3107	1		NC_004146.1_FHV_RNA1	1_341^1084_1245^2514_3107	1		NC_004146.1_FHV_RNA1	1_308^951_1258^2266_3107	1		NC_004146.1_FHV_RNA1	1_313^941_1244^2304_3107	1
																	NC_004146.1_FHV_RNA1	1_304^1103_1283^2271_2536^2681_3107	1		NC_004146.1_FHV_RNA1	1_300^1102_1262^2267_3107	1		NC_004146.1_FHV_RNA1	1_318^1091_1238^2299_3107	1		NC_004146.1_FHV_RNA1	1_313^941_1242^2330_3107	1		NC_004146.1_FHV_RNA1	1_342^1083_1241^2509_3107	1
																	NC_004146.1_FHV_RNA1	1_322^961_1243^2324_3107	1		NC_004146.1_FHV_RNA1	1_715^805_3107	1		NC_004146.1_FHV_RNA1	1_308^1100_1129^1196_1245^2310_3107	1		NC_004146.1_FHV_RNA1	1_316^1092_1266^2299_3107	1		NC_004146.1_FHV_RNA1	1_319^941_1335^2277_3107	1
																	NC_004146.1_FHV_RNA1	1_312^1102_1291^1967_2513^2711_3107	1		NC_004146.1_FHV_RNA1	1_318^1102_1242^1401_1406^2303_3107	1		NC_004146.1_FHV_RNA1	1_311^1104_1258^2274_3107	1		NC_004146.1_FHV_RNA1	1_301^1079_1242^2301_2834^2947_3107	1		NC_004146.1_FHV_RNA1	1_311^1104_1129^1196_1238^2307_3107	1
																	NC_004146.1_FHV_RNA1	1_316^1098_1135^1188_1264^2273_3107	1		NC_004146.1_FHV_RNA1	1_318^1048_1288^2246_2599^2651_3107	1		NC_004146.1_FHV_RNA1	1_313^970_1234^2263_3107	1		NC_004146.1_FHV_RNA1	1_312^1102_1129^1196_1237^2303_3107	1		NC_004146.1_FHV_RNA1	1_0^91_329^1076_1236^2502_3107	1
																	NC_004146.1_FHV_RNA1	1_329^1110_1242^2301_3107	1		NC_004146.1_FHV_RNA1	1_1235^2319_3107	1		NC_004146.1_FHV_RNA1	1_343^1082_1240^2510_3107	1		NC_004146.1_FHV_RNA1	1_378^895_1237^2329_3107	1		NC_004146.1_FHV_RNA1	1_317^945_1338^2276_3107	1
																	NC_004146.1_FHV_RNA1	1_285^482_489^1131_1139^1196_1291^2286_2536^2682_3107	1		NC_004146.1_FHV_RNA1	1_361^900_3107	1		NC_004146.1_FHV_RNA1	1_315^1088_1237^2267_3107	1		NC_004146.1_FHV_RNA1	1_311^1104_1259^2272_3107	1		NC_004146.1_FHV_RNA1	1_342^1083_1247^2416_2457^2549_3107	1
																	NC_004146.1_FHV_RNA1	1_309^2263_3107	1		NC_004146.1_FHV_RNA1	1_1483^2809_3107	1		NC_004146.1_FHV_RNA1	1_314^1101_1260^2278_3107	1		NC_004146.1_FHV_RNA1	1_311^1104_1259^2275_3107	1		NC_004146.1_FHV_RNA1	1_318^1102_1259^2269_3107	1
																	NC_004146.1_FHV_RNA1	1_315^1100_1138^1190_1240^2306_2620^2729_3107	1		NC_004146.1_FHV_RNA1	1_334^1079_1245^2514_3107	1		NC_004146.1_FHV_RNA1	1_314^1089_1235^2292_3107	1		NC_004146.1_FHV_RNA1	1_316^1092_1169^1215_1267^2274_3107	1		NC_004146.1_FHV_RNA1	1_305^1104_1260^2278_3107	1
																	NC_004146.1_FHV_RNA1	1_302^1099_1241^2331_3107	1		NC_004146.1_FHV_RNA1	1_318^1102_1242^2311_3107	1		NC_004146.1_FHV_RNA1	1_337^1077_1245^2514_3107	1		NC_004146.1_FHV_RNA1	1_311^1104_1259^2279_3107	1		NC_004146.1_FHV_RNA1	1_317^944_1258^2338_3107	1
																	NC_004146.1_FHV_RNA1	1_318^1102_1261^2273_3107	1		NC_004146.1_FHV_RNA1	1_303^1088_1261^2288_3107	1		NC_004146.1_FHV_RNA1	1_312^1102_1129^1196_1244^2312_3107	1		NC_004146.1_FHV_RNA1	1_331^921_1239^2318_2563^2671_3107	1		NC_004146.1_FHV_RNA1	1_317^942_1241^2325_3107	1
																	NC_004146.1_FHV_RNA1	1_317^1091_1236^2297_3107	1		NC_004146.1_FHV_RNA1	1_318^1102_1235^2279_3107	1		NC_004146.1_FHV_RNA1	1_478^536_3107	1		NC_004146.1_FHV_RNA1	1_310^1095_1136^1189_1302^2164_3107	1		NC_004146.1_FHV_RNA1	1_313^1097_1261^2270_3107	1
																	NC_004146.1_FHV_RNA1	1_504^547_3107	1		NC_004146.1_FHV_RNA1	1_342^1083_1235^2511_3107	1		NC_004146.1_FHV_RNA1	1_310^1095_1135^1190_1305^2164_2991^3023_3107	1		NC_004146.1_FHV_RNA1	1_308^1091_1284^2185_3107	1		NC_004146.1_FHV_RNA1	1_313^941_1345^2298_3107	1
																	NC_004146.1_FHV_RNA1	1_318^1102_1264^2275_3107	1		NC_004146.1_FHV_RNA1	1_299^926_1241^2325_3107	1		NC_004146.1_FHV_RNA1	1_325^1050_1245^2514_3107	1		NC_004146.1_FHV_RNA1	1_315^1011_1262^2259_3107	1		NC_004146.1_FHV_RNA1	1_293^1092_1241^2325_3107	1
																	NC_004146.1_FHV_RNA1	1_300^1102_1268^2277_3107	1		NC_004146.1_FHV_RNA1	1_310^959_1224^2306_3107	1		NC_004146.1_FHV_RNA1	1_318^1100_1244^2271_3107	1		NC_004146.1_FHV_RNA1	1_308^951_1257^2280_3107	1		NC_004146.1_FHV_RNA1	1_39^131_313^939_1241^2325_3107	1
																	NC_004146.1_FHV_RNA1	1_345^910_1233^2304_3107	1		NC_004146.1_FHV_RNA1	1_310^1172_1243^2306_3107	1		NC_004146.1_FHV_RNA1	1_313^941_1240^2320_3107	1		NC_004146.1_FHV_RNA1	1_313^939_3107	1		NC_004146.1_FHV_RNA1	1_337^1081_1243^2512_3107	1
																	NC_004146.1_FHV_RNA1	1_412^907_1141^2716_3107	1		NC_004146.1_FHV_RNA1	1_317^1109_1249^2274_3107	1		NC_004146.1_FHV_RNA1	1_312^1104_1244^2275_3107	1		NC_004146.1_FHV_RNA1	1_320^1105_1261^2270_3107	1		NC_004146.1_FHV_RNA1	1_312^951_1241^2325_3107	1
																	NC_004146.1_FHV_RNA1	1_2517^2835_3107	1		NC_004146.1_FHV_RNA1	1_312^1102_1299^1950_2524^2709_2784^3023_3107	1		NC_004146.1_FHV_RNA1	1_331^1121_1261^2270_3107	1		NC_004146.1_FHV_RNA1	1_316^939_1241^2325_3107	1		NC_004146.1_FHV_RNA1	1_313^941_1235^2225_2237^2264_3107	1
																	NC_004146.1_FHV_RNA1	1_1302^1904_3107	1		NC_004146.1_FHV_RNA1	1_318^1088_1271^2324_3107	1		NC_004146.1_FHV_RNA1	1_303^1092_1242^2301_3107	1		NC_004146.1_FHV_RNA1	1_282^1208_1302^1951_2020^2219_3107	1		NC_004146.1_FHV_RNA1	1_302^1097_1241^2325_2537^2705_3107	1
																	NC_004146.1_FHV_RNA1	1_282^1083_1301^1951_2524^2709_3107	1		NC_004146.1_FHV_RNA1	1_420^869_1136^1189_1215^2737_3107	1		NC_004146.1_FHV_RNA1	1_298^929_1241^2325_3107	1		NC_004146.1_FHV_RNA1	1_307^1010_1260^2266_3107	1		NC_004146.1_FHV_RNA1	1_314^1089_1260^2279_3107	1
																	NC_004146.1_FHV_RNA1	1_420^864_1139^1192_1225^2747_3107	1		NC_004146.1_FHV_RNA1	1_315^1100_1383^2239_3107	1		NC_004146.1_FHV_RNA1	1_301^1100_1291^2204_2576^2643_3107	1		NC_004146.1_FHV_RNA1	1_313^941_1238^2319_3107	1		NC_004146.1_FHV_RNA1	1_306^932_1241^2325_3107	1
																	NC_004146.1_FHV_RNA1	1_313^941_1242^2301_3107	1		NC_004146.1_FHV_RNA1	1_301^1100_1287^2270_3107	1		NC_004146.1_FHV_RNA1	1_315^1100_1259^2268_3107	1		NC_004146.1_FHV_RNA1	1_312^938_1241^2325_3107	1		NC_004146.1_FHV_RNA1	1_324^1118_1257^2277_3107	1
																	NC_004146.1_FHV_RNA1	1_370^895_1242^2311_3107	1		NC_004146.1_FHV_RNA1	1_42^77_310^1095_1135^1190_1302^2164_3107	1		NC_004146.1_FHV_RNA1	1_311^1104_1341^2236_3107	1		NC_004146.1_FHV_RNA1	1_312^935_1237^2320_3107	1		NC_004146.1_FHV_RNA1	1_368^901_1235^2306_3107	1
																	NC_004146.1_FHV_RNA1	1_313^986_1268^2277_2597^2648_3107	1		NC_004146.1_FHV_RNA1	1_370^896_1244^2304_3107	1		NC_004146.1_FHV_RNA1	1_389^909_1241^2325_3107	1		NC_004146.1_FHV_RNA1	1_338^1080_1245^2514_3107	1		NC_004146.1_FHV_RNA1	1_306^938_1260^2266_3107	1
																	NC_004146.1_FHV_RNA1	1_294^1093_1245^2310_2597^2633_3107	1		NC_004146.1_FHV_RNA1	1_316^939_1338^2274_3107	1		NC_004146.1_FHV_RNA1	1_333^1087_1233^2504_3107	1		NC_004146.1_FHV_RNA1	1_320^1094_1235^2249_2263^2298_3107	1		NC_004146.1_FHV_RNA1	1_345^1084_1242^2509_3107	1
																	NC_004146.1_FHV_RNA1	1_300^1102_1297^2254_3107	1		NC_004146.1_FHV_RNA1	1_318^1106_1240^2299_3107	1		NC_004146.1_FHV_RNA1	1_316^1092_1265^2275_3107	1		NC_004146.1_FHV_RNA1	1_310^943_1234^2309_3107	1		NC_004146.1_FHV_RNA1	1_313^941_1238^2322_2398^2437_3107	1
																	NC_004146.1_FHV_RNA1	1_420^914_1262^2265_2601^2646_2863^2944_3107	1		NC_004146.1_FHV_RNA1	1_301^1100_1244^2330_3107	1		NC_004146.1_FHV_RNA1	1_324^944_1340^2277_3107	1		NC_004146.1_FHV_RNA1	1_313^941_1304^2272_3107	1		NC_004146.1_FHV_RNA1	1_291^1096_1241^2325_3107	1
																	NC_004146.1_FHV_RNA1	1_311^972_1241^2331_3107	1		NC_004146.1_FHV_RNA1	1_584^1660_3107	1		NC_004146.1_FHV_RNA1	1_316^1092_1276^2264_3107	1		NC_004146.1_FHV_RNA1	1_361^400_437^935_1241^2325_3107	1		NC_004146.1_FHV_RNA1	1_308^951_1105^1161_1255^2273_3107	1
																	NC_004146.1_FHV_RNA1	1_380^915_1232^2301_3107	1		NC_004146.1_FHV_RNA1	1_307^940_1241^2709_2816^3011_3107	1		NC_004146.1_FHV_RNA1	1_313^419_425^1015_1260^2266_3107	1		NC_004146.1_FHV_RNA1	1_318^1102_1367^2233_3107	1		NC_004146.1_FHV_RNA1	1_309^940_1235^2321_3107	1
																	NC_004146.1_FHV_RNA1	1_317^1100_1288^2246_2521^2708_3107	1		NC_004146.1_FHV_RNA1	1_318^1093_1243^2301_3107	1		NC_004146.1_FHV_RNA1	1_312^941_1257^2275_3107	1		NC_004146.1_FHV_RNA1	1_295^912_1238^2321_3107	1		NC_004146.1_FHV_RNA1	1_275^1037_1242^2301_3107	1
																	NC_004146.1_FHV_RNA1	1_309^1090_1240^2299_3107	1		NC_004146.1_FHV_RNA1	1_313^1101_1243^2309_3107	1		NC_004146.1_FHV_RNA1	1_313^1097_1259^2280_3107	1		NC_004146.1_FHV_RNA1	1_304^949_1257^2277_3107	1		NC_004146.1_FHV_RNA1	1_318^1102_1381^2240_3107	1
																	NC_004146.1_FHV_RNA1	1_318^1048_1285^2244_3107	1		NC_004146.1_FHV_RNA1	1_319^941_1241^2312_3107	1		NC_004146.1_FHV_RNA1	1_318^1093_1286^2219_3107	1		NC_004146.1_FHV_RNA1	1_315^1016_1260^2266_2301^2335_3107	1		NC_004146.1_FHV_RNA1	1_318^1102_1261^2270_2657^2697_3107	1
																	NC_004146.1_FHV_RNA1	1_674^759_3107	1		NC_004146.1_FHV_RNA1	1_313^1110_1260^2278_3107	1		NC_004146.1_FHV_RNA1	1_318^1102_1259^1440_1463^2299_3107	1		NC_004146.1_FHV_RNA1	1_307^951_1243^2268_3107	1		NC_004146.1_FHV_RNA1	1_389^909_1258^2278_3107	1
																	NC_004146.1_FHV_RNA1	1_325^1108_1297^1928_3107	1		NC_004146.1_FHV_RNA1	1_305^938_1241^2325_3107	1		NC_004146.1_FHV_RNA1	1_310^1095_1135^1193_1296^2153_3107	1		NC_004146.1_FHV_RNA1	1_317^938_1331^2271_3107	1		NC_004146.1_FHV_RNA1	1_379^901_1241^2324_3107	1
																	NC_004146.1_FHV_RNA1	1_311^1046_1280^2250_3107	1		NC_004146.1_FHV_RNA1	1_305^1102_1244^2312_3107	1		NC_004146.1_FHV_RNA1	1_34^288_312^1103_1261^1356_1376^2302_3107	1		NC_004146.1_FHV_RNA1	1_301^1101_1139^1196_1267^2276_3107	1		NC_004146.1_FHV_RNA1	1_320^1098_1242^2301_3107	1
																	NC_004146.1_FHV_RNA1	1_310^1092_1284^2185_3107	1		NC_004146.1_FHV_RNA1	1_313^941_1239^2323_3107	1		NC_004146.1_FHV_RNA1	1_301^1100_1343^2240_3107	1		NC_004146.1_FHV_RNA1	1_301^916_1239^2315_3107	1		NC_004146.1_FHV_RNA1	1_311^941_1262^2329_3107	1
																	NC_004146.1_FHV_RNA1	1_310^934_1266^2264_3107	1		NC_004146.1_FHV_RNA1	1_389^909_1241^2325_3107	1		NC_004146.1_FHV_RNA1	1_342^1081_1245^2514_3107	1		NC_004146.1_FHV_RNA1	1_314^946_1234^2319_3107	1		NC_004146.1_FHV_RNA1	1_311^1104_1128^1196_1243^2309_3107	1
																	NC_004146.1_FHV_RNA1	1_1394^1425_3107	1		NC_004146.1_FHV_RNA1	1_318^1093_1242^2301_2834^2975_3107	1		NC_004146.1_FHV_RNA1	1_330^1088_1245^2514_3107	1		NC_004146.1_FHV_RNA1	1_294^936_1235^2321_3107	1		NC_004146.1_FHV_RNA1	1_303^1089_1265^2223_2257^2306_3107	1
																	NC_004146.1_FHV_RNA1	1_314^1091_1237^2712_3107	1		NC_004146.1_FHV_RNA1	1_316^1098_1259^2268_3107	1		NC_004146.1_FHV_RNA1	1_318^1090_1139^1192_1243^2299_3107	1		NC_004146.1_FHV_RNA1	1_319^941_1242^2301_3107	1		NC_004146.1_FHV_RNA1	1_303^927_1241^2325_3107	1
																	NC_004146.1_FHV_RNA1	1_318^1086_1241^2709_3107	1		NC_004146.1_FHV_RNA1	1_339^1082_1245^2514_3107	1		NC_004146.1_FHV_RNA1	1_283^1212_1303^1959_2014^2226_3107	1		NC_004146.1_FHV_RNA1	1_309^947_1244^2331_3107	1		NC_004146.1_FHV_RNA1	1_318^1015_1259^2268_3107	1
																	NC_004146.1_FHV_RNA1	1_318^1093_1241^2711_3107	1		NC_004146.1_FHV_RNA1	1_314^1089_1242^2304_3107	1		NC_004146.1_FHV_RNA1	1_329^1118_1261^2270_3107	1		NC_004146.1_FHV_RNA1	1_314^507_519^1038_1260^2266_3107	1		NC_004146.1_FHV_RNA1	1_391^914_1241^2325_3107	1
																	NC_004146.1_FHV_RNA1	1_318^1093_1239^2304_3107	1		NC_004146.1_FHV_RNA1	1_389^895_1242^2312_3107	1		NC_004146.1_FHV_RNA1	1_313^941_1339^2278_3107	1		NC_004146.1_FHV_RNA1	1_312^1102_1299^1948_2524^2709_3107	1		NC_004146.1_FHV_RNA1	1_382^902_1241^2325_3107	1
																	NC_004146.1_FHV_RNA1	1_305^1082_1241^2298_3107	1		NC_004146.1_FHV_RNA1	1_312^1102_1260^2267_3107	1		NC_004146.1_FHV_RNA1	1_313^941_1238^2319_3107	1		NC_004146.1_FHV_RNA1	1_310^1092_1231^1384_1415^2274_3107	1		NC_004146.1_FHV_RNA1	1_330^929_1241^2325_3107	1
																	NC_004146.1_FHV_RNA1	1_109^2309_3107	1		NC_004146.1_FHV_RNA1	1_312^1102_1129^1196_1243^2309_2567^2691_2717^2764_3107	1		NC_004146.1_FHV_RNA1	1_313^1068_1160^1191_1253^2520_3107	1		NC_004146.1_FHV_RNA1	1_308^929_1344^2283_3107	1		NC_004146.1_FHV_RNA1	1_311^938_1231^2318_3107	1
																	NC_004146.1_FHV_RNA1	1_479^574_895^938_3107	1		NC_004146.1_FHV_RNA1	1_310^1095_1135^1190_1302^2163_3107	1		NC_004146.1_FHV_RNA1	1_312^938_1241^2325_3107	1		NC_004146.1_FHV_RNA1	1_313^941_1251^1391_1402^2346_3107	1		NC_004146.1_FHV_RNA1	1_313^433_527^1040_1234^2323_3107	1
																	NC_004146.1_FHV_RNA1	1_312^935_1262^2259_3107	1		NC_004146.1_FHV_RNA1	1_298^1114_1239^2313_3107	1		NC_004146.1_FHV_RNA1	1_317^1100_1261^2270_3107	1		NC_004146.1_FHV_RNA1	1_311^931_1344^2283_3107	1		NC_004146.1_FHV_RNA1	1_347^381_394^921_1241^2325_3107	1
																	NC_004146.1_FHV_RNA1	1_310^959_1241^2325_3107	1		NC_004146.1_FHV_RNA1	1_317^1090_1241^2709_3107	1		NC_004146.1_FHV_RNA1	1_338^1080_1245^2514_3107	1		NC_004146.1_FHV_RNA1	1_309^943_1241^2325_3107	1		NC_004146.1_FHV_RNA1	1_310^938_1241^2325_3107	1
																	NC_004146.1_FHV_RNA1	1_300^1094_1243^2314_3107	1		NC_004146.1_FHV_RNA1	1_318^1097_1232^2287_3107	1		NC_004146.1_FHV_RNA1	1_1148^2473_3107	1		NC_004146.1_FHV_RNA1	1_318^1091_1286^2219_3107	1		NC_004146.1_FHV_RNA1	1_311^1104_1123^1191_1240^2309_3107	1
																	NC_004146.1_FHV_RNA1	1_291^342_363^1114_1234^2270_2282^2311_3107	1		NC_004146.1_FHV_RNA1	1_312^1102_1291^1967_2513^2708_3107	1		NC_004146.1_FHV_RNA1	1_1149^2881_3107	1		NC_004146.1_FHV_RNA1	1_307^931_1177^1205_1338^2274_3107	1		NC_004146.1_FHV_RNA1	1_318^1102_1384^1593_1596^2248_3107	1
																	NC_004146.1_FHV_RNA1	1_318^1089_1302^1900_3107	1		NC_004146.1_FHV_RNA1	1_305^1102_1245^2310_2597^2633_3107	1		NC_004146.1_FHV_RNA1	1_317^1044_1232^2301_3107	1		NC_004146.1_FHV_RNA1	1_319^944_1241^2325_3107	1		NC_004146.1_FHV_RNA1	1_313^941_1241^2325_2513^2692_3107	1
																	NC_004146.1_FHV_RNA1	1_312^1102_1287^1965_2010^2226_2509^2705_3107	1		NC_004146.1_FHV_RNA1	1_300^1102_1305^2261_3107	1		NC_004146.1_FHV_RNA1	1_311^1104_1129^1196_1244^2312_3107	1		NC_004146.1_FHV_RNA1	1_334^1080_1243^2515_3107	1		NC_004146.1_FHV_RNA1	1_391^927_1241^2325_3107	1
																	NC_004146.1_FHV_RNA1	1_1409^1568_3107	1		NC_004146.1_FHV_RNA1	1_319^941_1223^3072_3107	1		NC_004146.1_FHV_RNA1	1_314^1088_1288^2219_3107	1		NC_004146.1_FHV_RNA1	1_313^1097_1241^2325_3107	1		NC_004146.1_FHV_RNA1	1_292^953_1038^1065_1257^2277_3107	1
																	NC_004146.1_FHV_RNA1	1_317^1055_1286^2246_3107	1		NC_004146.1_FHV_RNA1	1_298^1082_1232^2295_3107	1		NC_004146.1_FHV_RNA1	1_305^940_1238^2322_3107	1		NC_004146.1_FHV_RNA1	1_305^938_1241^2325_3107	1		NC_004146.1_FHV_RNA1	1_300^937_1241^2325_3107	1
																	NC_004146.1_FHV_RNA1	1_318^1090_1238^2707_3107	1		NC_004146.1_FHV_RNA1	1_314^949_958^1100_1241^2299_3107	1		NC_004146.1_FHV_RNA1	1_318^1102_1266^2272_3107	1		NC_004146.1_FHV_RNA1	1_305^936_1241^2325_3107	1		NC_004146.1_FHV_RNA1	1_316^940_1260^2266_3107	1
																	NC_004146.1_FHV_RNA1	1_293^1101_1356^2237_3107	1		NC_004146.1_FHV_RNA1	1_313^941_1234^2320_3107	1		NC_004146.1_FHV_RNA1	1_316^1104_1141^1193_1307^1953_2551^2646_3107	1		NC_004146.1_FHV_RNA1	1_313^941_1241^1406_1423^2349_3107	1		NC_004146.1_FHV_RNA1	1_313^503_553^1072_1260^2266_3107	1
																	NC_004146.1_FHV_RNA1	1_317^1091_1241^2297_3107	1		NC_004146.1_FHV_RNA1	1_316^2278_3107	1		NC_004146.1_FHV_RNA1	1_320^1100_1260^2278_3107	1		NC_004146.1_FHV_RNA1	1_305^940_1009^1122_1242^2283_3107	1		NC_004146.1_FHV_RNA1	1_301^1099_1283^2271_2536^2682_3107	1
																	NC_004146.1_FHV_RNA1	1_297^1106_1242^2301_3107	1		NC_004146.1_FHV_RNA1	1_313^1100_1261^2273_3107	1		NC_004146.1_FHV_RNA1	1_316^1102_1383^2243_2662^2689_3107	1		NC_004146.1_FHV_RNA1	1_313^941_1250^2331_3107	1		NC_004146.1_FHV_RNA1	1_394^916_1240^2323_3107	1
																	NC_004146.1_FHV_RNA1	1_592^3082_3107	1		NC_004146.1_FHV_RNA1	1_312^1175_1243^2309_3107	1		NC_004146.1_FHV_RNA1	1_317^1091_1239^2297_3107	1		NC_004146.1_FHV_RNA1	1_313^941_1222^2298_3107	1		NC_004146.1_FHV_RNA1	1_311^1104_1254^2276_3107	1
																	NC_004146.1_FHV_RNA1	1_318^1093_1238^2707_3107	1		NC_004146.1_FHV_RNA1	1_318^1091_1241^2325_3107	1		NC_004146.1_FHV_RNA1	1_1340^2277_3107	1		NC_004146.1_FHV_RNA1	1_295^426_433^950_1254^2268_3107	1		NC_004146.1_FHV_RNA1	1_305^940_1238^2322_3107	1
																	NC_004146.1_FHV_RNA1	1_286^916_1242^2312_3107	1		NC_004146.1_FHV_RNA1	1_312^1102_1125^1193_1243^2309_3107	1		NC_004146.1_FHV_RNA1	1_302^1099_1274^2264_2536^2682_3107	1		NC_004146.1_FHV_RNA1	1_319^941_1044^1074_1340^2277_3107	1		NC_004146.1_FHV_RNA1	1_311^953_1257^2280_3107	1
																	NC_004146.1_FHV_RNA1	1_317^1091_1242^2301_2598^2647_3107	1		NC_004146.1_FHV_RNA1	1_308^1009_1260^2266_3107	1		NC_004146.1_FHV_RNA1	1_310^1092_1241^2325_3107	1		NC_004146.1_FHV_RNA1	1_304^941_1241^2326_3107	1		NC_004146.1_FHV_RNA1	1_308^951_1261^2275_3107	1
																	NC_004146.1_FHV_RNA1	1_318^1094_1258^2273_3107	1		NC_004146.1_FHV_RNA1	1_314^1100_1261^2270_3107	1		NC_004146.1_FHV_RNA1	1_314^942_1241^2325_3107	1		NC_004146.1_FHV_RNA1	1_313^939_1241^2325_3107	1		NC_004146.1_FHV_RNA1	1_395^457_479^920_1136^1188_1241^2325_3107	1
																	NC_004146.1_FHV_RNA1	1_313^1103_1242^2311_3107	1		NC_004146.1_FHV_RNA1	1_428^2223_3107	1		NC_004146.1_FHV_RNA1	1_313^941_1231^2314_3107	1		NC_004146.1_FHV_RNA1	1_318^939_1340^2277_3107	1		NC_004146.1_FHV_RNA1	1_318^1091_1260^2278_3107	1
																	NC_004146.1_FHV_RNA1	1_316^1092_1235^2296_3107	1		NC_004146.1_FHV_RNA1	1_1232^2302_3107	1		NC_004146.1_FHV_RNA1	1_316^1092_1255^1439_1473^2375_3107	1		NC_004146.1_FHV_RNA1	1_318^1094_1235^2286_2524^2709_3107	1		NC_004146.1_FHV_RNA1	1_308^1082_1302^1951_3107	1
																	NC_004146.1_FHV_RNA1	1_318^1090_1241^2708_3107	1		NC_004146.1_FHV_RNA1	1_316^1105_1253^1307_1347^2306_2459^2521_3107	1		NC_004146.1_FHV_RNA1	1_300^928_1331^2268_3107	1		NC_004146.1_FHV_RNA1	1_292^935_1242^2321_3107	1		NC_004146.1_FHV_RNA1	1_243^949_1191^1222_1294^2329_3107	1
																	NC_004146.1_FHV_RNA1	1_313^1097_1302^1950_2619^2744_3107	1		NC_004146.1_FHV_RNA1	1_320^442_449^1162_1302^2164_3107	1		NC_004146.1_FHV_RNA1	1_310^1095_1134^1190_1302^2165_3107	1		NC_004146.1_FHV_RNA1	1_300^1102_1305^2260_3107	1		NC_004146.1_FHV_RNA1	1_363^879_1237^2322_3107	1
																	NC_004146.1_FHV_RNA1	1_420^869_1139^1192_1223^2747_3107	1		NC_004146.1_FHV_RNA1	1_310^1095_1136^1195_1302^2164_3107	1		NC_004146.1_FHV_RNA1	1_313^1089_1140^1196_1237^2303_3107	1		NC_004146.1_FHV_RNA1	1_310^1095_1132^1193_1298^2161_3107	1		NC_004146.1_FHV_RNA1	1_316^946_1233^2319_3107	1
																	NC_004146.1_FHV_RNA1	1_311^1104_1260^2278_3107	1		NC_004146.1_FHV_RNA1	1_300^1102_1232^2233_3107	1		NC_004146.1_FHV_RNA1	1_318^1093_1243^2300_3107	1		NC_004146.1_FHV_RNA1	1_370^896_1243^2314_3107	1		NC_004146.1_FHV_RNA1	1_282^1210_1302^1950_2020^2219_3107	1
																	NC_004146.1_FHV_RNA1	1_312^1102_1262^2281_3107	1		NC_004146.1_FHV_RNA1	1_301^1100_1256^2317_3107	1		NC_004146.1_FHV_RNA1	1_299^1100_1356^2236_3107	1		NC_004146.1_FHV_RNA1	1_318^1106_1261^2282_3107	1		NC_004146.1_FHV_RNA1	1_309^940_1253^2289_3107	1
																	NC_004146.1_FHV_RNA1	1_310^1088_1302^1957_1995^2201_2575^2649_3107	1		NC_004146.1_FHV_RNA1	1_300^1102_1239^2323_3107	1		NC_004146.1_FHV_RNA1	1_311^1003_1260^2266_3107	1		NC_004146.1_FHV_RNA1	1_301^1100_1235^2321_3107	1		NC_004146.1_FHV_RNA1	1_313^941_1241^2325_2442^2471_3107	1
																	NC_004146.1_FHV_RNA1	1_419^783_1223^2310_2512^2708_3107	1		NC_004146.1_FHV_RNA1	1_308^951_1075^1139_1254^2310_3107	1		NC_004146.1_FHV_RNA1	1_278^1011_1249^2264_3107	1		NC_004146.1_FHV_RNA1	1_313^941_1234^2320_3107	1		NC_004146.1_FHV_RNA1	1_318^1093_1244^2305_3107	1
																	NC_004146.1_FHV_RNA1	1_1154^1217_3107	1		NC_004146.1_FHV_RNA1	1_312^1102_1127^1196_1246^2309_3107	1		NC_004146.1_FHV_RNA1	1_334^379_435^1135_1234^2485_3107	1		NC_004146.1_FHV_RNA1	1_282^1210_1307^1953_2020^2219_3107	1		NC_004146.1_FHV_RNA1	1_311^954_1260^2278_3107	1
																	NC_004146.1_FHV_RNA1	1_1407^3076_3107	1		NC_004146.1_FHV_RNA1	1_241^989_1238^2300_3107	1		NC_004146.1_FHV_RNA1	1_315^936_1337^2276_3107	1		NC_004146.1_FHV_RNA1	1_318^1094_1242^2311_3107	1		NC_004146.1_FHV_RNA1	1_342^1083_1242^2521_3107	1
																	NC_004146.1_FHV_RNA1	1_310^943_1232^2301_3107	1		NC_004146.1_FHV_RNA1	1_355^896_1241^2325_3107	1		NC_004146.1_FHV_RNA1	1_341^1081_1247^2517_3107	1		NC_004146.1_FHV_RNA1	1_328^1080_1245^2514_3107	1		NC_004146.1_FHV_RNA1	1_318^1090_1237^2297_3107	1
																	NC_004146.1_FHV_RNA1	1_1235^2311_2503^2531_3107	1		NC_004146.1_FHV_RNA1	1_315^944_1244^2328_3107	1		NC_004146.1_FHV_RNA1	1_305^936_1241^2325_3107	1		NC_004146.1_FHV_RNA1	1_318^1093_1234^2300_3107	1		NC_004146.1_FHV_RNA1	1_359^895_1242^2301_3107	1
																	NC_004146.1_FHV_RNA1	1_323^1094_1286^2219_3107	1		NC_004146.1_FHV_RNA1	1_310^1095_1136^1182_1302^2164_2178^2205_3107	1		NC_004146.1_FHV_RNA1	1_305^940_1241^2329_3107	1		NC_004146.1_FHV_RNA1	1_314^1013_1260^2266_2569^2645_3107	1		NC_004146.1_FHV_RNA1	1_285^455_469^921_1223^2300_3107	1
																	NC_004146.1_FHV_RNA1	1_312^1089_1240^2299_3107	1		NC_004146.1_FHV_RNA1	1_312^1102_1294^1972_2513^2708_2784^3026_3107	1		NC_004146.1_FHV_RNA1	1_319^1100_1235^1421_1442^2270_3107	1		NC_004146.1_FHV_RNA1	1_309^1086_1242^2301_2772^3015_3107	1		NC_004146.1_FHV_RNA1	1_313^1012_1253^2259_3107	1
																	NC_004146.1_FHV_RNA1	1_1407^3078_3107	1		NC_004146.1_FHV_RNA1	1_313^1104_1262^2278_3107	1		NC_004146.1_FHV_RNA1	1_313^941_1243^2328_3107	1		NC_004146.1_FHV_RNA1	1_311^1104_1260^2278_2783^3013_3107	1		NC_004146.1_FHV_RNA1	1_310^1095_1134^1182_1307^2161_3107	1
																	NC_004146.1_FHV_RNA1	1_318^1091_1243^2299_3107	1		NC_004146.1_FHV_RNA1	1_311^1104_1303^1953_2605^2648_3107	1		NC_004146.1_FHV_RNA1	1_313^941_1243^2329_3107	1		NC_004146.1_FHV_RNA1	1_313^941_1241^2325_2776^3021_3107	1		NC_004146.1_FHV_RNA1	1_333^1070_1243^2512_3107	1
																	NC_004146.1_FHV_RNA1	1_316^451_455^1097_1242^2301_3107	1		NC_004146.1_FHV_RNA1	1_304^1115_1262^2253_2844^2871_3107	1		NC_004146.1_FHV_RNA1	1_318^1015_1249^2222_2229^2265_3107	1		NC_004146.1_FHV_RNA1	1_337^1080_1244^2506_3107	1		NC_004146.1_FHV_RNA1	1_314^1089_1136^1195_1244^2304_3107	1
																	NC_004146.1_FHV_RNA1	1_419^916_1250^1431_1444^2270_2601^2645_2863^2943_3107	1		NC_004146.1_FHV_RNA1	1_308^1100_1129^1196_1235^2279_3107	1		NC_004146.1_FHV_RNA1	1_370^896_1242^2309_3107	1		NC_004146.1_FHV_RNA1	1_302^950_1241^2325_3107	1		NC_004146.1_FHV_RNA1	1_368^895_1237^2307_3107	1
																	NC_004146.1_FHV_RNA1	1_309^945_1299^2264_2574^2655_3107	1		NC_004146.1_FHV_RNA1	1_307^1088_1242^2301_3107	1		NC_004146.1_FHV_RNA1	1_311^1099_1261^2271_3107	1		NC_004146.1_FHV_RNA1	1_389^909_1237^2319_3107	1		NC_004146.1_FHV_RNA1	1_313^941_1224^2322_3107	1
																	NC_004146.1_FHV_RNA1	1_420^869_1138^1188_1225^2747_3107	1		NC_004146.1_FHV_RNA1	1_313^1118_1258^2246_3107	1		NC_004146.1_FHV_RNA1	1_306^1109_1356^2236_3107	1		NC_004146.1_FHV_RNA1	1_304^944_1258^2278_3107	1		NC_004146.1_FHV_RNA1	1_327^1092_1242^2266_3107	1
																	NC_004146.1_FHV_RNA1	1_326^1107_1234^1387_1417^2266_3107	1		NC_004146.1_FHV_RNA1	1_319^941_1263^2262_3107	1		NC_004146.1_FHV_RNA1	1_314^1089_1242^2304_3107	1		NC_004146.1_FHV_RNA1	1_305^940_1241^2325_2497^2723_3107	1		NC_004146.1_FHV_RNA1	1_311^938_1258^2349_3107	1
																	NC_004146.1_FHV_RNA1	1_310^1095_1137^1191_1304^2161_3107	1		NC_004146.1_FHV_RNA1	1_313^941_3107	1		NC_004146.1_FHV_RNA1	1_310^954_1257^2277_3107	1		NC_004146.1_FHV_RNA1	1_291^325_340^939_1332^1496_1505^2279_3107	1		NC_004146.1_FHV_RNA1	1_342^1083_1253^2523_3107	1
																	NC_004146.1_FHV_RNA1	1_318^1048_1293^2251_2598^2646_3107	1		NC_004146.1_FHV_RNA1	1_309^1117_1260^2255_3107	1		NC_004146.1_FHV_RNA1	1_313^941_1243^2325_3107	1		NC_004146.1_FHV_RNA1	1_100^943_1241^2325_3107	1		NC_004146.1_FHV_RNA1	1_291^921_1238^2322_3107	1
																	NC_004146.1_FHV_RNA1	1_416^868_1136^2711_3107	1		NC_004146.1_FHV_RNA1	1_281^425_446^1100_1242^2301_3107	1		NC_004146.1_FHV_RNA1	1_339^1082_1245^2513_3107	1		NC_004146.1_FHV_RNA1	1_319^941_1178^1210_1330^2268_3107	1		NC_004146.1_FHV_RNA1	1_310^959_1257^2279_3107	1
																	NC_004146.1_FHV_RNA1	1_312^1102_1129^1196_1243^2308_3107	1		NC_004146.1_FHV_RNA1	1_321^1108_1265^2275_3107	1		NC_004146.1_FHV_RNA1	1_318^1015_3107	1		NC_004146.1_FHV_RNA1	1_318^1088_1240^2299_3107	1		NC_004146.1_FHV_RNA1	1_313^941_1241^2331_3107	1
																	NC_004146.1_FHV_RNA1	1_308^951_1233^2300_3107	1		NC_004146.1_FHV_RNA1	1_622^665_3107	1		NC_004146.1_FHV_RNA1	1_318^1015_1272^2303_3107	1		NC_004146.1_FHV_RNA1	1_313^939_1340^2277_3107	1		NC_004146.1_FHV_RNA1	1_313^941_1241^2332_3107	1
																	NC_004146.1_FHV_RNA1	1_308^1102_1236^2316_2776^3023_3107	1		NC_004146.1_FHV_RNA1	1_307^1087_1241^2331_3107	1		NC_004146.1_FHV_RNA1	1_319^941_1331^2272_3107	1		NC_004146.1_FHV_RNA1	1_311^532_580^967_1238^2310_3107	1		NC_004146.1_FHV_RNA1	1_313^941_1253^2278_3107	1
																	NC_004146.1_FHV_RNA1	1_420^916_3107	1		NC_004146.1_FHV_RNA1	1_298^1102_1356^2237_3107	1		NC_004146.1_FHV_RNA1	1_307^945_1266^2269_2282^2313_3107	1		NC_004146.1_FHV_RNA1	1_306^938_1268^1415_1442^2341_3107	1		NC_004146.1_FHV_RNA1	1_316^1102_1261^2270_3107	1
																	NC_004146.1_FHV_RNA1	1_304^1100_1302^2171_2585^2644_3107	1		NC_004146.1_FHV_RNA1	1_420^867_1139^1192_1225^2747_3018^3069_3107	1		NC_004146.1_FHV_RNA1	1_310^936_1340^2277_2500^2535_3107	1		NC_004146.1_FHV_RNA1	1_304^1106_1280^2267_2536^2682_3107	1		NC_004146.1_FHV_RNA1	1_317^1091_1381^2240_2360^2413_3107	1
																	NC_004146.1_FHV_RNA1	1_1419^1488_3107	1		NC_004146.1_FHV_RNA1	1_288^1096_1304^2259_3107	1		NC_004146.1_FHV_RNA1	1_0^45_342^1083_1226^2503_3107	1		NC_004146.1_FHV_RNA1	1_311^952_1255^2273_3107	1		NC_004146.1_FHV_RNA1	1_314^938_1226^2316_3107	1
																	NC_004146.1_FHV_RNA1	1_318^1091_1245^2303_3107	1		NC_004146.1_FHV_RNA1	1_308^1100_1260^2278_3107	1		NC_004146.1_FHV_RNA1	1_342^1083_1141^1199_1245^2512_3107	1		NC_004146.1_FHV_RNA1	1_315^936_1340^2277_3107	1		NC_004146.1_FHV_RNA1	1_305^940_1255^2278_3107	1
																	NC_004146.1_FHV_RNA1	1_287^1103_1232^2301_3107	1		NC_004146.1_FHV_RNA1	1_312^1106_1257^2280_3107	1		NC_004146.1_FHV_RNA1	1_332^1070_1245^2514_3107	1		NC_004146.1_FHV_RNA1	1_308^951_1260^2266_3107	1		NC_004146.1_FHV_RNA1	1_316^946_1238^2321_3107	1
																	NC_004146.1_FHV_RNA1	1_310^1085_1276^2268_3107	1		NC_004146.1_FHV_RNA1	1_318^1102_1258^2263_3107	1		NC_004146.1_FHV_RNA1	1_321^1102_1258^2264_3107	1		NC_004146.1_FHV_RNA1	1_317^1091_1256^2285_3107	1		NC_004146.1_FHV_RNA1	1_300^1102_1351^2222_3107	1
																	NC_004146.1_FHV_RNA1	1_317^1091_1237^2301_3107	1		NC_004146.1_FHV_RNA1	1_300^1102_1245^2514_3107	1		NC_004146.1_FHV_RNA1	1_599^662_3107	1		NC_004146.1_FHV_RNA1	1_317^942_1340^2277_3107	1		NC_004146.1_FHV_RNA1	1_316^940_1253^2341_3107	1
																	NC_004146.1_FHV_RNA1	1_317^1091_1237^2300_3107	1		NC_004146.1_FHV_RNA1	1_300^1102_1241^2312_3107	1		NC_004146.1_FHV_RNA1	1_342^1083_1237^2502_3107	1		NC_004146.1_FHV_RNA1	1_300^544_579^2263_3107	1		NC_004146.1_FHV_RNA1	1_313^941_1202^1263_1338^2276_3107	1
																	NC_004146.1_FHV_RNA1	1_307^953_1257^2278_3107	1		NC_004146.1_FHV_RNA1	1_300^1102_1148^1182_1244^2312_3107	1		NC_004146.1_FHV_RNA1	1_370^896_1243^2313_3107	1		NC_004146.1_FHV_RNA1	1_310^1095_1135^1190_1292^2149_3107	1		NC_004146.1_FHV_RNA1	1_275^334_353^1100_1260^2278_3107	1
																	NC_004146.1_FHV_RNA1	1_312^1108_1129^1196_1243^2309_3107	1		NC_004146.1_FHV_RNA1	1_312^1102_1134^1190_1241^2325_3107	1		NC_004146.1_FHV_RNA1	1_300^1102_1305^2263_3107	1		NC_004146.1_FHV_RNA1	1_318^1102_1262^2280_3107	1		NC_004146.1_FHV_RNA1	1_315^936_1340^2277_3107	1
																	NC_004146.1_FHV_RNA1	1_316^1092_1235^2297_3107	1		NC_004146.1_FHV_RNA1	1_319^941_1244^2312_2597^2648_3107	1		NC_004146.1_FHV_RNA1	1_309^428_434^1096_1234^2300_3107	1		NC_004146.1_FHV_RNA1	1_310^946_1217^2307_3107	1		NC_004146.1_FHV_RNA1	1_310^1095_1135^1190_1302^2167_3107	1
																	NC_004146.1_FHV_RNA1	1_316^1086_1245^2303_3107	1		NC_004146.1_FHV_RNA1	1_312^1102_1129^1196_1239^2306_3107	1		NC_004146.1_FHV_RNA1	1_370^896_1243^2314_3107	1		NC_004146.1_FHV_RNA1	1_342^1088_1245^2514_3107	1		NC_004146.1_FHV_RNA1	1_311^970_1244^2325_3107	1
																	NC_004146.1_FHV_RNA1	1_1288^2246_2609^2651_3107	1		NC_004146.1_FHV_RNA1	1_311^1104_1263^2277_3107	1		NC_004146.1_FHV_RNA1	1_1105^1146_1234^1358_1383^2339_3107	1		NC_004146.1_FHV_RNA1	1_303^1097_1260^2278_3107	1		NC_004146.1_FHV_RNA1	1_310^942_1135^1216_1260^2277_3107	1
																	NC_004146.1_FHV_RNA1	1_317^1091_1235^2294_3107	1		NC_004146.1_FHV_RNA1	1_301^1100_1284^2270_3107	1		NC_004146.1_FHV_RNA1	1_318^407_426^474_515^1162_1235^2300_3107	1		NC_004146.1_FHV_RNA1	1_310^959_1261^2338_3107	1		NC_004146.1_FHV_RNA1	1_313^941_1247^2326_3107	1
																	NC_004146.1_FHV_RNA1	1_312^1102_1275^1947_2524^2709_3107	1		NC_004146.1_FHV_RNA1	1_295^1101_1242^2311_3107	1		NC_004146.1_FHV_RNA1	1_21^734_3107	1		NC_004146.1_FHV_RNA1	1_325^1075_1245^2514_3107	1		NC_004146.1_FHV_RNA1	1_300^951_1257^2277_3107	1
																	NC_004146.1_FHV_RNA1	1_296^1107_1232^2301_2988^3048_3107	1		NC_004146.1_FHV_RNA1	1_300^1102_1247^2517_3107	1		NC_004146.1_FHV_RNA1	1_316^1012_1260^2266_3107	1		NC_004146.1_FHV_RNA1	1_308^951_1245^2277_3107	1		NC_004146.1_FHV_RNA1	1_313^941_1236^1265_1335^2274_3107	1
																	NC_004146.1_FHV_RNA1	1_2196^2226_3107	1		NC_004146.1_FHV_RNA1	1_405^895_1238^2297_3107	1		NC_004146.1_FHV_RNA1	1_310^1107_1260^2278_3107	1		NC_004146.1_FHV_RNA1	1_316^1105_1264^2272_3107	1		NC_004146.1_FHV_RNA1	1_342^1083_1235^2485_3107	1
																	NC_004146.1_FHV_RNA1	1_310^1095_1134^1190_1302^2164_3107	1		NC_004146.1_FHV_RNA1	1_318^1090_1145^1189_1242^2301_3107	1		NC_004146.1_FHV_RNA1	1_308^956_1233^2319_3107	1		NC_004146.1_FHV_RNA1	1_342^1083_1245^2517_3107	1		NC_004146.1_FHV_RNA1	1_318^1090_1241^2309_3107	1
																	NC_004146.1_FHV_RNA1	1_429^772_3107	1		NC_004146.1_FHV_RNA1	1_318^1094_1276^2215_3107	1		NC_004146.1_FHV_RNA1	1_405^896_1241^2298_3107	1		NC_004146.1_FHV_RNA1	1_315^941_1241^2325_3107	1		NC_004146.1_FHV_RNA1	1_304^922_1241^2325_3107	1
																	NC_004146.1_FHV_RNA1	1_1249^1315_3011^3043_3107	1		NC_004146.1_FHV_RNA1	1_317^1091_1244^2301_3107	1		NC_004146.1_FHV_RNA1	1_311^1104_1263^2269_3107	1		NC_004146.1_FHV_RNA1	1_342^1083_1235^2489_3107	1		NC_004146.1_FHV_RNA1	1_320^1011_1244^2282_3107	1
																	NC_004146.1_FHV_RNA1	1_312^1102_1302^1951_2512^2696_3107	1		NC_004146.1_FHV_RNA1	1_312^1108_1261^2282_3107	1		NC_004146.1_FHV_RNA1	1_308^945_1235^2320_3107	1		NC_004146.1_FHV_RNA1	1_303^937_1241^2325_3107	1		NC_004146.1_FHV_RNA1	1_316^1105_1261^2270_3107	1
																	NC_004146.1_FHV_RNA1	1_1417^1451_3107	1		NC_004146.1_FHV_RNA1	1_320^1193_1243^2309_3107	1		NC_004146.1_FHV_RNA1	1_410^865_1139^1192_1225^2747_3107	1		NC_004146.1_FHV_RNA1	1_284^1090_1238^2318_3107	1		NC_004146.1_FHV_RNA1	1_319^941_1326^2267_3107	1
																	NC_004146.1_FHV_RNA1	1_311^1104_1244^2304_3107	1		NC_004146.1_FHV_RNA1	1_312^1174_1243^2309_3107	1		NC_004146.1_FHV_RNA1	1_319^941_1238^2318_3107	1		NC_004146.1_FHV_RNA1	1_309^1218_1240^2306_2775^3024_3107	1		NC_004146.1_FHV_RNA1	1_313^941_1340^2277_2390^2417_3107	1
																	NC_004146.1_FHV_RNA1	1_345^910_1234^2304_3107	1		NC_004146.1_FHV_RNA1	1_316^939_1262^2259_3107	1		NC_004146.1_FHV_RNA1	1_310^1085_1274^2262_3107	1		NC_004146.1_FHV_RNA1	1_317^961_1241^2325_3107	1		NC_004146.1_FHV_RNA1	1_308^956_1224^2306_3107	1
																	NC_004146.1_FHV_RNA1	1_318^1101_1261^2270_3107	1		NC_004146.1_FHV_RNA1	1_309^1086_1242^2301_3107	1		NC_004146.1_FHV_RNA1	1_309^1089_1244^2308_3107	1		NC_004146.1_FHV_RNA1	1_308^951_1264^2285_2799^2855_3107	1		NC_004146.1_FHV_RNA1	1_309^1090_1241^2325_3107	1
																	NC_004146.1_FHV_RNA1	1_330^957_1224^2306_3107	1		NC_004146.1_FHV_RNA1	1_839^921_1258^2314_3107	1		NC_004146.1_FHV_RNA1	1_308^951_1262^2280_3107	1		NC_004146.1_FHV_RNA1	1_307^1105_1253^2275_3107	1		NC_004146.1_FHV_RNA1	1_308^951_1257^2311_3107	1
																	NC_004146.1_FHV_RNA1	1_419^872_1140^1196_1225^2747_3107	1		NC_004146.1_FHV_RNA1	1_342^1083_1227^2440_2451^2505_3107	1		NC_004146.1_FHV_RNA1	1_319^941_1240^2309_3107	1		NC_004146.1_FHV_RNA1	1_318^1102_1258^2265_3107	1		NC_004146.1_FHV_RNA1	1_300^1102_1245^2513_3107	1
																	NC_004146.1_FHV_RNA1	1_316^1098_1261^2270_2786^3024_3107	1		NC_004146.1_FHV_RNA1	1_302^1097_1260^2278_3107	1		NC_004146.1_FHV_RNA1	1_313^941_1257^2275_2316^2367_3107	1		NC_004146.1_FHV_RNA1	1_311^942_1241^2325_3107	1		NC_004146.1_FHV_RNA1	1_294^983_1051^1133_1241^2325_3107	1
																	NC_004146.1_FHV_RNA1	1_312^1102_1287^1965_2513^2710_3107	1		NC_004146.1_FHV_RNA1	1_312^1153_1243^2308_3107	1		NC_004146.1_FHV_RNA1	1_310^1085_1274^2268_3107	1		NC_004146.1_FHV_RNA1	1_311^956_1260^2266_3107	1		NC_004146.1_FHV_RNA1	1_319^941_1330^2271_3107	1
																	NC_004146.1_FHV_RNA1	1_316^939_1338^2276_3107	1		NC_004146.1_FHV_RNA1	1_318^1097_1242^2301_3107	1		NC_004146.1_FHV_RNA1	1_318^1095_1230^2294_3107	1		NC_004146.1_FHV_RNA1	1_318^952_1258^2278_3107	1		NC_004146.1_FHV_RNA1	1_321^1058_1245^2514_3107	1
																	NC_004146.1_FHV_RNA1	1_327^474_503^1146_1228^2278_3107	1		NC_004146.1_FHV_RNA1	1_314^1222_1243^2309_3107	1		NC_004146.1_FHV_RNA1	1_342^1083_1246^2500_3107	1		NC_004146.1_FHV_RNA1	1_313^941_1232^2319_3107	1		NC_004146.1_FHV_RNA1	1_420^867_1126^1176_3107	1
																	NC_004146.1_FHV_RNA1	1_373^422_3107	1		NC_004146.1_FHV_RNA1	1_414^864_1139^1192_1225^2747_3107	1		NC_004146.1_FHV_RNA1	1_431^880_1141^2723_3107	1		NC_004146.1_FHV_RNA1	1_313^941_1252^2331_3107	1		NC_004146.1_FHV_RNA1	1_320^941_1234^2325_3107	1
																	NC_004146.1_FHV_RNA1	1_295^1111_1241^2305_2578^2666_2862^2950_3107	1		NC_004146.1_FHV_RNA1	1_295^943_1263^2260_3107	1		NC_004146.1_FHV_RNA1	1_337^1080_1245^2514_3107	1		NC_004146.1_FHV_RNA1	1_355^900_1241^2325_3107	1		NC_004146.1_FHV_RNA1	1_274^996_1242^2301_3107	1
																	NC_004146.1_FHV_RNA1	1_321^1145_1288^1429_1466^2265_3107	1		NC_004146.1_FHV_RNA1	1_420^869_1137^1196_1223^2747_3107	1		NC_004146.1_FHV_RNA1	1_315^1111_1257^2280_2357^2387_3107	1		NC_004146.1_FHV_RNA1	1_316^1092_1239^2296_3107	1		NC_004146.1_FHV_RNA1	1_308^951_1257^2273_3107	1
																	NC_004146.1_FHV_RNA1	1_310^1088_1242^2301_3107	1		NC_004146.1_FHV_RNA1	1_305^940_1237^2323_3107	1		NC_004146.1_FHV_RNA1	1_300^1102_1233^2304_3107	1		NC_004146.1_FHV_RNA1	1_316^1092_1261^2288_3107	1		NC_004146.1_FHV_RNA1	1_320^1019_1256^2267_3107	1
																	NC_004146.1_FHV_RNA1	1_338^1100_1286^1962_2513^2686_3107	1		NC_004146.1_FHV_RNA1	1_338^1076_1245^2514_3107	1		NC_004146.1_FHV_RNA1	1_342^1083_1239^2513_3107	1		NC_004146.1_FHV_RNA1	1_31^73_310^1087_1242^2317_3107	1		NC_004146.1_FHV_RNA1	1_399^929_1241^2325_3107	1
																	NC_004146.1_FHV_RNA1	1_308^1100_1262^2259_2619^2734_3107	1		NC_004146.1_FHV_RNA1	1_347^1094_1245^2514_3107	1		NC_004146.1_FHV_RNA1	1_347^574_594^1114_1245^2514_3107	1		NC_004146.1_FHV_RNA1	1_313^944_1257^2275_3107	1		NC_004146.1_FHV_RNA1	1_313^929_1241^2325_3107	1
																	NC_004146.1_FHV_RNA1	1_300^1074_1242^2301_3107	1		NC_004146.1_FHV_RNA1	1_313^1046_1288^2246_2603^2654_3107	1		NC_004146.1_FHV_RNA1	1_313^941_1241^2298_3107	1		NC_004146.1_FHV_RNA1	1_347^1093_1247^2518_3107	1		NC_004146.1_FHV_RNA1	1_302^1097_1260^2278_3107	1
																	NC_004146.1_FHV_RNA1	1_700^741_3107	1		NC_004146.1_FHV_RNA1	1_318^1093_1237^2300_3107	1		NC_004146.1_FHV_RNA1	1_0^112_338^1085_1245^2513_3107	1		NC_004146.1_FHV_RNA1	1_326^1101_1253^2265_3107	1		NC_004146.1_FHV_RNA1	1_318^1094_1261^2270_3107	1
																	NC_004146.1_FHV_RNA1	1_313^944_1262^2277_3107	1		NC_004146.1_FHV_RNA1	1_309^973_1262^2272_3107	1		NC_004146.1_FHV_RNA1	1_312^1094_1139^1196_1312^1919_2498^2666_3107	1		NC_004146.1_FHV_RNA1	1_319^941_1138^1190_1344^2283_3107	1		NC_004146.1_FHV_RNA1	1_342^959_1056^1243_1381^2225_3107	1
																	NC_004146.1_FHV_RNA1	1_416^860_1137^1193_3107	1		NC_004146.1_FHV_RNA1	1_318^1102_1259^2279_3107	1		NC_004146.1_FHV_RNA1	1_318^1089_1383^2239_3107	1		NC_004146.1_FHV_RNA1	1_308^945_1304^2268_2574^2655_3107	1		NC_004146.1_FHV_RNA1	1_313^941_1213^2312_3107	1
																	NC_004146.1_FHV_RNA1	1_311^1104_1130^1197_1243^2309_3107	1		NC_004146.1_FHV_RNA1	1_314^1091_1286^2219_3107	1		NC_004146.1_FHV_RNA1	1_311^1104_1264^2282_3107	1		NC_004146.1_FHV_RNA1	1_318^1102_1383^2241_3107	1		NC_004146.1_FHV_RNA1	1_351^948_1338^2276_3107	1
																	NC_004146.1_FHV_RNA1	1_318^1090_1248^2709_3107	1		NC_004146.1_FHV_RNA1	1_318^1093_1244^2304_2957^3062_3107	1		NC_004146.1_FHV_RNA1	1_342^915_1241^2305_3107	1		NC_004146.1_FHV_RNA1	1_318^1102_1256^2267_3107	1		NC_004146.1_FHV_RNA1	1_318^1102_1384^1570_1584^2251_3107	1
																	NC_004146.1_FHV_RNA1	1_318^1102_1261^2270_2794^3007_3107	1		NC_004146.1_FHV_RNA1	1_315^1088_1240^2295_3107	1		NC_004146.1_FHV_RNA1	1_329^1186_1284^2156_3107	1		NC_004146.1_FHV_RNA1	1_15^47_318^1097_1243^2301_2433^2461_3107	1		NC_004146.1_FHV_RNA1	1_318^942_1242^2301_3107	1
																	NC_004146.1_FHV_RNA1	1_324^1110_1261^2270_3107	1		NC_004146.1_FHV_RNA1	1_304^1102_1260^2278_3107	1		NC_004146.1_FHV_RNA1	1_318^1094_1288^2219_3107	1		NC_004146.1_FHV_RNA1	1_312^1103_1260^2278_3107	1		NC_004146.1_FHV_RNA1	1_311^939_1242^2301_3107	1
																	NC_004146.1_FHV_RNA1	1_317^1091_1242^2301_2536^2684_3107	1		NC_004146.1_FHV_RNA1	1_332^1079_1245^2514_3107	1		NC_004146.1_FHV_RNA1	1_312^1107_1262^2279_3107	1		NC_004146.1_FHV_RNA1	1_311^1025_1249^1307_1318^2265_3107	1		NC_004146.1_FHV_RNA1	1_309^940_1237^2322_3107	1
																	NC_004146.1_FHV_RNA1	1_312^1102_1127^1196_1243^2309_3107	1		NC_004146.1_FHV_RNA1	1_312^1102_1135^1190_1252^2336_3107	1		NC_004146.1_FHV_RNA1	1_378^895_1235^2320_3107	1		NC_004146.1_FHV_RNA1	1_398^898_1241^2325_3107	1		NC_004146.1_FHV_RNA1	1_317^1091_1257^2277_3107	1
																	NC_004146.1_FHV_RNA1	1_318^1048_1288^2246_2595^2646_3107	1		NC_004146.1_FHV_RNA1	1_317^1091_1274^2269_3107	1		NC_004146.1_FHV_RNA1	1_313^939_1239^2310_3107	1		NC_004146.1_FHV_RNA1	1_318^1015_1260^2265_3107	1		NC_004146.1_FHV_RNA1	1_308^1096_1261^2270_3107	1
																	NC_004146.1_FHV_RNA1	1_303^1104_1309^2187_2576^2643_3107	1		NC_004146.1_FHV_RNA1	1_348^1099_1245^2514_3107	1		NC_004146.1_FHV_RNA1	1_293^963_1090^1142_1242^2304_3107	1		NC_004146.1_FHV_RNA1	1_312^1174_1243^2309_3107	1		NC_004146.1_FHV_RNA1	1_311^1104_1265^2283_2829^2887_3107	1
																	NC_004146.1_FHV_RNA1	1_318^1102_1259^2269_3107	1		NC_004146.1_FHV_RNA1	1_287^1114_1136^1195_1274^2270_2536^2684_3107	1		NC_004146.1_FHV_RNA1	1_283^1212_1302^1951_2020^2219_3107	1		NC_004146.1_FHV_RNA1	1_313^941_1260^2278_3107	1		NC_004146.1_FHV_RNA1	1_321^1056_1243^2500_3107	1
																	NC_004146.1_FHV_RNA1	1_306^1093_1112^1169_1303^2166_3107	1		NC_004146.1_FHV_RNA1	1_370^896_1235^2321_3107	1		NC_004146.1_FHV_RNA1	1_342^1083_1245^2512_3107	1		NC_004146.1_FHV_RNA1	1_317^1109_1261^2270_3107	1		NC_004146.1_FHV_RNA1	1_310^1095_1242^2280_3107	1
																	NC_004146.1_FHV_RNA1	1_313^1089_1244^2304_3107	1		NC_004146.1_FHV_RNA1	1_318^1094_1299^1899_3107	1		NC_004146.1_FHV_RNA1	1_308^951_1260^2266_3107	1		NC_004146.1_FHV_RNA1	1_311^1104_1262^2281_3107	1		NC_004146.1_FHV_RNA1	1_313^937_1338^2276_3107	1
																	NC_004146.1_FHV_RNA1	1_312^1102_1130^1198_1243^2308_3107	1		NC_004146.1_FHV_RNA1	1_310^2283_3107	1		NC_004146.1_FHV_RNA1	1_342^1083_1245^2513_3107	1		NC_004146.1_FHV_RNA1	1_311^1104_1262^2280_3107	1		NC_004146.1_FHV_RNA1	1_313^941_1236^2320_3107	1
																	NC_004146.1_FHV_RNA1	1_309^1148_1301^1952_2740^2901_3107	1		NC_004146.1_FHV_RNA1	1_403^896_1139^1192_1211^2728_3107	1		NC_004146.1_FHV_RNA1	1_311^1104_1251^2248_3107	1		NC_004146.1_FHV_RNA1	1_318^1015_1260^2267_3107	1		NC_004146.1_FHV_RNA1	1_289^913_1241^2325_3107	1
																	NC_004146.1_FHV_RNA1	1_302^1099_1283^2271_3107	1		NC_004146.1_FHV_RNA1	1_319^942_1341^2279_3107	1		NC_004146.1_FHV_RNA1	1_370^896_1249^2309_3107	1		NC_004146.1_FHV_RNA1	1_318^1094_1261^2270_3107	1		NC_004146.1_FHV_RNA1	1_164^195_393^912_1241^2325_3107	1
																	NC_004146.1_FHV_RNA1	1_332^2298_3107	1		NC_004146.1_FHV_RNA1	1_1241^2325_3107	1		NC_004146.1_FHV_RNA1	1_312^944_1241^2325_3107	1		NC_004146.1_FHV_RNA1	1_318^1097_1242^2301_3107	1		NC_004146.1_FHV_RNA1	1_319^941_1334^2270_3107	1
																	NC_004146.1_FHV_RNA1	1_318^1102_1139^1192_1274^2270_2551^2648_3107	1		NC_004146.1_FHV_RNA1	1_305^952_1241^2325_3107	1		NC_004146.1_FHV_RNA1	1_313^941_1180^1248_1259^2279_3107	1		NC_004146.1_FHV_RNA1	1_308^951_1252^2273_3107	1		NC_004146.1_FHV_RNA1	1_319^941_1334^2277_3107	1
																	NC_004146.1_FHV_RNA1	1_317^1091_1212^2255_3107	1		NC_004146.1_FHV_RNA1	1_322^1110_1257^2284_3107	1		NC_004146.1_FHV_RNA1	1_299^335_345^1163_1302^2164_3107	1		NC_004146.1_FHV_RNA1	1_311^1104_1262^2288_3107	1		NC_004146.1_FHV_RNA1	1_313^941_1254^2268_3107	1
																	NC_004146.1_FHV_RNA1	1_308^1091_1136^1188_1302^2164_3107	1		NC_004146.1_FHV_RNA1	1_277^2313_3107	1		NC_004146.1_FHV_RNA1	1_312^503_518^1179_1257^2278_3107	1		NC_004146.1_FHV_RNA1	1_310^959_1234^2320_3107	1		NC_004146.1_FHV_RNA1	1_317^958_1241^2321_3107	1
																	NC_004146.1_FHV_RNA1	1_311^1100_1293^1971_2513^2708_3107	1		NC_004146.1_FHV_RNA1	1_314^2276_3107	1		NC_004146.1_FHV_RNA1	1_312^1089_1286^2246_3107	1		NC_004146.1_FHV_RNA1	1_302^1099_1283^2271_2536^2682_3107	1		NC_004146.1_FHV_RNA1	1_311^1100_1135^1190_1302^2164_3107	1
																	NC_004146.1_FHV_RNA1	1_280^2310_3107	1		NC_004146.1_FHV_RNA1	1_312^1086_1242^2301_3107	1		NC_004146.1_FHV_RNA1	1_342^1083_1245^2517_3107	1		NC_004146.1_FHV_RNA1	1_174^204_318^1015_1262^2270_3107	1		NC_004146.1_FHV_RNA1	1_307^905_912^942_1241^2325_3107	1
																	NC_004146.1_FHV_RNA1	1_300^1102_1307^2260_3107	1		NC_004146.1_FHV_RNA1	1_307^1092_1242^2301_3107	1		NC_004146.1_FHV_RNA1	1_312^1107_1260^2278_3107	1		NC_004146.1_FHV_RNA1	1_310^1092_1166^1209_1308^2155_3107	1		NC_004146.1_FHV_RNA1	1_319^941_1237^2319_3107	1
																	NC_004146.1_FHV_RNA1	1_316^1094_1241^2298_3107	1		NC_004146.1_FHV_RNA1	1_306^1093_1234^2257_2378^2409_3107	1		NC_004146.1_FHV_RNA1	1_315^1078_1253^2309_3107	1		NC_004146.1_FHV_RNA1	1_314^941_1257^2280_3107	1		NC_004146.1_FHV_RNA1	1_307^937_1238^2321_3107	1
																	NC_004146.1_FHV_RNA1	1_313^1098_1257^2284_3107	1		NC_004146.1_FHV_RNA1	1_318^1091_1242^2303_3107	1		NC_004146.1_FHV_RNA1	1_313^1107_1186^1230_1240^2306_3107	1		NC_004146.1_FHV_RNA1	1_311^1104_1340^2276_3107	1		NC_004146.1_FHV_RNA1	1_309^943_1257^2277_3107	1
																	NC_004146.1_FHV_RNA1	1_330^1013_1217^2288_3107	1		NC_004146.1_FHV_RNA1	1_318^1085_1237^2307_3107	1		NC_004146.1_FHV_RNA1	1_293^1117_1263^2257_3107	1		NC_004146.1_FHV_RNA1	1_329^1095_1274^2216_3107	1		NC_004146.1_FHV_RNA1	1_334^1076_1243^2507_3107	1
																	NC_004146.1_FHV_RNA1	1_312^1102_1287^1965_2507^2707_3107	1		NC_004146.1_FHV_RNA1	1_312^1177_1243^2309_3107	1		NC_004146.1_FHV_RNA1	1_313^941_1234^2329_3107	1		NC_004146.1_FHV_RNA1	1_339^1085_1237^2514_3107	1		NC_004146.1_FHV_RNA1	1_351^483_497^910_1241^2325_3107	1
																	NC_004146.1_FHV_RNA1	1_312^1102_1302^1951_2184^2902_3107	1		NC_004146.1_FHV_RNA1	1_330^1075_1245^2514_3107	1		NC_004146.1_FHV_RNA1	1_313^1100_1126^1185_1302^2165_3107	1		NC_004146.1_FHV_RNA1	1_310^1095_1135^1188_1301^2163_3107	1		NC_004146.1_FHV_RNA1	1_312^932_1252^2273_3107	1
																	NC_004146.1_FHV_RNA1	1_316^1094_1139^1196_1242^2301_3107	1		NC_004146.1_FHV_RNA1	1_339^917_1241^2325_3107	1		NC_004146.1_FHV_RNA1	1_312^1102_1258^2233_2238^2280_3107	1		NC_004146.1_FHV_RNA1	1_318^941_1244^2325_3107	1		NC_004146.1_FHV_RNA1	1_313^941_1234^2310_3107	1
																	NC_004146.1_FHV_RNA1	1_318^1104_1135^1190_1243^2309_3107	1		NC_004146.1_FHV_RNA1	1_308^951_1191^1244_3107	1		NC_004146.1_FHV_RNA1	1_303^938_1241^2325_3107	1		NC_004146.1_FHV_RNA1	1_318^1093_1187^1239_1302^2164_3107	1		NC_004146.1_FHV_RNA1	1_313^941_1234^2315_3107	1
																	NC_004146.1_FHV_RNA1	1_312^1102_1262^2259_2611^2706_3107	1		NC_004146.1_FHV_RNA1	1_317^1099_1305^2263_3107	1		NC_004146.1_FHV_RNA1	1_318^1102_1258^2266_3107	1		NC_004146.1_FHV_RNA1	1_366^900_1256^2278_3107	1		NC_004146.1_FHV_RNA1	1_318^1014_1260^2263_3107	1
																	NC_004146.1_FHV_RNA1	1_316^1092_1242^2304_3107	1		NC_004146.1_FHV_RNA1	1_316^1102_1261^2270_3107	1		NC_004146.1_FHV_RNA1	1_318^1088_1242^2311_3107	1		NC_004146.1_FHV_RNA1	1_312^1094_1260^2278_3107	1		NC_004146.1_FHV_RNA1	1_311^1104_1253^2261_3107	1
																	NC_004146.1_FHV_RNA1	1_306^1089_1241^2305_3107	1		NC_004146.1_FHV_RNA1	1_647^676_3107	1		NC_004146.1_FHV_RNA1	1_320^914_1242^2327_3107	1		NC_004146.1_FHV_RNA1	1_434^2301_3107	1		NC_004146.1_FHV_RNA1	1_302^948_1257^2277_3107	1
																	NC_004146.1_FHV_RNA1	1_318^1102_1356^2236_3107	1		NC_004146.1_FHV_RNA1	1_318^1096_1242^2301_3107	1		NC_004146.1_FHV_RNA1	1_313^941_1241^2325_2459^2560_3107	1		NC_004146.1_FHV_RNA1	1_308^936_952^1014_1218^1258_1325^2263_3107	1		NC_004146.1_FHV_RNA1	1_337^1077_1237^2510_3107	1
																	NC_004146.1_FHV_RNA1	1_294^1108_1242^2311_3107	1		NC_004146.1_FHV_RNA1	1_312^1102_1244^2304_3107	1		NC_004146.1_FHV_RNA1	1_1424^1492_3107	1		NC_004146.1_FHV_RNA1	1_19^2298_3107	1		NC_004146.1_FHV_RNA1	1_290^1038_1242^2301_3107	1
																	NC_004146.1_FHV_RNA1	1_946^1018_3107	1		NC_004146.1_FHV_RNA1	1_316^1092_1246^2306_3107	1		NC_004146.1_FHV_RNA1	1_317^1091_1245^2304_3107	1		NC_004146.1_FHV_RNA1	1_293^932_1086^1188_1242^2280_3107	1		NC_004146.1_FHV_RNA1	1_318^1093_1233^2308_3107	1
																	NC_004146.1_FHV_RNA1	1_327^1094_1295^1892_3107	1		NC_004146.1_FHV_RNA1	1_318^1094_1383^2239_3107	1		NC_004146.1_FHV_RNA1	1_318^1101_1262^1307_1312^2294_3107	1		NC_004146.1_FHV_RNA1	1_313^941_1236^2329_3107	1		NC_004146.1_FHV_RNA1	1_310^1095_1126^1185_1302^2164_3107	1
																	NC_004146.1_FHV_RNA1	1_315^1100_1287^1982_1995^2274_3107	1		NC_004146.1_FHV_RNA1	1_312^1102_3107	1		NC_004146.1_FHV_RNA1	1_310^942_1254^2346_3107	1		NC_004146.1_FHV_RNA1	1_308^951_1257^2277_2695^2725_3107	1		NC_004146.1_FHV_RNA1	1_391^887_1245^2330_3107	1
																	NC_004146.1_FHV_RNA1	1_318^1048_1301^2261_2598^2647_3107	1		NC_004146.1_FHV_RNA1	1_312^1102_1128^1193_1243^2309_3107	1		NC_004146.1_FHV_RNA1	1_292^1105_1242^2311_3107	1		NC_004146.1_FHV_RNA1	1_307^1085_1250^2325_2516^2717_3107	1		NC_004146.1_FHV_RNA1	1_318^1093_1235^2300_3107	1
																	NC_004146.1_FHV_RNA1	1_311^956_1244^2331_3107	1		NC_004146.1_FHV_RNA1	1_316^1101_1256^2282_3107	1		NC_004146.1_FHV_RNA1	1_307^946_1257^2277_3107	1		NC_004146.1_FHV_RNA1	1_310^1096_1135^1190_1302^2164_3107	1		NC_004146.1_FHV_RNA1	1_301^1100_1309^2186_2577^2646_3107	1
																	NC_004146.1_FHV_RNA1	1_318^1102_1287^1982_2008^2277_3107	1		NC_004146.1_FHV_RNA1	1_313^941_1237^2322_3107	1		NC_004146.1_FHV_RNA1	1_313^1113_1260^2278_3107	1		NC_004146.1_FHV_RNA1	1_295^1117_1260^2278_3107	1		NC_004146.1_FHV_RNA1	1_313^941_1251^2331_3107	1
																	NC_004146.1_FHV_RNA1	1_341^913_1262^2275_3107	1		NC_004146.1_FHV_RNA1	1_1245^2514_3107	1		NC_004146.1_FHV_RNA1	1_308^934_1201^1250_3107	1		NC_004146.1_FHV_RNA1	1_313^941_1236^2324_3107	1		NC_004146.1_FHV_RNA1	1_317^1091_1238^2300_3107	1
																	NC_004146.1_FHV_RNA1	1_314^553_569^1089_1324^2255_3107	1		NC_004146.1_FHV_RNA1	1_312^1106_1131^1198_1247^2306_3107	1		NC_004146.1_FHV_RNA1	1_105^214_318^953_1243^2309_3107	1		NC_004146.1_FHV_RNA1	1_318^944_1241^2325_3107	1		NC_004146.1_FHV_RNA1	1_316^1094_1255^2273_3107	1
																	NC_004146.1_FHV_RNA1	1_311^1084_1242^2303_3107	1		NC_004146.1_FHV_RNA1	1_317^1105_1248^2298_3107	1		NC_004146.1_FHV_RNA1	1_317^1091_1258^2264_3107	1		NC_004146.1_FHV_RNA1	1_315^943_1338^2276_3107	1		NC_004146.1_FHV_RNA1	1_313^941_1227^1388_1392^2299_3107	1
																	NC_004146.1_FHV_RNA1	1_313^1093_1261^2270_3107	1		NC_004146.1_FHV_RNA1	1_1409^3083_3107	1		NC_004146.1_FHV_RNA1	1_294^935_1372^2312_3107	1		NC_004146.1_FHV_RNA1	1_318^1048_1232^2301_3107	1		NC_004146.1_FHV_RNA1	1_313^941_1245^2514_3107	1
																	NC_004146.1_FHV_RNA1	1_313^1102_1252^2280_3107	1		NC_004146.1_FHV_RNA1	1_318^1093_1235^2303_3107	1		NC_004146.1_FHV_RNA1	1_314^949_1340^2277_3107	1		NC_004146.1_FHV_RNA1	1_342^1083_1248^2516_3107	1		NC_004146.1_FHV_RNA1	1_342^1135_1245^2514_3107	1
																	NC_004146.1_FHV_RNA1	1_313^1100_1302^1951_2524^2709_3107	1		NC_004146.1_FHV_RNA1	1_318^1093_1242^2301_2843^2904_3107	1		NC_004146.1_FHV_RNA1	1_355^896_1022^1062_1252^2332_3107	1		NC_004146.1_FHV_RNA1	1_310^1095_1260^2278_3107	1		NC_004146.1_FHV_RNA1	1_318^1093_1241^2289_3107	1
																	NC_004146.1_FHV_RNA1	1_420^916_1262^2265_2598^2640_3107	1		NC_004146.1_FHV_RNA1	1_301^1100_1305^2260_3107	1		NC_004146.1_FHV_RNA1	1_317^1098_1381^2237_3107	1		NC_004146.1_FHV_RNA1	1_342^1083_1231^2499_3107	1		NC_004146.1_FHV_RNA1	1_310^959_1242^2327_3107	1
																	NC_004146.1_FHV_RNA1	1_309^945_1304^2268_2574^2655_3107	1		NC_004146.1_FHV_RNA1	1_302^1099_1280^2268_2536^2682_3107	1		NC_004146.1_FHV_RNA1	1_342^1083_1244^2515_3107	1		NC_004146.1_FHV_RNA1	1_318^1093_1242^2304_3107	1		NC_004146.1_FHV_RNA1	1_310^942_1237^2322_3107	1
																	NC_004146.1_FHV_RNA1	1_315^1088_1242^2301_3107	1		NC_004146.1_FHV_RNA1	1_315^1111_1383^2239_3107	1		NC_004146.1_FHV_RNA1	1_315^1088_1305^2278_3107	1		NC_004146.1_FHV_RNA1	1_318^1102_1366^2228_3107	1		NC_004146.1_FHV_RNA1	1_310^959_1242^2324_3107	1
																	NC_004146.1_FHV_RNA1	1_311^1103_1287^1965_3107	1		NC_004146.1_FHV_RNA1	1_319^941_1339^2278_3107	1		NC_004146.1_FHV_RNA1	1_318^1093_1243^2313_3107	1		NC_004146.1_FHV_RNA1	1_316^958_1239^2326_2385^2420_2512^2716_3107	1		NC_004146.1_FHV_RNA1	1_310^1095_1134^1191_1302^2164_3107	1
																	NC_004146.1_FHV_RNA1	1_308^1090_1242^2301_3107	1		NC_004146.1_FHV_RNA1	1_342^1083_1239^2513_3107	1		NC_004146.1_FHV_RNA1	1_321^1096_1286^2233_3107	1		NC_004146.1_FHV_RNA1	1_318^1013_1235^2257_3107	1		NC_004146.1_FHV_RNA1	1_345^537_597^2286_3107	1
																	NC_004146.1_FHV_RNA1	1_312^1102_1299^1950_2518^2705_3107	1		NC_004146.1_FHV_RNA1	1_319^941_1348^2309_3107	1		NC_004146.1_FHV_RNA1	1_317^945_1245^2514_3107	1		NC_004146.1_FHV_RNA1	1_318^1093_1242^2303_3107	1		NC_004146.1_FHV_RNA1	1_317^1091_1233^2299_3107	1
																	NC_004146.1_FHV_RNA1	1_319^941_1239^2300_2599^2650_3107	1		NC_004146.1_FHV_RNA1	1_317^1091_1220^2298_3107	1		NC_004146.1_FHV_RNA1	1_318^1094_1261^2270_3107	1		NC_004146.1_FHV_RNA1	1_316^1092_1242^1458_1547^2386_3107	1		NC_004146.1_FHV_RNA1	1_314^1089_1253^2310_3107	1
																	NC_004146.1_FHV_RNA1	1_309^1098_1241^2298_3107	1		NC_004146.1_FHV_RNA1	1_301^1100_1309^2187_2571^2640_3107	1		NC_004146.1_FHV_RNA1	1_310^959_1234^2320_3107	1		NC_004146.1_FHV_RNA1	1_317^1091_1241^2325_3107	1		NC_004146.1_FHV_RNA1	1_391^920_1241^2325_3107	1
																	NC_004146.1_FHV_RNA1	1_314^1082_1232^2272_3107	1		NC_004146.1_FHV_RNA1	1_305^2300_3107	1		NC_004146.1_FHV_RNA1	1_305^940_1237^2322_3107	1		NC_004146.1_FHV_RNA1	1_162^251_317^1020_1260^2266_3107	1		NC_004146.1_FHV_RNA1	1_295^925_1235^2297_3107	1
																	NC_004146.1_FHV_RNA1	1_312^1102_1263^2277_2829^2944_3107	1		NC_004146.1_FHV_RNA1	1_301^1097_1241^2325_3107	1		NC_004146.1_FHV_RNA1	1_318^1102_1388^2238_3107	1		NC_004146.1_FHV_RNA1	1_314^953_1257^2275_3107	1		NC_004146.1_FHV_RNA1	1_301^1100_1309^2185_2575^2637_3107	1
																	NC_004146.1_FHV_RNA1	1_348^908_1301^1936_3107	1		NC_004146.1_FHV_RNA1	1_45^89_3107	1		NC_004146.1_FHV_RNA1	1_347^1094_1245^2514_3107	1		NC_004146.1_FHV_RNA1	1_313^1046_1071^1132_1264^1384_1411^2314_3107	1		NC_004146.1_FHV_RNA1	1_318^1102_1267^2275_3107	1
																	NC_004146.1_FHV_RNA1	1_314^1088_1238^2707_3107	1		NC_004146.1_FHV_RNA1	1_287^1114_1139^1196_1274^2270_2532^2660_3107	1		NC_004146.1_FHV_RNA1	1_313^941_1183^2308_2694^2733_2942^2975_3107	1		NC_004146.1_FHV_RNA1	1_282^1210_1303^1953_2018^2218_3107	1		NC_004146.1_FHV_RNA1	1_342^1083_1247^2517_3107	1
																	NC_004146.1_FHV_RNA1	1_420^867_1139^1192_1225^2747_3107	1		NC_004146.1_FHV_RNA1	1_324^2306_3107	1		NC_004146.1_FHV_RNA1	1_312^1097_1129^1156_1166^1209_1246^2312_3107	1		NC_004146.1_FHV_RNA1	1_312^941_1240^2326_3107	1		NC_004146.1_FHV_RNA1	1_307^941_1254^2268_3107	1
																	NC_004146.1_FHV_RNA1	1_282^493_514^946_1226^2297_3107	1		NC_004146.1_FHV_RNA1	1_420^869_1139^1192_1221^2746_3107	1		NC_004146.1_FHV_RNA1	1_314^1088_1242^2311_3107	1		NC_004146.1_FHV_RNA1	1_318^1102_1266^2272_3107	1		NC_004146.1_FHV_RNA1	1_311^1104_1260^2278_2570^2648_3107	1
																	NC_004146.1_FHV_RNA1	1_318^1102_1261^2270_2795^3009_3107	1		NC_004146.1_FHV_RNA1	1_280^1214_1242^2311_3107	1		NC_004146.1_FHV_RNA1	1_319^941_1260^2264_3107	1		NC_004146.1_FHV_RNA1	1_312^1102_1261^2277_3107	1		NC_004146.1_FHV_RNA1	1_405^895_1241^2305_3107	1
																	NC_004146.1_FHV_RNA1	1_318^1097_1262^2280_3107	1		NC_004146.1_FHV_RNA1	1_317^1083_1288^2219_3107	1		NC_004146.1_FHV_RNA1	1_311^937_1158^1231_1257^2265_3107	1		NC_004146.1_FHV_RNA1	1_342^1083_1236^2510_3107	1		NC_004146.1_FHV_RNA1	1_314^1076_1242^2301_3107	1
																	NC_004146.1_FHV_RNA1	1_318^1102_1139^1192_1338^1632_1722^1920_2010^2235_2551^2648_3107	1		NC_004146.1_FHV_RNA1	1_317^1091_1243^2308_3107	1		NC_004146.1_FHV_RNA1	1_311^1219_1243^2301_3107	1		NC_004146.1_FHV_RNA1	1_312^1177_1243^2309_3107	1		NC_004146.1_FHV_RNA1	1_318^1091_1260^2268_3107	1
																	NC_004146.1_FHV_RNA1	1_300^940_1241^2331_3107	1		NC_004146.1_FHV_RNA1	1_314^1089_1241^2709_3107	1		NC_004146.1_FHV_RNA1	1_311^1104_1383^2239_3107	1		NC_004146.1_FHV_RNA1	1_329^404_439^994_1095^1124_1230^2328_3107	1		NC_004146.1_FHV_RNA1	1_313^941_977^1115_1248^2327_3107	1
																	NC_004146.1_FHV_RNA1	1_307^934_1262^2231_2240^2277_2594^2628_3107	1		NC_004146.1_FHV_RNA1	1_318^1093_1234^2298_3107	1		NC_004146.1_FHV_RNA1	1_311^1104_1267^2278_2870^2930_3107	1		NC_004146.1_FHV_RNA1	1_330^1075_1243^2511_3107	1		NC_004146.1_FHV_RNA1	1_317^1109_1242^2301_3107	1
																	NC_004146.1_FHV_RNA1	1_302^1102_1139^1196_1262^2264_2832^2976_3107	1		NC_004146.1_FHV_RNA1	1_311^1104_1241^2305_3107	1		NC_004146.1_FHV_RNA1	1_310^1101_1129^1196_1243^2309_3107	1		NC_004146.1_FHV_RNA1	1_307^938_1260^2266_3107	1		NC_004146.1_FHV_RNA1	1_342^1083_1232^2492_3107	1
																	NC_004146.1_FHV_RNA1	1_312^1094_1302^1951_2508^2638_2655^2704_3107	1		NC_004146.1_FHV_RNA1	1_299^1100_1306^2185_2576^2643_3107	1		NC_004146.1_FHV_RNA1	1_355^896_1243^2324_3107	1		NC_004146.1_FHV_RNA1	1_312^937_1237^2322_3107	1		NC_004146.1_FHV_RNA1	1_309^949_1255^2275_3107	1
																	NC_004146.1_FHV_RNA1	1_308^951_1235^2302_3107	1		NC_004146.1_FHV_RNA1	1_310^1095_1134^1191_1302^2164_3107	1		NC_004146.1_FHV_RNA1	1_313^1014_1258^2265_3107	1		NC_004146.1_FHV_RNA1	1_312^1087_1242^2301_2710^2875_3107	1		NC_004146.1_FHV_RNA1	1_318^1100_1244^2304_2337^2369_3107	1
																	NC_004146.1_FHV_RNA1	1_303^1073_1242^2301_3107	1		NC_004146.1_FHV_RNA1	1_317^1091_1243^2301_3107	1		NC_004146.1_FHV_RNA1	1_310^1085_1270^2265_3107	1		NC_004146.1_FHV_RNA1	1_305^940_1234^2323_3107	1		NC_004146.1_FHV_RNA1	1_314^933_1241^2325_3107	1
																	NC_004146.1_FHV_RNA1	1_314^957_1241^2325_2376^2406_2512^2716_3107	1		NC_004146.1_FHV_RNA1	1_305^1094_1263^2268_3107	1		NC_004146.1_FHV_RNA1	1_312^1102_1124^1196_1243^2309_2496^2530_3107	1		NC_004146.1_FHV_RNA1	1_313^941_1234^2317_3107	1		NC_004146.1_FHV_RNA1	1_313^944_1236^1430_1434^2333_3107	1
																	NC_004146.1_FHV_RNA1	1_336^916_1241^2298_2570^2648_3107	1		NC_004146.1_FHV_RNA1	1_318^1102_1139^1193_1262^2282_2551^2648_3107	1		NC_004146.1_FHV_RNA1	1_282^1210_1302^1951_2018^2218_3107	1		NC_004146.1_FHV_RNA1	1_238^320_385^896_1241^2325_3107	1		NC_004146.1_FHV_RNA1	1_305^1102_1276^2264_3107	1
																	NC_004146.1_FHV_RNA1	1_320^1094_1286^2219_3107	1		NC_004146.1_FHV_RNA1	1_314^1089_1243^2301_2524^2709_3107	1		NC_004146.1_FHV_RNA1	1_318^1094_1242^2311_3107	1		NC_004146.1_FHV_RNA1	1_304^941_1239^2315_3107	1		NC_004146.1_FHV_RNA1	1_318^1089_1253^2264_3107	1
																	NC_004146.1_FHV_RNA1	1_318^1102_1139^1192_1298^1932_2551^2648_3107	1		NC_004146.1_FHV_RNA1	1_317^1096_1261^1461_1468^2268_3107	1		NC_004146.1_FHV_RNA1	1_286^1097_1299^2259_3107	1		NC_004146.1_FHV_RNA1	1_305^940_1241^2325_2533^2738_3107	1		NC_004146.1_FHV_RNA1	1_215^1095_1257^2253_3107	1
																	NC_004146.1_FHV_RNA1	1_291^926_1280^2249_2489^2567_3107	1		NC_004146.1_FHV_RNA1	1_294^1108_1263^2274_3107	1		NC_004146.1_FHV_RNA1	1_339^1082_1245^2520_3107	1		NC_004146.1_FHV_RNA1	1_311^1165_1297^2165_3107	1		NC_004146.1_FHV_RNA1	1_308^951_3107	1
																	NC_004146.1_FHV_RNA1	1_300^964_983^1091_1285^2258_2576^2643_3107	1		NC_004146.1_FHV_RNA1	1_342^1083_1251^2513_3107	1		NC_004146.1_FHV_RNA1	1_318^1102_1378^2240_3107	1		NC_004146.1_FHV_RNA1	1_313^944_3107	1		NC_004146.1_FHV_RNA1	1_46^103_313^941_1241^2325_3107	1
																	NC_004146.1_FHV_RNA1	1_313^941_1251^2271_3107	1		NC_004146.1_FHV_RNA1	1_320^1100_1262^1497_1506^2282_3107	1		NC_004146.1_FHV_RNA1	1_312^1102_1262^2277_3107	1		NC_004146.1_FHV_RNA1	1_302^948_1257^2277_3107	1		NC_004146.1_FHV_RNA1	1_301^936_1241^2325_3107	1
																	NC_004146.1_FHV_RNA1	1_312^1102_1263^2261_3107	1		NC_004146.1_FHV_RNA1	1_312^1102_1126^1194_1245^2310_3107	1		NC_004146.1_FHV_RNA1	1_310^1085_1277^2272_3107	1		NC_004146.1_FHV_RNA1	1_312^1102_1259^2280_3107	1		NC_004146.1_FHV_RNA1	1_312^1012_1260^2266_3107	1
																	NC_004146.1_FHV_RNA1	1_813^893_2233^2266_2359^2393_3107	1		NC_004146.1_FHV_RNA1	1_309^1066_1130^1179_1252^2242_3107	1		NC_004146.1_FHV_RNA1	1_318^1048_1232^2301_3107	1		NC_004146.1_FHV_RNA1	1_311^1104_1274^2264_3107	1		NC_004146.1_FHV_RNA1	1_300^1102_1245^2514_2776^3021_3107	1
																	NC_004146.1_FHV_RNA1	1_319^941_1243^2313_3107	1		NC_004146.1_FHV_RNA1	1_318^1090_1268^2277_3107	1		NC_004146.1_FHV_RNA1	1_317^1091_1244^2304_3107	1		NC_004146.1_FHV_RNA1	1_308^950_1241^2325_3107	1		NC_004146.1_FHV_RNA1	1_316^1092_1262^2288_3107	1
																	NC_004146.1_FHV_RNA1	1_318^414_424^530_581^1166_1284^2216_3107	1		NC_004146.1_FHV_RNA1	1_312^1102_1299^1949_2518^2705_3107	1		NC_004146.1_FHV_RNA1	1_319^941_1334^2275_3107	1		NC_004146.1_FHV_RNA1	1_317^945_1139^1192_1241^2325_3107	1		NC_004146.1_FHV_RNA1	1_313^1012_1258^2266_3107	1
																	NC_004146.1_FHV_RNA1	1_296^1089_1242^2301_3107	1		NC_004146.1_FHV_RNA1	1_311^1104_1127^1194_1243^2311_3107	1		NC_004146.1_FHV_RNA1	1_313^941_1221^2312_3107	1		NC_004146.1_FHV_RNA1	1_309^947_1240^2318_3107	1		NC_004146.1_FHV_RNA1	1_311^530_568^603_603^989_1239^2313_3107	1
																	NC_004146.1_FHV_RNA1	1_310^959_1263^2274_2585^2644_3107	1		NC_004146.1_FHV_RNA1	1_316^1101_1261^2270_3107	1		NC_004146.1_FHV_RNA1	1_310^1217_1245^2310_3107	1		NC_004146.1_FHV_RNA1	1_303^934_1241^2325_3107	1		NC_004146.1_FHV_RNA1	1_304^1098_1260^2278_3107	1
																	NC_004146.1_FHV_RNA1	1_380^1161_1256^2322_3107	1		NC_004146.1_FHV_RNA1	1_312^1102_1302^1951_2514^2691_2781^3020_3107	1		NC_004146.1_FHV_RNA1	1_303^1006_1260^2266_3107	1		NC_004146.1_FHV_RNA1	1_314^1107_1262^2279_3107	1		NC_004146.1_FHV_RNA1	1_305^1101_1258^2278_3107	1
																	NC_004146.1_FHV_RNA1	1_318^1102_1135^1190_1243^2309_3107	1		NC_004146.1_FHV_RNA1	1_302^1097_1262^2278_3107	1		NC_004146.1_FHV_RNA1	1_339^1082_1247^2511_3107	1		NC_004146.1_FHV_RNA1	1_162^191_313^941_1242^2329_3107	1		NC_004146.1_FHV_RNA1	1_342^1083_1245^2514_2547^2596_3107	1
																	NC_004146.1_FHV_RNA1	1_316^1087_1238^2296_3107	1		NC_004146.1_FHV_RNA1	1_313^986_1253^2307_3107	1		NC_004146.1_FHV_RNA1	1_316^1076_1226^2288_3107	1		NC_004146.1_FHV_RNA1	1_313^937_1370^1404_1415^2241_3107	1		NC_004146.1_FHV_RNA1	1_304^941_1239^2325_3107	1
																	NC_004146.1_FHV_RNA1	1_312^1102_1139^1193_1291^1967_2513^2708_3107	1		NC_004146.1_FHV_RNA1	1_322^2283_3107	1		NC_004146.1_FHV_RNA1	1_308^951_1114^1175_1252^2271_3107	1		NC_004146.1_FHV_RNA1	1_318^1015_1257^2265_3107	1		NC_004146.1_FHV_RNA1	1_306^937_1257^2277_3107	1
																	NC_004146.1_FHV_RNA1	1_312^1102_1303^1950_2524^2709_3107	1		NC_004146.1_FHV_RNA1	1_6^35_319^941_1262^2259_3107	1		NC_004146.1_FHV_RNA1	1_337^1087_1243^2515_3107	1		NC_004146.1_FHV_RNA1	1_302^1102_1137^1194_1268^2277_3107	1		NC_004146.1_FHV_RNA1	1_298^929_1239^2323_3107	1
																	NC_004146.1_FHV_RNA1	1_311^1104_1238^2310_3107	1		NC_004146.1_FHV_RNA1	1_318^1097_1257^2278_3107	1		NC_004146.1_FHV_RNA1	1_311^1105_1260^2278_3107	1		NC_004146.1_FHV_RNA1	1_314^942_1234^2308_3107	1		NC_004146.1_FHV_RNA1	1_317^500_528^915_1234^2304_3107	1
																	NC_004146.1_FHV_RNA1	1_318^1088_1242^2301_2513^2708_2783^3014_3107	1		NC_004146.1_FHV_RNA1	1_372^897_1243^2311_3107	1		NC_004146.1_FHV_RNA1	1_336^1077_1135^1201_1241^2325_2484^2570_3107	1		NC_004146.1_FHV_RNA1	1_308^951_1162^1195_1237^2288_3107	1		NC_004146.1_FHV_RNA1	1_313^941_1272^2355_3107	1
																	NC_004146.1_FHV_RNA1	1_318^1091_1288^1967_3107	1		NC_004146.1_FHV_RNA1	1_303^944_1257^2277_3107	1		NC_004146.1_FHV_RNA1	1_343^1083_1245^2514_3107	1		NC_004146.1_FHV_RNA1	1_313^941_1235^2298_3107	1		NC_004146.1_FHV_RNA1	1_257^941_1244^2324_3107	1
																	NC_004146.1_FHV_RNA1	1_590^654_3107	1		NC_004146.1_FHV_RNA1	1_312^1102_1126^1183_1243^2309_3107	1		NC_004146.1_FHV_RNA1	1_286^912_1242^1447_1452^2350_3107	1		NC_004146.1_FHV_RNA1	1_321^1105_1383^2241_3107	1		NC_004146.1_FHV_RNA1	1_311^945_1243^2329_3107	1
																	NC_004146.1_FHV_RNA1	1_317^1091_1242^2301_2619^2655_3107	1		NC_004146.1_FHV_RNA1	1_267^308_315^2346_3107	1		NC_004146.1_FHV_RNA1	1_1235^2263_3107	1		NC_004146.1_FHV_RNA1	1_318^1093_1231^2291_3107	1		NC_004146.1_FHV_RNA1	1_306^951_1257^2277_3107	1
																	NC_004146.1_FHV_RNA1	1_311^1102_1422^1874_2525^2705_2786^3024_3107	1		NC_004146.1_FHV_RNA1	1_312^1102_1129^1196_1237^2292_3107	1		NC_004146.1_FHV_RNA1	1_305^940_1234^2320_3107	1		NC_004146.1_FHV_RNA1	1_311^945_1241^2325_3107	1		NC_004146.1_FHV_RNA1	1_318^1015_1383^2239_3107	1
																	NC_004146.1_FHV_RNA1	1_395^915_1260^2278_3107	1		NC_004146.1_FHV_RNA1	1_318^1091_1285^2218_3107	1		NC_004146.1_FHV_RNA1	1_294^1096_1350^2235_3107	1		NC_004146.1_FHV_RNA1	1_316^940_974^1042_1260^2266_3107	1		NC_004146.1_FHV_RNA1	1_318^444_447^1097_1242^2301_3107	1
																	NC_004146.1_FHV_RNA1	1_315^1100_1259^2268_3107	1		NC_004146.1_FHV_RNA1	1_318^1102_1237^2295_3107	1		NC_004146.1_FHV_RNA1	1_342^1083_1238^2509_3107	1		NC_004146.1_FHV_RNA1	1_1248^2260_3107	1		NC_004146.1_FHV_RNA1	1_342^1083_1246^2519_3107	1
																	NC_004146.1_FHV_RNA1	1_309^1213_1243^2309_3107	1		NC_004146.1_FHV_RNA1	1_320^1110_1243^2299_3107	1		NC_004146.1_FHV_RNA1	1_291^476_490^1135_1356^2236_3107	1		NC_004146.1_FHV_RNA1	1_310^1095_1375^2228_3107	1		NC_004146.1_FHV_RNA1	1_316^1015_1257^2264_3107	1
																	NC_004146.1_FHV_RNA1	1_318^1102_1262^2278_3107	1		NC_004146.1_FHV_RNA1	1_300^1102_1245^2312_3107	1		NC_004146.1_FHV_RNA1	1_314^1013_1258^2266_3107	1		NC_004146.1_FHV_RNA1	1_317^938_1341^1504_1526^2316_3107	1		NC_004146.1_FHV_RNA1	1_318^1102_1377^2236_2373^2402_2411^2472_2537^2567_3107	1
																	NC_004146.1_FHV_RNA1	1_317^1091_1240^2296_3107	1		NC_004146.1_FHV_RNA1	1_318^1102_1245^2302_3107	1		NC_004146.1_FHV_RNA1	1_324^1106_1383^2239_3107	1		NC_004146.1_FHV_RNA1	1_319^941_1248^1432_1454^2356_3107	1		NC_004146.1_FHV_RNA1	1_368^909_1243^2313_3107	1
																	NC_004146.1_FHV_RNA1	1_309^1117_1231^1298_1325^2259_3107	1		NC_004146.1_FHV_RNA1	1_417^867_1138^1190_1224^2745_3107	1		NC_004146.1_FHV_RNA1	1_306^1098_1260^2278_3107	1		NC_004146.1_FHV_RNA1	1_313^941_1015^1167_1239^2293_3107	1		NC_004146.1_FHV_RNA1	1_313^1111_1263^2284_3107	1
																	NC_004146.1_FHV_RNA1	1_311^1103_1235^2308_3107	1		NC_004146.1_FHV_RNA1	1_312^1090_1289^2049_2532^2748_3107	1		NC_004146.1_FHV_RNA1	1_310^1106_1260^2278_3107	1		NC_004146.1_FHV_RNA1	1_310^956_1257^2277_3107	1		NC_004146.1_FHV_RNA1	1_1239^2299_3107	1
																	NC_004146.1_FHV_RNA1	1_1419^1536_1558^1624_3107	1		NC_004146.1_FHV_RNA1	1_313^1107_1260^2278_3107	1		NC_004146.1_FHV_RNA1	1_342^1083_1239^2514_3107	1		NC_004146.1_FHV_RNA1	1_304^937_1177^2283_3107	1		NC_004146.1_FHV_RNA1	1_282^541_559^953_1257^2277_3107	1
																	NC_004146.1_FHV_RNA1	1_302^1119_1232^2301_3107	1		NC_004146.1_FHV_RNA1	1_62^94_3107	1		NC_004146.1_FHV_RNA1	1_318^1102_1243^2309_3107	1		NC_004146.1_FHV_RNA1	1_294^528_538^929_1236^2323_3107	1		NC_004146.1_FHV_RNA1	1_318^1093_1243^2299_3107	1
																	NC_004146.1_FHV_RNA1	1_318^1102_1254^2267_3107	1		NC_004146.1_FHV_RNA1	1_319^941_1343^2284_3107	1		NC_004146.1_FHV_RNA1	1_319^941_1243^2309_3107	1		NC_004146.1_FHV_RNA1	1_317^938_1316^2275_3107	1		NC_004146.1_FHV_RNA1	1_314^1013_1260^2267_3107	1
																	NC_004146.1_FHV_RNA1	1_318^1048_1288^2246_2303^2543_2601^2650_3107	1		NC_004146.1_FHV_RNA1	1_316^938_1340^2277_3107	1		NC_004146.1_FHV_RNA1	1_262^307_364^900_1243^2313_3107	1		NC_004146.1_FHV_RNA1	1_318^1093_1343^2280_3107	1		NC_004146.1_FHV_RNA1	1_314^1013_1260^2268_3107	1
																	NC_004146.1_FHV_RNA1	1_318^1102_1138^1190_1243^2309_3107	1		NC_004146.1_FHV_RNA1	1_591^3081_3107	1		NC_004146.1_FHV_RNA1	1_311^1104_1256^2281_3107	1		NC_004146.1_FHV_RNA1	1_314^1089_1259^2284_3107	1		NC_004146.1_FHV_RNA1	1_335^1077_1228^2508_3107	1
																	NC_004146.1_FHV_RNA1	1_318^1094_1240^2309_3107	1		NC_004146.1_FHV_RNA1	1_576^3068_3107	1		NC_004146.1_FHV_RNA1	1_330^922_1239^2324_3107	1		NC_004146.1_FHV_RNA1	1_310^1085_1283^2268_3107	1		NC_004146.1_FHV_RNA1	1_313^945_1230^2387_3107	1
																	NC_004146.1_FHV_RNA1	1_317^358_383^1107_1239^2302_3107	1		NC_004146.1_FHV_RNA1	1_318^1093_1248^2520_3107	1		NC_004146.1_FHV_RNA1	1_319^1110_1172^1209_1377^2235_3107	1		NC_004146.1_FHV_RNA1	1_342^1083_1249^2510_3107	1		NC_004146.1_FHV_RNA1	1_356^898_1241^2325_3107	1
																	NC_004146.1_FHV_RNA1	1_301^1100_1288^2270_3107	1		NC_004146.1_FHV_RNA1	1_309^973_1243^2243_3107	1		NC_004146.1_FHV_RNA1	1_420^869_1139^1192_1225^2748_2784^3026_3107	1		NC_004146.1_FHV_RNA1	1_300^1102_1231^2509_3107	1		NC_004146.1_FHV_RNA1	1_318^1089_1242^2301_3107	1
																	NC_004146.1_FHV_RNA1	1_307^1079_1241^2298_3107	1		NC_004146.1_FHV_RNA1	1_318^944_1240^2321_2930^2966_3107	1		NC_004146.1_FHV_RNA1	1_312^1102_1123^1191_1242^2309_3107	1		NC_004146.1_FHV_RNA1	1_313^941_1255^2332_3107	1		NC_004146.1_FHV_RNA1	1_316^561_574^1088_1258^2263_3107	1
																	NC_004146.1_FHV_RNA1	1_318^1090_1287^2219_3107	1		NC_004146.1_FHV_RNA1	1_318^1094_1241^2305_3107	1		NC_004146.1_FHV_RNA1	1_312^935_1262^2272_3107	1		NC_004146.1_FHV_RNA1	1_317^945_1219^2308_3107	1		NC_004146.1_FHV_RNA1	1_311^931_1241^2325_3107	1
																	NC_004146.1_FHV_RNA1	1_308^1100_1242^2311_3107	1		NC_004146.1_FHV_RNA1	1_316^1092_1275^2320_3107	1		NC_004146.1_FHV_RNA1	1_342^1083_1246^2508_3107	1		NC_004146.1_FHV_RNA1	1_313^1012_1241^2259_3107	1		NC_004146.1_FHV_RNA1	1_310^952_1259^2272_3107	1
																	NC_004146.1_FHV_RNA1	1_321^1092_1242^2301_3107	1		NC_004146.1_FHV_RNA1	1_312^1104_1123^1191_1243^2311_3107	1		NC_004146.1_FHV_RNA1	1_319^941_1244^2335_3107	1		NC_004146.1_FHV_RNA1	1_292^884_1230^2314_3107	1		NC_004146.1_FHV_RNA1	1_313^941_1135^1216_1262^2288_3107	1
																	NC_004146.1_FHV_RNA1	1_309^1104_1241^2314_3107	1		NC_004146.1_FHV_RNA1	1_420^869_1139^1192_1225^2703_2721^2764_3107	1		NC_004146.1_FHV_RNA1	1_307^1097_1260^2278_3107	1		NC_004146.1_FHV_RNA1	1_342^1083_1247^2517_3107	1		NC_004146.1_FHV_RNA1	1_337^1077_1249^2515_3107	1
																	NC_004146.1_FHV_RNA1	1_315^1100_1265^2275_3107	1		NC_004146.1_FHV_RNA1	1_318^1093_1240^2299_3107	1		NC_004146.1_FHV_RNA1	1_302^1099_1280^2268_2536^2682_3107	1		NC_004146.1_FHV_RNA1	1_305^940_1239^2324_3107	1		NC_004146.1_FHV_RNA1	1_313^941_1262^2282_3107	1
																	NC_004146.1_FHV_RNA1	1_412^895_1764^1804_3107	1		NC_004146.1_FHV_RNA1	1_305^1087_1244^2304_3107	1		NC_004146.1_FHV_RNA1	1_351^1079_1248^2513_3107	1		NC_004146.1_FHV_RNA1	1_371^899_1243^2322_3107	1		NC_004146.1_FHV_RNA1	1_313^946_1344^2283_3107	1
																	NC_004146.1_FHV_RNA1	1_316^1102_1262^2291_3107	1		NC_004146.1_FHV_RNA1	1_312^1102_1131^1195_1243^2309_3107	1		NC_004146.1_FHV_RNA1	1_334^920_1241^2305_3107	1		NC_004146.1_FHV_RNA1	1_310^1092_1131^1182_1302^2164_3107	1		NC_004146.1_FHV_RNA1	1_313^941_960^988_1241^2325_3107	1
																	NC_004146.1_FHV_RNA1	1_317^1102_1288^2271_3107	1		NC_004146.1_FHV_RNA1	1_293^1099_1236^2311_3107	1		NC_004146.1_FHV_RNA1	1_318^1015_1257^2265_3107	1		NC_004146.1_FHV_RNA1	1_319^940_1314^2261_3107	1		NC_004146.1_FHV_RNA1	1_313^941_1262^2288_3107	1
																	NC_004146.1_FHV_RNA1	1_318^1093_1234^2286_3107	1		NC_004146.1_FHV_RNA1	1_316^1081_1242^2301_3107	1		NC_004146.1_FHV_RNA1	1_316^1093_1261^2270_3107	1		NC_004146.1_FHV_RNA1	1_318^939_1338^2276_3107	1		NC_004146.1_FHV_RNA1	1_319^941_1330^2268_3107	1
																	NC_004146.1_FHV_RNA1	1_318^1102_1135^1192_1262^2280_2551^2648_3107	1		NC_004146.1_FHV_RNA1	1_314^1091_1243^2315_3107	1		NC_004146.1_FHV_RNA1	1_342^1083_1238^2501_3107	1		NC_004146.1_FHV_RNA1	1_318^1094_1235^2299_3107	1		NC_004146.1_FHV_RNA1	1_319^941_1330^2269_3107	1
																	NC_004146.1_FHV_RNA1	1_311^1104_1242^2312_3107	1		NC_004146.1_FHV_RNA1	1_318^1093_1241^2297_3107	1		NC_004146.1_FHV_RNA1	1_308^945_1341^2280_3107	1		NC_004146.1_FHV_RNA1	1_311^1090_1242^2062_2084^2330_3107	1		NC_004146.1_FHV_RNA1	1_314^943_1235^2319_3107	1
																	NC_004146.1_FHV_RNA1	1_318^508_534^1086_1280^2239_2598^2647_3107	1		NC_004146.1_FHV_RNA1	1_311^1104_1261^2270_3107	1		NC_004146.1_FHV_RNA1	1_349^896_1241^2325_3107	1		NC_004146.1_FHV_RNA1	1_271^1041_1260^2266_3107	1		NC_004146.1_FHV_RNA1	1_312^953_1239^2323_3107	1
																	NC_004146.1_FHV_RNA1	1_307^1065_1304^1955_2039^2192_2574^2653_3107	1		NC_004146.1_FHV_RNA1	1_819^868_3107	1		NC_004146.1_FHV_RNA1	1_302^1107_1241^2325_3107	1		NC_004146.1_FHV_RNA1	1_1260^2278_3107	1		NC_004146.1_FHV_RNA1	1_336^1192_1291^2145_3107	1
																	NC_004146.1_FHV_RNA1	1_321^1117_1303^1951_2524^2710_3107	1		NC_004146.1_FHV_RNA1	1_414^912_1263^2270_2601^2645_2863^2944_3107	1		NC_004146.1_FHV_RNA1	1_254^292_328^383_403^1097_1259^2284_3107	1		NC_004146.1_FHV_RNA1	1_300^1102_1242^2301_3107	1		NC_004146.1_FHV_RNA1	1_298^1151_1268^2281_3107	1
																	NC_004146.1_FHV_RNA1	1_306^1119_1262^2253_3107	1		NC_004146.1_FHV_RNA1	1_1366^1411_3107	1		NC_004146.1_FHV_RNA1	1_305^940_1248^2330_3107	1		NC_004146.1_FHV_RNA1	1_313^941_1264^2324_3107	1		NC_004146.1_FHV_RNA1	1_312^1094_1139^1196_1287^1989_2524^2709_3107	1
																	NC_004146.1_FHV_RNA1	1_296^1107_1234^2304_3107	1		NC_004146.1_FHV_RNA1	1_305^939_1242^2327_2772^2811_3107	1		NC_004146.1_FHV_RNA1	1_314^1104_1259^2274_3107	1		NC_004146.1_FHV_RNA1	1_313^941_957^984_1246^2330_2537^2638_3107	1		NC_004146.1_FHV_RNA1	1_314^1089_1383^2239_3107	1
																	NC_004146.1_FHV_RNA1	1_311^1104_1261^2249_2260^2296_3107	1		NC_004146.1_FHV_RNA1	1_272^1027_1243^2301_3107	1		NC_004146.1_FHV_RNA1	1_348^1090_1240^2505_3107	1		NC_004146.1_FHV_RNA1	1_311^1104_1244^2325_3107	1		NC_004146.1_FHV_RNA1	1_313^941_1338^2276_3107	1
																	NC_004146.1_FHV_RNA1	1_294^1107_1232^2301_3107	1		NC_004146.1_FHV_RNA1	1_302^1102_1241^2325_3107	1		NC_004146.1_FHV_RNA1	1_312^1106_1260^2278_3107	1		NC_004146.1_FHV_RNA1	1_312^1102_1128^1197_1243^2309_3107	1		NC_004146.1_FHV_RNA1	1_1187^1232_1260^2266_3107	1
																	NC_004146.1_FHV_RNA1	1_311^1104_1244^2614_3107	1		NC_004146.1_FHV_RNA1	1_312^1102_1262^2280_3107	1		NC_004146.1_FHV_RNA1	1_419^869_1139^1192_1225^2747_3107	1		NC_004146.1_FHV_RNA1	1_359^895_1243^2323_3107	1		NC_004146.1_FHV_RNA1	1_314^941_1242^2324_3107	1
																	NC_004146.1_FHV_RNA1	1_18^2311_3107	1		NC_004146.1_FHV_RNA1	1_317^1091_1227^2275_3107	1		NC_004146.1_FHV_RNA1	1_319^941_1241^2298_3107	1		NC_004146.1_FHV_RNA1	1_308^1104_1261^2270_3107	1		NC_004146.1_FHV_RNA1	1_232^996_1187^1226_1340^2374_3107	1
																	NC_004146.1_FHV_RNA1	1_310^1095_1138^1190_1302^2164_3107	1		NC_004146.1_FHV_RNA1	1_299^940_1017^1117_1242^2301_3107	1		NC_004146.1_FHV_RNA1	1_311^1151_1247^2312_3107	1		NC_004146.1_FHV_RNA1	1_370^896_1239^2310_3107	1		NC_004146.1_FHV_RNA1	1_342^1083_3107	1
																	NC_004146.1_FHV_RNA1	1_317^1091_1240^2299_2625^2652_3107	1		NC_004146.1_FHV_RNA1	1_317^1091_1235^2299_3107	1		NC_004146.1_FHV_RNA1	1_310^1095_1135^1190_1298^2161_3107	1		NC_004146.1_FHV_RNA1	1_313^941_1244^2327_3107	1		NC_004146.1_FHV_RNA1	1_310^1086_1242^2301_3107	1
																	NC_004146.1_FHV_RNA1	1_301^1100_1283^2271_2536^2682_3107	1		NC_004146.1_FHV_RNA1	1_317^1091_1235^2298_3107	1		NC_004146.1_FHV_RNA1	1_317^941_1241^2325_3107	1		NC_004146.1_FHV_RNA1	1_428^874_970^2524_3107	1		NC_004146.1_FHV_RNA1	1_342^1083_1238^2498_3107	1
																	NC_004146.1_FHV_RNA1	1_327^1100_1242^2301_3107	1		NC_004146.1_FHV_RNA1	1_300^1102_1356^2236_3107	1		NC_004146.1_FHV_RNA1	1_319^941_1326^2332_3107	1		NC_004146.1_FHV_RNA1	1_318^941_1232^2318_3107	1		NC_004146.1_FHV_RNA1	1_305^940_1244^2289_3107	1
																	NC_004146.1_FHV_RNA1	1_293^1203_1242^2312_2521^2709_3107	1		NC_004146.1_FHV_RNA1	1_300^1102_1356^2237_3107	1		NC_004146.1_FHV_RNA1	1_309^943_1242^2333_3107	1		NC_004146.1_FHV_RNA1	1_308^959_1257^2280_3107	1		NC_004146.1_FHV_RNA1	1_317^1100_1381^2238_3107	1
																	NC_004146.1_FHV_RNA1	1_320^1094_1233^2294_3107	1		NC_004146.1_FHV_RNA1	1_1048^3080_3107	1		NC_004146.1_FHV_RNA1	1_368^895_1243^2314_3107	1		NC_004146.1_FHV_RNA1	1_308^956_1241^2325_3107	1		NC_004146.1_FHV_RNA1	1_316^946_1249^2333_3107	1
																	NC_004146.1_FHV_RNA1	1_52^107_3107	1		NC_004146.1_FHV_RNA1	1_314^1089_1241^2302_3107	1		NC_004146.1_FHV_RNA1	1_332^924_1202^2279_3107	1		NC_004146.1_FHV_RNA1	1_307^937_1241^2325_3107	1		NC_004146.1_FHV_RNA1	1_306^933_1241^2325_3107	1
																	NC_004146.1_FHV_RNA1	1_324^470_489^1131_1139^1196_1257^2285_3107	1		NC_004146.1_FHV_RNA1	1_313^1047_1288^2246_2598^2647_3107	1		NC_004146.1_FHV_RNA1	1_385^905_1243^2324_3107	1		NC_004146.1_FHV_RNA1	1_309^908_916^945_1240^2325_3107	1		NC_004146.1_FHV_RNA1	1_316^1015_1241^2251_3107	1
																	NC_004146.1_FHV_RNA1	1_318^1095_1242^2301_3107	1		NC_004146.1_FHV_RNA1	1_318^1102_1240^2294_3107	1		NC_004146.1_FHV_RNA1	1_222^340_405^895_1236^2290_3107	1		NC_004146.1_FHV_RNA1	1_300^1103_1242^1292_1333^2293_2312^2374_3107	1		NC_004146.1_FHV_RNA1	1_1243^2324_3107	1
																	NC_004146.1_FHV_RNA1	1_318^1102_1135^1186_1297^1929_2548^2645_3107	1		NC_004146.1_FHV_RNA1	1_314^1089_1241^2711_3107	1		NC_004146.1_FHV_RNA1	1_318^1090_1286^2219_3107	1		NC_004146.1_FHV_RNA1	1_313^1107_1260^2278_3107	1		NC_004146.1_FHV_RNA1	1_304^935_1205^2289_3107	1
																	NC_004146.1_FHV_RNA1	1_287^1114_1135^1193_1276^2270_2536^2682_3107	1		NC_004146.1_FHV_RNA1	1_312^933_1340^2277_3107	1		NC_004146.1_FHV_RNA1	1_311^1104_1257^2273_3107	1		NC_004146.1_FHV_RNA1	1_312^939_1254^2346_3107	1		NC_004146.1_FHV_RNA1	1_301^932_1241^2325_3107	1
																	NC_004146.1_FHV_RNA1	1_318^1102_1266^2272_3107	1		NC_004146.1_FHV_RNA1	1_316^1091_1241^2325_2803^2862_3107	1		NC_004146.1_FHV_RNA1	1_311^1104_1257^2270_3107	1		NC_004146.1_FHV_RNA1	1_311^1104_1262^2279_3107	1		NC_004146.1_FHV_RNA1	1_348^894_1238^2322_3107	1
																	NC_004146.1_FHV_RNA1	1_326^413_434^1116_1242^2301_3107	1		NC_004146.1_FHV_RNA1	1_427^767_3107	1		NC_004146.1_FHV_RNA1	1_312^1102_1258^2276_3107	1		NC_004146.1_FHV_RNA1	1_316^1101_1257^2266_3107	1		NC_004146.1_FHV_RNA1	1_397^901_1241^2325_3107	1
																	NC_004146.1_FHV_RNA1	1_318^1048_1288^2246_2599^2647_3107	1		NC_004146.1_FHV_RNA1	1_311^1100_1129^1196_1246^2312_3107	1		NC_004146.1_FHV_RNA1	1_313^1128_1258^2277_3107	1		NC_004146.1_FHV_RNA1	1_305^940_1241^2317_3107	1		NC_004146.1_FHV_RNA1	1_313^926_1340^2277_3107	1
																	NC_004146.1_FHV_RNA1	1_373^813_1276^2281_2500^2696_3107	1		NC_004146.1_FHV_RNA1	1_311^1104_1258^2277_3107	1		NC_004146.1_FHV_RNA1	1_318^1102_1380^2277_3107	1		NC_004146.1_FHV_RNA1	1_310^938_1239^2324_3107	1		NC_004146.1_FHV_RNA1	1_313^941_1330^2270_2512^2562_3107	1
																	NC_004146.1_FHV_RNA1	1_318^1101_1265^2275_3107	1		NC_004146.1_FHV_RNA1	1_311^1104_1258^2276_3107	1		NC_004146.1_FHV_RNA1	1_420^869_1134^1192_1225^2747_3107	1		NC_004146.1_FHV_RNA1	1_316^938_1340^2277_3107	1		NC_004146.1_FHV_RNA1	1_285^1098_1238^2322_3107	1
																	NC_004146.1_FHV_RNA1	1_311^1104_1305^2260_3107	1		NC_004146.1_FHV_RNA1	1_318^1086_1234^2297_3107	1		NC_004146.1_FHV_RNA1	1_342^1083_1231^2509_3107	1		NC_004146.1_FHV_RNA1	1_321^944_1340^2277_3107	1		NC_004146.1_FHV_RNA1	1_292^451_470^985_1118^1214_1257^2273_3107	1
																	NC_004146.1_FHV_RNA1	1_312^1102_1299^1949_2513^2700_3107	1		NC_004146.1_FHV_RNA1	1_311^1219_1244^2312_3107	1		NC_004146.1_FHV_RNA1	1_303^928_1338^2276_3107	1		NC_004146.1_FHV_RNA1	1_318^1113_1261^2270_3107	1		NC_004146.1_FHV_RNA1	1_319^941_1334^2265_3107	1
																	NC_004146.1_FHV_RNA1	1_162^191_3107	1		NC_004146.1_FHV_RNA1	1_318^1103_1234^2292_3107	1		NC_004146.1_FHV_RNA1	1_318^1090_1234^2704_3107	1		NC_004146.1_FHV_RNA1	1_313^1013_1025^1060_1260^2271_3107	1		NC_004146.1_FHV_RNA1	1_309^951_1257^2277_3107	1
																	NC_004146.1_FHV_RNA1	1_317^1091_1242^2301_2517^2545_3107	1		NC_004146.1_FHV_RNA1	1_316^1092_1244^2305_3107	1		NC_004146.1_FHV_RNA1	1_334^1076_1245^2514_3107	1		NC_004146.1_FHV_RNA1	1_317^937_1340^2277_3107	1		NC_004146.1_FHV_RNA1	1_304^1127_1302^2164_3107	1
																	NC_004146.1_FHV_RNA1	1_318^1104_1237^2307_3107	1		NC_004146.1_FHV_RNA1	1_312^1102_1136^1197_1250^2336_3107	1		NC_004146.1_FHV_RNA1	1_318^1093_1242^2301_2376^2407_3107	1		NC_004146.1_FHV_RNA1	1_313^941_1034^1151_1242^2286_3107	1		NC_004146.1_FHV_RNA1	1_314^942_1238^2322_3107	1
																	NC_004146.1_FHV_RNA1	1_863^890_3107	1		NC_004146.1_FHV_RNA1	1_309^1217_1243^2309_3107	1		NC_004146.1_FHV_RNA1	1_314^944_1241^2325_3107	1		NC_004146.1_FHV_RNA1	1_276^942_1241^2325_3107	1		NC_004146.1_FHV_RNA1	1_318^1091_1242^2311_3107	1
																	NC_004146.1_FHV_RNA1	1_317^1091_1242^2301_2477^2519_3107	1		NC_004146.1_FHV_RNA1	1_287^1114_1139^1196_1274^2270_2536^2682_3107	1		NC_004146.1_FHV_RNA1	1_300^1102_1242^2301_3107	1		NC_004146.1_FHV_RNA1	1_318^1093_1240^2298_3107	1		NC_004146.1_FHV_RNA1	1_320^1094_1288^2219_3107	1
																	NC_004146.1_FHV_RNA1	1_1439^1470_3107	1		NC_004146.1_FHV_RNA1	1_315^935_1327^2268_3107	1		NC_004146.1_FHV_RNA1	1_310^1085_1270^2265_2505^2546_3107	1		NC_004146.1_FHV_RNA1	1_328^1084_1261^2282_3107	1		NC_004146.1_FHV_RNA1	1_318^1102_1260^2267_3107	1
																	NC_004146.1_FHV_RNA1	1_318^1098_1241^2709_3107	1		NC_004146.1_FHV_RNA1	1_312^1090_1242^2301_3107	1		NC_004146.1_FHV_RNA1	1_288^473_523^1183_1340^2277_3107	1		NC_004146.1_FHV_RNA1	1_311^1104_1255^2272_3107	1		NC_004146.1_FHV_RNA1	1_306^480_489^941_1338^2276_3107	1
																	NC_004146.1_FHV_RNA1	1_317^1091_1239^2297_3107	1		NC_004146.1_FHV_RNA1	1_311^1104_1261^2280_3107	1		NC_004146.1_FHV_RNA1	1_313^1104_1291^1457_1475^2263_3107	1		NC_004146.1_FHV_RNA1	1_296^939_1241^2325_3107	1		NC_004146.1_FHV_RNA1	1_314^949_1226^2316_3107	1
																	NC_004146.1_FHV_RNA1	1_312^1102_1299^1948_2524^2706_3107	1		NC_004146.1_FHV_RNA1	1_314^1013_1260^2266_3107	1		NC_004146.1_FHV_RNA1	1_304^941_1252^2265_3107	1		NC_004146.1_FHV_RNA1	1_303^482_508^950_1241^2325_3107	1		NC_004146.1_FHV_RNA1	1_309^943_1257^2284_3107	1
																	NC_004146.1_FHV_RNA1	1_1433^1465_3107	1		NC_004146.1_FHV_RNA1	1_307^941_1242^2311_3107	1		NC_004146.1_FHV_RNA1	1_311^1104_1242^2321_3107	1		NC_004146.1_FHV_RNA1	1_313^942_1238^2318_3107	1		NC_004146.1_FHV_RNA1	1_302^1099_1291^2294_2536^2682_3107	1
																	NC_004146.1_FHV_RNA1	1_312^1102_1129^1196_1237^2307_3107	1		NC_004146.1_FHV_RNA1	1_313^1012_1260^2266_3107	1		NC_004146.1_FHV_RNA1	1_354^898_1241^2325_3107	1		NC_004146.1_FHV_RNA1	1_317^1091_1242^2301_2742^2789_3107	1		NC_004146.1_FHV_RNA1	1_313^941_1234^2308_3107	1
																	NC_004146.1_FHV_RNA1	1_318^1091_1283^2254_3107	1		NC_004146.1_FHV_RNA1	1_347^1094_1247^2518_3107	1		NC_004146.1_FHV_RNA1	1_395^894_1241^2325_3107	1		NC_004146.1_FHV_RNA1	1_311^937_1238^2333_3107	1		NC_004146.1_FHV_RNA1	1_242^271_318^1102_1380^2239_3107	1
																	NC_004146.1_FHV_RNA1	1_649^700_3107	1		NC_004146.1_FHV_RNA1	1_294^900_1232^2326_3107	1		NC_004146.1_FHV_RNA1	1_311^1104_1230^2318_3107	1		NC_004146.1_FHV_RNA1	1_370^901_1235^2306_3107	1		NC_004146.1_FHV_RNA1	1_402^902_1241^2298_2688^2758_3107	1
																	NC_004146.1_FHV_RNA1	1_318^1091_1312^1922_2772^3023_3107	1		NC_004146.1_FHV_RNA1	1_312^1102_1274^2265_3107	1		NC_004146.1_FHV_RNA1	1_337^1038_1260^2266_3107	1		NC_004146.1_FHV_RNA1	1_318^942_1052^1113_1260^2266_3107	1		NC_004146.1_FHV_RNA1	1_310^1109_1245^2310_2597^2633_3107	1
																	NC_004146.1_FHV_RNA1	1_317^1091_1239^2298_3107	1		NC_004146.1_FHV_RNA1	1_309^949_1257^2277_3107	1		NC_004146.1_FHV_RNA1	1_319^941_1242^2311_3107	1		NC_004146.1_FHV_RNA1	1_310^1095_1136^1189_1348^2192_3107	1		NC_004146.1_FHV_RNA1	1_306^938_1258^2278_3107	1
																	NC_004146.1_FHV_RNA1	1_317^1090_1187^1235_1275^2252_3107	1		NC_004146.1_FHV_RNA1	1_313^1111_1260^2278_3107	1		NC_004146.1_FHV_RNA1	1_355^915_1232^2301_3107	1		NC_004146.1_FHV_RNA1	1_313^941_1260^2266_2362^2394_3107	1		NC_004146.1_FHV_RNA1	1_306^945_1257^2277_3107	1
																	NC_004146.1_FHV_RNA1	1_318^1085_1242^2301_3107	1		NC_004146.1_FHV_RNA1	1_368^2245_3107	1		NC_004146.1_FHV_RNA1	1_312^1102_1259^2272_3107	1		NC_004146.1_FHV_RNA1	1_403^887_1241^2298_3107	1		NC_004146.1_FHV_RNA1	1_305^939_1241^2325_3107	1
																	NC_004146.1_FHV_RNA1	1_316^1091_1242^2301_3107	1		NC_004146.1_FHV_RNA1	1_321^1092_1286^2270_3107	1		NC_004146.1_FHV_RNA1	1_310^1095_1131^1188_1301^2161_3107	1		NC_004146.1_FHV_RNA1	1_318^1108_1384^2241_3107	1		NC_004146.1_FHV_RNA1	1_305^1102_1245^2310_2596^2632_3107	1
																	NC_004146.1_FHV_RNA1	1_314^1101_1241^2298_3107	1		NC_004146.1_FHV_RNA1	1_313^941_1242^2311_3107	1		NC_004146.1_FHV_RNA1	1_319^941_1226^2272_3107	1		NC_004146.1_FHV_RNA1	1_304^941_1256^2324_3107	1		NC_004146.1_FHV_RNA1	1_300^1103_1241^2325_3107	1
																	NC_004146.1_FHV_RNA1	1_312^1090_1289^2049_2523^2741_3107	1		NC_004146.1_FHV_RNA1	1_342^1083_1208^2488_3107	1		NC_004146.1_FHV_RNA1	1_307^943_1241^2325_3107	1		NC_004146.1_FHV_RNA1	1_314^939_1340^2277_3107	1		NC_004146.1_FHV_RNA1	1_317^1091_1260^2265_3107	1
																	NC_004146.1_FHV_RNA1	1_301^1100_1260^2255_3107	1		NC_004146.1_FHV_RNA1	1_305^1090_1242^2301_3107	1		NC_004146.1_FHV_RNA1	1_332^1081_1245^2514_3107	1		NC_004146.1_FHV_RNA1	1_318^1102_1379^2234_3107	1		NC_004146.1_FHV_RNA1	1_317^1091_1260^2266_3107	1
																	NC_004146.1_FHV_RNA1	1_1262^2280_3107	1		NC_004146.1_FHV_RNA1	1_316^1097_1261^2270_3107	1		NC_004146.1_FHV_RNA1	1_316^938_1340^2277_3107	1		NC_004146.1_FHV_RNA1	1_387^909_1241^2325_3107	1		NC_004146.1_FHV_RNA1	1_318^1015_1265^2276_3107	1
																	NC_004146.1_FHV_RNA1	1_311^925_1284^2278_2525^2734_3107	1		NC_004146.1_FHV_RNA1	1_317^1091_1241^1401_1420^2318_3107	1		NC_004146.1_FHV_RNA1	1_318^1117_1262^2280_3107	1		NC_004146.1_FHV_RNA1	1_318^972_1300^1330_1341^2287_3107	1		NC_004146.1_FHV_RNA1	1_318^1015_1265^2275_3107	1
																	NC_004146.1_FHV_RNA1	1_318^1090_1244^2312_3107	1		NC_004146.1_FHV_RNA1	1_425^2294_3107	1		NC_004146.1_FHV_RNA1	1_312^1102_1129^1196_1240^2306_3107	1		NC_004146.1_FHV_RNA1	1_291^929_1241^2325_3107	1		NC_004146.1_FHV_RNA1	1_299^451_498^1021_1338^2285_3107	1
																	NC_004146.1_FHV_RNA1	1_302^1099_1285^2274_2536^2682_3107	1		NC_004146.1_FHV_RNA1	1_318^1048_1286^2246_2598^2647_3107	1		NC_004146.1_FHV_RNA1	1_311^1104_1262^2277_3107	1		NC_004146.1_FHV_RNA1	1_316^1015_1261^2263_3107	1		NC_004146.1_FHV_RNA1	1_310^940_1241^2325_2951^2993_3107	1
																	NC_004146.1_FHV_RNA1	1_695^722_3107	1		NC_004146.1_FHV_RNA1	1_281^1033_1274^2268_3107	1		NC_004146.1_FHV_RNA1	1_389^910_1296^1359_1407^2422_3107	1		NC_004146.1_FHV_RNA1	1_305^1102_1259^2280_3107	1		NC_004146.1_FHV_RNA1	1_334^564_575^1096_1243^2511_3107	1
																	NC_004146.1_FHV_RNA1	1_312^1102_1293^1970_2513^2708_3107	1		NC_004146.1_FHV_RNA1	1_306^942_1241^2325_3107	1		NC_004146.1_FHV_RNA1	1_390^909_1241^2322_3107	1		NC_004146.1_FHV_RNA1	1_300^1102_1356^2236_3107	1		NC_004146.1_FHV_RNA1	1_308^939_1246^2332_3107	1
																	NC_004146.1_FHV_RNA1	1_313^1093_1274^2258_3107	1		NC_004146.1_FHV_RNA1	1_317^1091_1284^2219_3107	1		NC_004146.1_FHV_RNA1	1_304^929_1340^2277_3107	1		NC_004146.1_FHV_RNA1	1_342^1083_1230^2475_3107	1		NC_004146.1_FHV_RNA1	1_390^909_1239^2324_3107	1
																	NC_004146.1_FHV_RNA1	1_316^1087_1241^2710_3107	1		NC_004146.1_FHV_RNA1	1_318^1091_1288^2274_2338^2369_3107	1		NC_004146.1_FHV_RNA1	1_307^1089_1242^2301_3107	1		NC_004146.1_FHV_RNA1	1_342^1083_1246^2513_3107	1		NC_004146.1_FHV_RNA1	1_318^1095_1242^2301_3107	1
																	NC_004146.1_FHV_RNA1	1_354^396_3107	1		NC_004146.1_FHV_RNA1	1_312^1102_1313^1503_1530^2315_3107	1		NC_004146.1_FHV_RNA1	1_312^1104_1260^2278_3107	1		NC_004146.1_FHV_RNA1	1_342^1083_1246^2512_3107	1		NC_004146.1_FHV_RNA1	1_305^921_1241^2325_3107	1
																	NC_004146.1_FHV_RNA1	1_341^1081_1247^2517_3107	1		NC_004146.1_FHV_RNA1	1_583^3083_3107	1		NC_004146.1_FHV_RNA1	1_318^1102_1259^2267_3107	1		NC_004146.1_FHV_RNA1	1_301^1100_1284^2203_2579^2645_3107	1		NC_004146.1_FHV_RNA1	1_320^536_551^1065_1245^2514_3107	1
																	NC_004146.1_FHV_RNA1	1_318^1093_1243^2299_3107	1		NC_004146.1_FHV_RNA1	1_330^1124_1241^2298_3107	1		NC_004146.1_FHV_RNA1	1_318^1102_1136^1190_1295^1930_2551^2648_3107	1		NC_004146.1_FHV_RNA1	1_311^1104_1318^2341_3107	1		NC_004146.1_FHV_RNA1	1_313^941_1279^2230_2449^2509_3107	1
																	NC_004146.1_FHV_RNA1	1_389^909_1241^2325_3107	1		NC_004146.1_FHV_RNA1	1_342^1081_1243^2511_3107	1		NC_004146.1_FHV_RNA1	1_315^940_1240^2323_3107	1		NC_004146.1_FHV_RNA1	1_315^940_1241^2325_3107	1		NC_004146.1_FHV_RNA1	1_382^903_1241^2325_3107	1
																	NC_004146.1_FHV_RNA1	1_317^1091_1237^2298_3107	1		NC_004146.1_FHV_RNA1	1_312^1174_1244^2312_3107	1		NC_004146.1_FHV_RNA1	1_348^1099_1240^2505_3107	1		NC_004146.1_FHV_RNA1	1_314^941_1240^2321_3107	1		NC_004146.1_FHV_RNA1	1_342^1083_1245^2520_3107	1
																	NC_004146.1_FHV_RNA1	1_1216^1325_3107	1		NC_004146.1_FHV_RNA1	1_319^941_1338^2276_2781^3024_3107	1		NC_004146.1_FHV_RNA1	1_293^1101_1299^2259_3107	1		NC_004146.1_FHV_RNA1	1_311^1104_1258^2275_3107	1		NC_004146.1_FHV_RNA1	1_308^952_1257^2295_3107	1
																	NC_004146.1_FHV_RNA1	1_300^2417_2605^2713_3107	1		NC_004146.1_FHV_RNA1	1_420^869_1136^1190_1225^2747_3107	1		NC_004146.1_FHV_RNA1	1_596^1383_3107	1		NC_004146.1_FHV_RNA1	1_316^1015_1257^2264_3107	1		NC_004146.1_FHV_RNA1	1_318^1090_1288^2219_3107	1
																	NC_004146.1_FHV_RNA1	1_318^1048_1287^2243_2598^2647_3107	1		NC_004146.1_FHV_RNA1	1_316^1047_1286^2246_2597^2648_3107	1		NC_004146.1_FHV_RNA1	1_319^1016_1251^2259_3107	1		NC_004146.1_FHV_RNA1	1_312^1102_1257^2276_3107	1		NC_004146.1_FHV_RNA1	1_342^1083_1237^2502_3107	1
																	NC_004146.1_FHV_RNA1	1_313^1112_1242^2311_3107	1		NC_004146.1_FHV_RNA1	1_314^1089_1243^2278_3107	1		NC_004146.1_FHV_RNA1	1_301^1100_1286^2270_3107	1		NC_004146.1_FHV_RNA1	1_311^1104_1258^2270_3107	1		NC_004146.1_FHV_RNA1	1_300^1102_1231^2513_3107	1
																	NC_004146.1_FHV_RNA1	1_318^1048_1286^2246_2597^2648_3107	1		NC_004146.1_FHV_RNA1	1_318^1107_1241^2298_3107	1		NC_004146.1_FHV_RNA1	1_304^933_1232^2316_3107	1		NC_004146.1_FHV_RNA1	1_317^1091_1245^2270_3107	1		NC_004146.1_FHV_RNA1	1_298^1102_1242^2311_3107	1
																	NC_004146.1_FHV_RNA1	1_318^1093_1248^2305_3107	1		NC_004146.1_FHV_RNA1	1_312^1102_1129^1196_1248^2307_3107	1		NC_004146.1_FHV_RNA1	1_318^1094_1284^2239_3107	1		NC_004146.1_FHV_RNA1	1_305^952_1260^2278_3107	1		NC_004146.1_FHV_RNA1	1_314^1013_1217^2316_3107	1
																	NC_004146.1_FHV_RNA1	1_318^1093_1257^2277_3107	1		NC_004146.1_FHV_RNA1	1_318^1091_1298^1899_3107	1		NC_004146.1_FHV_RNA1	1_312^1098_1136^1194_1302^2164_3107	1		NC_004146.1_FHV_RNA1	1_308^951_1241^2325_2912^3083_3107	1		NC_004146.1_FHV_RNA1	1_313^939_1238^2321_3107	1
																	NC_004146.1_FHV_RNA1	1_318^1048_1287^2244_2598^2647_3107	1		NC_004146.1_FHV_RNA1	1_305^1065_1242^2303_3107	1		NC_004146.1_FHV_RNA1	1_300^1086_1243^2314_3107	1		NC_004146.1_FHV_RNA1	1_311^1104_1258^2278_3107	1		NC_004146.1_FHV_RNA1	1_261^486_500^916_1257^2277_3107	1
																	NC_004146.1_FHV_RNA1	1_395^894_1245^2299_2600^2646_3107	1		NC_004146.1_FHV_RNA1	1_318^1090_1237^2705_3107	1		NC_004146.1_FHV_RNA1	1_310^959_1243^2329_2396^2440_3107	1		NC_004146.1_FHV_RNA1	1_313^941_1259^2269_3107	1		NC_004146.1_FHV_RNA1	1_309^936_1241^2325_3107	1
																	NC_004146.1_FHV_RNA1	1_315^1100_1260^2267_3107	1		NC_004146.1_FHV_RNA1	1_315^392_454^1009_1254^2276_3107	1		NC_004146.1_FHV_RNA1	1_1132^1197_1240^2306_3107	1		NC_004146.1_FHV_RNA1	1_313^941_1258^1484_1499^2300_3107	1		NC_004146.1_FHV_RNA1	1_318^1091_1240^2299_3107	1
																	NC_004146.1_FHV_RNA1	1_314^1089_1277^2251_3107	1		NC_004146.1_FHV_RNA1	1_347^1131_1234^2286_3107	1		NC_004146.1_FHV_RNA1	1_300^1100_1341^2236_3107	1		NC_004146.1_FHV_RNA1	1_314^1100_1241^2272_3107	1		NC_004146.1_FHV_RNA1	1_318^1093_1276^2293_3107	1
																	NC_004146.1_FHV_RNA1	1_1018^1054_3107	1		NC_004146.1_FHV_RNA1	1_317^1091_1234^2297_3107	1		NC_004146.1_FHV_RNA1	1_344^1123_1260^2278_3107	1		NC_004146.1_FHV_RNA1	1_299^333_344^1102_1260^2278_3107	1		NC_004146.1_FHV_RNA1	1_288^1098_1238^2289_2298^2329_3107	1
																	NC_004146.1_FHV_RNA1	1_313^1081_1302^1900_3107	1		NC_004146.1_FHV_RNA1	1_310^1095_1135^1190_1302^2164_2199^2648_3107	1		NC_004146.1_FHV_RNA1	1_309^606_610^997_1088^1216_1240^2259_3107	1		NC_004146.1_FHV_RNA1	1_317^1012_1260^2266_3107	1		NC_004146.1_FHV_RNA1	1_319^941_1130^1160_1337^2275_3107	1
																	NC_004146.1_FHV_RNA1	1_299^1091_1232^2302_3107	1		NC_004146.1_FHV_RNA1	1_300^1102_1312^2259_3107	1		NC_004146.1_FHV_RNA1	1_309^1097_1141^1199_1302^1951_3107	1		NC_004146.1_FHV_RNA1	1_319^941_1239^2332_3107	1		NC_004146.1_FHV_RNA1	1_304^930_1337^2276_3107	1
																	NC_004146.1_FHV_RNA1	1_316^1092_1238^2291_3107	1		NC_004146.1_FHV_RNA1	1_317^1091_1248^2300_3107	1		NC_004146.1_FHV_RNA1	1_318^1102_1379^2234_3107	1		NC_004146.1_FHV_RNA1	1_313^941_1195^2271_3107	1		NC_004146.1_FHV_RNA1	1_354^903_1236^2319_3107	1
																	NC_004146.1_FHV_RNA1	1_310^1087_1240^2298_3107	1		NC_004146.1_FHV_RNA1	1_302^1085_1243^2306_3107	1		NC_004146.1_FHV_RNA1	1_318^1048_1288^2246_2598^2645_3107	1		NC_004146.1_FHV_RNA1	1_310^1095_1135^1190_1304^2165_3107	1		NC_004146.1_FHV_RNA1	1_313^941_1316^2255_3107	1
																	NC_004146.1_FHV_RNA1	1_305^1102_1245^2310_2597^2634_3107	1		NC_004146.1_FHV_RNA1	1_305^1102_1288^2270_3107	1		NC_004146.1_FHV_RNA1	1_1339^2278_3107	1		NC_004146.1_FHV_RNA1	1_329^1110_1237^2297_3107	1		NC_004146.1_FHV_RNA1	1_310^1095_1135^1190_1241^2325_3107	1
																	NC_004146.1_FHV_RNA1	1_304^1211_1243^2309_3107	1		NC_004146.1_FHV_RNA1	1_318^1093_1237^2314_3107	1		NC_004146.1_FHV_RNA1	1_266^1040_3107	1		NC_004146.1_FHV_RNA1	1_311^939_1239^2312_3107	1		NC_004146.1_FHV_RNA1	1_324^961_1244^2328_3107	1
																	NC_004146.1_FHV_RNA1	1_301^1100_1283^2271_2538^2680_3107	1		NC_004146.1_FHV_RNA1	1_311^1103_1260^2278_3107	1		NC_004146.1_FHV_RNA1	1_318^1102_1371^2228_3107	1		NC_004146.1_FHV_RNA1	1_318^1048_1233^2306_3107	1		NC_004146.1_FHV_RNA1	1_313^941_1241^2325_2861^2938_3107	1
																	NC_004146.1_FHV_RNA1	1_1414^3075_3107	1						NC_004146.1_FHV_RNA1	1_309^940_1230^2300_3107	1		NC_004146.1_FHV_RNA1	1_319^941_1327^2251_3107	1		NC_004146.1_FHV_RNA1	1_314^1088_1284^2219_3107	1
																	NC_004146.1_FHV_RNA1	1_599^661_3107	1						NC_004146.1_FHV_RNA1	1_300^1091_1289^1968_2545^2685_3107	1		NC_004146.1_FHV_RNA1	1_314^1013_1260^2266_3107	1		NC_004146.1_FHV_RNA1	1_318^1090_1286^2220_3107	1
																	NC_004146.1_FHV_RNA1	1_312^1100_1299^1949_2519^2711_3107	1						NC_004146.1_FHV_RNA1	1_301^1100_1302^1942_3107	1		NC_004146.1_FHV_RNA1	1_311^1104_1261^2282_3107	1		NC_004146.1_FHV_RNA1	1_330^1085_1245^2514_3107	1
																	NC_004146.1_FHV_RNA1	1_321^1108_1286^2246_2521^2709_3107	1						NC_004146.1_FHV_RNA1	1_304^1096_1241^2325_3107	1		NC_004146.1_FHV_RNA1	1_311^1104_1261^2283_3107	1		NC_004146.1_FHV_RNA1	1_311^1104_1249^2267_3107	1
																	NC_004146.1_FHV_RNA1	1_301^932_1224^2295_3107	1						NC_004146.1_FHV_RNA1	1_283^932_1240^2299_3107	1		NC_004146.1_FHV_RNA1	1_313^941_1247^2318_3107	1		NC_004146.1_FHV_RNA1	1_318^945_1237^2322_3107	1
																	NC_004146.1_FHV_RNA1	1_312^1102_1129^1194_1247^2311_3107	1						NC_004146.1_FHV_RNA1	1_282^1210_1302^1951_2004^2193_3107	1		NC_004146.1_FHV_RNA1	1_312^932_1241^2325_3107	1		NC_004146.1_FHV_RNA1	1_294^484_509^1157_1235^2298_3107	1
																	NC_004146.1_FHV_RNA1	1_308^1100_3107	1						NC_004146.1_FHV_RNA1	1_619^649_3107	1		NC_004146.1_FHV_RNA1	1_308^1082_1242^2301_3107	1		NC_004146.1_FHV_RNA1	1_313^941_1257^2279_2301^2329_3107	1
																	NC_004146.1_FHV_RNA1	1_316^2270_3107	1						NC_004146.1_FHV_RNA1	1_305^940_1242^2329_3107	1		NC_004146.1_FHV_RNA1	1_308^951_1260^2278_3107	1		NC_004146.1_FHV_RNA1	1_310^1217_1243^2309_3107	1
																	NC_004146.1_FHV_RNA1	1_316^1092_1242^1345_1359^2307_3107	1						NC_004146.1_FHV_RNA1	1_300^1102_1240^2309_3107	1		NC_004146.1_FHV_RNA1	1_310^1014_1260^2266_3107	1		NC_004146.1_FHV_RNA1	1_394^917_995^1032_1241^2325_3107	1
																	NC_004146.1_FHV_RNA1	1_321^1095_1239^2273_3107	1						NC_004146.1_FHV_RNA1	1_491^542_657^692_1111^1152_3107	1		NC_004146.1_FHV_RNA1	1_355^896_1241^2325_3107	1		NC_004146.1_FHV_RNA1	1_313^941_1178^2306_3107	1
																	NC_004146.1_FHV_RNA1	1_390^1105_1245^2306_2619^2732_3107	1						NC_004146.1_FHV_RNA1	1_320^1094_1286^2219_3107	1		NC_004146.1_FHV_RNA1	1_316^1015_1258^2264_3107	1		NC_004146.1_FHV_RNA1	1_370^896_1235^2305_3107	1
																	NC_004146.1_FHV_RNA1	1_317^480_501^1158_1313^2277_3107	1						NC_004146.1_FHV_RNA1	1_290^1095_1241^2325_3107	1		NC_004146.1_FHV_RNA1	1_311^1104_1260^2266_3107	1		NC_004146.1_FHV_RNA1	1_313^932_1241^2325_3107	1
																	NC_004146.1_FHV_RNA1	1_309^973_3107	1						NC_004146.1_FHV_RNA1	1_310^954_1252^2273_3107	1		NC_004146.1_FHV_RNA1	1_311^939_1248^2334_3107	1		NC_004146.1_FHV_RNA1	1_311^938_1240^2325_3107	1
																	NC_004146.1_FHV_RNA1	1_310^1092_1309^1926_3107	1						NC_004146.1_FHV_RNA1	1_316^1129_3107	1		NC_004146.1_FHV_RNA1	1_318^1089_1242^2301_3107	1		NC_004146.1_FHV_RNA1	1_318^1015_1260^2266_2867^2908_3107	1
																	NC_004146.1_FHV_RNA1	1_318^1048_1288^2246_2598^2652_3107	1						NC_004146.1_FHV_RNA1	1_319^941_1262^2259_3107	1		NC_004146.1_FHV_RNA1	1_313^941_1242^2317_3107	1		NC_004146.1_FHV_RNA1	1_305^958_1241^2325_3107	1
																	NC_004146.1_FHV_RNA1	1_311^1104_1234^2310_3107	1						NC_004146.1_FHV_RNA1	1_319^941_1262^2258_3107	1		NC_004146.1_FHV_RNA1	1_311^1103_1241^2325_3107	1		NC_004146.1_FHV_RNA1	1_300^933_1241^2325_3107	1
																	NC_004146.1_FHV_RNA1	1_325^2228_2238^2287_3107	1						NC_004146.1_FHV_RNA1	1_313^941_1228^2314_3107	1		NC_004146.1_FHV_RNA1	1_310^954_1241^2325_3107	1		NC_004146.1_FHV_RNA1	1_310^939_1242^2303_3107	1
																	NC_004146.1_FHV_RNA1	1_318^1101_1248^2298_3107	1						NC_004146.1_FHV_RNA1	1_370^908_1241^2298_3107	1		NC_004146.1_FHV_RNA1	1_299^1091_1383^2239_3107	1		NC_004146.1_FHV_RNA1	1_311^939_1246^2334_3107	1
																	NC_004146.1_FHV_RNA1	1_314^1045_1285^2243_3107	1						NC_004146.1_FHV_RNA1	1_336^1081_1245^2514_3107	1		NC_004146.1_FHV_RNA1	1_283^916_1234^2320_3107	1		NC_004146.1_FHV_RNA1	1_301^946_1257^2280_3107	1
																	NC_004146.1_FHV_RNA1	1_1139^1192_1223^2747_3107	1						NC_004146.1_FHV_RNA1	1_309^973_1262^2272_3107	1		NC_004146.1_FHV_RNA1	1_308^1095_1138^1194_1299^2166_3107	1		NC_004146.1_FHV_RNA1	1_313^941_1256^2275_2326^2359_3107	1
																	NC_004146.1_FHV_RNA1	1_308^1090_1239^2299_3107	1						NC_004146.1_FHV_RNA1	1_303^1058_1062^1102_1259^2275_3107	1		NC_004146.1_FHV_RNA1	1_393^916_1241^2325_3107	1		NC_004146.1_FHV_RNA1	1_315^953_1241^2325_3107	1
																	NC_004146.1_FHV_RNA1	1_1602^1642_3107	1						NC_004146.1_FHV_RNA1	1_319^944_1340^2277_2942^2999_3107	1		NC_004146.1_FHV_RNA1	1_310^1092_1245^2514_3107	1		NC_004146.1_FHV_RNA1	1_319^941_1241^2325_2649^2784_3107	1
																	NC_004146.1_FHV_RNA1	1_316^1087_1274^2263_3107	1						NC_004146.1_FHV_RNA1	1_319^1090_1154^1202_1241^2709_3107	1		NC_004146.1_FHV_RNA1	1_318^1093_1244^2304_3107	1		NC_004146.1_FHV_RNA1	1_318^1048_1233^2306_3107	1
																	NC_004146.1_FHV_RNA1	1_312^1086_1239^2332_3107	1						NC_004146.1_FHV_RNA1	1_316^1102_1374^2232_3107	1		NC_004146.1_FHV_RNA1	1_314^1013_1241^2325_3107	1		NC_004146.1_FHV_RNA1	1_305^1098_1262^1329_1347^1405_1414^2314_3107	1
																	NC_004146.1_FHV_RNA1	1_318^1102_1306^2263_2521^2708_3107	1						NC_004146.1_FHV_RNA1	1_311^1104_1261^2280_3107	1		NC_004146.1_FHV_RNA1	1_292^1004_1250^2274_3107	1		NC_004146.1_FHV_RNA1	1_342^1083_1237^2515_3107	1
																	NC_004146.1_FHV_RNA1	1_316^1100_1243^2301_3107	1						NC_004146.1_FHV_RNA1	1_311^1104_1261^2282_3107	1		NC_004146.1_FHV_RNA1	1_319^941_1333^2268_3107	1		NC_004146.1_FHV_RNA1	1_312^952_1244^2308_3107	1
																	NC_004146.1_FHV_RNA1	1_318^1049_1288^2246_2592^2644_3107	1						NC_004146.1_FHV_RNA1	1_311^1104_1261^2283_3107	1		NC_004146.1_FHV_RNA1	1_305^948_1257^2277_3107	1		NC_004146.1_FHV_RNA1	1_313^1086_1288^2219_3107	1
																	NC_004146.1_FHV_RNA1	1_328^2281_3107	1						NC_004146.1_FHV_RNA1	1_385^905_1241^2305_3107	1		NC_004146.1_FHV_RNA1	1_303^913_1241^2325_3107	1		NC_004146.1_FHV_RNA1	1_314^1013_1257^2266_3107	1
																	NC_004146.1_FHV_RNA1	1_311^944_1232^2301_3107	1						NC_004146.1_FHV_RNA1	1_318^1102_1257^2271_3107	1		NC_004146.1_FHV_RNA1	1_395^922_1241^2325_3107	1		NC_004146.1_FHV_RNA1	1_317^945_1242^2327_3107	1
																	NC_004146.1_FHV_RNA1	1_419^909_1257^2263_2599^2645_2868^2946_3107	1						NC_004146.1_FHV_RNA1	1_2723^2890_3107	1		NC_004146.1_FHV_RNA1	1_342^1083_1234^2514_3107	1		NC_004146.1_FHV_RNA1	1_308^1100_1262^2279_3107	1
																	NC_004146.1_FHV_RNA1	1_293^1105_1268^2277_3107	1						NC_004146.1_FHV_RNA1	1_316^1099_1260^2266_3107	1		NC_004146.1_FHV_RNA1	1_318^1093_1235^2299_3107	1		NC_004146.1_FHV_RNA1	1_313^941_1230^2323_2865^2893_3107	1
																	NC_004146.1_FHV_RNA1	1_1409^3083_3107	1						NC_004146.1_FHV_RNA1	1_317^958_1260^2266_3107	1		NC_004146.1_FHV_RNA1	1_312^1103_1262^2280_3107	1		NC_004146.1_FHV_RNA1	1_308^1103_1383^2241_3107	1
																	NC_004146.1_FHV_RNA1	1_313^1080_1242^2301_3107	1						NC_004146.1_FHV_RNA1	1_355^896_1241^2326_3107	1		NC_004146.1_FHV_RNA1	1_342^1083_1230^2426_2444^2513_3107	1		NC_004146.1_FHV_RNA1	1_319^941_1244^2312_3107	1
																	NC_004146.1_FHV_RNA1	1_318^950_1232^2301_3107	1						NC_004146.1_FHV_RNA1	1_1424^1473_3107	1		NC_004146.1_FHV_RNA1	1_342^1083_1136^1194_1245^2514_3107	1		NC_004146.1_FHV_RNA1	1_318^1015_1284^2288_3107	1
																	NC_004146.1_FHV_RNA1	1_300^1102_1361^1403_1423^2283_3107	1						NC_004146.1_FHV_RNA1	1_312^916_1242^2327_3107	1		NC_004146.1_FHV_RNA1	1_308^1098_1260^2278_3107	1		NC_004146.1_FHV_RNA1	1_314^934_1340^2277_3107	1
																	NC_004146.1_FHV_RNA1	1_303^935_1230^2292_3107	1						NC_004146.1_FHV_RNA1	1_318^1089_1242^2301_3107	1		NC_004146.1_FHV_RNA1	1_311^945_1240^2299_3107	1		NC_004146.1_FHV_RNA1	1_316^958_1241^2325_2376^2407_2495^2582_2593^2713_3107	1
																	NC_004146.1_FHV_RNA1	1_321^1092_1244^2304_3107	1						NC_004146.1_FHV_RNA1	1_303^937_1241^2325_3107	1		NC_004146.1_FHV_RNA1	1_317^1091_1233^2294_3107	1		NC_004146.1_FHV_RNA1	1_313^941_1232^2299_2502^2965_3107	1
																	NC_004146.1_FHV_RNA1	1_321^1092_1286^2219_3107	1						NC_004146.1_FHV_RNA1	1_313^934_1340^2277_3107	1		NC_004146.1_FHV_RNA1	1_294^1084_1244^1350_1371^1441_1488^2389_3107	1		NC_004146.1_FHV_RNA1	1_330^1074_1245^2514_3107	1
																	NC_004146.1_FHV_RNA1	1_310^1115_1232^2301_3107	1						NC_004146.1_FHV_RNA1	1_318^1090_1241^2312_3107	1		NC_004146.1_FHV_RNA1	1_301^1100_1288^2269_3107	1		NC_004146.1_FHV_RNA1	1_313^941_1256^2337_3107	1
																	NC_004146.1_FHV_RNA1	1_304^940_1234^2705_3107	1						NC_004146.1_FHV_RNA1	1_343^1081_1245^2514_3107	1		NC_004146.1_FHV_RNA1	1_313^941_1260^2266_3107	1		NC_004146.1_FHV_RNA1	1_319^941_1333^2274_3107	1
																	NC_004146.1_FHV_RNA1	1_345^910_1233^2299_3107	1						NC_004146.1_FHV_RNA1	1_314^358_387^1125_1260^2278_3107	1		NC_004146.1_FHV_RNA1	1_305^929_3107	1		NC_004146.1_FHV_RNA1	1_319^941_1333^2270_3107	1
																	NC_004146.1_FHV_RNA1	1_85^122_242^939_1240^2299_3107	1						NC_004146.1_FHV_RNA1	1_315^1100_1384^2239_3107	1		NC_004146.1_FHV_RNA1	1_348^1143_1264^2283_3107	1		NC_004146.1_FHV_RNA1	1_314^943_1240^2323_3107	1
																	NC_004146.1_FHV_RNA1	1_318^1091_1288^2219_3107	1						NC_004146.1_FHV_RNA1	1_333^1082_1241^2512_3107	1		NC_004146.1_FHV_RNA1	1_318^1102_1383^2235_3107	1		NC_004146.1_FHV_RNA1	1_317^1100_1259^2261_3107	1
																	NC_004146.1_FHV_RNA1	1_298^1100_1309^2187_2582^2645_3107	1						NC_004146.1_FHV_RNA1	1_315^931_1340^2277_3107	1		NC_004146.1_FHV_RNA1	1_313^941_1338^2276_3107	1		NC_004146.1_FHV_RNA1	1_281^323_356^899_1242^2329_3107	1
																	NC_004146.1_FHV_RNA1	1_338^665_718^2255_3107	1						NC_004146.1_FHV_RNA1	1_318^1102_1232^2301_3107	1		NC_004146.1_FHV_RNA1	1_313^941_1280^2299_3107	1		NC_004146.1_FHV_RNA1	1_389^909_1238^2321_3107	1
																	NC_004146.1_FHV_RNA1	1_431^823_1224^2307_2527^2731_3107	1						NC_004146.1_FHV_RNA1	1_316^1092_1233^2285_3107	1		NC_004146.1_FHV_RNA1	1_323^1031_1260^2266_3107	1		NC_004146.1_FHV_RNA1	1_318^1093_1240^2299_3107	1
																	NC_004146.1_FHV_RNA1	1_420^877_1139^1192_1223^2745_3107	1						NC_004146.1_FHV_RNA1	1_1373^2233_3107	1		NC_004146.1_FHV_RNA1	1_308^943_1241^2325_3107	1		NC_004146.1_FHV_RNA1	1_295^1103_1242^2327_3107	1
																	NC_004146.1_FHV_RNA1	1_319^1094_1242^2301_3107	1						NC_004146.1_FHV_RNA1	1_296^1098_1341^2236_3107	1		NC_004146.1_FHV_RNA1	1_333^489_514^1172_1232^2321_3107	1		NC_004146.1_FHV_RNA1	1_342^1083_1237^2506_3107	1
																	NC_004146.1_FHV_RNA1	1_310^454_471^1098_1242^2301_3107	1						NC_004146.1_FHV_RNA1	1_312^1103_1300^2258_3107	1		NC_004146.1_FHV_RNA1	1_318^1083_1282^1380_1425^2227_3107	1		NC_004146.1_FHV_RNA1	1_310^1095_1138^1194_1302^2164_3107	1
																	NC_004146.1_FHV_RNA1	1_315^1087_1302^1899_3107	1						NC_004146.1_FHV_RNA1	1_314^498_501^1015_1257^2265_3107	1		NC_004146.1_FHV_RNA1	1_173^251_283^1082_1228^1265_1334^2284_3107	1		NC_004146.1_FHV_RNA1	1_314^936_1341^2281_3107	1
																	NC_004146.1_FHV_RNA1	1_311^1103_1242^2311_3107	1						NC_004146.1_FHV_RNA1	1_301^1100_1341^2237_3107	1		NC_004146.1_FHV_RNA1	1_306^950_1341^2287_3107	1		NC_004146.1_FHV_RNA1	1_309^936_1257^2277_3107	1
																	NC_004146.1_FHV_RNA1	1_308^2258_3107	1						NC_004146.1_FHV_RNA1	1_313^941_1235^2318_3107	1		NC_004146.1_FHV_RNA1	1_318^1093_1260^2278_3107	1		NC_004146.1_FHV_RNA1	1_313^931_1348^2309_3107	1
																	NC_004146.1_FHV_RNA1	1_317^1091_1256^2284_3107	1						NC_004146.1_FHV_RNA1	1_313^941_1235^2319_3107	1		NC_004146.1_FHV_RNA1	1_283^1210_1302^1951_2020^2219_3107	1		NC_004146.1_FHV_RNA1	1_313^941_1277^2293_3107	1
																	NC_004146.1_FHV_RNA1	1_317^1090_1244^2304_3107	1						NC_004146.1_FHV_RNA1	1_297^1100_1301^2259_3107	1		NC_004146.1_FHV_RNA1	1_280^1047_1239^2303_3107	1		NC_004146.1_FHV_RNA1	1_292^920_1258^2280_3107	1
																	NC_004146.1_FHV_RNA1	1_420^869_3107	1						NC_004146.1_FHV_RNA1	1_312^1102_1129^1196_1242^2311_3107	1		NC_004146.1_FHV_RNA1	1_309^1100_1262^2280_3107	1		NC_004146.1_FHV_RNA1	1_316^1098_1383^2236_3107	1
																	NC_004146.1_FHV_RNA1	1_313^945_1240^2309_3107	1						NC_004146.1_FHV_RNA1	1_317^1091_1268^2276_3107	1		NC_004146.1_FHV_RNA1	1_318^939_3107	1		NC_004146.1_FHV_RNA1	1_399^900_1241^2325_3107	1
																	NC_004146.1_FHV_RNA1	1_342^1083_1245^2514_3107	1						NC_004146.1_FHV_RNA1	1_312^1108_1269^2287_3001^3034_3107	1		NC_004146.1_FHV_RNA1	1_308^951_1258^2285_3107	1		NC_004146.1_FHV_RNA1	1_318^1090_1289^2218_3107	1
																	NC_004146.1_FHV_RNA1	1_329^926_1262^2259_2525^2560_2842^2960_3107	1						NC_004146.1_FHV_RNA1	1_2764^2792_3107	1		NC_004146.1_FHV_RNA1	1_311^954_1257^2277_3107	1		NC_004146.1_FHV_RNA1	1_317^945_1238^2328_3107	1
																	NC_004146.1_FHV_RNA1	1_331^1075_1149^1204_1314^2278_3107	1						NC_004146.1_FHV_RNA1	1_299^937_1241^2325_3107	1		NC_004146.1_FHV_RNA1	1_312^1102_1255^2249_3107	1		NC_004146.1_FHV_RNA1	1_313^941_1239^2326_3107	1
																	NC_004146.1_FHV_RNA1	1_316^1015_1260^2268_3107	1						NC_004146.1_FHV_RNA1	1_378^890_1241^2325_3107	1						NC_004146.1_FHV_RNA1	1_313^941_1239^2325_3107	1
																	NC_004146.1_FHV_RNA1	1_316^1104_1232^2296_3107	1						NC_004146.1_FHV_RNA1	1_318^1015_1262^2259_3107	1						NC_004146.1_FHV_RNA1	1_316^1098_1383^2239_3107	1
																	NC_004146.1_FHV_RNA1	1_324^490_497^2302_3107	1						NC_004146.1_FHV_RNA1	1_276^1092_1260^2278_3107	1						NC_004146.1_FHV_RNA1	1_394^913_1241^2325_3107	1
																	NC_004146.1_FHV_RNA1	1_311^1095_1241^2298_3107	1						NC_004146.1_FHV_RNA1	1_312^1102_1241^2325_3107	1						NC_004146.1_FHV_RNA1	1_286^952_1249^2258_3107	1
																	NC_004146.1_FHV_RNA1	1_312^1102_1274^2271_3107	1						NC_004146.1_FHV_RNA1	1_308^1098_1257^2277_3107	1						NC_004146.1_FHV_RNA1	1_300^1090_1289^1968_2545^2685_3107	1
																	NC_004146.1_FHV_RNA1	1_313^1089_1235^2299_3107	1						NC_004146.1_FHV_RNA1	1_397^897_1241^2325_3107	1						NC_004146.1_FHV_RNA1	1_319^941_1329^2267_3107	1
																	NC_004146.1_FHV_RNA1	1_342^915_1139^1192_1225^2747_3107	1						NC_004146.1_FHV_RNA1	1_312^1001_1253^2258_3107	1						NC_004146.1_FHV_RNA1	1_313^941_1227^2317_3107	1
																	NC_004146.1_FHV_RNA1	1_313^1089_1235^2297_3107	1						NC_004146.1_FHV_RNA1	1_282^1210_1299^1949_2018^2218_3107	1						NC_004146.1_FHV_RNA1	1_313^941_1250^2331_2744^2776_3107	1
																	NC_004146.1_FHV_RNA1	1_312^1102_1293^1971_2512^2708_2798^3015_3107	1						NC_004146.1_FHV_RNA1	1_318^1094_1262^2272_3107	1						NC_004146.1_FHV_RNA1	1_385^896_1241^2325_3107	1
																	NC_004146.1_FHV_RNA1	1_314^1089_1239^2299_3107	1						NC_004146.1_FHV_RNA1	1_311^1104_1138^1190_1242^2311_3107	1						NC_004146.1_FHV_RNA1	1_334^1083_1245^2514_3107	1
																	NC_004146.1_FHV_RNA1	1_423^776_1139^1192_1225^2747_2797^3012_3107	1						NC_004146.1_FHV_RNA1	1_308^1100_1129^1196_1235^2301_3107	1						NC_004146.1_FHV_RNA1	1_313^941_1252^2332_3107	1
																	NC_004146.1_FHV_RNA1	1_318^1102_1258^2269_3107	1						NC_004146.1_FHV_RNA1	1_314^941_1238^2327_3107	1						NC_004146.1_FHV_RNA1	1_310^1181_1268^2277_3107	1
																	NC_004146.1_FHV_RNA1	1_347^1126_1258^2266_3107	1						NC_004146.1_FHV_RNA1	1_349^1093_1245^2514_3107	1						NC_004146.1_FHV_RNA1	1_318^1093_1245^2303_3107	1
																	NC_004146.1_FHV_RNA1	1_292^2310_3107	1						NC_004146.1_FHV_RNA1	1_342^1083_3107	1						NC_004146.1_FHV_RNA1	1_303^953_1258^2278_3107	1
																	NC_004146.1_FHV_RNA1	1_317^940_1262^2259_3107	1						NC_004146.1_FHV_RNA1	1_418^867_1139^1192_1225^2747_3107	1						NC_004146.1_FHV_RNA1	1_342^1083_1244^2516_3107	1
																	NC_004146.1_FHV_RNA1	1_308^951_1273^2248_2575^2649_3107	1						NC_004146.1_FHV_RNA1	1_308^949_1257^2277_3107	1						NC_004146.1_FHV_RNA1	1_318^1102_1374^2230_3107	1
																	NC_004146.1_FHV_RNA1	1_318^1102_1136^1190_1243^2309_3107	1						NC_004146.1_FHV_RNA1	1_290^931_1240^2325_2438^2471_2518^2571_3107	1						NC_004146.1_FHV_RNA1	1_330^1104_1284^2219_3107	1
																	NC_004146.1_FHV_RNA1	1_318^454_495^563_622^1196_1394^1458_1507^2421_2559^2616_3107	1						NC_004146.1_FHV_RNA1	1_292^925_1244^2289_3107	1						NC_004146.1_FHV_RNA1	1_316^939_1333^2280_3107	1
																	NC_004146.1_FHV_RNA1	1_317^1091_1242^2301_3036^3066_3107	1						NC_004146.1_FHV_RNA1	1_356^1086_1215^2347_2365^2510_3107	1						NC_004146.1_FHV_RNA1	1_310^1096_1136^1188_1301^2168_3107	1
																	NC_004146.1_FHV_RNA1	1_310^1095_1135^1190_1301^2164_3107	1						NC_004146.1_FHV_RNA1	1_300^934_1241^2325_3107	1						NC_004146.1_FHV_RNA1	1_313^1102_1385^2253_3107	1
																	NC_004146.1_FHV_RNA1	1_345^909_1136^1188_1225^2747_3107	1						NC_004146.1_FHV_RNA1	1_325^1181_1243^2309_3107	1						NC_004146.1_FHV_RNA1	1_311^1104_1290^2292_3107	1
																	NC_004146.1_FHV_RNA1	1_310^1093_1257^2253_3107	1						NC_004146.1_FHV_RNA1	1_310^945_1241^2709_2814^2999_3107	1						NC_004146.1_FHV_RNA1	1_310^1092_1302^1951_3107	1
																	NC_004146.1_FHV_RNA1	1_318^1094_1339^2189_2541^2682_3107	1						NC_004146.1_FHV_RNA1	1_311^954_1257^2277_3107	1						NC_004146.1_FHV_RNA1	1_314^954_1239^2323_3107	1
																	NC_004146.1_FHV_RNA1	1_318^1101_1243^2313_3107	1						NC_004146.1_FHV_RNA1	1_342^1083_1136^1190_1245^2514_3107	1						NC_004146.1_FHV_RNA1	1_271^951_1204^2283_3107	1
																	NC_004146.1_FHV_RNA1	1_317^411_431^485_497^1138_1238^2303_3107	1														NC_004146.1_FHV_RNA1	1_316^1094_1242^2301_3107	1
																	NC_004146.1_FHV_RNA1	1_313^954_1232^2301_3107	1														NC_004146.1_FHV_RNA1	1_313^941_1184^1317_1343^2277_3107	1
																	NC_004146.1_FHV_RNA1	1_310^1101_1260^2278_3107	1														NC_004146.1_FHV_RNA1	1_299^1100_1278^2235_3107	1
																	NC_004146.1_FHV_RNA1	1_420^869_1139^1192_1215^2740_3107	1														NC_004146.1_FHV_RNA1	1_313^941_1011^1042_1244^2327_2391^2560_3107	1
																	NC_004146.1_FHV_RNA1	1_419^783_1224^2305_2527^2732_3107	1														NC_004146.1_FHV_RNA1	1_316^1088_1242^2301_3107	1
																	NC_004146.1_FHV_RNA1	1_314^1089_1236^2293_3107	1														NC_004146.1_FHV_RNA1	1_312^1114_1260^2278_3107	1
																	NC_004146.1_FHV_RNA1	1_318^1091_1237^2297_3107	1														NC_004146.1_FHV_RNA1	1_348^883_1241^2325_3107	1
																	NC_004146.1_FHV_RNA1	1_309^1109_1262^2253_3107	1														NC_004146.1_FHV_RNA1	1_316^940_1276^2344_3107	1
																	NC_004146.1_FHV_RNA1	1_331^1127_1302^1951_2518^2707_3107	1														NC_004146.1_FHV_RNA1	1_313^941_1258^2272_2311^2359_3107	1
																	NC_004146.1_FHV_RNA1	1_318^1102_1138^1187_1243^2309_2621^2735_3107	1														NC_004146.1_FHV_RNA1	1_319^1100_1383^2239_3107	1
																	NC_004146.1_FHV_RNA1	1_325^1107_1257^2284_3107	1														NC_004146.1_FHV_RNA1	1_314^949_1226^2300_3107	1
																	NC_004146.1_FHV_RNA1	1_318^1093_1240^2302_3107	1														NC_004146.1_FHV_RNA1	1_332^921_1231^2310_2569^2645_3107	1
																	NC_004146.1_FHV_RNA1	1_300^2246_3107	1														NC_004146.1_FHV_RNA1	1_308^956_1258^2280_3107	1
																	NC_004146.1_FHV_RNA1	1_318^1102_1262^2262_3107	1														NC_004146.1_FHV_RNA1	1_338^1079_1245^2514_3107	1
																	NC_004146.1_FHV_RNA1	1_312^1102_1292^1963_2513^2708_3107	1														NC_004146.1_FHV_RNA1	1_318^1102_1381^2239_3107	1
																	NC_004146.1_FHV_RNA1	1_311^1104_1223^2307_3107	1														NC_004146.1_FHV_RNA1	1_318^1102_1381^2237_3107	1
																	NC_004146.1_FHV_RNA1	1_1749^1813_3107	1														NC_004146.1_FHV_RNA1	1_391^913_1243^2324_3107	1
																	NC_004146.1_FHV_RNA1	1_316^1098_1263^2261_3107	1														NC_004146.1_FHV_RNA1	1_319^941_1238^2321_3107	1
																	NC_004146.1_FHV_RNA1	1_315^1083_1242^2301_3107	1														NC_004146.1_FHV_RNA1	1_319^941_1238^2322_3107	1
																	NC_004146.1_FHV_RNA1	1_309^940_1233^2298_3107	1														NC_004146.1_FHV_RNA1	1_313^941_1248^2323_3107	1
																	NC_004146.1_FHV_RNA1	1_313^1089_3107	1														NC_004146.1_FHV_RNA1	1_300^1102_1240^2321_3107	1
																	NC_004146.1_FHV_RNA1	1_316^1092_1232^2295_3107	1														NC_004146.1_FHV_RNA1	1_315^1088_1242^2301_3107	1
																	NC_004146.1_FHV_RNA1	1_318^1102_1341^2279_3107	1														NC_004146.1_FHV_RNA1	1_318^1102_1241^2298_3107	1
																	NC_004146.1_FHV_RNA1	1_316^1087_1241^2298_3107	1														NC_004146.1_FHV_RNA1	1_309^1101_1259^2275_3107	1
																	NC_004146.1_FHV_RNA1	1_316^1099_1232^2294_3107	1														NC_004146.1_FHV_RNA1	1_329^979_1248^2345_3107	1
																	NC_004146.1_FHV_RNA1	1_318^1091_1302^1900_2779^3020_3107	1														NC_004146.1_FHV_RNA1	1_319^954_1241^2325_3107	1
																	NC_004146.1_FHV_RNA1	1_312^952_1241^2331_3107	1														NC_004146.1_FHV_RNA1	1_308^951_1257^1287_1296^1427_1496^2365_3107	1
																	NC_004146.1_FHV_RNA1	1_310^1095_1135^1190_1289^2205_3107	1														NC_004146.1_FHV_RNA1	1_311^1104_1252^2271_3107	1
																	NC_004146.1_FHV_RNA1	1_313^1104_1261^2270_2849^2913_3107	1														NC_004146.1_FHV_RNA1	1_317^1091_1260^2278_3107	1
																	NC_004146.1_FHV_RNA1	1_312^1102_1302^1951_2520^2704_3107	1														NC_004146.1_FHV_RNA1	1_305^1099_1260^2278_3107	1
																	NC_004146.1_FHV_RNA1	1_410^865_1139^1192_1225^2747_3107	1														NC_004146.1_FHV_RNA1	1_315^343_385^905_1241^2325_3107	1
																	NC_004146.1_FHV_RNA1	1_312^1072_1232^2301_2585^2651_3107	1														NC_004146.1_FHV_RNA1	1_317^1007_1258^2264_3107	1
																	NC_004146.1_FHV_RNA1	1_305^1076_1144^1197_1242^2301_3107	1														NC_004146.1_FHV_RNA1	1_312^1098_1241^2325_3107	1
																	NC_004146.1_FHV_RNA1	1_420^869_1135^1185_1225^2748_3107	1														NC_004146.1_FHV_RNA1	1_319^1090_1242^2301_3107	1
																	NC_004146.1_FHV_RNA1	1_396^812_865^894_3107	1														NC_004146.1_FHV_RNA1	1_310^959_1242^2301_3107	1
																	NC_004146.1_FHV_RNA1	1_312^410_438^1130_1244^2304_3107	1														NC_004146.1_FHV_RNA1	1_304^1088_1137^1209_1302^2164_3107	1
																	NC_004146.1_FHV_RNA1	1_295^1111_1232^2301_3107	1														NC_004146.1_FHV_RNA1	1_310^943_1241^2325_3107	1
																	NC_004146.1_FHV_RNA1	1_318^1102_1141^1196_1340^1633_1722^1920_2551^2648_3107	1														NC_004146.1_FHV_RNA1	1_317^1091_1214^2288_3107	1
																	NC_004146.1_FHV_RNA1	1_301^1100_1309^2186_2576^2643_3107	1														NC_004146.1_FHV_RNA1	1_342^1083_1237^2511_3107	1
																	NC_004146.1_FHV_RNA1	1_301^1100_1276^2264_2536^2681_3107	1														NC_004146.1_FHV_RNA1	1_316^947_1241^2324_3107	1
																	NC_004146.1_FHV_RNA1	1_305^940_1237^2322_3107	1														NC_004146.1_FHV_RNA1	1_340^1076_1237^2498_3107	1
																	NC_004146.1_FHV_RNA1	1_310^1095_1141^1195_1302^2164_3107	1														NC_004146.1_FHV_RNA1	1_318^1102_1258^2272_3107	1
																	NC_004146.1_FHV_RNA1	1_1343^2277_3107	1														NC_004146.1_FHV_RNA1	1_314^931_1340^2277_3107	1
																	NC_004146.1_FHV_RNA1	1_318^1048_1284^2246_3107	1														NC_004146.1_FHV_RNA1	1_317^1108_1261^2270_3107	1
																	NC_004146.1_FHV_RNA1	1_318^1093_1237^2300_3107	1														NC_004146.1_FHV_RNA1	1_311^1104_1260^2278_2322^2360_3107	1
																	NC_004146.1_FHV_RNA1	1_301^1100_1239^2293_3107	1														NC_004146.1_FHV_RNA1	1_316^1094_1235^2308_3107	1
																	NC_004146.1_FHV_RNA1	1_318^1093_1288^2219_3107	1														NC_004146.1_FHV_RNA1	1_313^941_1048^2733_3107	1
																	NC_004146.1_FHV_RNA1	1_2833^2958_3107	1														NC_004146.1_FHV_RNA1	1_310^959_1238^2321_3107	1
																	NC_004146.1_FHV_RNA1	1_316^1109_1261^2270_3107	1														NC_004146.1_FHV_RNA1	1_329^588_599^1121_1381^2237_3107	1
																	NC_004146.1_FHV_RNA1	1_317^1091_1234^2267_3107	1														NC_004146.1_FHV_RNA1	1_390^908_1241^2325_3107	1
																	NC_004146.1_FHV_RNA1	1_312^1102_1302^1951_2516^2701_3107	1														NC_004146.1_FHV_RNA1	1_294^1092_1242^2327_3107	1
																	NC_004146.1_FHV_RNA1	1_318^1094_1242^2311_3107	1														NC_004146.1_FHV_RNA1	1_314^1089_1242^2301_2827^2996_3107	1
																	NC_004146.1_FHV_RNA1	1_311^1104_1329^2266_3107	1														NC_004146.1_FHV_RNA1	1_311^1091_1284^2185_3107	1
																	NC_004146.1_FHV_RNA1	1_310^1095_1135^1188_1301^2164_3107	1														NC_004146.1_FHV_RNA1	1_302^932_1240^2325_3107	1
																	NC_004146.1_FHV_RNA1	1_309^1117_1263^2255_3107	1														NC_004146.1_FHV_RNA1	1_309^947_1241^2325_3107	1
																	NC_004146.1_FHV_RNA1	1_318^1100_1234^2294_3107	1														NC_004146.1_FHV_RNA1	1_314^949_1241^2325_3107	1
																	NC_004146.1_FHV_RNA1	1_310^1095_1135^1190_1299^2163_3107	1														NC_004146.1_FHV_RNA1	1_314^1012_1260^2266_3107	1
																	NC_004146.1_FHV_RNA1	1_1390^1654_3107	1														NC_004146.1_FHV_RNA1	1_404^896_1241^2298_3107	1
																	NC_004146.1_FHV_RNA1	1_318^1091_1240^2299_3107	1														NC_004146.1_FHV_RNA1	1_370^896_1235^2311_3107	1
																	NC_004146.1_FHV_RNA1	1_636^673_3107	1														NC_004146.1_FHV_RNA1	1_309^1090_1260^2278_3107	1
																	NC_004146.1_FHV_RNA1	1_286^1090_1284^2270_3107	1														NC_004146.1_FHV_RNA1	1_318^932_1341^2287_3107	1
																	NC_004146.1_FHV_RNA1	1_302^1097_1305^2173_2585^2644_3107	1														NC_004146.1_FHV_RNA1	1_317^1098_1338^2276_3107	1
																	NC_004146.1_FHV_RNA1	1_312^1102_1302^1951_2519^2649_2655^2709_3107	1														NC_004146.1_FHV_RNA1	1_318^1094_1286^2219_3107	1
																	NC_004146.1_FHV_RNA1	1_564^668_681^3080_3107	1														NC_004146.1_FHV_RNA1	1_310^935_1338^2276_3107	1
																	NC_004146.1_FHV_RNA1	1_331^922_1238^2306_2509^2706_3107	1														NC_004146.1_FHV_RNA1	1_326^1076_1241^2509_3107	1
																	NC_004146.1_FHV_RNA1	1_318^1102_1234^2235_3107	1														NC_004146.1_FHV_RNA1	1_375^467_480^1163_1238^2296_3107	1
																	NC_004146.1_FHV_RNA1	1_335^1083_1248^2257_2545^2645_3107	1														NC_004146.1_FHV_RNA1	1_311^516_527^944_1241^2325_3107	1
																	NC_004146.1_FHV_RNA1	1_316^1087_1288^2223_3107	1														NC_004146.1_FHV_RNA1	1_294^1097_1253^2310_3107	1
																	NC_004146.1_FHV_RNA1	1_312^1102_1234^2304_3107	1														NC_004146.1_FHV_RNA1	1_288^936_1257^2277_3107	1
																	NC_004146.1_FHV_RNA1	1_420^869_1135^1193_1218^2737_3107	1														NC_004146.1_FHV_RNA1	1_300^1102_1275^2234_2585^2644_3107	1
																	NC_004146.1_FHV_RNA1	1_318^1015_1288^2246_2520^2731_3107	1														NC_004146.1_FHV_RNA1	1_291^1087_1241^2325_3107	1
																	NC_004146.1_FHV_RNA1	1_312^1102_1302^1951_2522^2707_3107	1														NC_004146.1_FHV_RNA1	1_400^912_1241^2325_3107	1
																	NC_004146.1_FHV_RNA1	1_312^1102_1298^1972_2513^2708_3107	1														NC_004146.1_FHV_RNA1	1_317^918_1268^2270_3107	1
																	NC_004146.1_FHV_RNA1	1_312^1102_1302^1951_2515^2705_3107	1														NC_004146.1_FHV_RNA1	1_311^945_1206^2322_3107	1
																	NC_004146.1_FHV_RNA1	1_318^1102_1286^2246_2521^2708_3107	1														NC_004146.1_FHV_RNA1	1_313^941_1268^2298_3107	1
																	NC_004146.1_FHV_RNA1	1_318^1091_1238^2291_3107	1														NC_004146.1_FHV_RNA1	1_365^927_1260^2266_3107	1
																	NC_004146.1_FHV_RNA1	1_317^1091_1244^2305_3107	1														NC_004146.1_FHV_RNA1	1_318^1094_1260^2278_3107	1
																	NC_004146.1_FHV_RNA1	1_318^1094_1239^2294_3107	1														NC_004146.1_FHV_RNA1	1_405^895_1243^2299_3107	1
																	NC_004146.1_FHV_RNA1	1_308^951_1237^2304_3107	1														NC_004146.1_FHV_RNA1	1_308^937_1234^2325_3107	1
																	NC_004146.1_FHV_RNA1	1_368^915_1262^2282_3107	1														NC_004146.1_FHV_RNA1	1_320^947_1241^2325_2843^3063_3107	1
																	NC_004146.1_FHV_RNA1	1_318^1102_1248^2305_2598^2647_3107	1														NC_004146.1_FHV_RNA1	1_308^951_1241^2325_3107	1
																	NC_004146.1_FHV_RNA1	1_307^1087_1246^2306_3107	1														NC_004146.1_FHV_RNA1	1_312^1107_1262^2281_3107	1
																	NC_004146.1_FHV_RNA1	1_319^941_1224^2299_3107	1														NC_004146.1_FHV_RNA1	1_312^1107_1262^2280_3107	1
																	NC_004146.1_FHV_RNA1	1_318^1106_1257^2318_3107	1														NC_004146.1_FHV_RNA1	1_313^941_1349^2293_3107	1
																	NC_004146.1_FHV_RNA1	1_314^2274_3107	1														NC_004146.1_FHV_RNA1	1_319^1020_1257^2265_3107	1
																	NC_004146.1_FHV_RNA1	1_314^2276_3107	1														NC_004146.1_FHV_RNA1	1_313^941_1242^2287_2304^2332_3107	1
																	NC_004146.1_FHV_RNA1	1_316^1094_1261^2270_3107	1														NC_004146.1_FHV_RNA1	1_318^1051_1269^2283_3107	1
																	NC_004146.1_FHV_RNA1	1_279^1023_1244^2304_3107	1														NC_004146.1_FHV_RNA1	1_389^909_1234^2323_3107	1
																	NC_004146.1_FHV_RNA1	1_311^952_1257^2277_3107	1														NC_004146.1_FHV_RNA1	1_386^908_1235^2319_3107	1
																	NC_004146.1_FHV_RNA1	1_306^1098_1242^2311_3107	1														NC_004146.1_FHV_RNA1	1_312^450_455^968_1265^2276_3107	1
																	NC_004146.1_FHV_RNA1	1_305^1090_1261^2253_3107	1														NC_004146.1_FHV_RNA1	1_308^951_1242^2271_3107	1
																	NC_004146.1_FHV_RNA1	1_303^342_349^481_494^1094_1237^2707_3107	1														NC_004146.1_FHV_RNA1	1_347^1086_1245^2514_3107	1
																	NC_004146.1_FHV_RNA1	1_312^1102_1291^1949_2524^2709_3107	1														NC_004146.1_FHV_RNA1	1_303^907_1241^2325_3107	1
																	NC_004146.1_FHV_RNA1	1_294^1106_1241^2708_3107	1														NC_004146.1_FHV_RNA1	1_312^1102_1129^1196_1244^2311_3107	1
																	NC_004146.1_FHV_RNA1	1_316^1092_1230^2292_3107	1														NC_004146.1_FHV_RNA1	1_395^896_1241^2325_3107	1
																	NC_004146.1_FHV_RNA1	1_303^1100_1262^2259_2620^2648_2715^2788_3107	1														NC_004146.1_FHV_RNA1	1_308^939_1241^2325_3107	1
																	NC_004146.1_FHV_RNA1	1_300^1102_1233^2304_3107	1														NC_004146.1_FHV_RNA1	1_312^1108_1285^2316_3107	1
																	NC_004146.1_FHV_RNA1	1_2076^2201_3107	1														NC_004146.1_FHV_RNA1	1_318^952_1243^2328_3107	1
																	NC_004146.1_FHV_RNA1	1_317^1091_1235^2298_3107	1														NC_004146.1_FHV_RNA1	1_313^1108_1129^1196_1244^2312_3107	1
																	NC_004146.1_FHV_RNA1	1_312^1102_1302^1951_2515^2641_2646^2700_3107	1														NC_004146.1_FHV_RNA1	1_306^926_1241^2325_3107	1
																	NC_004146.1_FHV_RNA1	1_927^2042_3107	1														NC_004146.1_FHV_RNA1	1_308^934_1252^2329_3107	1
																	NC_004146.1_FHV_RNA1	1_309^940_1176^1217_1242^2293_3107	1														NC_004146.1_FHV_RNA1	1_152^262_389^909_1241^2325_3107	1
																	NC_004146.1_FHV_RNA1	1_316^1098_1242^2301_3107	1														NC_004146.1_FHV_RNA1	1_308^1105_1259^2280_3107	1
																	NC_004146.1_FHV_RNA1	1_316^1109_1289^1918_3107	1														NC_004146.1_FHV_RNA1	1_317^938_1233^2322_3107	1
																	NC_004146.1_FHV_RNA1	1_312^1089_1242^2301_3107	1														NC_004146.1_FHV_RNA1	1_303^939_1262^2282_3107	1
																	NC_004146.1_FHV_RNA1	1_301^1100_1230^2292_3107	1														NC_004146.1_FHV_RNA1	1_313^941_1241^2325_2507^2712_3107	1
																	NC_004146.1_FHV_RNA1	1_318^1102_1218^2255_3107	1														NC_004146.1_FHV_RNA1	1_309^930_939^967_1010^1050_1260^2278_3107	1
																	NC_004146.1_FHV_RNA1	1_337^364_3107	1														NC_004146.1_FHV_RNA1	1_305^1102_1243^2311_2595^2633_3107	1
																	NC_004146.1_FHV_RNA1	1_312^1102_1299^1949_2516^2705_3107	1														NC_004146.1_FHV_RNA1	1_330^925_1234^2317_3107	1
																	NC_004146.1_FHV_RNA1	1_316^1105_1262^2268_2799^3013_3107	1														NC_004146.1_FHV_RNA1	1_255^960_1244^2304_3107	1
																	NC_004146.1_FHV_RNA1	1_299^1092_1302^1951_2524^2709_3107	1														NC_004146.1_FHV_RNA1	1_313^1085_1091^1122_1260^2278_3107	1
																	NC_004146.1_FHV_RNA1	1_312^1102_3107	1														NC_004146.1_FHV_RNA1	1_315^949_1244^2327_3107	1
																	NC_004146.1_FHV_RNA1	1_312^1102_1299^1949_2524^2709_3107	1														NC_004146.1_FHV_RNA1	1_315^955_1233^1277_1309^2294_3107	1
																	NC_004146.1_FHV_RNA1	1_310^1087_1240^2309_3107	1														NC_004146.1_FHV_RNA1	1_342^1083_1233^2507_3107	1
																	NC_004146.1_FHV_RNA1	1_317^1091_1238^2307_3107	1														NC_004146.1_FHV_RNA1	1_318^1090_1299^2236_3107	1
																	NC_004146.1_FHV_RNA1	1_319^941_1243^2309_3107	1														NC_004146.1_FHV_RNA1	1_294^945_1216^2274_3107	1
																	NC_004146.1_FHV_RNA1	1_1636^1669_3107	1														NC_004146.1_FHV_RNA1	1_312^937_1242^2327_3107	1
																	NC_004146.1_FHV_RNA1	1_318^1112_1242^2311_3107	1														NC_004146.1_FHV_RNA1	1_20^2300_2512^2716_3107	1
																	NC_004146.1_FHV_RNA1	1_318^1093_1238^2706_3107	1														NC_004146.1_FHV_RNA1	1_162^191_389^909_1248^2330_3107	1
																	NC_004146.1_FHV_RNA1	1_311^1099_1262^2259_3107	1														NC_004146.1_FHV_RNA1	1_304^941_1257^2277_3107	1
																	NC_004146.1_FHV_RNA1	1_420^869_1133^1184_1225^2747_2908^2940_3107	1														NC_004146.1_FHV_RNA1	1_307^935_1241^2325_3107	1
																	NC_004146.1_FHV_RNA1	1_318^1088_1237^2298_3107	1														NC_004146.1_FHV_RNA1	1_300^1097_1238^2321_3107	1
																	NC_004146.1_FHV_RNA1	1_309^940_1223^1272_1283^2299_3107	1														NC_004146.1_FHV_RNA1	1_304^1100_1238^2319_3107	1
																	NC_004146.1_FHV_RNA1	1_318^1088_1261^2270_3107	1														NC_004146.1_FHV_RNA1	1_1263^2332_3107	1
																	NC_004146.1_FHV_RNA1	1_318^1101_1257^2289_3107	1														NC_004146.1_FHV_RNA1	1_311^942_1235^2317_3107	1
																	NC_004146.1_FHV_RNA1	1_325^2287_3107	1														NC_004146.1_FHV_RNA1	1_300^937_1241^2325_2512^2703_3107	1
																	NC_004146.1_FHV_RNA1	1_318^1090_1288^2219_2803^3019_3107	1														NC_004146.1_FHV_RNA1	1_351^910_1235^2321_3107	1
																	NC_004146.1_FHV_RNA1	1_312^1102_1302^1951_2520^2696_3107	1														NC_004146.1_FHV_RNA1	1_390^917_1241^2325_3107	1
																	NC_004146.1_FHV_RNA1	1_304^941_1268^2277_3107	1														NC_004146.1_FHV_RNA1	1_304^939_1257^2277_3107	1
																	NC_004146.1_FHV_RNA1	1_318^1048_1290^2248_2598^2647_2992^3019_3107	1														NC_004146.1_FHV_RNA1	1_347^374_482^2512_3107	1
																	NC_004146.1_FHV_RNA1	1_310^1046_1251^2317_2577^2648_3107	1														NC_004146.1_FHV_RNA1	1_305^938_1241^2325_3107	1
																	NC_004146.1_FHV_RNA1	1_290^322_342^2270_3107	1														NC_004146.1_FHV_RNA1	1_315^943_1235^2324_3107	1
																	NC_004146.1_FHV_RNA1	1_318^1102_1139^1192_1340^1633_1722^1920_2551^2648_2770^3020_3107	1														NC_004146.1_FHV_RNA1	1_265^1045_1238^2322_3107	1
																	NC_004146.1_FHV_RNA1	1_301^1100_1309^2187_3107	1														NC_004146.1_FHV_RNA1	1_313^941_1243^2320_3107	1
																	NC_004146.1_FHV_RNA1	1_430^770_3107	1														NC_004146.1_FHV_RNA1	1_585^3083_3107	1
																	NC_004146.1_FHV_RNA1	1_308^951_1265^2304_2523^2747_3107	1														NC_004146.1_FHV_RNA1	1_372^898_1241^2325_3107	1
																	NC_004146.1_FHV_RNA1	1_304^1088_1334^2384_3107	1														NC_004146.1_FHV_RNA1	1_282^1210_1301^1951_2026^2216_3107	1
																	NC_004146.1_FHV_RNA1	1_294^1108_1232^2301_3107	1														NC_004146.1_FHV_RNA1	1_313^946_1241^2325_3107	1
																	NC_004146.1_FHV_RNA1	1_317^1091_1325^2405_3107	1														NC_004146.1_FHV_RNA1	1_279^970_1260^2266_3107	1
																	NC_004146.1_FHV_RNA1	1_420^869_1139^1192_1221^2741_3107	1														NC_004146.1_FHV_RNA1	1_313^941_1217^2310_3107	1
																	NC_004146.1_FHV_RNA1	1_315^1100_1242^2297_3107	1														NC_004146.1_FHV_RNA1	1_313^941_1241^2325_2865^2924_3107	1
																	NC_004146.1_FHV_RNA1	1_312^474_498^1175_1275^2146_3107	1														NC_004146.1_FHV_RNA1	1_311^945_1241^2325_2340^2381_3107	1
																	NC_004146.1_FHV_RNA1	1_318^1102_1261^2270_2799^3012_3107	1														NC_004146.1_FHV_RNA1	1_313^941_1259^2288_3107	1
																	NC_004146.1_FHV_RNA1	1_316^1094_1241^2305_3107	1														NC_004146.1_FHV_RNA1	1_313^944_1232^2329_3107	1
																	NC_004146.1_FHV_RNA1	1_347^1149_1257^2331_3107	1														NC_004146.1_FHV_RNA1	1_370^896_1243^2314_3107	1
																	NC_004146.1_FHV_RNA1	1_811^896_3107	1														NC_004146.1_FHV_RNA1	1_312^958_1257^2289_3107	1
																	NC_004146.1_FHV_RNA1	1_1451^1496_3107	1														NC_004146.1_FHV_RNA1	1_308^835_865^996_1258^2299_3107	1
																	NC_004146.1_FHV_RNA1	1_303^1094_1283^2271_2529^2672_3107	1														NC_004146.1_FHV_RNA1	1_311^938_1251^2330_3107	1
																	NC_004146.1_FHV_RNA1	1_308^951_1285^2278_2525^2738_3107	1														NC_004146.1_FHV_RNA1	1_313^941_1234^2323_3107	1
																	NC_004146.1_FHV_RNA1	1_303^947_3107	1														NC_004146.1_FHV_RNA1	1_300^424_485^993_1234^2325_3107	1
																	NC_004146.1_FHV_RNA1	1_301^1100_1274^2264_2544^2689_3107	1														NC_004146.1_FHV_RNA1	1_308^951_1262^2282_3107	1
																	NC_004146.1_FHV_RNA1	1_1690^1719_3107	1														NC_004146.1_FHV_RNA1	1_313^941_1248^2330_3107	1
																	NC_004146.1_FHV_RNA1	1_317^1091_1243^2306_3107	1														NC_004146.1_FHV_RNA1	1_144^171_313^941_1241^2325_3107	1
																	NC_004146.1_FHV_RNA1	1_308^1084_1245^2304_3107	1														NC_004146.1_FHV_RNA1	1_308^1099_1260^2278_3107	1
																	NC_004146.1_FHV_RNA1	1_1711^1780_3107	1														NC_004146.1_FHV_RNA1	1_309^2695_3107	1
																	NC_004146.1_FHV_RNA1	1_287^1114_1139^1196_1276^2270_2536^2682_3107	1														NC_004146.1_FHV_RNA1	1_243^962_1356^2236_3107	1
																	NC_004146.1_FHV_RNA1	1_311^1104_1259^2268_3107	1														NC_004146.1_FHV_RNA1	1_313^1100_1262^2259_3107	1
																	NC_004146.1_FHV_RNA1	1_312^1094_1243^2299_3107	1														NC_004146.1_FHV_RNA1	1_337^1077_1251^2513_3107	1
																	NC_004146.1_FHV_RNA1	1_396^883_3107	1														NC_004146.1_FHV_RNA1	1_308^1102_1260^2278_3107	1
																	NC_004146.1_FHV_RNA1	1_315^938_1286^2274_2521^2727_3107	1														NC_004146.1_FHV_RNA1	1_245^322_390^940_1239^2323_3107	1
																	NC_004146.1_FHV_RNA1	1_311^1104_1241^2331_2507^2735_3107	1														NC_004146.1_FHV_RNA1	1_319^941_1346^2287_3107	1
																	NC_004146.1_FHV_RNA1	1_314^1045_1288^2246_2600^2648_3107	1														NC_004146.1_FHV_RNA1	1_355^896_1241^2322_3107	1
																	NC_004146.1_FHV_RNA1	1_313^1098_1241^2298_3107	1														NC_004146.1_FHV_RNA1	1_313^941_1128^1218_1267^2290_3107	1
																	NC_004146.1_FHV_RNA1	1_306^1098_1413^1869_2521^2703_2786^3024_3107	1														NC_004146.1_FHV_RNA1	1_368^925_1257^2277_3107	1
																	NC_004146.1_FHV_RNA1	1_318^1091_1288^1924_3107	1														NC_004146.1_FHV_RNA1	1_384^915_1241^2325_3107	1
																	NC_004146.1_FHV_RNA1	1_1136^1195_1290^1965_2513^2686_3107	1														NC_004146.1_FHV_RNA1	1_344^1047_1255^2249_3107	1
																	NC_004146.1_FHV_RNA1	1_420^869_1136^1190_1225^2747_3107	1														NC_004146.1_FHV_RNA1	1_317^939_1249^2332_3107	1
																	NC_004146.1_FHV_RNA1	1_310^1086_1278^2268_3107	1														NC_004146.1_FHV_RNA1	1_297^947_1246^1276_1291^2294_3107	1
																	NC_004146.1_FHV_RNA1	1_356^913_1137^2721_3107	1														NC_004146.1_FHV_RNA1	1_316^1094_1259^2279_3107	1
																	NC_004146.1_FHV_RNA1	1_293^1108_1241^2331_3107	1														NC_004146.1_FHV_RNA1	1_318^444_497^1154_1243^1313_1346^2311_3107	1
																	NC_004146.1_FHV_RNA1	1_301^1100_1283^1983_2545^2739_3107	1														NC_004146.1_FHV_RNA1	1_395^915_1241^2325_3107	1
																	NC_004146.1_FHV_RNA1	1_122^191_247^279_307^345_607^736_940^1001_3107	1														NC_004146.1_FHV_RNA1	1_287^1108_1307^2266_3107	1
																	NC_004146.1_FHV_RNA1	1_306^1101_1243^2314_3107	1														NC_004146.1_FHV_RNA1	1_311^938_1242^2321_3107	1
																	NC_004146.1_FHV_RNA1	1_1411^1454_3107	1														NC_004146.1_FHV_RNA1	1_313^941_1226^2316_3107	1
																	NC_004146.1_FHV_RNA1	1_1012^1209_3107	1														NC_004146.1_FHV_RNA1	1_314^942_1250^2331_3107	1
																	NC_004146.1_FHV_RNA1	1_318^1102_3107	1														NC_004146.1_FHV_RNA1	1_311^953_1227^2327_3107	1
																	NC_004146.1_FHV_RNA1	1_464^497_3107	1														NC_004146.1_FHV_RNA1	1_314^941_1257^2277_3107	1
																	NC_004146.1_FHV_RNA1	1_311^1041_1122^1162_1288^1400_1412^2242_3107	1														NC_004146.1_FHV_RNA1	1_318^1102_1258^2269_3107	1
																	NC_004146.1_FHV_RNA1	1_585^3083_3107	1														NC_004146.1_FHV_RNA1	1_287^924_1239^2319_3107	1
																	NC_004146.1_FHV_RNA1	1_331^922_1298^2269_2585^2644_3107	1														NC_004146.1_FHV_RNA1	1_310^949_1238^2321_3107	1
																	NC_004146.1_FHV_RNA1	1_416^1172_1260^2314_3107	1														NC_004146.1_FHV_RNA1	1_279^1208_1302^1951_2020^2219_3107	1
																	NC_004146.1_FHV_RNA1	1_420^916_1264^2268_2602^2649_2863^2952_3107	1														NC_004146.1_FHV_RNA1	1_301^925_1230^1335_1398^2409_3107	1
																	NC_004146.1_FHV_RNA1	1_313^1086_1242^2301_3107	1														NC_004146.1_FHV_RNA1	1_313^941_1209^2291_3107	1
																	NC_004146.1_FHV_RNA1	1_315^1100_1262^2259_3107	1														NC_004146.1_FHV_RNA1	1_312^1111_1262^2280_3107	1
																	NC_004146.1_FHV_RNA1	1_314^1143_1243^2309_2622^2732_3107	1														NC_004146.1_FHV_RNA1	1_317^1049_1240^2258_3107	1
																	NC_004146.1_FHV_RNA1	1_666^724_3107	1														NC_004146.1_FHV_RNA1	1_365^897_1242^2324_3107	1
																	NC_004146.1_FHV_RNA1	1_309^940_1272^2277_2525^2709_3107	1														NC_004146.1_FHV_RNA1	1_310^1095_1135^1190_1301^2161_3107	1
																	NC_004146.1_FHV_RNA1	1_318^1094_1235^2296_3107	1														NC_004146.1_FHV_RNA1	1_397^479_507^935_1232^2329_3107	1
																	NC_004146.1_FHV_RNA1	1_314^1088_1288^2219_3107	1														NC_004146.1_FHV_RNA1	1_387^606_613^1014_1244^2327_3107	1
																	NC_004146.1_FHV_RNA1	1_581^3079_3107	1														NC_004146.1_FHV_RNA1	1_318^1015_1329^2279_3107	1
																	NC_004146.1_FHV_RNA1	1_1851^1895_3107	1														NC_004146.1_FHV_RNA1	1_318^1090_1283^2217_3107	1
																	NC_004146.1_FHV_RNA1	1_318^1090_1243^2309_3107	1														NC_004146.1_FHV_RNA1	1_314^949_1340^2277_3107	1
																	NC_004146.1_FHV_RNA1	1_1422^2428_3107	1														NC_004146.1_FHV_RNA1	1_300^938_1056^1203_1377^1465_1485^2255_3107	1
																	NC_004146.1_FHV_RNA1	1_320^1094_1235^2705_3107	1														NC_004146.1_FHV_RNA1	1_334^920_1241^2325_3107	1
																	NC_004146.1_FHV_RNA1	1_312^1090_1286^2048_2523^2741_3107	1														NC_004146.1_FHV_RNA1	1_316^967_1242^2301_3107	1
																	NC_004146.1_FHV_RNA1	1_318^1102_1292^2278_3107	1														NC_004146.1_FHV_RNA1	1_308^951_1248^2305_3107	1
																	NC_004146.1_FHV_RNA1	1_314^1101_1307^1953_3107	1														NC_004146.1_FHV_RNA1	1_342^1083_1135^1195_1245^2514_3107	1
																	NC_004146.1_FHV_RNA1	1_343^915_1282^2269_2578^2651_3107	1														NC_004146.1_FHV_RNA1	1_308^951_1257^2277_2548^2643_3107	1
																	NC_004146.1_FHV_RNA1	1_317^1100_1287^1964_2513^2708_3107	1														NC_004146.1_FHV_RNA1	1_314^1014_1262^2275_3107	1
																	NC_004146.1_FHV_RNA1	1_300^1119_1232^2301_3107	1														NC_004146.1_FHV_RNA1	1_314^942_1237^2328_3107	1
																	NC_004146.1_FHV_RNA1	1_319^941_1242^2314_3107	1														NC_004146.1_FHV_RNA1	1_299^1092_1257^2278_3107	1
																	NC_004146.1_FHV_RNA1	1_532^3035_3107	1														NC_004146.1_FHV_RNA1	1_316^958_1242^2321_2376^2409_2495^2681_3107	1
																	NC_004146.1_FHV_RNA1	1_300^1102_1301^2257_3107	1														NC_004146.1_FHV_RNA1	1_318^1102_1383^2239_2548^2583_3107	1
																	NC_004146.1_FHV_RNA1	1_310^1095_1141^1190_1302^2164_3107	1														NC_004146.1_FHV_RNA1	1_170^942_1260^2278_3107	1
																	NC_004146.1_FHV_RNA1	1_316^1092_1259^2284_3107	1														NC_004146.1_FHV_RNA1	1_316^939_1340^2333_3107	1
																	NC_004146.1_FHV_RNA1	1_318^1102_1261^2270_2645^2700_3107	1														NC_004146.1_FHV_RNA1	1_318^1091_1226^2267_3107	1
																	NC_004146.1_FHV_RNA1	1_302^1099_1283^2273_2536^2682_3107	1														NC_004146.1_FHV_RNA1	1_318^1093_1259^2284_3107	1
																	NC_004146.1_FHV_RNA1	1_309^1090_1304^2268_2574^2655_3107	1														NC_004146.1_FHV_RNA1	1_314^1081_1248^2267_3107	1
																	NC_004146.1_FHV_RNA1	1_1749^1813_2841^2890_3107	1														NC_004146.1_FHV_RNA1	1_312^935_1334^1502_1512^2282_2528^2568_3107	1
																	NC_004146.1_FHV_RNA1	1_420^869_1138^1194_1225^2747_3107	1														NC_004146.1_FHV_RNA1	1_324^946_1340^2277_3107	1
																	NC_004146.1_FHV_RNA1	1_303^1094_1283^2271_2536^2682_3107	1														NC_004146.1_FHV_RNA1	1_301^948_1258^2278_3107	1
																	NC_004146.1_FHV_RNA1	1_316^1092_1234^2293_3107	1														NC_004146.1_FHV_RNA1	1_299^922_1241^2325_3107	1
																	NC_004146.1_FHV_RNA1	1_420^916_1262^2265_2598^2644_2863^2944_3107	1														NC_004146.1_FHV_RNA1	1_803^1069_1257^2277_3107	1
																	NC_004146.1_FHV_RNA1	1_309^1093_1131^1188_1302^2164_3107	1														NC_004146.1_FHV_RNA1	1_319^941_1297^1328_1341^2285_3107	1
																	NC_004146.1_FHV_RNA1	1_308^1064_1148^1185_1262^2253_3107	1														NC_004146.1_FHV_RNA1	1_318^1090_1340^2277_3107	1
																	NC_004146.1_FHV_RNA1	1_310^1095_1241^2305_2784^3026_3107	1														NC_004146.1_FHV_RNA1	1_310^1093_1135^1192_1302^2164_3107	1
																	NC_004146.1_FHV_RNA1	1_311^1109_1260^2278_3107	1														NC_004146.1_FHV_RNA1	1_341^1084_1237^2511_3107	1
																	NC_004146.1_FHV_RNA1	1_322^1172_1307^2448_3107	1														NC_004146.1_FHV_RNA1	1_317^1091_1244^2305_3107	1
																	NC_004146.1_FHV_RNA1	1_311^1110_1242^2309_3107	1														NC_004146.1_FHV_RNA1	1_379^905_1242^2327_3107	1
																	NC_004146.1_FHV_RNA1	1_312^1102_1142^1213_1302^1951_2515^2698_3107	1														NC_004146.1_FHV_RNA1	1_296^1107_1257^2277_3107	1
																	NC_004146.1_FHV_RNA1	1_312^1094_1262^2280_3107	1														NC_004146.1_FHV_RNA1	1_311^945_1239^2323_3107	1
																	NC_004146.1_FHV_RNA1	1_312^1104_1260^2278_3107	1														NC_004146.1_FHV_RNA1	1_316^1101_1252^2265_3107	1
																	NC_004146.1_FHV_RNA1	1_2812^2853_3107	1														NC_004146.1_FHV_RNA1	1_405^900_1241^2298_3107	1
																	NC_004146.1_FHV_RNA1	1_424^871_1136^1181_1221^2738_3107	1														NC_004146.1_FHV_RNA1	1_318^1102_1266^2276_3107	1
																	NC_004146.1_FHV_RNA1	1_314^944_1262^2259_3107	1														NC_004146.1_FHV_RNA1	1_362^915_1235^2321_3107	1
																	NC_004146.1_FHV_RNA1	1_319^941_1238^2307_3107	1														NC_004146.1_FHV_RNA1	1_330^1075_1245^2514_3107	1
																	NC_004146.1_FHV_RNA1	1_373^896_1248^2308_2542^2742_3107	1														NC_004146.1_FHV_RNA1	1_313^941_1248^2334_3107	1
																	NC_004146.1_FHV_RNA1	1_310^1095_3107	1														NC_004146.1_FHV_RNA1	1_313^941_1258^2287_3107	1
																	NC_004146.1_FHV_RNA1	1_311^1104_1297^1952_2524^2709_3107	1														NC_004146.1_FHV_RNA1	1_312^937_1237^2320_3107	1
																	NC_004146.1_FHV_RNA1	1_318^1102_1139^1192_1302^1951_2553^2649_3107	1														NC_004146.1_FHV_RNA1	1_313^941_1258^2285_3107	1
																	NC_004146.1_FHV_RNA1	1_318^1094_1242^2303_3107	1														NC_004146.1_FHV_RNA1	1_276^992_1238^2307_3107	1
																	NC_004146.1_FHV_RNA1	1_312^1102_1302^1951_2524^2709_2834^2945_3107	1														NC_004146.1_FHV_RNA1	1_313^941_1233^1410_1426^2332_3107	1
																	NC_004146.1_FHV_RNA1	1_323^1105_1243^2298_3107	1														NC_004146.1_FHV_RNA1	1_317^1015_1261^2267_3107	1
																	NC_004146.1_FHV_RNA1	1_416^867_1139^1192_1225^2748_3107	1														NC_004146.1_FHV_RNA1	1_312^1089_1242^2301_3107	1
																	NC_004146.1_FHV_RNA1	1_311^1104_1291^1967_2507^2680_3107	1														NC_004146.1_FHV_RNA1	1_376^898_1238^2312_3107	1
																	NC_004146.1_FHV_RNA1	1_309^1086_1234^2295_3107	1														NC_004146.1_FHV_RNA1	1_311^1104_1264^2281_3107	1
																	NC_004146.1_FHV_RNA1	1_311^1104_1261^2270_3107	1														NC_004146.1_FHV_RNA1	1_311^1081_1260^2278_3107	1
																	NC_004146.1_FHV_RNA1	1_316^1094_1230^2707_3107	1														NC_004146.1_FHV_RNA1	1_307^941_1242^2327_3107	1
																	NC_004146.1_FHV_RNA1	1_318^1102_1234^2295_3107	1														NC_004146.1_FHV_RNA1	1_313^941_1237^2325_3107	1
																	NC_004146.1_FHV_RNA1	1_307^1054_1287^2244_3107	1														NC_004146.1_FHV_RNA1	1_1245^2514_3107	1
																	NC_004146.1_FHV_RNA1	1_320^1094_1239^2297_3107	1														NC_004146.1_FHV_RNA1	1_311^1115_1260^2278_3107	1
																	NC_004146.1_FHV_RNA1	1_311^1104_1129^1196_1243^2306_3107	1														NC_004146.1_FHV_RNA1	1_312^1168_1244^2312_3107	1
																	NC_004146.1_FHV_RNA1	1_304^1099_1291^1967_3107	1														NC_004146.1_FHV_RNA1	1_376^1162_1275^1329_1411^2390_3107	1
																	NC_004146.1_FHV_RNA1	1_327^1097_1194^1231_1254^2297_3107	1														NC_004146.1_FHV_RNA1	1_382^900_1241^2325_3107	1
																	NC_004146.1_FHV_RNA1	1_310^1085_1264^2220_2237^2270_3107	1														NC_004146.1_FHV_RNA1	1_311^942_1005^1138_1240^2299_3107	1
																	NC_004146.1_FHV_RNA1	1_310^1095_1243^2304_3107	1														NC_004146.1_FHV_RNA1	1_294^343_364^941_1241^2305_3107	1
																	NC_004146.1_FHV_RNA1	1_318^1093_1230^2292_3107	1														NC_004146.1_FHV_RNA1	1_311^938_1239^2321_3107	1
																	NC_004146.1_FHV_RNA1	1_310^938_1233^2296_3107	1														NC_004146.1_FHV_RNA1	1_300^932_1242^2327_3107	1
																	NC_004146.1_FHV_RNA1	1_320^1108_1261^2270_3107	1														NC_004146.1_FHV_RNA1	1_316^1092_1258^2276_3107	1
																	NC_004146.1_FHV_RNA1	1_313^1044_1293^2251_2598^2645_3107	1														NC_004146.1_FHV_RNA1	1_313^941_1241^2325_2858^2886_3107	1
																	NC_004146.1_FHV_RNA1	1_317^1055_1251^1400_1417^2232_3107	1														NC_004146.1_FHV_RNA1	1_317^1084_1260^2266_3107	1
																	NC_004146.1_FHV_RNA1	1_319^941_1240^2312_3107	1														NC_004146.1_FHV_RNA1	1_424^932_1250^2328_3107	1
																	NC_004146.1_FHV_RNA1	1_312^1102_1129^1196_1247^2311_3107	1														NC_004146.1_FHV_RNA1	1_312^1106_1260^2278_3107	1
																	NC_004146.1_FHV_RNA1	1_317^1091_1235^2296_3107	1														NC_004146.1_FHV_RNA1	1_389^909_1230^1311_1330^2354_3107	1
																	NC_004146.1_FHV_RNA1	1_311^1104_1234^2304_3107	1														NC_004146.1_FHV_RNA1	1_310^1095_1135^1190_1340^2277_3107	1
																	NC_004146.1_FHV_RNA1	1_318^1102_1262^2282_3107	1														NC_004146.1_FHV_RNA1	1_313^944_1237^2319_3107	1
																	NC_004146.1_FHV_RNA1	1_308^945_1237^2322_3107	1														NC_004146.1_FHV_RNA1	1_370^901_1242^2312_3107	1
																	NC_004146.1_FHV_RNA1	1_300^1102_1356^2236_3107	1														NC_004146.1_FHV_RNA1	1_308^997_1260^2265_3107	1
																	NC_004146.1_FHV_RNA1	1_318^1100_1241^2298_3107	1														NC_004146.1_FHV_RNA1	1_310^952_1241^2325_3107	1
																	NC_004146.1_FHV_RNA1	1_317^2278_3107	1														NC_004146.1_FHV_RNA1	1_313^939_1243^2329_3107	1
																	NC_004146.1_FHV_RNA1	1_313^941_1241^2325_3107	1														NC_004146.1_FHV_RNA1	1_334^1074_1254^2523_3107	1
																	NC_004146.1_FHV_RNA1	1_312^1102_1302^1951_2524^2711_3107	1														NC_004146.1_FHV_RNA1	1_385^905_1243^2324_3107	1
																	NC_004146.1_FHV_RNA1	1_318^1091_1234^2295_3107	1														NC_004146.1_FHV_RNA1	1_342^1083_1249^2512_3107	1
																	NC_004146.1_FHV_RNA1	1_301^1100_1276^2264_2536^2682_3107	1														NC_004146.1_FHV_RNA1	1_285^1096_1241^2325_2643^2686_2783^3014_3107	1
																	NC_004146.1_FHV_RNA1	1_318^1102_1240^2296_3107	1														NC_004146.1_FHV_RNA1	1_313^941_1262^2279_3107	1
																	NC_004146.1_FHV_RNA1	1_318^1102_1240^2299_3107	1														NC_004146.1_FHV_RNA1	1_310^954_1257^2277_2372^2404_3107	1
																	NC_004146.1_FHV_RNA1	1_301^1100_1274^2264_3107	1														NC_004146.1_FHV_RNA1	1_317^942_1257^2277_3107	1
																	NC_004146.1_FHV_RNA1	1_315^1100_1288^1982_1995^2266_3107	1														NC_004146.1_FHV_RNA1	1_303^1094_1135^1190_1298^2153_3107	1
																	NC_004146.1_FHV_RNA1	1_315^1100_1258^2270_3107	1														NC_004146.1_FHV_RNA1	1_317^942_1235^2320_2513^2703_3107	1
																	NC_004146.1_FHV_RNA1	1_332^2284_3107	1														NC_004146.1_FHV_RNA1	1_313^941_1255^2338_3107	1
																	NC_004146.1_FHV_RNA1	1_318^1098_1245^2307_3107	1														NC_004146.1_FHV_RNA1	1_317^983_1324^2258_3107	1
																	NC_004146.1_FHV_RNA1	1_310^1044_1286^2246_2601^2649_3107	1														NC_004146.1_FHV_RNA1	1_308^951_1257^2265_3107	1
																	NC_004146.1_FHV_RNA1	1_309^940_1233^2287_3107	1														NC_004146.1_FHV_RNA1	1_300^927_1241^2325_3107	1
																	NC_004146.1_FHV_RNA1	1_312^1090_1262^2265_3107	1														NC_004146.1_FHV_RNA1	1_302^1102_1136^1195_1268^2277_3107	1
																	NC_004146.1_FHV_RNA1	1_316^1047_1288^2246_2597^2648_3107	1														NC_004146.1_FHV_RNA1	1_311^1104_1259^2279_3107	1
																	NC_004146.1_FHV_RNA1	1_327^1090_1138^1190_1243^2309_2620^2729_3107	1														NC_004146.1_FHV_RNA1	1_318^1091_1244^2304_3107	1
																	NC_004146.1_FHV_RNA1	1_340^913_1242^2312_2541^2682_3107	1														NC_004146.1_FHV_RNA1	1_374^430_474^921_1241^2325_3107	1
																	NC_004146.1_FHV_RNA1	1_307^1111_1232^2347_2361^2391_3107	1														NC_004146.1_FHV_RNA1	1_311^942_1227^2144_2159^2334_3107	1
																	NC_004146.1_FHV_RNA1	1_303^1083_1274^2270_2544^2725_3107	1														NC_004146.1_FHV_RNA1	1_335^1082_1242^2510_3107	1
																	NC_004146.1_FHV_RNA1	1_2598^2644_3107	1														NC_004146.1_FHV_RNA1	1_313^941_1243^2311_3107	1
																	NC_004146.1_FHV_RNA1	1_2138^2168_3107	1														NC_004146.1_FHV_RNA1	1_317^955_1241^2325_3107	1
																	NC_004146.1_FHV_RNA1	1_318^1090_1299^1898_3107	1														NC_004146.1_FHV_RNA1	1_312^1094_1139^1196_1312^1919_2524^2709_3107	1
																	NC_004146.1_FHV_RNA1	1_290^505_527^1093_1236^2294_3107	1														NC_004146.1_FHV_RNA1	1_330^943_1241^2325_3107	1
																	NC_004146.1_FHV_RNA1	1_161^253_318^1093_1240^2299_3107	1														NC_004146.1_FHV_RNA1	1_1334^2271_2542^2601_3107	1
																	NC_004146.1_FHV_RNA1	1_319^941_1243^2313_2597^2648_3107	1														NC_004146.1_FHV_RNA1	1_312^1104_1256^1494_1509^2279_3107	1
																	NC_004146.1_FHV_RNA1	1_312^1090_1242^2301_3107	1														NC_004146.1_FHV_RNA1	1_316^546_559^1081_1268^2280_3107	1
																	NC_004146.1_FHV_RNA1	1_306^1090_1242^2301_3107	1														NC_004146.1_FHV_RNA1	1_318^1102_1363^1498_1530^2267_3107	1
																	NC_004146.1_FHV_RNA1	1_1360^1421_3107	1														NC_004146.1_FHV_RNA1	1_313^941_1252^2267_3107	1
																	NC_004146.1_FHV_RNA1	1_307^1088_1242^2311_3107	1														NC_004146.1_FHV_RNA1	1_312^935_1316^2269_3107	1
																	NC_004146.1_FHV_RNA1	1_308^951_1243^2313_3107	1														NC_004146.1_FHV_RNA1	1_314^1013_1256^2263_3107	1
																	NC_004146.1_FHV_RNA1	1_591^659_3107	1														NC_004146.1_FHV_RNA1	1_313^941_1243^2299_3107	1
																	NC_004146.1_FHV_RNA1	1_329^895_1241^2322_2495^2722_3107	1														NC_004146.1_FHV_RNA1	1_313^941_1257^2277_2375^2433_3107	1
																	NC_004146.1_FHV_RNA1	1_302^1102_1305^2141_2537^2742_3107	1														NC_004146.1_FHV_RNA1	1_319^941_1340^2277_2548^2728_3107	1
																	NC_004146.1_FHV_RNA1	1_318^1095_1241^2709_3107	1														NC_004146.1_FHV_RNA1	1_314^1097_1136^1188_1297^2165_3107	1
																	NC_004146.1_FHV_RNA1	1_318^1102_1265^2272_3107	1														NC_004146.1_FHV_RNA1	1_300^1086_1242^2301_3107	1
																	NC_004146.1_FHV_RNA1	1_301^1100_1243^2313_3107	1														NC_004146.1_FHV_RNA1	1_405^895_1238^2302_3107	1
																	NC_004146.1_FHV_RNA1	1_345^911_1232^2301_3107	1														NC_004146.1_FHV_RNA1	1_308^350_391^985_1241^2325_3107	1
																	NC_004146.1_FHV_RNA1	1_318^1102_1287^1982_2000^2277_3107	1														NC_004146.1_FHV_RNA1	1_311^939_1235^2318_3107	1
																	NC_004146.1_FHV_RNA1	1_318^1089_1242^2301_3107	1														NC_004146.1_FHV_RNA1	1_310^954_1250^2278_3107	1
																	NC_004146.1_FHV_RNA1	1_810^907_3107	1														NC_004146.1_FHV_RNA1	1_311^449_491^1196_1301^2167_3107	1
																	NC_004146.1_FHV_RNA1	1_318^1102_1262^2269_3107	1														NC_004146.1_FHV_RNA1	1_300^348_354^1102_1241^2325_3107	1
																	NC_004146.1_FHV_RNA1	1_573^3072_3107	1														NC_004146.1_FHV_RNA1	1_313^941_1280^2360_3107	1
																	NC_004146.1_FHV_RNA1	1_669^710_3107	1														NC_004146.1_FHV_RNA1	1_316^1092_1242^2304_3107	1
																	NC_004146.1_FHV_RNA1	1_311^1104_1262^2259_2643^2710_3107	1														NC_004146.1_FHV_RNA1	1_316^1102_1252^2265_3107	1
																	NC_004146.1_FHV_RNA1	1_318^1093_1242^2301_2833^2981_3107	1														NC_004146.1_FHV_RNA1	1_311^947_1241^2325_3107	1
																	NC_004146.1_FHV_RNA1	1_318^1102_1256^2301_3107	1														NC_004146.1_FHV_RNA1	1_282^1210_1297^1951_2020^2219_3107	1
																	NC_004146.1_FHV_RNA1	1_318^1102_1242^2296_2856^2885_3107	1														NC_004146.1_FHV_RNA1	1_318^943_1344^2280_3107	1
																	NC_004146.1_FHV_RNA1	1_315^1099_1265^2275_3107	1														NC_004146.1_FHV_RNA1	1_312^943_1244^2331_3107	1
																	NC_004146.1_FHV_RNA1	1_314^1091_1238^2290_3107	1														NC_004146.1_FHV_RNA1	1_294^949_1241^2325_3107	1
																	NC_004146.1_FHV_RNA1	1_317^1091_1238^2299_3107	1														NC_004146.1_FHV_RNA1	1_294^904_1242^2275_3107	1
																	NC_004146.1_FHV_RNA1	1_420^869_1108^1176_1225^2747_3107	1														NC_004146.1_FHV_RNA1	1_310^1092_1283^2039_2523^2741_3107	1
																	NC_004146.1_FHV_RNA1	1_380^915_1234^2304_3107	1														NC_004146.1_FHV_RNA1	1_300^934_1339^2277_3107	1
																	NC_004146.1_FHV_RNA1	1_319^941_1243^2310_2597^2654_3107	1														NC_004146.1_FHV_RNA1	1_308^951_1260^2271_3107	1
																	NC_004146.1_FHV_RNA1	1_318^1102_1139^1192_1340^1633_1721^1920_2551^2648_3107	1														NC_004146.1_FHV_RNA1	1_311^939_1242^2333_3107	1
																	NC_004146.1_FHV_RNA1	1_315^1100_1243^2297_3107	1														NC_004146.1_FHV_RNA1	1_327^1100_1254^1434_1476^2382_3107	1
																	NC_004146.1_FHV_RNA1	1_318^1090_1302^1957_2001^2035_3107	1														NC_004146.1_FHV_RNA1	1_309^949_1257^2277_3107	1
																	NC_004146.1_FHV_RNA1	1_318^1090_1137^1194_1282^1994_2528^2720_3107	1														NC_004146.1_FHV_RNA1	1_318^1102_1265^2276_3107	1
																	NC_004146.1_FHV_RNA1	1_524^567_3107	1														NC_004146.1_FHV_RNA1	1_310^954_1255^2282_3107	1
																	NC_004146.1_FHV_RNA1	1_317^1083_1160^1208_1286^2219_3107	1														NC_004146.1_FHV_RNA1	1_312^944_1238^2319_3107	1
																	NC_004146.1_FHV_RNA1	1_308^1091_1243^2306_3107	1														NC_004146.1_FHV_RNA1	1_313^941_1240^2306_2917^2969_2979^3023_3107	1
																	NC_004146.1_FHV_RNA1	1_1409^1844_1871^1926_3107	1														NC_004146.1_FHV_RNA1	1_314^943_1257^2277_3107	1
																	NC_004146.1_FHV_RNA1	1_318^1093_1235^2297_3107	1														NC_004146.1_FHV_RNA1	1_315^931_1340^2277_3107	1
																	NC_004146.1_FHV_RNA1	1_298^1087_1284^2278_3107	1														NC_004146.1_FHV_RNA1	1_313^944_1245^2272_3107	1
																	NC_004146.1_FHV_RNA1	1_316^1101_1261^2271_3107	1														NC_004146.1_FHV_RNA1	1_312^941_1257^2304_3107	1
																	NC_004146.1_FHV_RNA1	1_302^1099_1280^2271_2536^2682_3107	1														NC_004146.1_FHV_RNA1	1_318^1093_1235^2297_3107	1
																	NC_004146.1_FHV_RNA1	1_1235^2298_3107	1														NC_004146.1_FHV_RNA1	1_313^1097_1242^2301_3107	1
																	NC_004146.1_FHV_RNA1	1_318^1102_1247^2311_2843^2888_3107	1														NC_004146.1_FHV_RNA1	1_264^326_355^472_488^897_1241^2325_3107	1
																	NC_004146.1_FHV_RNA1	1_310^945_1304^2268_2574^2656_3107	1														NC_004146.1_FHV_RNA1	1_364^991_1029^1149_1282^2223_3107	1
																	NC_004146.1_FHV_RNA1	1_342^1083_1234^2513_3107	1														NC_004146.1_FHV_RNA1	1_310^945_1257^2280_3107	1
																	NC_004146.1_FHV_RNA1	1_317^939_1340^2277_3107	1														NC_004146.1_FHV_RNA1	1_318^1088_1242^2301_3107	1
																	NC_004146.1_FHV_RNA1	1_1509^1569_3107	1														NC_004146.1_FHV_RNA1	1_317^940_1338^2276_3107	1
																	NC_004146.1_FHV_RNA1	1_312^1102_1226^2297_3107	1														NC_004146.1_FHV_RNA1	1_311^1104_1232^2301_3107	1
																	NC_004146.1_FHV_RNA1	1_588^3082_3107	1														NC_004146.1_FHV_RNA1	1_375^901_1241^2325_3107	1
																	NC_004146.1_FHV_RNA1	1_419^774_3107	1														NC_004146.1_FHV_RNA1	1_378^895_1239^2324_2826^2994_3107	1
																	NC_004146.1_FHV_RNA1	1_390^809_1260^2264_2512^2708_3107	1														NC_004146.1_FHV_RNA1	1_302^1102_1245^2515_3107	1
																	NC_004146.1_FHV_RNA1	1_309^1093_1268^2277_3107	1														NC_004146.1_FHV_RNA1	1_318^1094_1233^2298_3107	1
																	NC_004146.1_FHV_RNA1	1_300^1102_1297^2261_3107	1														NC_004146.1_FHV_RNA1	1_19^2298_2637^2691_3107	1
																	NC_004146.1_FHV_RNA1	1_312^935_1241^2305_3107	1														NC_004146.1_FHV_RNA1	1_319^941_1336^2282_3107	1
																	NC_004146.1_FHV_RNA1	1_419^779_3107	1														NC_004146.1_FHV_RNA1	1_320^1094_1384^2241_3107	1
																	NC_004146.1_FHV_RNA1	1_310^1095_1138^1194_1301^2166_3107	1														NC_004146.1_FHV_RNA1	1_319^941_1242^2324_3107	1
																	NC_004146.1_FHV_RNA1	1_308^1084_1261^2270_3107	1														NC_004146.1_FHV_RNA1	1_310^942_1234^2310_3107	1
																	NC_004146.1_FHV_RNA1	1_313^1089_1134^1195_1298^2161_3107	1														NC_004146.1_FHV_RNA1	1_304^948_1258^2276_3107	1
																	NC_004146.1_FHV_RNA1	1_437^564_3107	1														NC_004146.1_FHV_RNA1	1_292^947_1258^2265_3107	1
																	NC_004146.1_FHV_RNA1	1_310^1095_1242^2301_3107	1														NC_004146.1_FHV_RNA1	1_338^1079_1206^2473_3107	1
																	NC_004146.1_FHV_RNA1	1_329^1082_1137^1193_1225^2747_3107	1														NC_004146.1_FHV_RNA1	1_311^489_528^1044_1241^2325_3107	1
																	NC_004146.1_FHV_RNA1	1_317^1091_1236^2298_3107	1														NC_004146.1_FHV_RNA1	1_300^1102_1244^2331_3107	1
																	NC_004146.1_FHV_RNA1	1_309^1097_1141^1199_1302^1951_3107	1														NC_004146.1_FHV_RNA1	1_318^1102_1258^2266_3107	1
																	NC_004146.1_FHV_RNA1	1_1419^1448_3107	1														NC_004146.1_FHV_RNA1	1_319^932_1241^2325_3107	1
																	NC_004146.1_FHV_RNA1	1_318^1103_1265^2275_3107	1														NC_004146.1_FHV_RNA1	1_313^941_1261^2273_3107	1
																	NC_004146.1_FHV_RNA1	1_317^1091_1234^2293_3107	1														NC_004146.1_FHV_RNA1	1_306^974_1262^2272_3107	1
																	NC_004146.1_FHV_RNA1	1_313^1104_1260^2278_3107	1														NC_004146.1_FHV_RNA1	1_314^947_1279^2355_3107	1
																	NC_004146.1_FHV_RNA1	1_317^1091_1234^2297_3107	1														NC_004146.1_FHV_RNA1	1_308^937_1212^2282_3107	1
																	NC_004146.1_FHV_RNA1	1_300^1102_1276^2264_2536^2682_3107	1														NC_004146.1_FHV_RNA1	1_79^127_337^1083_1244^2514_3107	1
																	NC_004146.1_FHV_RNA1	1_311^1104_1232^2301_3107	1														NC_004146.1_FHV_RNA1	1_334^1080_1245^2514_3107	1
																	NC_004146.1_FHV_RNA1	1_1299^1895_3107	1														NC_004146.1_FHV_RNA1	1_235^308_385^905_1241^2325_3107	1
																	NC_004146.1_FHV_RNA1	1_311^950_1232^2301_3107	1														NC_004146.1_FHV_RNA1	1_292^1149_1299^2166_3107	1
																	NC_004146.1_FHV_RNA1	1_315^1111_1234^2292_2856^2885_3107	1														NC_004146.1_FHV_RNA1	1_370^890_1233^2322_3107	1
																	NC_004146.1_FHV_RNA1	1_303^1060_1276^2270_2534^2715_3107	1														NC_004146.1_FHV_RNA1	1_312^947_1257^2277_3107	1
																	NC_004146.1_FHV_RNA1	1_318^1097_1261^2271_3107	1														NC_004146.1_FHV_RNA1	1_308^1103_1263^2287_3107	1
																	NC_004146.1_FHV_RNA1	1_310^945_1241^2709_2814^2999_3107	1														NC_004146.1_FHV_RNA1	1_313^941_1319^2329_3107	1
																	NC_004146.1_FHV_RNA1	1_317^1091_1242^2301_2688^2926_3107	1														NC_004146.1_FHV_RNA1	1_307^937_1239^2324_3107	1
																	NC_004146.1_FHV_RNA1	1_319^941_1245^2310_2597^2648_3107	1														NC_004146.1_FHV_RNA1	1_300^1102_1139^1196_1267^2275_3107	1
																	NC_004146.1_FHV_RNA1	1_318^1102_1288^1981_2008^2277_3107	1														NC_004146.1_FHV_RNA1	1_312^1102_1178^1233_1307^1417_1510^2430_3107	1
																	NC_004146.1_FHV_RNA1	1_314^1089_1302^1900_2781^3022_3107	1														NC_004146.1_FHV_RNA1	1_288^941_1241^2325_3107	1
																	NC_004146.1_FHV_RNA1	1_1338^2275_3107	1														NC_004146.1_FHV_RNA1	1_316^958_988^1134_1305^2318_3107	1
																	NC_004146.1_FHV_RNA1	1_318^1102_1241^2298_3039^3077_3107	1														NC_004146.1_FHV_RNA1	1_338^959_1340^2277_2547^2576_3107	1
																	NC_004146.1_FHV_RNA1	1_300^1102_1138^1193_1246^2300_3107	1														NC_004146.1_FHV_RNA1	1_313^937_1242^2311_3107	1
																	NC_004146.1_FHV_RNA1	1_312^1216_1243^2309_3107	1														NC_004146.1_FHV_RNA1	1_313^941_1235^2329_3107	1
																	NC_004146.1_FHV_RNA1	1_313^1115_1242^2311_3107	1														NC_004146.1_FHV_RNA1	1_317^958_1257^2277_3107	1
																	NC_004146.1_FHV_RNA1	1_309^973_1262^2265_3107	1														NC_004146.1_FHV_RNA1	1_314^941_1235^2321_3107	1
																																	NC_004146.1_FHV_RNA1	1_312^939_1239^2323_3107	1
																																	NC_004146.1_FHV_RNA1	1_342^1083_1236^2509_3107	1
																																	NC_004146.1_FHV_RNA1	1_342^1083_1236^2502_3107	1
																																	NC_004146.1_FHV_RNA1	1_313^941_1240^2326_3107	1
																																	NC_004146.1_FHV_RNA1	1_313^941_1240^2325_3107	1
																																	NC_004146.1_FHV_RNA1	1_312^947_1262^2288_3107	1
																																	NC_004146.1_FHV_RNA1	1_310^1095_1136^1182_1302^2164_3107	1
																																	NC_004146.1_FHV_RNA1	1_316^946_1239^2323_3107	1
																																	NC_004146.1_FHV_RNA1	1_315^938_1340^2277_3107	1
																																	NC_004146.1_FHV_RNA1	1_320^946_1012^1161_1260^2278_3107	1
																																	NC_004146.1_FHV_RNA1	1_302^1102_1141^1199_1263^2274_3107	1
																																	NC_004146.1_FHV_RNA1	1_330^917_1241^2305_3107	1
																																	NC_004146.1_FHV_RNA1	1_327^1096_1242^2301_3107	1
																																	NC_004146.1_FHV_RNA1	1_347^918_1239^2323_3107	1
																																	NC_004146.1_FHV_RNA1	1_313^941_1193^1285_1328^2271_3107	1
																																	NC_004146.1_FHV_RNA1	1_318^1015_1243^2258_3107	1
																																	NC_004146.1_FHV_RNA1	1_317^943_1240^2323_3107	1
																																	NC_004146.1_FHV_RNA1	1_305^949_1257^2277_3107	1
																																	NC_004146.1_FHV_RNA1	1_312^952_1247^2295_3107	1
																																	NC_004146.1_FHV_RNA1	1_318^1015_1243^2256_3107	1
																																	NC_004146.1_FHV_RNA1	1_308^951_1257^2275_3107	1
																																	NC_004146.1_FHV_RNA1	1_297^1098_1309^2186_2577^2646_3107	1
																																	NC_004146.1_FHV_RNA1	1_312^952_1242^2311_3107	1
																																	NC_004146.1_FHV_RNA1	1_314^944_1255^2342_3107	1
																																	NC_004146.1_FHV_RNA1	1_291^885_902^949_1257^2277_2839^2895_3107	1
																																	NC_004146.1_FHV_RNA1	1_318^947_1113^1168_1257^2266_3107	1
																																	NC_004146.1_FHV_RNA1	1_395^900_1241^2325_3107	1
																																	NC_004146.1_FHV_RNA1	1_313^941_1334^2276_3107	1
																																	NC_004146.1_FHV_RNA1	1_313^941_1243^2306_3107	1
																																	NC_004146.1_FHV_RNA1	1_311^1104_1257^2283_3107	1
																																	NC_004146.1_FHV_RNA1	1_313^941_1062^2208_3107	1
																																	NC_004146.1_FHV_RNA1	1_312^1094_1139^1196_1299^1907_2524^2709_3107	1
																																	NC_004146.1_FHV_RNA1	1_302^947_1253^2277_3107	1
																																	NC_004146.1_FHV_RNA1	1_297^943_1243^2328_3107	1
																																	NC_004146.1_FHV_RNA1	1_313^551_558^948_1241^2325_3107	1
																																	NC_004146.1_FHV_RNA1	1_243^434_473^520_547^2219_3107	1
																																	NC_004146.1_FHV_RNA1	1_317^1011_1260^2266_3107	1
																																	NC_004146.1_FHV_RNA1	1_293^949_1226^1265_1308^2389_3107	1
																																	NC_004146.1_FHV_RNA1	1_338^912_1242^2303_2545^2685_3107	1
																																	NC_004146.1_FHV_RNA1	1_317^1018_1260^2266_3107	1
																																	NC_004146.1_FHV_RNA1	1_312^944_1235^2320_3107	1
																																	NC_004146.1_FHV_RNA1	1_312^935_1253^2276_3107	1
																																	NC_004146.1_FHV_RNA1	1_305^940_1230^2323_3107	1
																																	NC_004146.1_FHV_RNA1	1_389^909_1243^2309_3107	1
																																	NC_004146.1_FHV_RNA1	1_311^939_1257^2277_3107	1
																																	NC_004146.1_FHV_RNA1	1_310^1095_1127^1178_1302^2164_3107	1
																																	NC_004146.1_FHV_RNA1	1_310^942_1257^2280_3107	1
																																	NC_004146.1_FHV_RNA1	1_310^959_1241^2324_3107	1
																																	NC_004146.1_FHV_RNA1	1_319^941_1334^2284_3107	1
																																	NC_004146.1_FHV_RNA1	1_311^1053_1061^1098_1262^2280_3107	1
																																	NC_004146.1_FHV_RNA1	1_317^938_1352^2301_3107	1
																																	NC_004146.1_FHV_RNA1	1_312^947_1241^2325_2818^3001_3107	1
																																	NC_004146.1_FHV_RNA1	1_318^942_1072^1136_1258^2265_3107	1
																																	NC_004146.1_FHV_RNA1	1_316^1094_1240^2299_3107	1
																																	NC_004146.1_FHV_RNA1	1_389^909_1235^2288_2297^2327_3107	1
																																	NC_004146.1_FHV_RNA1	1_312^937_1240^2321_3107	1
																																	NC_004146.1_FHV_RNA1	1_306^939_1256^2275_3107	1
																																	NC_004146.1_FHV_RNA1	1_313^941_1248^2318_3107	1
																																	NC_004146.1_FHV_RNA1	1_298^946_1257^2280_3107	1
																																	NC_004146.1_FHV_RNA1	1_332^921_1232^2312_2570^2648_3107	1
																																	NC_004146.1_FHV_RNA1	1_300^917_1237^2293_3107	1
																																	NC_004146.1_FHV_RNA1	1_303^932_1257^2284_3107	1
																																	NC_004146.1_FHV_RNA1	1_317^1091_1245^2304_3107	1
																																	NC_004146.1_FHV_RNA1	1_358^899_1241^2325_3107	1
																																	NC_004146.1_FHV_RNA1	1_335^949_1318^2267_3107	1
																																	NC_004146.1_FHV_RNA1	1_389^909_1239^2326_3107	1
																																	NC_004146.1_FHV_RNA1	1_325^508_530^981_1238^2319_3107	1
																																	NC_004146.1_FHV_RNA1	1_389^924_1241^2325_3107	1
																																	NC_004146.1_FHV_RNA1	1_311^1104_1208^2267_3107	1
																																	NC_004146.1_FHV_RNA1	1_302^1099_1276^2264_2536^2684_3107	1
																																	NC_004146.1_FHV_RNA1	1_0^43_107^144_409^1179_1247^2518_3107	1
																																	NC_004146.1_FHV_RNA1	1_311^1104_1235^2266_3107	1
																																	NC_004146.1_FHV_RNA1	1_300^1171_1243^2309_3107	1
																																	NC_004146.1_FHV_RNA1	1_308^951_1251^2277_3107	1
																																	NC_004146.1_FHV_RNA1	1_311^939_1242^2324_3107	1
																																	NC_004146.1_FHV_RNA1	1_307^921_1241^2325_3107	1
																																	NC_004146.1_FHV_RNA1	1_311^939_1242^2327_3107	1
																																	NC_004146.1_FHV_RNA1	1_303^931_1237^1293_1335^2270_3107	1
																																	NC_004146.1_FHV_RNA1	1_391^912_1241^2325_3107	1
																																	NC_004146.1_FHV_RNA1	1_314^1089_1237^2297_3107	1
																																	NC_004146.1_FHV_RNA1	1_314^1101_1265^2275_3107	1
																																	NC_004146.1_FHV_RNA1	1_311^938_1338^2276_3107	1
																																	NC_004146.1_FHV_RNA1	1_325^352_368^1036_1119^1171_1235^2324_3107	1
																																	NC_004146.1_FHV_RNA1	1_601^674_3107	1
																																	NC_004146.1_FHV_RNA1	1_301^926_1206^2310_3107	1
																																	NC_004146.1_FHV_RNA1	1_309^940_1240^2322_3107	1
																																	NC_004146.1_FHV_RNA1	1_316^1013_1255^2262_3107	1
																																	NC_004146.1_FHV_RNA1	1_295^926_1238^2322_3107	1
																																	NC_004146.1_FHV_RNA1	1_318^942_1340^2277_3107	1
																																	NC_004146.1_FHV_RNA1	1_320^1114_1257^2274_3107	1
																																	NC_004146.1_FHV_RNA1	1_318^1102_1380^2258_3107	1
																																	NC_004146.1_FHV_RNA1	1_317^1091_1242^2303_3107	1
																																	NC_004146.1_FHV_RNA1	1_313^456_499^1012_1230^2318_3107	1
																																	NC_004146.1_FHV_RNA1	1_317^1121_1262^2253_3107	1
																																	NC_004146.1_FHV_RNA1	1_330^1072_1245^2514_3107	1
																																	NC_004146.1_FHV_RNA1	1_342^1083_1235^2491_3107	1
																																	NC_004146.1_FHV_RNA1	1_319^1088_1136^1195_1242^2301_3107	1
																																	NC_004146.1_FHV_RNA1	1_313^941_1245^2327_3107	1
																																	NC_004146.1_FHV_RNA1	1_314^938_1242^2311_3107	1
																																	NC_004146.1_FHV_RNA1	1_305^936_1237^2319_3107	1
																																	NC_004146.1_FHV_RNA1	1_305^919_1241^2325_3107	1
																																	NC_004146.1_FHV_RNA1	1_393^918_1235^2323_3107	1
																																	NC_004146.1_FHV_RNA1	1_313^941_1244^2331_2853^2894_3107	1
																																	NC_004146.1_FHV_RNA1	1_313^1009_1260^2266_3107	1
																																	NC_004146.1_FHV_RNA1	1_375^891_1241^2325_3107	1
																																	NC_004146.1_FHV_RNA1	1_310^1095_1135^1190_1301^2166_3107	1
																																	NC_004146.1_FHV_RNA1	1_310^1095_1135^1190_1301^2167_3107	1
																																	NC_004146.1_FHV_RNA1	1_392^912_1241^2325_3107	1
																																	NC_004146.1_FHV_RNA1	1_313^941_1024^1082_1260^2266_3107	1
																																	NC_004146.1_FHV_RNA1	1_310^942_1242^2324_3107	1
																																	NC_004146.1_FHV_RNA1	1_313^941_1236^2316_3107	1
																																	NC_004146.1_FHV_RNA1	1_390^909_1235^2321_3107	1
																																	NC_004146.1_FHV_RNA1	1_313^1111_1264^2283_3107	1
																																	NC_004146.1_FHV_RNA1	1_312^1088_1242^2301_3107	1
																																	NC_004146.1_FHV_RNA1	1_293^934_1341^2280_3107	1
																																	NC_004146.1_FHV_RNA1	1_317^937_1338^2276_3107	1
																																	NC_004146.1_FHV_RNA1	1_357^992_1271^1343_1360^2304_3107	1
																																	NC_004146.1_FHV_RNA1	1_311^941_1238^2322_3107	1
																																	NC_004146.1_FHV_RNA1	1_316^1014_1259^2268_3107	1
																																	NC_004146.1_FHV_RNA1	1_317^1091_1259^2284_3107	1
																																	NC_004146.1_FHV_RNA1	1_313^941_1305^2257_3107	1
																																	NC_004146.1_FHV_RNA1	1_314^942_1230^2323_3107	1
																																	NC_004146.1_FHV_RNA1	1_319^941_1343^2280_3107	1
																																	NC_004146.1_FHV_RNA1	1_319^941_1343^2283_3107	1
																																	NC_004146.1_FHV_RNA1	1_301^1100_1255^2273_3107	1
																																	NC_004146.1_FHV_RNA1	1_330^949_1239^2323_3107	1
																																	NC_004146.1_FHV_RNA1	1_313^942_1238^2319_3107	1
																																	NC_004146.1_FHV_RNA1	1_314^1013_1256^2264_3107	1
																																	NC_004146.1_FHV_RNA1	1_318^1102_1384^2238_3107	1
																																	NC_004146.1_FHV_RNA1	1_305^939_1245^2327_3107	1
																																	NC_004146.1_FHV_RNA1	1_405^895_1213^2288_3107	1
																																	NC_004146.1_FHV_RNA1	1_314^943_1260^2266_3107	1
																																	NC_004146.1_FHV_RNA1	1_317^1091_1242^2301_2502^2558_3107	1
																																	NC_004146.1_FHV_RNA1	1_313^941_1242^1278_1319^2379_3107	1
																																	NC_004146.1_FHV_RNA1	1_389^909_1213^2268_3107	1
																																	NC_004146.1_FHV_RNA1	1_318^1094_1230^2294_3107	1
																																	NC_004146.1_FHV_RNA1	1_319^941_1260^2273_3107	1
																																	NC_004146.1_FHV_RNA1	1_310^1109_1261^2270_3107	1
																																	NC_004146.1_FHV_RNA1	1_307^939_1244^2325_3107	1
																																	NC_004146.1_FHV_RNA1	1_324^1021_1260^2266_3107	1
																																	NC_004146.1_FHV_RNA1	1_319^941_1260^2278_3107	1
																																	NC_004146.1_FHV_RNA1	1_348^1090_1245^2514_3107	1
																																	NC_004146.1_FHV_RNA1	1_300^933_1248^1300_1318^2312_3107	1
																																	NC_004146.1_FHV_RNA1	1_314^1014_1260^2266_3107	1
																																	NC_004146.1_FHV_RNA1	1_313^941_1195^2320_3107	1
																																	NC_004146.1_FHV_RNA1	1_317^956_1260^2278_3107	1
																																	NC_004146.1_FHV_RNA1	1_312^942_1172^1216_1258^2342_2537^2627_3107	1
																																	NC_004146.1_FHV_RNA1	1_308^1175_1268^2277_3107	1
																																	NC_004146.1_FHV_RNA1	1_308^951_1239^2287_3107	1
																																	NC_004146.1_FHV_RNA1	1_339^1082_1240^2518_3107	1
																																	NC_004146.1_FHV_RNA1	1_292^917_1338^2276_3107	1
																																	NC_004146.1_FHV_RNA1	1_313^941_1232^1267_1308^1409_1434^2392_3107	1
																																	NC_004146.1_FHV_RNA1	1_313^944_1234^2318_2512^2707_3107	1
																																	NC_004146.1_FHV_RNA1	1_375^897_1241^2312_3107	1
																																	NC_004146.1_FHV_RNA1	1_304^941_1234^2318_3107	1
																																	NC_004146.1_FHV_RNA1	1_313^941_1219^2319_3107	1
																																	NC_004146.1_FHV_RNA1	1_320^941_1021^1150_1231^1329_1354^2306_3107	1
																																	NC_004146.1_FHV_RNA1	1_318^1015_1144^1172_1260^2263_3107	1
																																	NC_004146.1_FHV_RNA1	1_309^938_1241^2325_3107	1
																																	NC_004146.1_FHV_RNA1	1_316^946_1223^2310_3107	1
																																	NC_004146.1_FHV_RNA1	1_313^941_1237^2293_3107	1
																																	NC_004146.1_FHV_RNA1	1_318^1015_1260^2266_2550^2589_3107	1
																																	NC_004146.1_FHV_RNA1	1_301^1100_1309^2186_2574^2642_3107	1
																																	NC_004146.1_FHV_RNA1	1_313^941_1240^2332_3107	1
																																	NC_004146.1_FHV_RNA1	1_318^1102_1363^2234_3107	1
																																	NC_004146.1_FHV_RNA1	1_300^943_1262^2287_3107	1
																																	NC_004146.1_FHV_RNA1	1_313^941_1266^2299_3107	1
																																	NC_004146.1_FHV_RNA1	1_313^958_1241^2325_3107	1
																																	NC_004146.1_FHV_RNA1	1_312^1102_1129^1196_1243^2309_2829^2982_3107	1
																																	NC_004146.1_FHV_RNA1	1_332^919_1241^2325_3107	1
																																	NC_004146.1_FHV_RNA1	1_311^1104_1260^2279_3107	1
																																	NC_004146.1_FHV_RNA1	1_318^1093_1137^1194_1242^2301_3107	1
																																	NC_004146.1_FHV_RNA1	1_323^1094_1286^2219_3107	1
																																	NC_004146.1_FHV_RNA1	1_314^1085_1242^2301_3107	1
																																	NC_004146.1_FHV_RNA1	1_316^1015_1259^2259_3107	1
																																	NC_004146.1_FHV_RNA1	1_311^939_1232^2319_3107	1
																																	NC_004146.1_FHV_RNA1	1_312^1102_1129^1196_1243^2308_3107	1
																																	NC_004146.1_FHV_RNA1	1_17^66_318^1015_1260^2266_3107	1
																																	NC_004146.1_FHV_RNA1	1_313^941_1244^2280_3107	1
																																	NC_004146.1_FHV_RNA1	1_313^941_1244^2282_3107	1
																																	NC_004146.1_FHV_RNA1	1_311^1046_1260^2266_3107	1
																																	NC_004146.1_FHV_RNA1	1_382^903_1242^2329_3107	1
																																	NC_004146.1_FHV_RNA1	1_315^939_1241^2325_3107	1
																																	NC_004146.1_FHV_RNA1	1_300^1102_1276^2231_2585^2644_3107	1
																																	NC_004146.1_FHV_RNA1	1_319^2206_3107	1
																																	NC_004146.1_FHV_RNA1	1_317^1091_1237^2307_3107	1
																																	NC_004146.1_FHV_RNA1	1_312^451_480^1208_1242^2309_3107	1
																																	NC_004146.1_FHV_RNA1	1_308^1083_1242^2301_2863^2916_3107	1
																																	NC_004146.1_FHV_RNA1	1_318^1102_1253^2270_3107	1
																																	NC_004146.1_FHV_RNA1	1_320^1094_1242^2311_3107	1
																																	NC_004146.1_FHV_RNA1	1_394^894_1241^2325_3107	1
																																	NC_004146.1_FHV_RNA1	1_313^941_1241^2325_2526^2698_3107	1
																																	NC_004146.1_FHV_RNA1	1_313^941_1257^2280_3107	1
																																	NC_004146.1_FHV_RNA1	1_313^946_970^1029_1260^2266_3107	1
																																	NC_004146.1_FHV_RNA1	1_313^941_1257^2289_3107	1
																																	NC_004146.1_FHV_RNA1	1_312^1107_1268^2277_3107	1
																																	NC_004146.1_FHV_RNA1	1_309^940_1244^2325_3107	1
																																	NC_004146.1_FHV_RNA1	1_311^939_1241^2325_2771^2846_3107	1
																																	NC_004146.1_FHV_RNA1	1_306^945_1259^2276_3107	1
																																	NC_004146.1_FHV_RNA1	1_311^945_1238^2322_3107	1
																																	NC_004146.1_FHV_RNA1	1_315^1111_1262^2282_3107	1
																																	NC_004146.1_FHV_RNA1	1_294^1085_1283^2271_2536^2682_3107	1
																																	NC_004146.1_FHV_RNA1	1_312^944_1237^2324_3107	1
																																	NC_004146.1_FHV_RNA1	1_310^1095_1134^1199_1302^2165_3107	1
																																	NC_004146.1_FHV_RNA1	1_320^942_1108^1200_1240^2299_2595^2650_3107	1
																																	NC_004146.1_FHV_RNA1	1_310^1096_1135^1190_1302^2164_3107	1
																																	NC_004146.1_FHV_RNA1	1_1241^2326_3107	1
																																	NC_004146.1_FHV_RNA1	1_317^1091_1242^2301_2543^2709_3107	1
																																	NC_004146.1_FHV_RNA1	1_306^945_1241^2325_3107	1
																																	NC_004146.1_FHV_RNA1	1_308^1100_1241^2325_3107	1
																																	NC_004146.1_FHV_RNA1	1_318^1102_1260^2271_3107	1
																																	NC_004146.1_FHV_RNA1	1_311^1084_1242^2301_3107	1
																																	NC_004146.1_FHV_RNA1	1_306^942_1241^2325_3107	1
																																	NC_004146.1_FHV_RNA1	1_314^939_1330^2270_3107	1
																																	NC_004146.1_FHV_RNA1	1_313^941_1271^2333_3107	1
																																	NC_004146.1_FHV_RNA1	1_316^939_1344^2373_3107	1
																																	NC_004146.1_FHV_RNA1	1_318^1102_1259^2238_2248^2278_3107	1
																																	NC_004146.1_FHV_RNA1	1_1236^2324_3107	1
																																	NC_004146.1_FHV_RNA1	1_319^941_1285^2316_3107	1
																																	NC_004146.1_FHV_RNA1	1_341^1084_1245^2514_3107	1
																																	NC_004146.1_FHV_RNA1	1_370^896_1243^2322_3107	1
																																	NC_004146.1_FHV_RNA1	1_315^1100_1261^2270_3107	1
																																	NC_004146.1_FHV_RNA1	1_311^938_1243^2328_3107	1
																																	NC_004146.1_FHV_RNA1	1_288^340_359^952_1257^2277_3107	1
																																	NC_004146.1_FHV_RNA1	1_311^941_1241^2325_3107	1
																																	NC_004146.1_FHV_RNA1	1_396^918_1211^2317_3107	1
																																	NC_004146.1_FHV_RNA1	1_320^1092_1288^2219_3107	1
																																	NC_004146.1_FHV_RNA1	1_303^929_1241^2325_3107	1
																																	NC_004146.1_FHV_RNA1	1_319^940_1340^2277_3107	1
																																	NC_004146.1_FHV_RNA1	1_319^941_1243^1275_1341^2287_3107	1
																																	NC_004146.1_FHV_RNA1	1_301^950_1258^2265_3107	1
																																	NC_004146.1_FHV_RNA1	1_308^951_1261^2282_3107	1
																																	NC_004146.1_FHV_RNA1	1_292^938_1257^2277_3107	1
																																	NC_004146.1_FHV_RNA1	1_326^939_1331^2272_3107	1
																																	NC_004146.1_FHV_RNA1	1_312^1014_1260^2266_3107	1
																																	NC_004146.1_FHV_RNA1	1_311^911_1239^2325_3107	1
																																	NC_004146.1_FHV_RNA1	1_311^462_483^1125_1135^1190_1304^2165_3107	1
																																	NC_004146.1_FHV_RNA1	1_305^936_1179^1312_1357^2316_3107	1
																																	NC_004146.1_FHV_RNA1	1_317^942_1128^1187_1257^2265_3107	1
																																	NC_004146.1_FHV_RNA1	1_313^1104_1259^2280_3107	1
																																	NC_004146.1_FHV_RNA1	1_317^945_1237^2323_3107	1
																																	NC_004146.1_FHV_RNA1	1_313^941_1259^2335_3107	1
																																	NC_004146.1_FHV_RNA1	1_318^944_1211^2294_3107	1
																																	NC_004146.1_FHV_RNA1	1_342^1083_1245^2514_2769^3017_3107	1
																																	NC_004146.1_FHV_RNA1	1_313^937_1261^2294_3107	1
																																	NC_004146.1_FHV_RNA1	1_310^954_1239^2267_3107	1
																																	NC_004146.1_FHV_RNA1	1_308^1165_1302^2164_3107	1
																																	NC_004146.1_FHV_RNA1	1_1237^2324_3107	1
																																	NC_004146.1_FHV_RNA1	1_1237^2322_3107	1
																																	NC_004146.1_FHV_RNA1	1_338^1050_1260^2266_3107	1
																																	NC_004146.1_FHV_RNA1	1_302^1054_1060^1112_1241^2325_3107	1
																																	NC_004146.1_FHV_RNA1	1_391^903_1230^2313_3107	1
																																	NC_004146.1_FHV_RNA1	1_312^1102_1286^1945_2524^2709_2775^3024_3107	1
																																	NC_004146.1_FHV_RNA1	1_246^331_381^896_1241^2325_3107	1
																																	NC_004146.1_FHV_RNA1	1_293^328_379^484_503^921_1041^1071_1227^2373_3107	1
																																	NC_004146.1_FHV_RNA1	1_304^949_1257^2277_3107	1
																																	NC_004146.1_FHV_RNA1	1_297^1099_1243^2313_3107	1
																																	NC_004146.1_FHV_RNA1	1_313^941_1241^2325_2538^2687_3107	1
																																	NC_004146.1_FHV_RNA1	1_1260^2266_3107	1
																																	NC_004146.1_FHV_RNA1	1_315^948_1258^2278_2623^2705_3107	1
																																	NC_004146.1_FHV_RNA1	1_2600^2658_3107	1
																																	NC_004146.1_FHV_RNA1	1_311^959_1226^2301_3107	1
																																	NC_004146.1_FHV_RNA1	1_307^938_1241^2325_3107	1
																																	NC_004146.1_FHV_RNA1	1_295^960_1260^2278_3107	1
																																	NC_004146.1_FHV_RNA1	1_304^933_1240^2321_3107	1
																																	NC_004146.1_FHV_RNA1	1_310^1092_1241^2325_3107	1
																																	NC_004146.1_FHV_RNA1	1_313^941_1231^2316_3107	1
																																	NC_004146.1_FHV_RNA1	1_313^941_1231^2310_3107	1
																																	NC_004146.1_FHV_RNA1	1_312^1098_1260^2278_3107	1
																																	NC_004146.1_FHV_RNA1	1_313^941_1241^2325_2844^2889_3107	1
																																	NC_004146.1_FHV_RNA1	1_311^936_1241^2325_3107	1
																																	NC_004146.1_FHV_RNA1	1_297^944_1241^2325_3107	1
																																	NC_004146.1_FHV_RNA1	1_296^876_891^932_1241^2325_3107	1
																																	NC_004146.1_FHV_RNA1	1_302^942_1241^2325_3107	1
																																	NC_004146.1_FHV_RNA1	1_318^939_1333^2268_3107	1
																																	NC_004146.1_FHV_RNA1	1_342^1083_1247^2518_2775^3026_3107	1
																																	NC_004146.1_FHV_RNA1	1_341^537_544^930_1242^2303_2534^2569_2577^2683_3107	1
																																	NC_004146.1_FHV_RNA1	1_377^895_1241^2325_3107	1
																																	NC_004146.1_FHV_RNA1	1_328^359_375^969_1154^1199_1260^2266_3107	1
																																	NC_004146.1_FHV_RNA1	1_319^941_1351^2298_3107	1
																																	NC_004146.1_FHV_RNA1	1_300^1102_1242^2311_2547^2725_3107	1
																																	NC_004146.1_FHV_RNA1	1_322^457_479^995_1235^2321_3107	1
																																	NC_004146.1_FHV_RNA1	1_318^1093_1248^2300_3107	1
																																	NC_004146.1_FHV_RNA1	1_328^1050_1245^2514_3107	1
																																	NC_004146.1_FHV_RNA1	1_314^946_1143^1223_1333^2280_3107	1
																																	NC_004146.1_FHV_RNA1	1_305^943_1237^2267_2275^2303_3107	1
																																	NC_004146.1_FHV_RNA1	1_316^938_1336^2276_3107	1
																																	NC_004146.1_FHV_RNA1	1_300^930_1230^2323_3107	1
																																	NC_004146.1_FHV_RNA1	1_292^448_461^937_1235^2319_3107	1
																																	NC_004146.1_FHV_RNA1	1_342^1083_1237^2288_2324^2536_3107	1
																																	NC_004146.1_FHV_RNA1	1_305^935_1202^1272_1301^2336_3107	1
																																	NC_004146.1_FHV_RNA1	1_318^1015_1199^2319_3107	1
																																	NC_004146.1_FHV_RNA1	1_287^1114_1139^1196_1276^2270_2536^2682_3107	1
																																	NC_004146.1_FHV_RNA1	1_312^991_1260^2278_3107	1
																																	NC_004146.1_FHV_RNA1	1_313^941_1241^2298_3107	1
																																	NC_004146.1_FHV_RNA1	1_308^950_1257^2277_3107	1
																																	NC_004146.1_FHV_RNA1	1_315^1100_1245^2514_3107	1
																																	NC_004146.1_FHV_RNA1	1_318^1091_1243^2288_3107	1
																																	NC_004146.1_FHV_RNA1	1_396^918_1240^2319_3107	1
																																	NC_004146.1_FHV_RNA1	1_305^338_387^909_1241^2325_3107	1
																																	NC_004146.1_FHV_RNA1	1_315^422_428^950_1029^1145_1242^2304_3107	1
																																	NC_004146.1_FHV_RNA1	1_376^939_1241^2325_3107	1
																																	NC_004146.1_FHV_RNA1	1_316^936_1340^2278_3107	1
																																	NC_004146.1_FHV_RNA1	1_292^1095_1235^2310_3107	1
																																	NC_004146.1_FHV_RNA1	1_371^895_1241^2325_3107	1
																																	NC_004146.1_FHV_RNA1	1_316^1015_1260^2265_3107	1
																																	NC_004146.1_FHV_RNA1	1_316^1015_1260^2264_3107	1
																																	NC_004146.1_FHV_RNA1	1_313^944_1237^2322_3107	1
																																	NC_004146.1_FHV_RNA1	1_313^944_1237^2320_3107	1
																																	NC_004146.1_FHV_RNA1	1_323^506_546^931_1262^2259_3107	1
																																	NC_004146.1_FHV_RNA1	1_350^996_1241^2325_3107	1
																																	NC_004146.1_FHV_RNA1	1_317^1091_1240^2305_3107	1
																																	NC_004146.1_FHV_RNA1	1_304^948_1257^2277_3107	1
																																	NC_004146.1_FHV_RNA1	1_317^1091_1240^2299_2573^2648_3107	1
																																	NC_004146.1_FHV_RNA1	1_294^2716_3107	1
																																	NC_004146.1_FHV_RNA1	1_310^1095_1341^2280_3107	1
																																	NC_004146.1_FHV_RNA1	1_312^938_1257^2320_3107	1
																																	NC_004146.1_FHV_RNA1	1_313^941_1235^2302_3107	1
																																	NC_004146.1_FHV_RNA1	1_293^937_1241^2325_2486^2691_3107	1
																																	NC_004146.1_FHV_RNA1	1_313^941_1258^2278_3107	1
																																	NC_004146.1_FHV_RNA1	1_311^961_1261^2282_3107	1
																																	NC_004146.1_FHV_RNA1	1_302^1099_1274^2264_2534^2682_3107	1
																																	NC_004146.1_FHV_RNA1	1_381^904_1241^2325_3107	1
																																	NC_004146.1_FHV_RNA1	1_44^137_1412^3082_3107	1
																																	NC_004146.1_FHV_RNA1	1_307^937_1187^2279_3107	1
																																	NC_004146.1_FHV_RNA1	1_314^941_1244^2330_3107	1
																																	NC_004146.1_FHV_RNA1	1_300^941_1257^2277_3107	1
																																	NC_004146.1_FHV_RNA1	1_301^947_1241^2325_3107	1
																																	NC_004146.1_FHV_RNA1	1_319^941_1257^2273_3107	1
																																	NC_004146.1_FHV_RNA1	1_313^944_1235^2317_3107	1
																																	NC_004146.1_FHV_RNA1	1_312^935_1240^2325_3107	1
																																	NC_004146.1_FHV_RNA1	1_312^1102_1255^2276_3107	1
																																	NC_004146.1_FHV_RNA1	1_305^1094_1260^2278_3107	1
																																	NC_004146.1_FHV_RNA1	1_309^947_1235^1406_1440^2349_3107	1
																																	NC_004146.1_FHV_RNA1	1_313^926_1238^2321_3107	1
																																	NC_004146.1_FHV_RNA1	1_317^1128_1243^2271_3107	1
																																	NC_004146.1_FHV_RNA1	1_318^1015_1256^2264_3107	1
																																	NC_004146.1_FHV_RNA1	1_303^1100_1260^2278_3107	1
																																	NC_004146.1_FHV_RNA1	1_316^1081_1242^2297_3107	1
																																	NC_004146.1_FHV_RNA1	1_312^932_1241^2325_3107	1
																																	NC_004146.1_FHV_RNA1	1_301^940_1254^2276_3107	1
																																	NC_004146.1_FHV_RNA1	1_314^1093_1274^2204_3107	1
																																	NC_004146.1_FHV_RNA1	1_309^1099_1135^1190_1238^2322_3107	1
																																	NC_004146.1_FHV_RNA1	1_287^1114_1139^1192_1275^2267_2521^2668_3107	1
																																	NC_004146.1_FHV_RNA1	1_318^1015_1257^2265_3107	1
																																	NC_004146.1_FHV_RNA1	1_312^932_3107	1
																																	NC_004146.1_FHV_RNA1	1_294^935_1257^2277_3107	1
																																	NC_004146.1_FHV_RNA1	1_335^1069_1245^2514_3107	1
																																	NC_004146.1_FHV_RNA1	1_318^1093_1242^2303_3107	1
																																	NC_004146.1_FHV_RNA1	1_300^1102_1246^2332_3107	1
																																	NC_004146.1_FHV_RNA1	1_313^941_1254^2277_3107	1
																																	NC_004146.1_FHV_RNA1	1_337^1081_1245^2514_3107	1
																																	NC_004146.1_FHV_RNA1	1_313^1121_1256^2277_3107	1
																																	NC_004146.1_FHV_RNA1	1_339^1081_1245^2514_3107	1
																																	NC_004146.1_FHV_RNA1	1_313^1012_1243^2311_3107	1
																																	NC_004146.1_FHV_RNA1	1_311^939_1234^2265_3107	1
																																	NC_004146.1_FHV_RNA1	1_310^959_974^1019_1261^2268_3107	1
																																	NC_004146.1_FHV_RNA1	1_314^947_1244^2330_3107	1
																																	NC_004146.1_FHV_RNA1	1_315^944_1241^2325_3107	1
																																	NC_004146.1_FHV_RNA1	1_305^940_1242^2311_3107	1
																																	NC_004146.1_FHV_RNA1	1_301^1106_1139^1196_1268^2277_3107	1
																																	NC_004146.1_FHV_RNA1	1_318^1107_1289^1968_2550^2684_3107	1
																																	NC_004146.1_FHV_RNA1	1_339^917_1241^2325_3107	1
																																	NC_004146.1_FHV_RNA1	1_310^1084_1242^2301_3107	1
																																	NC_004146.1_FHV_RNA1	1_305^940_1256^2276_3107	1
																																	NC_004146.1_FHV_RNA1	1_348^902_1248^2330_3107	1
																																	NC_004146.1_FHV_RNA1	1_310^1095_1135^1190_1297^2164_3107	1
																																	NC_004146.1_FHV_RNA1	1_313^941_1249^2333_3107	1
																																	NC_004146.1_FHV_RNA1	1_313^941_1249^2332_3107	1
																																	NC_004146.1_FHV_RNA1	1_307^934_1340^2277_3107	1
																																	NC_004146.1_FHV_RNA1	1_312^1103_1254^2270_3107	1
																																	NC_004146.1_FHV_RNA1	1_314^1072_1212^1247_1262^2288_3107	1
																																	NC_004146.1_FHV_RNA1	1_312^1102_1259^2280_3107	1
																																	NC_004146.1_FHV_RNA1	1_313^960_1236^2329_3107	1
																																	NC_004146.1_FHV_RNA1	1_291^1005_1267^2261_3107	1
																																	NC_004146.1_FHV_RNA1	1_390^888_1241^2325_3107	1
																																	NC_004146.1_FHV_RNA1	1_303^941_1241^2325_3107	1
																																	NC_004146.1_FHV_RNA1	1_313^928_1235^2321_3107	1
																																	NC_004146.1_FHV_RNA1	1_303^934_1241^2325_3107	1
																																	NC_004146.1_FHV_RNA1	1_317^939_1344^2282_3107	1
																																	NC_004146.1_FHV_RNA1	1_308^951_1253^2280_3107	1
																																	NC_004146.1_FHV_RNA1	1_313^977_1235^2321_3107	1
																																	NC_004146.1_FHV_RNA1	1_300^1089_1260^2278_3107	1
																																	NC_004146.1_FHV_RNA1	1_296^1080_1108^1178_1304^2161_3107	1
																																	NC_004146.1_FHV_RNA1	1_313^941_1259^2340_3107	1
																																	NC_004146.1_FHV_RNA1	1_311^963_1237^2286_2300^2332_3107	1
																																	NC_004146.1_FHV_RNA1	1_316^939_1340^2276_3107	1
																																	NC_004146.1_FHV_RNA1	1_317^956_1248^2330_3107	1
																																	NC_004146.1_FHV_RNA1	1_270^953_1260^2273_3107	1
																																	NC_004146.1_FHV_RNA1	1_307^1098_1262^2282_3107	1
																																	NC_004146.1_FHV_RNA1	1_318^1015_1254^2262_3107	1
																																	NC_004146.1_FHV_RNA1	1_294^978_1005^1090_1260^2278_3107	1
																																	NC_004146.1_FHV_RNA1	1_320^1094_1261^2270_3107	1
																																	NC_004146.1_FHV_RNA1	1_318^1088_1242^2301_2373^2428_3107	1
																																	NC_004146.1_FHV_RNA1	1_301^940_1257^2277_3107	1
																																	NC_004146.1_FHV_RNA1	1_312^1167_1243^2309_3107	1
																																	NC_004146.1_FHV_RNA1	1_307^1013_1286^2172_2545^2595_3107	1
																																	NC_004146.1_FHV_RNA1	1_359^906_1241^2325_3107	1
																																	NC_004146.1_FHV_RNA1	1_309^670_685^1108_1383^2239_3107	1
																																	NC_004146.1_FHV_RNA1	1_282^1210_1302^1951_2013^2214_3107	1
																																	NC_004146.1_FHV_RNA1	1_313^944_1245^2334_3107	1
																																	NC_004146.1_FHV_RNA1	1_314^949_1232^2318_3107	1
																																	NC_004146.1_FHV_RNA1	1_319^941_1345^2289_3107	1
																																	NC_004146.1_FHV_RNA1	1_301^1100_1139^1196_1264^2276_3107	1
																																	NC_004146.1_FHV_RNA1	1_310^1095_1136^1184_1299^2168_3107	1
																																	NC_004146.1_FHV_RNA1	1_310^965_1255^2275_3107	1
																																	NC_004146.1_FHV_RNA1	1_313^1089_1266^2312_3107	1
																																	NC_004146.1_FHV_RNA1	1_299^1010_1263^2279_3107	1
																																	NC_004146.1_FHV_RNA1	1_311^1108_1241^2325_3107	1
																																	NC_004146.1_FHV_RNA1	1_317^463_495^1190_1340^1634_1722^1920_2549^2647_3107	1
																																	NC_004146.1_FHV_RNA1	1_294^1096_1262^2280_3107	1
																																	NC_004146.1_FHV_RNA1	1_389^909_1242^2333_3107	1
																																	NC_004146.1_FHV_RNA1	1_319^941_1242^2311_3107	1
																																	NC_004146.1_FHV_RNA1	1_326^891_1241^2325_3107	1
																																	NC_004146.1_FHV_RNA1	1_313^941_1334^1415_1503^2374_2520^2560_3107	1
																																	NC_004146.1_FHV_RNA1	1_311^1104_1262^2277_3107	1
																																	NC_004146.1_FHV_RNA1	1_318^939_1333^2271_3107	1
																																	NC_004146.1_FHV_RNA1	1_389^909_1246^2332_3107	1
																																	NC_004146.1_FHV_RNA1	1_305^1097_1244^2330_3107	1
																																	NC_004146.1_FHV_RNA1	1_309^1090_1136^1197_1288^2204_3107	1
																																	NC_004146.1_FHV_RNA1	1_307^943_1228^2285_3107	1
																																	NC_004146.1_FHV_RNA1	1_1242^2329_3107	1
																																	NC_004146.1_FHV_RNA1	1_318^947_1258^2292_3107	1
																																	NC_004146.1_FHV_RNA1	1_301^928_1241^2325_3107	1
																																	NC_004146.1_FHV_RNA1	1_384^907_1241^2325_3107	1
																																	NC_004146.1_FHV_RNA1	1_302^941_1241^2325_3107	1
																																	NC_004146.1_FHV_RNA1	1_311^1104_1261^2277_3107	1
																																	NC_004146.1_FHV_RNA1	1_306^932_1257^2280_3107	1
																																	NC_004146.1_FHV_RNA1	1_304^1090_1134^1190_1284^2155_3107	1
																																	NC_004146.1_FHV_RNA1	1_339^1039_1259^2284_3107	1
																																	NC_004146.1_FHV_RNA1	1_317^949_1257^2277_3107	1
																																	NC_004146.1_FHV_RNA1	1_391^897_1233^2315_3107	1
																																	NC_004146.1_FHV_RNA1	1_311^945_1223^2280_3107	1
																																	NC_004146.1_FHV_RNA1	1_312^947_1285^2426_3107	1
																																	NC_004146.1_FHV_RNA1	1_308^951_1258^1296_1348^2387_3107	1
																																	NC_004146.1_FHV_RNA1	1_320^443_500^1153_1260^2278_3107	1
																																	NC_004146.1_FHV_RNA1	1_300^1102_1135^1193_1268^2277_3107	1
																																	NC_004146.1_FHV_RNA1	1_314^1108_1262^2279_3107	1
																																	NC_004146.1_FHV_RNA1	1_318^1048_1284^2240_2598^2647_3107	1
																																	NC_004146.1_FHV_RNA1	1_342^1083_1240^2508_3107	1
																																	NC_004146.1_FHV_RNA1	1_305^940_1192^2315_3107	1
																																	NC_004146.1_FHV_RNA1	1_312^1086_1260^2271_3107	1
																																	NC_004146.1_FHV_RNA1	1_342^1083_1240^2501_3107	1
																																	NC_004146.1_FHV_RNA1	1_319^941_1262^2259_3107	1
																																	NC_004146.1_FHV_RNA1	1_342^1083_1240^2505_3107	1
																																	NC_004146.1_FHV_RNA1	1_362^943_1241^2325_3107	1
																																	NC_004146.1_FHV_RNA1	1_295^425_462^1022_1245^2514_3107	1
																																	NC_004146.1_FHV_RNA1	1_316^1092_1244^2304_3107	1
																																	NC_004146.1_FHV_RNA1	1_317^943_1273^2330_3107	1
																																	NC_004146.1_FHV_RNA1	1_370^896_1237^2307_3107	1
																																	NC_004146.1_FHV_RNA1	1_326^1102_1235^2297_3107	1
																																	NC_004146.1_FHV_RNA1	1_313^941_1240^2319_3107	1
																																	NC_004146.1_FHV_RNA1	1_317^1015_1260^2266_2993^3068_3107	1
																																	NC_004146.1_FHV_RNA1	1_314^1102_1383^2239_3107	1
																																	NC_004146.1_FHV_RNA1	1_311^1100_1259^2284_3107	1
																																	NC_004146.1_FHV_RNA1	1_297^939_1257^2277_3107	1
																																	NC_004146.1_FHV_RNA1	1_313^941_1206^2296_2391^2435_3107	1
																																	NC_004146.1_FHV_RNA1	1_313^941_1257^1339_1350^2298_3107	1
																																	NC_004146.1_FHV_RNA1	1_313^941_1235^2316_3107	1
																																	NC_004146.1_FHV_RNA1	1_301^1100_1341^2236_3107	1
																																	NC_004146.1_FHV_RNA1	1_313^941_1243^2324_2990^3028_3107	1
																																	NC_004146.1_FHV_RNA1	1_311^1154_1305^2164_3107	1
																																	NC_004146.1_FHV_RNA1	1_311^959_1260^2266_3107	1
																																	NC_004146.1_FHV_RNA1	1_316^939_1330^2271_3107	1
																																	NC_004146.1_FHV_RNA1	1_315^943_1242^2309_3107	1
																																	NC_004146.1_FHV_RNA1	1_378^895_1236^2324_3107	1
																																	NC_004146.1_FHV_RNA1	1_304^933_1235^1322_1335^2301_3107	1
																																	NC_004146.1_FHV_RNA1	1_310^1099_1135^1190_1302^2164_3107	1
																																	NC_004146.1_FHV_RNA1	1_318^1102_1175^1248_1298^2189_3107	1
																																	NC_004146.1_FHV_RNA1	1_382^903_1239^2323_3107	1
																																	NC_004146.1_FHV_RNA1	1_310^954_1249^1311_1341^2299_3107	1
																																	NC_004146.1_FHV_RNA1	1_313^941_1255^2337_3107	1
																																	NC_004146.1_FHV_RNA1	1_318^1088_1261^2283_3107	1
																																	NC_004146.1_FHV_RNA1	1_336^1077_1245^2514_3107	1
																																	NC_004146.1_FHV_RNA1	1_313^1108_1260^2278_3107	1
																																	NC_004146.1_FHV_RNA1	1_318^1097_1261^2271_3107	1
																																	NC_004146.1_FHV_RNA1	1_313^1108_1260^2273_3107	1
																																	NC_004146.1_FHV_RNA1	1_314^944_1239^2324_3107	1
																																	NC_004146.1_FHV_RNA1	1_309^940_1226^2297_3107	1
																																	NC_004146.1_FHV_RNA1	1_308^1099_1244^2327_3107	1
																																	NC_004146.1_FHV_RNA1	1_316^1092_1129^1196_1243^2304_3107	1
																																	NC_004146.1_FHV_RNA1	1_305^1078_1137^1196_1298^2161_3107	1
																																	NC_004146.1_FHV_RNA1	1_322^1095_1238^2296_3107	1
																																	NC_004146.1_FHV_RNA1	1_310^1217_1235^2301_3107	1
																																	NC_004146.1_FHV_RNA1	1_308^956_1254^2274_3107	1
																																	NC_004146.1_FHV_RNA1	1_317^1015_1260^2267_3107	1
																																	NC_004146.1_FHV_RNA1	1_313^941_1246^2327_3107	1
																																	NC_004146.1_FHV_RNA1	1_323^944_1340^2277_3107	1
																																	NC_004146.1_FHV_RNA1	1_311^1128_1243^2310_3107	1
																																	NC_004146.1_FHV_RNA1	1_303^944_1257^2277_3107	1
																																	NC_004146.1_FHV_RNA1	1_301^1100_1294^2293_2536^2682_3107	1
																																	NC_004146.1_FHV_RNA1	1_313^965_1241^2325_3107	1
																																	NC_004146.1_FHV_RNA1	1_311^1104_1287^2274_3107	1
																																	NC_004146.1_FHV_RNA1	1_311^1104_1134^1190_1241^2325_3107	1
																																	NC_004146.1_FHV_RNA1	1_312^941_1241^2280_2285^2326_3107	1
																																	NC_004146.1_FHV_RNA1	1_366^891_1245^2514_3107	1
																																	NC_004146.1_FHV_RNA1	1_329^1075_1246^2514_3107	1
																																	NC_004146.1_FHV_RNA1	1_392^916_3107	1
																																	NC_004146.1_FHV_RNA1	1_314^947_1244^2327_3107	1
																																	NC_004146.1_FHV_RNA1	1_313^929_1231^1303_1318^2272_3107	1
																																	NC_004146.1_FHV_RNA1	1_387^985_1241^2325_3107	1
																																	NC_004146.1_FHV_RNA1	1_298^924_1235^1469_1480^2388_3107	1
																																	NC_004146.1_FHV_RNA1	1_308^951_1257^2277_2803^3021_3107	1
																																	NC_004146.1_FHV_RNA1	1_319^948_1240^2317_3107	1
																																	NC_004146.1_FHV_RNA1	1_377^900_1238^2322_3107	1
																																	NC_004146.1_FHV_RNA1	1_317^942_1244^2331_3107	1
																																	NC_004146.1_FHV_RNA1	1_315^941_1242^2321_3107	1
																																	NC_004146.1_FHV_RNA1	1_342^1083_1245^2514_2772^3025_3107	1
																																	NC_004146.1_FHV_RNA1	1_312^1177_1243^2309_2768^3011_3107	1
																																	NC_004146.1_FHV_RNA1	1_313^941_1242^2330_3107	1
																																	NC_004146.1_FHV_RNA1	1_316^1092_1206^2289_3107	1
																																	NC_004146.1_FHV_RNA1	1_370^897_1241^2312_3107	1
																																	NC_004146.1_FHV_RNA1	1_351^895_1241^2325_3107	1
																																	NC_004146.1_FHV_RNA1	1_334^920_1243^2311_3107	1
																																	NC_004146.1_FHV_RNA1	1_313^941_1333^2289_3107	1
																																	NC_004146.1_FHV_RNA1	1_1^99_311^935_1241^2325_3107	1
																																	NC_004146.1_FHV_RNA1	1_301^1101_1137^1196_1268^2277_3107	1
																																	NC_004146.1_FHV_RNA1	1_312^939_1235^2321_3107	1
																																	NC_004146.1_FHV_RNA1	1_311^938_1243^2323_3107	1
																																	NC_004146.1_FHV_RNA1	1_304^1098_1241^2325_3107	1
																																	NC_004146.1_FHV_RNA1	1_317^1090_1242^2301_3107	1
																																	NC_004146.1_FHV_RNA1	1_308^929_1234^2319_3107	1
																																	NC_004146.1_FHV_RNA1	1_286^317_359^958_1356^1512_1556^2456_3107	1
																																	NC_004146.1_FHV_RNA1	1_307^937_1244^1486_1498^2401_3107	1
																																	NC_004146.1_FHV_RNA1	1_311^944_1238^2321_3107	1
																																	NC_004146.1_FHV_RNA1	1_318^939_1341^2280_3107	1
																																	NC_004146.1_FHV_RNA1	1_319^941_1346^2288_2779^3014_3107	1
																																	NC_004146.1_FHV_RNA1	1_328^1082_1122^1169_1247^2285_3107	1
																																	NC_004146.1_FHV_RNA1	1_309^948_1257^2265_3107	1
																																	NC_004146.1_FHV_RNA1	1_311^959_1257^2277_3107	1
																																	NC_004146.1_FHV_RNA1	1_308^956_1261^2253_3107	1
																																	NC_004146.1_FHV_RNA1	1_305^936_1237^2320_3107	1
																																	NC_004146.1_FHV_RNA1	1_312^1102_1303^1951_2524^2709_3107	1
																																	NC_004146.1_FHV_RNA1	1_371^887_1244^2331_3107	1
																																	NC_004146.1_FHV_RNA1	1_342^1125_1262^2280_3107	1
																																	NC_004146.1_FHV_RNA1	1_315^943_1243^2324_3107	1
																																	NC_004146.1_FHV_RNA1	1_300^1102_1250^2326_3107	1
																																	NC_004146.1_FHV_RNA1	1_310^968_1260^2266_3107	1
																																	NC_004146.1_FHV_RNA1	1_303^952_1258^2278_3107	1
																																	NC_004146.1_FHV_RNA1	1_255^329_378^896_1241^2325_3107	1
																																	NC_004146.1_FHV_RNA1	1_306^990_1260^2266_3107	1
																																	NC_004146.1_FHV_RNA1	1_305^930_1244^2331_3107	1
																																	NC_004146.1_FHV_RNA1	1_314^941_1239^2328_3107	1
																																	NC_004146.1_FHV_RNA1	1_313^944_1233^2315_3107	1
																																	NC_004146.1_FHV_RNA1	1_282^1210_1302^1951_2026^2221_3107	1
																																	NC_004146.1_FHV_RNA1	1_302^949_1261^2270_3107	1
																																	NC_004146.1_FHV_RNA1	1_313^1090_1242^2301_3107	1
																																	NC_004146.1_FHV_RNA1	1_313^933_1241^2325_3107	1
																																	NC_004146.1_FHV_RNA1	1_314^941_1239^2326_3107	1
																																	NC_004146.1_FHV_RNA1	1_310^1095_1241^2325_2503^2719_3107	1
																																	NC_004146.1_FHV_RNA1	1_323^949_1241^2325_3107	1
																																	NC_004146.1_FHV_RNA1	1_318^939_1241^2325_3107	1
																																	NC_004146.1_FHV_RNA1	1_339^1081_1244^2515_3107	1
																																	NC_004146.1_FHV_RNA1	1_303^942_1241^2325_3107	1
																																	NC_004146.1_FHV_RNA1	1_313^1101_1262^2279_3107	1
																																	NC_004146.1_FHV_RNA1	1_304^932_1260^2266_3107	1
																																	NC_004146.1_FHV_RNA1	1_244^279_313^941_1243^2328_3107	1
																																	NC_004146.1_FHV_RNA1	1_293^927_1234^1288_1302^2334_3107	1
																																	NC_004146.1_FHV_RNA1	1_313^956_1005^1138_1236^2237_3107	1
																																	NC_004146.1_FHV_RNA1	1_283^913_1259^1424_1466^2396_3107	1
																																	NC_004146.1_FHV_RNA1	1_308^951_1217^2200_3107	1
																																	NC_004146.1_FHV_RNA1	1_310^1095_1238^2322_3107	1
																																	NC_004146.1_FHV_RNA1	1_313^1116_1225^2253_3107	1
																																	NC_004146.1_FHV_RNA1	1_313^937_1239^2326_3107	1
																																	NC_004146.1_FHV_RNA1	1_318^1097_1241^2301_3107	1
																																	NC_004146.1_FHV_RNA1	1_312^1136_1245^2312_3107	1
																																	NC_004146.1_FHV_RNA1	1_315^1109_1260^2278_3107	1
																																	NC_004146.1_FHV_RNA1	1_312^1102_1302^1951_2524^2706_3107	1
																																	NC_004146.1_FHV_RNA1	1_313^945_1248^2325_3107	1
																																	NC_004146.1_FHV_RNA1	1_318^939_1241^2322_3107	1
																																	NC_004146.1_FHV_RNA1	1_311^956_1257^2280_3107	1
																																	NC_004146.1_FHV_RNA1	1_314^941_1239^2323_3107	1
																																	NC_004146.1_FHV_RNA1	1_319^941_3107	1
																																	NC_004146.1_FHV_RNA1	1_311^1104_1302^1951_2524^2709_3107	1
																																	NC_004146.1_FHV_RNA1	1_375^897_1241^2325_3107	1
																																	NC_004146.1_FHV_RNA1	1_308^941_1241^2325_3107	1
																																	NC_004146.1_FHV_RNA1	1_342^1083_1240^2511_3107	1
																																	NC_004146.1_FHV_RNA1	1_309^968_1260^2266_3107	1
																																	NC_004146.1_FHV_RNA1	1_312^958_1232^2301_3107	1
																																	NC_004146.1_FHV_RNA1	1_389^915_1241^2325_3107	1
																																	NC_004146.1_FHV_RNA1	1_300^931_1264^2280_3107	1
																																	NC_004146.1_FHV_RNA1	1_370^902_1231^2385_3107	1
																																	NC_004146.1_FHV_RNA1	1_313^941_1241^1309_1340^2277_3107	1
																																	NC_004146.1_FHV_RNA1	1_389^909_1235^2313_3107	1
																																	NC_004146.1_FHV_RNA1	1_308^951_1237^2233_2240^2270_3107	1
																																	NC_004146.1_FHV_RNA1	1_317^945_1067^1135_1338^2274_3107	1
																																	NC_004146.1_FHV_RNA1	1_314^1093_1247^2311_3107	1
																																	NC_004146.1_FHV_RNA1	1_308^934_1235^2321_3107	1
																																	NC_004146.1_FHV_RNA1	1_313^944_1252^2290_3107	1
																																	NC_004146.1_FHV_RNA1	1_311^935_1335^2276_3107	1
																																	NC_004146.1_FHV_RNA1	1_316^1096_1242^2301_3107	1
																																	NC_004146.1_FHV_RNA1	1_296^945_1259^2281_3107	1
																																	NC_004146.1_FHV_RNA1	1_389^909_1230^2318_3107	1
																																	NC_004146.1_FHV_RNA1	1_311^939_1241^2278_2283^2331_3107	1
																																	NC_004146.1_FHV_RNA1	1_316^1104_1383^2239_3107	1
																																	NC_004146.1_FHV_RNA1	1_318^947_1274^2340_3107	1
																																	NC_004146.1_FHV_RNA1	1_311^1104_1259^2280_3107	1
																																	NC_004146.1_FHV_RNA1	1_317^1084_1245^2514_3107	1
																																	NC_004146.1_FHV_RNA1	1_285^1212_1300^1937_2018^2223_3107	1
																																	NC_004146.1_FHV_RNA1	1_310^1087_1328^2359_3107	1
																																	NC_004146.1_FHV_RNA1	1_318^1048_1309^2186_2575^2645_3107	1
																																	NC_004146.1_FHV_RNA1	1_311^949_1257^2277_3107	1
																																	NC_004146.1_FHV_RNA1	1_320^953_1241^2325_3107	1
																																	NC_004146.1_FHV_RNA1	1_382^926_1241^2325_3107	1
																																	NC_004146.1_FHV_RNA1	1_318^1093_1134^1194_1221^2281_3107	1
																																	NC_004146.1_FHV_RNA1	1_314^942_1235^2320_3107	1
																																	NC_004146.1_FHV_RNA1	1_301^930_1241^2325_3107	1
																																	NC_004146.1_FHV_RNA1	1_331^924_1238^2319_3107	1
																																	NC_004146.1_FHV_RNA1	1_306^938_1267^1501_1532^2344_3107	1
																																	NC_004146.1_FHV_RNA1	1_309^1099_1134^1190_1302^2165_3107	1
																																	NC_004146.1_FHV_RNA1	1_313^926_1245^2330_3107	1
																																	NC_004146.1_FHV_RNA1	1_313^941_1253^2337_3107	1
																																	NC_004146.1_FHV_RNA1	1_311^938_1238^2303_3107	1
																																	NC_004146.1_FHV_RNA1	1_277^957_1260^2266_3107	1
																																	NC_004146.1_FHV_RNA1	1_310^936_1257^2277_3107	1
																																	NC_004146.1_FHV_RNA1	1_310^940_1242^2333_3107	1
																																	NC_004146.1_FHV_RNA1	1_306^1100_1260^2278_3107	1
																																	NC_004146.1_FHV_RNA1	1_317^1091_1340^2277_3107	1
																																	NC_004146.1_FHV_RNA1	1_394^916_1241^2325_3107	1
																																	NC_004146.1_FHV_RNA1	1_256^321_353^1005_1260^2266_3107	1
																																	NC_004146.1_FHV_RNA1	1_316^1086_1241^2709_3107	1
																																	NC_004146.1_FHV_RNA1	1_318^1090_1242^2301_3107	1
																																	NC_004146.1_FHV_RNA1	1_1341^2279_3107	1
																																	NC_004146.1_FHV_RNA1	1_313^941_1246^2334_3107	1
																																	NC_004146.1_FHV_RNA1	1_304^1164_1182^1219_1243^2308_3107	1
																																	NC_004146.1_FHV_RNA1	1_377^893_1205^2301_3107	1
																																	NC_004146.1_FHV_RNA1	1_303^928_1241^2325_3107	1
																																	NC_004146.1_FHV_RNA1	1_355^891_1240^2321_3107	1
																																	NC_004146.1_FHV_RNA1	1_316^1091_1260^2264_3107	1
																																	NC_004146.1_FHV_RNA1	1_329^953_1251^1436_1473^1508_1519^2419_3107	1
																																	NC_004146.1_FHV_RNA1	1_309^1093_1135^1190_1302^2164_3107	1
																																	NC_004146.1_FHV_RNA1	1_319^941_1340^2289_3107	1
																																	NC_004146.1_FHV_RNA1	1_319^940_1328^2274_3107	1
																																	NC_004146.1_FHV_RNA1	1_310^959_1238^2318_3034^3066_3107	1
																																	NC_004146.1_FHV_RNA1	1_314^1100_1318^1552_1590^2394_3107	1
																																	NC_004146.1_FHV_RNA1	1_304^948_1259^2279_3107	1
																																	NC_004146.1_FHV_RNA1	1_318^1015_1263^2313_3107	1
																																	NC_004146.1_FHV_RNA1	1_301^942_1257^2277_3107	1
																																	NC_004146.1_FHV_RNA1	1_331^1072_1245^2514_3107	1
																																	NC_004146.1_FHV_RNA1	1_319^941_1338^2276_2820^3004_3107	1
																																	NC_004146.1_FHV_RNA1	1_312^1089_1266^1308_1357^2375_3107	1
																																	NC_004146.1_FHV_RNA1	1_312^1102_1125^1191_1243^2309_3107	1
																																	NC_004146.1_FHV_RNA1	1_313^1104_1261^2268_3107	1
																																	NC_004146.1_FHV_RNA1	1_392^918_1241^2325_3107	1
																																	NC_004146.1_FHV_RNA1	1_307^943_1232^2329_3107	1
																																	NC_004146.1_FHV_RNA1	1_297^933_1254^2326_3107	1
																																	NC_004146.1_FHV_RNA1	1_1338^2276_3107	1
																																	NC_004146.1_FHV_RNA1	1_379^503_508^1043_1241^2325_3107	1
																																	NC_004146.1_FHV_RNA1	1_312^935_1239^2319_3107	1
																																	NC_004146.1_FHV_RNA1	1_313^941_1234^2294_3107	1
																																	NC_004146.1_FHV_RNA1	1_311^1098_1151^1208_1302^2164_2198^2278_3107	1
																																	NC_004146.1_FHV_RNA1	1_313^941_1072^1144_1232^1438_1463^2272_3107	1
																																	NC_004146.1_FHV_RNA1	1_309^945_1302^2268_2574^2655_3107	1
																																	NC_004146.1_FHV_RNA1	1_305^934_1243^2324_3107	1
																																	NC_004146.1_FHV_RNA1	1_310^1095_1136^1188_1302^2162_3107	1
																																	NC_004146.1_FHV_RNA1	1_308^929_1238^2321_3107	1
																																	NC_004146.1_FHV_RNA1	1_338^1076_1243^2511_3107	1
																																	NC_004146.1_FHV_RNA1	1_312^1107_1129^1196_1243^2309_3107	1
																																	NC_004146.1_FHV_RNA1	1_368^894_1241^2325_3107	1
																																	NC_004146.1_FHV_RNA1	1_330^916_1232^2299_3107	1
																																	NC_004146.1_FHV_RNA1	1_311^939_1243^2324_3107	1
																																	NC_004146.1_FHV_RNA1	1_319^941_1344^2282_3107	1
																																	NC_004146.1_FHV_RNA1	1_316^1102_1260^2278_3107	1
																																	NC_004146.1_FHV_RNA1	1_313^941_1056^2359_3107	1
																																	NC_004146.1_FHV_RNA1	1_317^1102_1381^2238_3107	1
																																	NC_004146.1_FHV_RNA1	1_320^1102_1383^2239_3107	1
																																	NC_004146.1_FHV_RNA1	1_322^941_1345^2277_3107	1
																																	NC_004146.1_FHV_RNA1	1_314^403_419^1109_1242^2301_2601^2710_2940^2977_3107	1
																																	NC_004146.1_FHV_RNA1	1_313^941_1233^2328_3107	1
																																	NC_004146.1_FHV_RNA1	1_313^941_1241^2325_2513^2702_3107	1
																																	NC_004146.1_FHV_RNA1	1_313^941_1232^2324_3107	1
																																	NC_004146.1_FHV_RNA1	1_314^1045_1257^2277_3107	1
																																	NC_004146.1_FHV_RNA1	1_313^941_1232^2321_3107	1
																																	NC_004146.1_FHV_RNA1	1_319^940_1241^2325_3107	1
																																	NC_004146.1_FHV_RNA1	1_309^940_1234^2316_3107	1
																																	NC_004146.1_FHV_RNA1	1_319^941_1338^2275_3107	1
																																	NC_004146.1_FHV_RNA1	1_319^941_1338^2274_3107	1
																																	NC_004146.1_FHV_RNA1	1_316^1104_1255^2273_3107	1
																																	NC_004146.1_FHV_RNA1	1_316^1181_1243^2311_3107	1
																																	NC_004146.1_FHV_RNA1	1_310^1095_1131^1188_1302^2164_3107	1
																																	NC_004146.1_FHV_RNA1	1_2214^2250_3107	1
																																	NC_004146.1_FHV_RNA1	1_313^941_1242^1429_1438^2337_3107	1
																																	NC_004146.1_FHV_RNA1	1_1639^2693_3003^3044_3107	1
																																	NC_004146.1_FHV_RNA1	1_317^949_1241^2325_3107	1
																																	NC_004146.1_FHV_RNA1	1_313^941_1230^2318_3107	1
																																	NC_004146.1_FHV_RNA1	1_318^944_1195^2329_3107	1
																																	NC_004146.1_FHV_RNA1	1_209^965_1053^1086_1229^1365_1383^2276_3107	1
																																	NC_004146.1_FHV_RNA1	1_313^941_1181^2272_3107	1
																																	NC_004146.1_FHV_RNA1	1_316^943_1241^2325_3107	1
																																	NC_004146.1_FHV_RNA1	1_317^1091_1242^2301_2453^2483_3107	1
																																	NC_004146.1_FHV_RNA1	1_306^954_1255^2262_3107	1
																																	NC_004146.1_FHV_RNA1	1_318^508_530^1049_1255^2262_3107	1
																																	NC_004146.1_FHV_RNA1	1_322^975_1244^2331_3107	1
																																	NC_004146.1_FHV_RNA1	1_305^936_1258^2273_3107	1
																																	NC_004146.1_FHV_RNA1	1_319^941_1126^1169_1340^2277_3107	1
																																	NC_004146.1_FHV_RNA1	1_420^869_1139^1192_1225^2747_3107	1
																																	NC_004146.1_FHV_RNA1	1_308^951_1342^2373_3107	1
																																	NC_004146.1_FHV_RNA1	1_309^940_1258^2280_3107	1
																																	NC_004146.1_FHV_RNA1	1_313^943_1255^2273_3107	1
																																	NC_004146.1_FHV_RNA1	1_314^1088_1242^2301_3107	1
																																	NC_004146.1_FHV_RNA1	1_314^1088_1272^2209_3107	1
																																	NC_004146.1_FHV_RNA1	1_308^943_1237^2320_3107	1
																																	NC_004146.1_FHV_RNA1	1_298^924_1241^2325_2797^3022_3107	1
																																	NC_004146.1_FHV_RNA1	1_314^1108_1260^2278_3107	1
																																	NC_004146.1_FHV_RNA1	1_392^914_1241^2325_3107	1
																																	NC_004146.1_FHV_RNA1	1_318^1015_1295^1417_1469^2370_3107	1
																																	NC_004146.1_FHV_RNA1	1_374^943_1234^2324_3107	1
																																	NC_004146.1_FHV_RNA1	1_318^1091_1234^2293_3107	1
																																	NC_004146.1_FHV_RNA1	1_309^940_1243^2319_3107	1
																																	NC_004146.1_FHV_RNA1	1_339^1083_1136^1194_1245^2514_3107	1
																																	NC_004146.1_FHV_RNA1	1_331^1115_1258^2277_3107	1
																																	NC_004146.1_FHV_RNA1	1_318^1015_1252^2259_3107	1
																																	NC_004146.1_FHV_RNA1	1_317^938_1340^2277_3107	1
																																	NC_004146.1_FHV_RNA1	1_308^934_1340^2276_3107	1
																																	NC_004146.1_FHV_RNA1	1_319^941_1230^2310_3107	1
																																	NC_004146.1_FHV_RNA1	1_318^942_1338^2276_3107	1
[truncated: 250 more rows]

## Sheet: RNA2 Genomes
Passage	1				2				3				4				5				6				7				8				9
	NC_004144_FHV_RNA2	1_1400	1473		NC_004144_FHV_RNA2	1_1400	2301		NC_004144_FHV_RNA2	1_1400	786		NC_004144_FHV_RNA2	1_1400	1170		NC_004144_FHV_RNA2	1_1400	791		NC_004144_FHV_RNA2	1_1400	124		NC_004144_FHV_RNA2	1_1400	592		NC_004144_FHV_RNA2	1_1400	257		NC_004144_FHV_RNA2	1_1400	1325
	NC_004144_FHV_RNA2	1_357^466_1400	2		NC_004144_FHV_RNA2	1_249^513_733^1220_1400	2		NC_004144_FHV_RNA2	1_249^517_738^1219_1400	122		NC_004144_FHV_RNA2	1_249^517_730^1229_1400	71		NC_004144_FHV_RNA2	1_250^513_736^1219_1400	196		NC_004144_FHV_RNA2	1_249^513_736^1219_1400	114		NC_004144_FHV_RNA2	1_249^513_736^1219_1400	57		NC_004144_FHV_RNA2	1_250^513_736^1219_1400	124		NC_004144_FHV_RNA2	1_249^513_736^1219_1400	207
	NC_004144_FHV_RNA2	1_31^90_1400	1		NC_004144_FHV_RNA2	1_249^517_723^1216_1400	2		NC_004144_FHV_RNA2	1_249^517_778^1219_1400	27		NC_004144_FHV_RNA2	1_250^513_736^1219_1400	31		NC_004144_FHV_RNA2	1_249^513_736^1219_1400	171		NC_004144_FHV_RNA2	1_250^513_736^1219_1400	101		NC_004144_FHV_RNA2	1_250^513_736^1219_1400	56		NC_004144_FHV_RNA2	1_249^513_736^1219_1400	72		NC_004144_FHV_RNA2	1_250^513_736^1219_1400	204
	NC_004144_FHV_RNA2	1_725^973_987^1247_1400	1		NC_004144_FHV_RNA2	1_641^675_1400	1		NC_004144_FHV_RNA2	1_242^525_778^1219_1400	18		NC_004144_FHV_RNA2	1_249^513_736^1219_1400	29		NC_004144_FHV_RNA2	1_249^517_730^1229_1400	139		NC_004144_FHV_RNA2	1_249^517_730^1229_1400	68		NC_004144_FHV_RNA2	1_249^517_730^1229_1400	34		NC_004144_FHV_RNA2	1_249^517_730^1229_1400	15		NC_004144_FHV_RNA2	1_249^517_730^1229_1400	46
	NC_004144_FHV_RNA2	1_254^283_526^679_1400	1		NC_004144_FHV_RNA2	1_1279^1306_1328^1364_1400	1		NC_004144_FHV_RNA2	1_249^517_735^1218_1400	14		NC_004144_FHV_RNA2	1_249^517_726^1219_1400	28		NC_004144_FHV_RNA2	1_249^517_726^1219_1400	43		NC_004144_FHV_RNA2	1_249^517_736^1219_1400	24		NC_004144_FHV_RNA2	1_250^513_732^1216_1400	15		NC_004144_FHV_RNA2	1_249^513_734^1218_1400	11		NC_004144_FHV_RNA2	1_249^513_732^1216_1400	32
	NC_004144_FHV_RNA2	1_75^115_1400	1		NC_004144_FHV_RNA2	1_1116^1178_1400	1		NC_004144_FHV_RNA2	1_249^517_732^1211_1400	12		NC_004144_FHV_RNA2	1_249^517_1400	18		NC_004144_FHV_RNA2	1_249^519_728^1232_1400	34		NC_004144_FHV_RNA2	1_249^517_726^1219_1400	21		NC_004144_FHV_RNA2	1_249^513_734^1218_1400	11		NC_004144_FHV_RNA2	1_249^513_733^1220_1400	10		NC_004144_FHV_RNA2	1_250^513_732^1216_1400	24
	NC_004144_FHV_RNA2	1_26^55_1400	1		NC_004144_FHV_RNA2	1_37^535_1400	1		NC_004144_FHV_RNA2	1_249^517_1400	11		NC_004144_FHV_RNA2	1_249^517_729^1228_1400	15		NC_004144_FHV_RNA2	1_249^517_725^1236_1400	33		NC_004144_FHV_RNA2	1_250^517_736^1219_1400	17		NC_004144_FHV_RNA2	1_249^513_1400	8		NC_004144_FHV_RNA2	1_250^517_736^1219_1400	10		NC_004144_FHV_RNA2	1_250^517_736^1219_1400	22
	NC_004144_FHV_RNA2	1_43^107_1400	1		NC_004144_FHV_RNA2	1_250^513_732^1215_1400	1		NC_004144_FHV_RNA2	1_778^1219_1400	10		NC_004144_FHV_RNA2	1_249^517_725^1236_1400	13		NC_004144_FHV_RNA2	1_249^517_736^1219_1400	29		NC_004144_FHV_RNA2	1_249^513_733^1220_1400	15		NC_004144_FHV_RNA2	1_250^517_736^1219_1400	8		NC_004144_FHV_RNA2	1_250^513_732^1216_1400	7		NC_004144_FHV_RNA2	1_736^1219_1400	21
	NC_004144_FHV_RNA2	1_774^825_1400	1		NC_004144_FHV_RNA2	1_581^627_1400	1		NC_004144_FHV_RNA2	1_249^517_735^1216_1400	10		NC_004144_FHV_RNA2	1_249^517_727^1219_1400	13		NC_004144_FHV_RNA2	1_250^513_733^1220_1400	27		NC_004144_FHV_RNA2	1_249^517_729^1229_1400	14		NC_004144_FHV_RNA2	1_250^513_734^1218_1400	8		NC_004144_FHV_RNA2	1_250^513_734^1222_1400	7		NC_004144_FHV_RNA2	1_249^513_734^1218_1400	20
	NC_004144_FHV_RNA2	1_1148^1220_1400	1		NC_004144_FHV_RNA2	1_1293^1320_1400	1		NC_004144_FHV_RNA2	1_249^517_740^1219_1400	9		NC_004144_FHV_RNA2	1_249^517_738^1219_1400	12		NC_004144_FHV_RNA2	1_249^513_732^1216_1400	27		NC_004144_FHV_RNA2	1_250^513_732^1216_1400	13		NC_004144_FHV_RNA2	1_250^515_736^1219_1400	7		NC_004144_FHV_RNA2	1_250^513_736^1218_1400	7		NC_004144_FHV_RNA2	1_250^513_734^1218_1400	20
	NC_004144_FHV_RNA2	1_1081^1174_1400	1		NC_004144_FHV_RNA2	1_1331^1375_1400	1		NC_004144_FHV_RNA2	1_248^517_738^1219_1400	8		NC_004144_FHV_RNA2	1_249^517_729^1229_1400	10		NC_004144_FHV_RNA2	1_249^517_727^1219_1400	27		NC_004144_FHV_RNA2	1_250^513_733^1220_1400	13		NC_004144_FHV_RNA2	1_730^1229_1400	5		NC_004144_FHV_RNA2	1_249^513_732^1216_1400	7		NC_004144_FHV_RNA2	1_249^513_733^1220_1400	17
[truncated: 1,320 more rows]
